# Supplementary material for: Repressive C2H2 zinc finger ZAT proteins promote programmed cell death in the Arabidopsis columella root cap
Source: Plant Physiol. Author manuscript; Available in PMC 2023 Nov 30. (PMC10231456; doi:10.1093/plphys/kiad130)
Supplement: Dataset S1 [file EMS171097-supplement-Dataset_S1.xlsx]

## Sheet: TPT locus(650)
	LocusDescending		lrc-0	LRC-1	LRC-2	LRC-11	LRC-12	LRC-18	LRC-30	LRC-35	LRC-36	Columella
1	AT5G67190.1	AT5G67190	0	0	0	0	0	0	0	0	0	0
4	AT5G66700.1	AT5G66700	0	0	0	0	0	0	0	0	0	0
13	AT5G64810.1	AT5G64810	0	29815705970386	0	369455349961891	0	0	52584752552044	0	0	0
14	AT5G64340.1	AT5G64340	0	0	0	0	0	0	0	0	0	0
19	AT5G62020.1	AT5G62020	0	0	0	0	0	0	275512821284886	0	0	697419623569158
21	AT5G61600.1	AT5G61600	0	0	303997810151521	0	0	0	689692486376578	0	376047048371712	0
22	AT5G61420.1	AT5G61420	0	0	0	0	0	0	0	0	0	0
25	AT5G60890.1	AT5G60890	0	0	0	0	0	0	0	0	0	0
26	AT5G60850.1	AT5G60850	0	0	0	0	0	0	0	0	0	327560367828452
28	AT5G60200.1	AT5G60200	0	0	0	0	0	0	0	0	0	0
30	AT5G59820.1	AT5G59820	0	964301937117154	304329395288437	39274276720043	0	0	121005975936308	849095648491023	166421468158442	0
31	AT5G59780.1	AT5G59780	0	0	0	0	0	0	0	0	0	0
33	AT5G57660.1	AT5G57660	0	0	530183522124342	0	0	0	53152224129032	0	0	746660788407998
34	AT5G57620.1	AT5G57620	0	0	0	0	0	0	0	0	0	0
36	AT5G56270.1	AT5G56270	0	0	0	0	0	0	0	0	0	0
43	AT5G52830.1	AT5G52830	0	27180980179597	0	314277123675156	0	0	475098015872742	0	369820304802212	0
44	AT5G52510.1	AT5G52510	0	432659196720157	0	0	0	0	0	514414299123469	884790186222774	0
50	AT5G49520.1	AT5G49520	0	0	0	0	0	0	442834542783401	0	0	0
51	AT5G49450.1	AT5G49450	0	0	0	0	0	0	886084574122929	0	870703982577967	0
55	AT5G48560.1	AT5G48560	0	0	0	292458436997461	0	0	0	109121575125069	519596600805397	0
57	AT5G48150.1	AT5G48150	0	0	0	0	0	0	0	0	0	43245078195257
58	AT5G47390.1	AT5G47390	0	0	0	0	0	0	0	0	0	0
59	AT5G47230.1	AT5G47230	0	255249286057845	0	0	0	0	913372313717441	0	614234091332389	0
60	AT5G47220.1	AT5G47220	0	0	0	0	0	0	383121506391609	0	0	0
62	AT5G46590.1	AT5G46590	0	0	0	0	0	0	0	0	0	0
64	AT5G45580.1	AT5G45580	0	0	0	306558818832122	0	0	0	341582493691291	0	0
65	AT5G44210.1	AT5G44210	0	0	0	0	0	0	0	0	0	0
66	AT5G44160.1	AT5G44160	0	0	0	0	0	0	0	0	0	0
68	AT5G43650.1	AT5G43650	0	712012125824705	0	357428791028628	0	0	691386110091628	0	0	0
78	AT5G38110.1	AT5G38110	0	0	0	0	450224156589769	0	0	0	0	0
81	AT5G28770.1	AT5G28770	0	0	0	0	0	0	0	0	0	0
84	AT5G26990.1	AT5G26990	0	0	0	0	0	0	0	0	0	0
86	AT5G26660.1	AT5G26660	0	0	0	0	0	0	0	0	0	0
89	AT5G25890.1	AT5G25890	0	0	0	0	0	0	0	0	0	0
90	AT5G25810.1	AT5G25810	0	0	0	0	0	0	0	0	0	0
100	AT5G19790.1	AT5G19790	0	0	0	0	0	0	0	0	0	0
101	AT5G18560.1	AT5G18560	0	0	0	0	0	0	0	0	0	0
103	AT5G18270.1	AT5G18270	0	0	0	398455491438417	0	0	0	130170421152764	727953225864589	0
108	AT5G16600.1	AT5G16600	0	0	0	0	0	0	0	0	0	0
109	AT5G16560.1	AT5G16560	0	0	311322979147634	0	25632750652041	0	345064108323085	0	0	0
111	AT5G15830.1	AT5G15830	0	0	0	0	0	0	0	0	0	0
112	AT5G15160.1	AT5G15160	0	116804523802718	42679756120156	564426768642177	0	0	0	0	962986662506723	516270943594445
113	AT5G15150.1	AT5G15150	0	0	0	0	0	713696629701514	0	0	0	0
114	AT5G14340.1	AT5G14340	0	0	0	0	0	0	0	0	0	0
115	AT5G13910.1	AT5G13910	0	0	0	0	0	0	0	0	0	0
117	AT5G13330.1	AT5G13330	0	0	0	0	0	0	0	0	0	0
118	AT5G13080.1	AT5G13080	0	0	0	0	0	0	0	0	554135511324093	0
119	AT5G12870.1	AT5G12870	0	0	0	0	0	0	0	0	0	0
125	AT5G10280.1	AT5G10280	0	0	0	0	0	0	0	0	0	44364191332987
128	AT5G08790.1	AT5G08790	0	629013763688893	0	0	0	0	572341936942535	473458282359279	100782653790037	0
129	AT5G08330.1	AT5G08330	0	0	0	0	0	0	0	0	0	0
131	AT5G06950.1	AT5G06950	0	0	0	0	0	0	0	0	0	0
132	AT5G06839.1	AT5G06839	0	0	0	0	0	0	0	0	0	0
133	AT5G06800.1	AT5G06800	0	0	0	0	0	0	0	0	0	0
134	AT5G06560.1	AT5G06560	0	0	0	0	0	0	0	0	0	0
136	AT5G05790.1	AT5G05790	0	0	0	0	0	0	0	0	0	0
138	AT5G05410.1	AT5G05410	0	516268612908723	0	386592516755371	0	0	786835244384403	757542367205924	100819899706922	0
140	AT5G04840.1	AT5G04840	0	0	0	0	0	0	0	383288295442682	0	0
143	AT5G04340.1	AT5G04340	0	463620509200602	0	0	0	0	813273847428329	0	146043269053289	0
145	AT5G03510.1	AT5G03510	0	0	0	336617055238621	0	0	0	250680438426246	106558662981292	0
147	AT5G02840.1	AT5G02840	0	0	0	0	0	0	0	0	0	0
149	AT5G02460.1	AT5G02460	0	0	0	0	0	0	0	0	0	0
150	AT4G39070.1	AT4G39070	0	0	0	0	0	0	0	0	0	0
152	AT4G38140.1	AT4G38140	0	891706991774962	0	342553269378088	0	0	480801262574472	0	0	0
154	AT4G37940.1	AT4G37940	0	0	0	0	0	0	0	0	0	107529822131124
157	AT4G37260.1	AT4G37260	0	0	0	0	0	0	0	0	0	0
158	AT4G36990.1	AT4G36990	0	0	0	0	0	0	0	0	0	0
160	AT4G36920.1	AT4G36920	0	0	0	0	0	0	0	0	0	0
161	AT4G36900.1	AT4G36900	0	0	0	0	0	0	0	377220070197112	38615974968894	0
162	AT4G36780.1	AT4G36780	0	0	0	0	0	0	332336176658864	0	0	0
163	AT4G36740.1	AT4G36740	0	0	0	0	0	0	0	0	0	0
164	AT4G36710.1	AT4G36710	0	0	0	0	0	0	0	0	0	0
165	AT4G36540.1	AT4G36540	0	0	0	0	0	0	0	0	0	0
167	AT4G36060.1	AT4G36060	0	0	0	0	0	0	0	0	0	0
171	AT4G34610.1	AT4G34610	0	0	0	0	0	0	0	0	0	0
173	AT4G34410.1	AT4G34410	0	325412497933653	0	0	0	0	630438456133963	0	422817652473296	337705436212245
174	AT4G34000.1	AT4G34000	0	0	0	0	0	0	0	0	0	0
176	AT4G32040.1	AT4G32040	0	0	0	0	0	0	0	0	0	0
177	AT4G31800.1	AT4G31800	0	0	0	0	0	0	0	0	0	0
181	AT4G31420.1	AT4G31420	0	0	0	0	0	0	0	0	0	0
183	AT4G30935.1	AT4G30935	0	0	0	0	0	0	0	0	0	0
184	AT4G30860.1	AT4G30860	0	0	0	0	264821333692249	0	0	0	0	0
185	AT4G30410.1	AT4G30410	0	0	0	0	0	0	0	0	0	0
187	AT4G30080.1	AT4G30080	0	7266364010672	508304117323756	603390500448433	0	0	662128436836877	0	300253049235321	390782328998903
188	AT4G29190.1	AT4G29190	0	0	0	0	0	0	0	0	0	0
189	AT4G29080.1	AT4G29080	0	0	0	0	0	0	0	0	0	0
191	AT4G28270.1	AT4G28270	0	0	0	0	0	0	0	0	0	0
193	AT4G27950.1	AT4G27950	0	0	0	0	0	0	0	0	0	0
194	AT4G27410.1	AT4G27410	0	0	0	0	0	0	0	0	0	0
196	AT4G25490.1	AT4G25490	0	0	0	0	0	0	590574988522421	0	0	0
197	AT4G25480.1	AT4G25480	0	0	0	0	0	0	0	0	0	0
198	AT4G25470.1	AT4G25470	0	0	0	0	0	0	692372633453778	0	409211109538641	0
200	AT4G23800.1	AT4G23800	0	0	0	0	0	0	0	0	0	0
201	AT4G23750.2	AT4G23750	0	0	519740678227118	0	0	0	432637344603821	0	0	0
204	AT4G22680.1	AT4G22680	0	0	0	0	0	0	0	0	0	0
207	AT4G18880.1	AT4G18880	0	539866101585344	0	0	0	0	778885608587301	0	884818556478137	0
214	AT4G17500.1	AT4G17500	0	101617366230236	0	0	0	0	778738116145743	101789195048308	212220398521478	0
215	AT4G17490.1	AT4G17490	0	139954053490792	661584366312163	610462646593836	0	0	148705368198215	918819874426177	231328549972168	347731564092715
216	AT4G17460.1	AT4G17460	0	0	321136012257142	286791749575378	0	0	0	30111444216168	0	0
217	AT4G17230.1	AT4G17230	0	418468553827712	0	0	0	0	532294681485623	0	453103069763408	0
218	AT4G16610.1	AT4G16610	0	0	0	0	0	0	0	0	0	0
221	AT4G14560.1	AT4G14560	0	161882546753905	429076086674466	170641657944132	411559603641142	0	112956361395121	187925303266766	171592561197133	0
222	AT4G14550.1	AT4G14550	0	0	0	420132300883937	0	0	0	0	0	0
224	AT4G14465.1	AT4G14465	0	0	0	0	0	0	0	0	0	0
225	AT4G13640.1	AT4G13640	0	0	0	0	0	0	0	0	0	0
226	AT4G13620.1	AT4G13620	0	0	0	0	0	0	0	0	0	0
227	AT4G12350.1	AT4G12350	0	0	0	0	0	0	0	0	0	0
231	AT4G11080.1	AT4G11080	0	0	0	0	0	0	0	0	0	0
233	AT4G10480.1	AT4G10480	0	0	464834938744086	0	645021850730181	0	0	0	0	0
234	AT4G10350.1	AT4G10350	0	14573927457985	0	147197983560364	0	0	688798459478313	204119722066252	142309993970802	0
236	AT4G09460.1	AT4G09460	0	0	0	0	0	0	0	298080961688623	0	0
238	AT4G09180.1	AT4G09180	0	0	0	0	0	0	0	0	0	0
241	AT4G06746.1	AT4G06746	0	0	0	0	0	0	0	0	0	0
242	AT4G05100.1	AT4G05100	0	0	0	0	0	0	0	0	0	0
243	AT4G03510.1	AT4G03510	0	0	0	0	0	0	0	521372400351361	0	0
245	AT4G02590.1	AT4G02590	0	0	0	0	0	0	0	0	0	0
246	AT4G02220.1	AT4G02220	0	0	0	0	0	0	0	0	0	0
247	AT4G02200.1	AT4G02200	0	0	0	0	0	0	0	0	0	0
249	AT4G01250.1	AT4G01250	0	820666969209439	0	559121203141513	0	0	983982726219474	0	861402053264719	0
250	AT4G01120.1	AT4G01120	0	0	0	0	0	0	0	0	0	0
253	AT3G62690.1	AT3G62690	0	0	0	0	0	0	0	0	0	0
255	AT3G62260.1	AT3G62260	0	0	0	0	0	0	774447986950813	0	856950050567925	0
260	AT3G61890.1	AT3G61890	0	0	0	0	0	0	0	0	0	0
261	AT3G61460.1	AT3G61460	0	0	0	0	0	0	0	0	0	0
264	AT3G60630.1	AT3G60630	0	0	0	0	0	0	0	0	0	0
265	AT3G60530.1	AT3G60530	0	0	0	0	0	0	0	0	0	0
266	AT3G60490.1	AT3G60490	0	0	0	0	0	0	0	0	0	0
269	AT3G58120.1	AT3G58120	0	0	0	51911935239404	0	0	0	694863486418867	0	0
271	AT3G57480.1	AT3G57480	0	0	0	0	0	0	0	0	0	0
275	AT3G56850.1	AT3G56850	0	0	0	0	0	0	0	0	0	0
277	AT3G56400.1	AT3G56400	0	340742416023655	0	0	0	0	534698168467683	0	0	0
279	AT3G54990.1	AT3G54990	0	0	0	0	0	0	0	0	0	0
281	AT3G54220.1	AT3G54220	0	0	0	0	0	0	0	0	0	0
285	AT3G50700.1	AT3G50700	0	0	0	0	0	0	0	0	0	295557763923594
289	AT3G49690.1	AT3G49690	0	0	0	0	0	0	0	0	0	0
290	AT3G49530.1	AT3G49530	0	0	0	0	0	0	536516642663348	0	299861828556091	256336392444478
292	AT3G48160.1	AT3G48160	0	0	0	0	53668693878461	0	0	0	0	0
294	AT3G47620.1	AT3G47620	0	0	0	0	0	0	0	0	0	0
296	AT3G46640.1	AT3G46640	0	0	0	0	0	0	0	0	0	0
297	AT3G46600.1	AT3G46600	0	0	0	0	0	0	325257926285507	0	337908202695722	0
298	AT3G46090.1	AT3G46090	0	0	0	0	0	0	0	0	0	0
303	AT3G29035.1	AT3G29035	0	327176629856632	0	0	0	0	545987074180643	0	643764698586591	0
304	AT3G28910.1	AT3G28910	0	284374240987225	0	761463510259325	0	0	105673200012394	0	590289303828527	0
307	AT3G27010.1	AT3G27010	0	0	0	0	0	0	0	0	0	0
308	AT3G25890.1	AT3G25890	0	0	251802753848337	0	0	0	0	0	0	399145140377407
309	AT3G25730.1	AT3G25730	0	911859001531717	294117434110788	568954733326693	0	0	533388458281207	0	88716663439048	0
310	AT3G24310.1	AT3G24310	0	0	0	0	0	0	0	0	0	0
312	AT3G24120.1	AT3G24120	0	0	0	0	0	0	0	0	0	0
316	AT3G23050.1	AT3G23050	0	410704768487333	661495488639511	332211301234347	0	0	383442101356125	138272572193226	681932972784897	190419313069654
317	AT3G22830.1	AT3G22830	0	0	0	0	0	0	0	0	0	0
320	AT3G21270.1	AT3G21270	0	0	0	0	0	0	0	0	0	508784547492461
321	AT3G20640.1	AT3G20640	0	0	0	0	0	0	0	0	0	0
322	AT3G20310.1	AT3G20310	0	0	0	0	0	0	0	0	0	0
323	AT3G19580.1	AT3G19580	0	113763660178666	0	617081501357793	0	0	70333398791434	141180697360797	147903897233661	0
324	AT3G18990.1	AT3G18990	0	0	0	0	0	0	0	0	0	0
325	AT3G18960.1	AT3G18960	0	0	0	0	0	0	0	0	0	0
327	AT3G18400.1	AT3G18400	0	0	0	0	0	0	0	0	684429314561117	0
328	AT3G17730.1	AT3G17730	0	0	0	0	0	0	0	0	0	0
329	AT3G17100.2	AT3G17100	0	0	0	0	0	0	0	0	0	0
330	AT3G16870.1	AT3G16870	0	0	0	0	261539477445332	0	0	0	0	0
332	AT3G16500.1	AT3G16500	0	0	0	0	0	0	0	0	0	0
333	AT3G16350.1	AT3G16350	0	0	0	0	0	0	0	0	0	0
335	AT3G15500.1	AT3G15500	0	0	0	0	0	0	333409456794162	0	184066474915554	0
336	AT3G15210.1	AT3G15210	0	822637330427031	0	251534291253232	0	0	811611068342087	361201151255826	102224559211957	50172181004779
338	AT3G14230.1	AT3G14230	0	0	0	0	0	0	0	0	0	875343494787971
339	AT3G14180.1	AT3G14180	0	0	0	0	0	0	0	0	0	0
346	AT3G12730.1	AT3G12730	0	0	0	0	0	0	0	0	0	0
347	AT3G12480.1	AT3G12480	0	0	0	0	0	0	0	0	0	0
348	AT3G11580.1	AT3G11580	0	0	0	0	0	0	0	0	0	0
350	AT3G11280.1	AT3G11280	0	0	0	0	0	0	0	0	0	0
351	AT3G11260.1	AT3G11260	0	0	0	0	0	0	0	0	0	0
354	AT3G10500.1	AT3G10500	0	281459305180393	0	0	0	0	394798026811247	0	388413075982613	0
355	AT3G10490.1	AT3G10490	0	0	0	0	0	0	0	0	0	0
356	AT3G10480.1	AT3G10480	0	0	0	0	0	0	0	0	0	0
357	AT3G10030.1	AT3G10030	0	0	0	0	0	0	0	0	0	0
358	AT3G09600.2	AT3G09600	0	0	0	0	0	0	0	0	0	0
363	AT3G05200.1	AT3G05200	0	351075336338969	0	0	0	0	459094104406618	0	30896596684862	423807705426774
364	AT3G04730.1	AT3G04730	0	0	0	0	0	0	0	0	0	0
369	AT3G04060.1	AT3G04060	0	0	0	469534510642237	0	0	0	135565003672438	373571894081421	0
370	AT3G04030.3	AT3G04030	0	0	0	0	0	0	0	0	0	0
372	AT3G03550.1	AT3G03550	0	0	0	0	0	0	0	0	0	2700558014098
373	AT3G03450.1	AT3G03450	0	0	357588447672363	0	0	0	0	0	0	460747524466121
379	AT3G01220.1	AT3G01220	0	0	0	0	0	0	0	0	0	0
380	AT2G47890.1	AT2G47890	0	0	0	0	0	0	0	0	0	0
381	AT2G47810.1	AT2G47810	0	0	0	0	0	0	0	0	0	0
382	AT2G47700.1	AT2G47700	0	0	0	0	0	0	0	0	0	0
383	AT2G47270.1	AT2G47270	0	0	0	695806334261095	0	0	575066244412706	134646298041644	0	0
386	AT2G46990.1	AT2G46990	0	0	0	0	0	0	0	0	0	692448596314291
389	AT2G46590.1	AT2G46590	0	0	0	0	0	0	0	0	0	0
390	AT2G46270.1	AT2G46270	0	0	0	0	0	0	0	0	0	0
392	AT2G45680.1	AT2G45680	0	0	0	0	0	0	0	0	0	0
393	AT2G45660.1	AT2G45660	0	0	0	0	0	0	0	0	0	345973828944919
395	AT2G45160.1	AT2G45160	0	0	0	0	0	0	0	0	0	0
396	AT2G45050.1	AT2G45050	0	0	37085125319321	32468784063968	0	0	489598766814328	0	0	0
397	AT2G44940.1	AT2G44940	0	0	0	0	0	0	0	0	0	0
403	AT2G43000.1	AT2G43000	0	689970569721297	0	0	0	0	0	0	829001695851481	0
407	AT2G42280.1	AT2G42280	0	0	0	0	0	0	0	0	0	0
409	AT2G41070.1	AT2G41070	0	0	392829243992823	0	0	0	674096045340833	0	0	376955795731096
410	AT2G40970.1	AT2G40970	0	0	0	0	0	0	0	0	0	0
413	AT2G40620.1	AT2G40620	0	0	0	0	0	0	0	0	0	0
414	AT2G40340.1	AT2G40340	0	0	0	0	0	0	0	0	0	0
415	AT2G39900.1	AT2G39900	0	0	0	0	0	0	0	0	0	0
417	AT2G38340.1	AT2G38340	0	0	0	0	0	0	0	327565603354631	620932186311182	0
418	AT2G38300.1	AT2G38300	0	0	0	0	0	0	0	0	0	0
420	AT2G37430.1	AT2G37430	0	154863835719855	0	706482205793653	0	0	787722790076363	339493788742795	125970693524798	0
422	AT2G36890.1	AT2G36890	0	0	0	0	0	0	0	0	0	0
426	AT2G35000.1	AT2G35000	0	0	0	0	0	0	0	0	0	0
427	AT2G34830.1	AT2G34830	0	0	0	0	0	0	0	0	0	0
429	AT2G34140.1	AT2G34140	0	0	0	0	0	0	0	0	0	0
432	AT2G33710.1	AT2G33710	0	773753224433533	0	477155734392763	0	0	383001920241906	916032386790738	642818664944935	0
433	AT2G33480.1	AT2G33480	0	0	0	0	0	0	0	0	285871811476036	0
434	AT2G33310.1	AT2G33310	0	0	0	0	0	0	0	0	0	0
442	AT2G30590.1	AT2G30590	0	0	0	0	0	0	0	0	0	0
443	AT2G29660.1	AT2G29660	0	0	0	0	0	0	0	0	0	0
445	AT2G28510.1	AT2G28510	0	0	0	0	0	0	0	0	0	0
446	AT2G28200.1	AT2G28200	0	0	0	0	0	0	0	731953758855681	554490181787295	0
450	AT2G24790.1	AT2G24790	0	0	313787040811782	0	0	0	250903535397894	0	0	417900241710943
452	AT2G24260.1	AT2G24260	0	0	0	0	0	0	0	0	0	0
454	AT2G23340.1	AT2G23340	0	0	0	0	0	0	0	0	0	0
455	AT2G22850.1	AT2G22850	0	0	0	0	0	0	0	0	0	0
458	AT2G22630.1	AT2G22630	0	0	0	272340286211965	0	0	0	0	0	0
463	AT2G18670.1	AT2G18670	0	0	0	0	0	0	0	0	0	0
464	AT2G18550.1	AT2G18550	0	0	0	0	0	0	0	0	0	0
466	AT2G18160.1	AT2G18160	0	0	0	0	0	0	0	0	0	0
469	AT2G16720.1	AT2G16720	0	0	0	0	0	0	0	0	421210727314681	0
473	AT2G04880.1	AT2G04880	0	0	0	0	0	0	0	0	0	0
478	AT2G01150.1	AT2G01150	0	0	0	0	0	0	0	0	0	0
482	AT1G79700.1	AT1G79700	0	0	0	0	0	0	0	0	0	0
483	AT1G79430.1	AT1G79430	0	0	0	0	0	0	0	0	0	0
484	AT1G79180.1	AT1G79180	0	0	0	0	0	0	0	0	0	0
485	AT1G78070.1	AT1G78070	0	0	0	0	0	0	0	0	374057565509021	0
487	AT1G77920.1	AT1G77920	0	0	0	0	0	0	0	0	374777710455626	0
489	AT1G77640.1	AT1G77640	0	0	0	344274602175374	0	0	616658275906852	0	0	0
490	AT1G77450.1	AT1G77450	0	0	0	0	0	0	0	0	0	0
491	AT1G77200.1	AT1G77200	0	0	318882666542359	0	35411791184169	0	0	0	0	0
495	AT1G75410.2	AT1G75410	0	0	0	0	0	0	0	0	324225464619957	0
497	AT1G74930.1	AT1G74930	0	0	0	0	0	0	503005403604605	0	0	281386913124972
499	AT1G74080.1	AT1G74080	0	0	0	0	0	0	0	0	0	0
500	AT1G73410.1	AT1G73410	0	0	0	0	0	0	0	0	0	0
504	AT1G71930.1	AT1G71930	0	0	0	0	0	0	0	0	0	0
505	AT1G71520.1	AT1G71520	0	45522349768914	0	548989308105314	0	0	395665741577731	869094791990513	0	0
506	AT1G71450.1	AT1G71450	0	0	0	0	0	0	0	0	0	0
508	AT1G71030.1	AT1G71030	0	0	0	0	0	0	0	0	0	0
510	AT1G70000.1	AT1G70000	0	0	399557835433898	0	0	0	402626970923036	0	0	702804924352167
511	AT1G69780.1	AT1G69780	0	0	0	0	0	760934688195832	0	0	0	0
512	AT1G69690.1	AT1G69690	0	0	0	0	0	0	0	0	0	0
513	AT1G69580.1	AT1G69580	0	0	0	0	0	0	0	0	0	0
514	AT1G69490.1	AT1G69490	0	0	0	0	0	0	0	0	0	0
517	AT1G68920.2	AT1G68920	0	0	0	0	0	0	0	0	0	0
518	AT1G68880.1	AT1G68880	0	0	0	0	0	0	0	0	0	0
519	AT1G68840.1	AT1G68840	0	273164414680601	0	284054513823194	0	0	851237378504154	35756346174645	586384984634317	0
523	AT1G68130.1	AT1G68130	0	0	0	0	0	0	0	0	0	0
532	AT1G66230.1	AT1G66230	0	0	0	0	0	0	0	0	0	0
536	AT1G63840.1	AT1G63840	0	0	0	0	0	0	618720918933048	0	0	0
538	AT1G63100.1	AT1G63100	0	0	0	0	0	0	0	0	0	0
540	AT1G62975.1	AT1G62975	0	0	0	0	0	0	0	0	0	0
542	AT1G61660.1	AT1G61660	0	0	0	0	0	0	0	0	0	0
547	AT1G59640.1	AT1G59640	0	0	0	0	0	0	0	0	0	0
551	AT1G56170.1	AT1G56170	0	0	0	0	0	0	0	0	0	306281593050974
553	AT1G55760.1	AT1G55760	0	0	0	0	0	0	0	0	0	496471873756186
555	AT1G55520.2	AT1G55520	0	0	0	0	0	0	0	0	0	0
556	AT1G54330.1	AT1G54330	0	0	0	0	0	0	0	0	0	0
558	AT1G53910.1	AT1G53910	0	0	0	0	0	0	0	0	0	0
559	AT1G52890.1	AT1G52890	0	0	0	0	0	0	0	0	0	0
560	AT1G52150.1	AT1G52150	0	0	0	0	0	0	0	0	0	0
561	AT1G51950.1	AT1G51950	0	0	0	0	0	0	0	0	0	0
566	AT1G50420.1	AT1G50420	0	0	0	0	0	0	0	0	0	0
568	AT1G49720.1	AT1G49720	0	0	0	0	0	0	0	0	0	0
569	AT1G49560.1	AT1G49560	0	0	0	0	0	0	0	0	0	357657665173484
570	AT1G49480.1	AT1G49480	0	0	0	0	0	0	0	0	0	0
573	AT1G47760.1	AT1G47760	0	0	0	0	0	0	0	0	0	255469921261883
574	AT1G44830.1	AT1G44830	0	0	0	586566505009869	0	0	0	0	0	0
576	AT1G43160.1	AT1G43160	0	0	0	0	0	0	0	0	0	0
578	AT1G36060.1	AT1G36060	0	128284968373197	72228643795944	119186316146447	31409441633535	0	133090883059879	132375846943145	180374670213829	0
586	AT1G29160.1	AT1G29160	0	0	0	363042227576116	0	0	0	15102761601479	0	0
587	AT1G28520.1	AT1G28520	0	0	0	0	0	0	0	0	0	0
588	AT1G28370.1	AT1G28370	0	0	0	0	0	0	0	0	0	0
591	AT1G27730.1	AT1G27730	0	743235391844579	567153820530069	0	0	0	133455080349921	0	129518215640551	0
593	AT1G26960.1	AT1G26960	0	0	0	0	0	0	0	0	0	0
595	AT1G25560.1	AT1G25560	0	338018690417767	0	260884333073401	0	0	649657594588742	0	0	0
596	AT1G25550.1	AT1G25550	0	307513022412744	0	364601414872941	0	0	431297554568522	0	586589462113132	0
600	AT1G22190.1	AT1G22190	0	127238827131329	583255559535952	855513399183355	0	0	16740211355695	893076736438932	162393383264289	712322255670948
603	AT1G20693.1	AT1G20693	0	0	0	0	254615866429564	0	386078082118859	0	0	0
604	AT1G19000.1	AT1G19000	0	0	0	0	0	0	0	0	0	0
607	AT1G18570.1	AT1G18570	0	0	0	0	0	0	44066388042052	0	0	0
608	AT1G17950.1	AT1G17950	0	0	0	0	0	0	0	0	0	0
611	AT1G17310.1	AT1G17310	0	0	0	0	0	0	0	725070016232751	0	0
613	AT1G14920.1	AT1G14920	0	0	0	0	0	0	0	0	0	0
614	AT1G14900.1	AT1G14900	0	0	0	0	702296784596812	0	0	0	0	0
615	AT1G14510.1	AT1G14510	0	0	0	0	0	0	0	0	0	306623708380279
616	AT1G14200.1	AT1G14200	0	0	0	0	0	0	900165064270986	0	148695213920801	0
617	AT1G13600.1	AT1G13600	0	0	0	0	0	0	0	0	0	0
618	AT1G13300.1	AT1G13300	0	0	0	0	0	0	0	0	0	0
622	AT1G12610.1	AT1G12610	0	0	0	0	0	0	0	0	0	0
623	AT1G09950.1	AT1G09950	0	0	0	0	0	0	0	0	0	0
624	AT1G09770.1	AT1G09770	0	0	0	0	0	0	0	0	0	0
625	AT1G09540.1	AT1G09540	0	0	0	0	0	0	0	0	0	0
626	AT1G09530.1	AT1G09530	0	0	0	0	0	0	0	0	0	411982078006461
630	AT1G08780.1	AT1G08780	0	0	0	0	0	0	0	0	0	0
632	AT1G08320.1	AT1G08320	0	0	0	0	0	0	0	0	0	0
633	AT1G08010.2	AT1G08010	0	0	0	0	0	0	0	0	0	0
635	AT1G06850.1	AT1G06850	0	0	0	0	0	0	0	0	0	0
636	AT1G06040.1	AT1G06040	0	0	325489785151234	0	0	0	421109973317211	0	0	90541850572271
638	AT1G05710.1	AT1G05710	0	0	0	0	0	0	0	0	0	0
639	AT1G04550.1	AT1G04550	0	0	0	0	0	0	0	0	0	0
641	AT1G04240.1	AT1G04240	0	0	0	0	0	0	0	0	0	0
642	AT1G04100.1	AT1G04100	0	0	0	0	0	0	0	0	254228322288947	0
643	AT1G03970.1	AT1G03970	0	0	0	0	0	0	0	0	0	0
645	AT1G01780.1	AT1G01780	0	0	0	0	0	0	0	0	0	0
650	AT1G01010.1	AT1G01010	0	0	0	0	0	0	0	0	0	0
252	AT4.36730.1	AT4G36730	34367643042583	0	0	0	0	0	0	0	0	0
331	AT3G16770.1	AT3G16770	261956124342892	0	812891901301215	0	0	0	992312055225624	0	926332685037288	895582593180736
42	AT5G53420.1	AT5G53420	265195323914155	0	0	0	0	0	0	0	0	0
206	AT4G20280.1	AT4G20280	267443360371123	0	0	0	0	0	0	0	0	0
159	AT4G36930.1	AT4G36930	305498752464198	0	0	0	0	0	0	0	0	534646047886607
479	AT2G01060.1	AT2G01060	318799781849545	0	0	0	0	0	0	0	0	0
169	AT4G35570.1	AT4G35570	324431981057144	0	0	0	311319989650815	0	0	0	0	0
178	AT4G31720.1	AT4G31720	327476861443653	0	0	0	0	0	0	0	0	0
444	AT2G28910.1	AT2G28910	402698969914794	0	0	0	0	0	0	0	0	0
273	AT3G57150.1	AT3G57150	946472325576549	0	0	0	456956148919394	0	0	0	0	0
2	AT5G67060.1	AT5G67060	#N/A	#N/A	#N/A	#N/A	#N/A	#N/A	#N/A	#N/A	#N/A	#N/A	not in LRC
3	AT5G66940.1	AT5G66940	#N/A	#N/A	#N/A	#N/A	#N/A	#N/A	#N/A	#N/A	#N/A	#N/A	not in LRC
5	AT5G66160.1	AT5G66160	#N/A	#N/A	#N/A	#N/A	#N/A	#N/A	#N/A	#N/A	#N/A	#N/A	not in LRC
6	AT5G65590.1	AT5G65590	#N/A	#N/A	#N/A	#N/A	#N/A	#N/A	#N/A	#N/A	#N/A	#N/A	not in LRC
7	AT5G65510.1	AT5G65510	#N/A	#N/A	#N/A	#N/A	#N/A	#N/A	#N/A	#N/A	#N/A	#N/A	not in LRC
8	AT5G65410.1	AT5G65410	#N/A	#N/A	#N/A	#N/A	#N/A	#N/A	#N/A	#N/A	#N/A	#N/A	not in LRC
9	AT5G65320.1	AT5G65320	#N/A	#N/A	#N/A	#N/A	#N/A	#N/A	#N/A	#N/A	#N/A	#N/A	not in LRC
10	AT5G65230.1	AT5G65230	#N/A	#N/A	#N/A	#N/A	#N/A	#N/A	#N/A	#N/A	#N/A	#N/A	not in LRC
11	AT5G65130.1	AT5G65130	#N/A	#N/A	#N/A	#N/A	#N/A	#N/A	#N/A	#N/A	#N/A	#N/A	not in LRC
12	AT5G65050.1	AT5G65050	#N/A	#N/A	#N/A	#N/A	#N/A	#N/A	#N/A	#N/A	#N/A	#N/A	not in LRC
15	AT5G64060.1	AT5G64060	#N/A	#N/A	#N/A	#N/A	#N/A	#N/A	#N/A	#N/A	#N/A	#N/A	not in LRC
16	AT5G63470.1	AT5G63470	#N/A	#N/A	#N/A	#N/A	#N/A	#N/A	#N/A	#N/A	#N/A	#N/A	not in LRC
17	AT5G62380.1	AT5G62380	#N/A	#N/A	#N/A	#N/A	#N/A	#N/A	#N/A	#N/A	#N/A	#N/A	not in LRC
18	AT5G62320.1	AT5G62320	#N/A	#N/A	#N/A	#N/A	#N/A	#N/A	#N/A	#N/A	#N/A	#N/A	not in LRC
20	AT5G61850.1	AT5G61850	#N/A	#N/A	#N/A	#N/A	#N/A	#N/A	#N/A	#N/A	#N/A	#N/A	not in LRC
23	AT5G60970.1	AT5G60970	#N/A	#N/A	#N/A	#N/A	#N/A	#N/A	#N/A	#N/A	#N/A	#N/A	not in LRC
24	AT5G60910.1	AT5G60910	#N/A	#N/A	#N/A	#N/A	#N/A	#N/A	#N/A	#N/A	#N/A	#N/A	not in LRC
27	AT5G60250.1	AT5G60250	#N/A	#N/A	#N/A	#N/A	#N/A	#N/A	#N/A	#N/A	#N/A	#N/A	not in LRC
29	AT5G60140.1	AT5G60140	#N/A	#N/A	#N/A	#N/A	#N/A	#N/A	#N/A	#N/A	#N/A	#N/A	not in LRC
32	AT5G58890.1	AT5G58890	#N/A	#N/A	#N/A	#N/A	#N/A	#N/A	#N/A	#N/A	#N/A	#N/A	not in LRC
35	AT5G56840.1	AT5G56840	#N/A	#N/A	#N/A	#N/A	#N/A	#N/A	#N/A	#N/A	#N/A	#N/A	not in LRC
37	AT5G55690.1	AT5G55690	#N/A	#N/A	#N/A	#N/A	#N/A	#N/A	#N/A	#N/A	#N/A	#N/A	not in LRC
38	AT5G54680.1	AT5G54680	#N/A	#N/A	#N/A	#N/A	#N/A	#N/A	#N/A	#N/A	#N/A	#N/A	not in LRC
39	AT5G54630.1	AT5G54630	#N/A	#N/A	#N/A	#N/A	#N/A	#N/A	#N/A	#N/A	#N/A	#N/A	not in LRC
40	AT5G54230.1	AT5G54230	#N/A	#N/A	#N/A	#N/A	#N/A	#N/A	#N/A	#N/A	#N/A	#N/A	not in LRC
41	AT5G53980.1	AT5G53980	#N/A	#N/A	#N/A	#N/A	#N/A	#N/A	#N/A	#N/A	#N/A	#N/A	not in LRC
45	AT5G51910.1	AT5G51910	#N/A	#N/A	#N/A	#N/A	#N/A	#N/A	#N/A	#N/A	#N/A	#N/A	not in LRC
46	AT5G51870.1	AT5G51870	#N/A	#N/A	#N/A	#N/A	#N/A	#N/A	#N/A	#N/A	#N/A	#N/A	not in LRC
47	AT5G50490.1	AT5G50490	#N/A	#N/A	#N/A	#N/A	#N/A	#N/A	#N/A	#N/A	#N/A	#N/A	not in LRC
48	AT5G50480.1	AT5G50480	#N/A	#N/A	#N/A	#N/A	#N/A	#N/A	#N/A	#N/A	#N/A	#N/A	not in LRC
49	AT5G50470.1	AT5G50470	#N/A	#N/A	#N/A	#N/A	#N/A	#N/A	#N/A	#N/A	#N/A	#N/A	not in LRC
52	AT5G49420.1	AT5G49420	#N/A	#N/A	#N/A	#N/A	#N/A	#N/A	#N/A	#N/A	#N/A	#N/A	not in LRC
53	AT5G49330.1	AT5G49330	#N/A	#N/A	#N/A	#N/A	#N/A	#N/A	#N/A	#N/A	#N/A	#N/A	not in LRC
54	AT5G49230.1	AT5G49230	#N/A	#N/A	#N/A	#N/A	#N/A	#N/A	#N/A	#N/A	#N/A	#N/A	not in LRC
56	AT5G48250.1	AT5G48250	#N/A	#N/A	#N/A	#N/A	#N/A	#N/A	#N/A	#N/A	#N/A	#N/A	not in LRC
61	AT5G47140.1	AT5G47140	#N/A	#N/A	#N/A	#N/A	#N/A	#N/A	#N/A	#N/A	#N/A	#N/A	not in LRC
63	AT5G46350.1	AT5G46350	#N/A	#N/A	#N/A	#N/A	#N/A	#N/A	#N/A	#N/A	#N/A	#N/A	not in LRC
67	AT5G44080.1	AT5G44080	#N/A	#N/A	#N/A	#N/A	#N/A	#N/A	#N/A	#N/A	#N/A	#N/A	not in LRC
69	AT5G43410.1	AT5G43410	#N/A	#N/A	#N/A	#N/A	#N/A	#N/A	#N/A	#N/A	#N/A	#N/A	not in LRC
70	AT5G43290.1	AT5G43290	#N/A	#N/A	#N/A	#N/A	#N/A	#N/A	#N/A	#N/A	#N/A	#N/A	not in LRC
71	AT5G43170.1	AT5G43170	#N/A	#N/A	#N/A	#N/A	#N/A	#N/A	#N/A	#N/A	#N/A	#N/A	not in LRC
72	AT5G42910.1	AT5G42910	#N/A	#N/A	#N/A	#N/A	#N/A	#N/A	#N/A	#N/A	#N/A	#N/A	not in LRC
73	AT5G41570.1	AT5G41570	#N/A	#N/A	#N/A	#N/A	#N/A	#N/A	#N/A	#N/A	#N/A	#N/A	not in LRC
74	AT5G41370.1	AT5G41370	#N/A	#N/A	#N/A	#N/A	#N/A	#N/A	#N/A	#N/A	#N/A	#N/A	not in LRC
75	AT5G41030.1	AT5G41030	#N/A	#N/A	#N/A	#N/A	#N/A	#N/A	#N/A	#N/A	#N/A	#N/A	not in LRC
76	AT5G40360.1	AT5G40360	#N/A	#N/A	#N/A	#N/A	#N/A	#N/A	#N/A	#N/A	#N/A	#N/A	not in LRC
77	AT5G38140.1	AT5G38140	#N/A	#N/A	#N/A	#N/A	#N/A	#N/A	#N/A	#N/A	#N/A	#N/A	not in LRC
79	AT5G35550.1	AT5G35550	#N/A	#N/A	#N/A	#N/A	#N/A	#N/A	#N/A	#N/A	#N/A	#N/A	not in LRC
80	AT5G29000.1	AT5G29000	#N/A	#N/A	#N/A	#N/A	#N/A	#N/A	#N/A	#N/A	#N/A	#N/A	not in LRC
82	AT5G27910.1	AT5G27910	#N/A	#N/A	#N/A	#N/A	#N/A	#N/A	#N/A	#N/A	#N/A	#N/A	not in LRC
83	AT5G27090.1	AT5G27090	#N/A	#N/A	#N/A	#N/A	#N/A	#N/A	#N/A	#N/A	#N/A	#N/A	not in LRC
85	AT5G26870.1	AT5G26870	#N/A	#N/A	#N/A	#N/A	#N/A	#N/A	#N/A	#N/A	#N/A	#N/A	not in LRC
87	AT5G26580.1	AT5G26580	#N/A	#N/A	#N/A	#N/A	#N/A	#N/A	#N/A	#N/A	#N/A	#N/A	not in LRC
88	AT5G26170.1	AT5G26170	#N/A	#N/A	#N/A	#N/A	#N/A	#N/A	#N/A	#N/A	#N/A	#N/A	not in LRC
91	AT5G25390.1	AT5G25390	#N/A	#N/A	#N/A	#N/A	#N/A	#N/A	#N/A	#N/A	#N/A	#N/A	not in LRC
92	AT5G25220.1	AT5G25220	#N/A	#N/A	#N/A	#N/A	#N/A	#N/A	#N/A	#N/A	#N/A	#N/A	not in LRC
93	AT5G24520.1	AT5G24520	#N/A	#N/A	#N/A	#N/A	#N/A	#N/A	#N/A	#N/A	#N/A	#N/A	not in LRC
94	AT5G24110.1	AT5G24110	#N/A	#N/A	#N/A	#N/A	#N/A	#N/A	#N/A	#N/A	#N/A	#N/A	not in LRC
95	AT5G23650.1	AT5G23650	#N/A	#N/A	#N/A	#N/A	#N/A	#N/A	#N/A	#N/A	#N/A	#N/A	not in LRC
96	AT5G23260.1	AT5G23260	#N/A	#N/A	#N/A	#N/A	#N/A	#N/A	#N/A	#N/A	#N/A	#N/A	not in LRC
97	AT5G23090.1	AT5G23090	#N/A	#N/A	#N/A	#N/A	#N/A	#N/A	#N/A	#N/A	#N/A	#N/A	not in LRC
98	AT5G22220.1	AT5G22220	#N/A	#N/A	#N/A	#N/A	#N/A	#N/A	#N/A	#N/A	#N/A	#N/A	not in LRC
99	AT5G20240.1	AT5G20240	#N/A	#N/A	#N/A	#N/A	#N/A	#N/A	#N/A	#N/A	#N/A	#N/A	not in LRC
102	AT5G18450.1	AT5G18450	#N/A	#N/A	#N/A	#N/A	#N/A	#N/A	#N/A	#N/A	#N/A	#N/A	not in LRC
104	AT5G18240.1	AT5G18240	#N/A	#N/A	#N/A	#N/A	#N/A	#N/A	#N/A	#N/A	#N/A	#N/A	not in LRC
105	AT5G17690.1	AT5G17690	#N/A	#N/A	#N/A	#N/A	#N/A	#N/A	#N/A	#N/A	#N/A	#N/A	not in LRC
106	AT5G17490.1	AT5G17490	#N/A	#N/A	#N/A	#N/A	#N/A	#N/A	#N/A	#N/A	#N/A	#N/A	not in LRC
107	AT5G17300.1	AT5G17300	#N/A	#N/A	#N/A	#N/A	#N/A	#N/A	#N/A	#N/A	#N/A	#N/A	not in LRC
110	AT5G15840.1	AT5G15840	#N/A	#N/A	#N/A	#N/A	#N/A	#N/A	#N/A	#N/A	#N/A	#N/A	not in LRC
116	AT5G13790.1	AT5G13790	#N/A	#N/A	#N/A	#N/A	#N/A	#N/A	#N/A	#N/A	#N/A	#N/A	not in LRC
120	AT5G12840.1	AT5G12840	#N/A	#N/A	#N/A	#N/A	#N/A	#N/A	#N/A	#N/A	#N/A	#N/A	not in LRC
121	AT5G11270.1	AT5G11270	#N/A	#N/A	#N/A	#N/A	#N/A	#N/A	#N/A	#N/A	#N/A	#N/A	not in LRC
122	AT5G11060.1	AT5G11060	#N/A	#N/A	#N/A	#N/A	#N/A	#N/A	#N/A	#N/A	#N/A	#N/A	not in LRC
123	AT5G11050.1	AT5G11050	#N/A	#N/A	#N/A	#N/A	#N/A	#N/A	#N/A	#N/A	#N/A	#N/A	not in LRC
124	AT5G10380.1	AT5G10380	#N/A	#N/A	#N/A	#N/A	#N/A	#N/A	#N/A	#N/A	#N/A	#N/A	not in LRC
126	AT5G10140.1	AT5G10140	#N/A	#N/A	#N/A	#N/A	#N/A	#N/A	#N/A	#N/A	#N/A	#N/A	not in LRC
127	AT5G09740.2	AT5G09740	#N/A	#N/A	#N/A	#N/A	#N/A	#N/A	#N/A	#N/A	#N/A	#N/A	not in LRC
130	AT5G08070.1	AT5G08070	#N/A	#N/A	#N/A	#N/A	#N/A	#N/A	#N/A	#N/A	#N/A	#N/A	not in LRC
135	AT5G06500.1	AT5G06500	#N/A	#N/A	#N/A	#N/A	#N/A	#N/A	#N/A	#N/A	#N/A	#N/A	not in LRC
137	AT5G05770.1	AT5G05770	#N/A	#N/A	#N/A	#N/A	#N/A	#N/A	#N/A	#N/A	#N/A	#N/A	not in LRC
139	AT5G04940.2	AT5G04940	#N/A	#N/A	#N/A	#N/A	#N/A	#N/A	#N/A	#N/A	#N/A	#N/A	not in LRC
141	AT5G04640.1	AT5G04640	#N/A	#N/A	#N/A	#N/A	#N/A	#N/A	#N/A	#N/A	#N/A	#N/A	not in LRC
142	AT5G04410.1	AT5G04410	#N/A	#N/A	#N/A	#N/A	#N/A	#N/A	#N/A	#N/A	#N/A	#N/A	not in LRC
144	AT5G03790.1	AT5G03790	#N/A	#N/A	#N/A	#N/A	#N/A	#N/A	#N/A	#N/A	#N/A	#N/A	not in LRC
146	AT5G03415.1	AT5G03415	#N/A	#N/A	#N/A	#N/A	#N/A	#N/A	#N/A	#N/A	#N/A	#N/A	not in LRC
148	AT5G02470.1	AT5G02470	#N/A	#N/A	#N/A	#N/A	#N/A	#N/A	#N/A	#N/A	#N/A	#N/A	not in LRC
151	AT4G38960.1	AT4G38960	#N/A	#N/A	#N/A	#N/A	#N/A	#N/A	#N/A	#N/A	#N/A	#N/A	not in LRC
153	AT4G38000.1	AT4G38000	#N/A	#N/A	#N/A	#N/A	#N/A	#N/A	#N/A	#N/A	#N/A	#N/A	not in LRC
155	AT4G37780.1	AT4G37780	#N/A	#N/A	#N/A	#N/A	#N/A	#N/A	#N/A	#N/A	#N/A	#N/A	not in LRC
156	AT4G37750.1	AT4G37750	#N/A	#N/A	#N/A	#N/A	#N/A	#N/A	#N/A	#N/A	#N/A	#N/A	not in LRC
166	AT4G36240.1	AT4G36240	#N/A	#N/A	#N/A	#N/A	#N/A	#N/A	#N/A	#N/A	#N/A	#N/A	not in LRC
168	AT4G35610.1	AT4G35610	#N/A	#N/A	#N/A	#N/A	#N/A	#N/A	#N/A	#N/A	#N/A	#N/A	not in LRC
170	AT4G35280.1	AT4G35280	#N/A	#N/A	#N/A	#N/A	#N/A	#N/A	#N/A	#N/A	#N/A	#N/A	not in LRC
172	AT4G34588.1	AT4G34588	#N/A	#N/A	#N/A	#N/A	#N/A	#N/A	#N/A	#N/A	#N/A	#N/A	not in LRC
175	AT4G32980.1	AT4G32980	#N/A	#N/A	#N/A	#N/A	#N/A	#N/A	#N/A	#N/A	#N/A	#N/A	not in LRC
179	AT4G31620.1	AT4G31620	#N/A	#N/A	#N/A	#N/A	#N/A	#N/A	#N/A	#N/A	#N/A	#N/A	not in LRC
180	AT4G31610.1	AT4G31610	#N/A	#N/A	#N/A	#N/A	#N/A	#N/A	#N/A	#N/A	#N/A	#N/A	not in LRC
182	AT4G31270.1	AT4G31270	#N/A	#N/A	#N/A	#N/A	#N/A	#N/A	#N/A	#N/A	#N/A	#N/A	not in LRC
186	AT4G30180.1	AT4G30180	#N/A	#N/A	#N/A	#N/A	#N/A	#N/A	#N/A	#N/A	#N/A	#N/A	not in LRC
190	AT4G28610.1	AT4G28610	#N/A	#N/A	#N/A	#N/A	#N/A	#N/A	#N/A	#N/A	#N/A	#N/A	not in LRC
192	AT4G28110.1	AT4G28110	#N/A	#N/A	#N/A	#N/A	#N/A	#N/A	#N/A	#N/A	#N/A	#N/A	not in LRC
195	AT4G26640.2	AT4G26640	#N/A	#N/A	#N/A	#N/A	#N/A	#N/A	#N/A	#N/A	#N/A	#N/A	not in LRC
199	AT4G24540.1	AT4G24540	#N/A	#N/A	#N/A	#N/A	#N/A	#N/A	#N/A	#N/A	#N/A	#N/A	not in LRC
202	AT4G23550.1	AT4G23550	#N/A	#N/A	#N/A	#N/A	#N/A	#N/A	#N/A	#N/A	#N/A	#N/A	not in LRC
203	AT4G22950.1	AT4G22950	#N/A	#N/A	#N/A	#N/A	#N/A	#N/A	#N/A	#N/A	#N/A	#N/A	not in LRC
205	AT4G21050.1	AT4G21050	#N/A	#N/A	#N/A	#N/A	#N/A	#N/A	#N/A	#N/A	#N/A	#N/A	not in LRC
208	AT4G18770.1	AT4G18770	#N/A	#N/A	#N/A	#N/A	#N/A	#N/A	#N/A	#N/A	#N/A	#N/A	not in LRC
209	AT4G18390.1	AT4G18390	#N/A	#N/A	#N/A	#N/A	#N/A	#N/A	#N/A	#N/A	#N/A	#N/A	not in LRC
210	AT4G18020.1	AT4G18020	#N/A	#N/A	#N/A	#N/A	#N/A	#N/A	#N/A	#N/A	#N/A	#N/A	not in LRC
211	AT4G17880.1	AT4G17880	#N/A	#N/A	#N/A	#N/A	#N/A	#N/A	#N/A	#N/A	#N/A	#N/A	not in LRC
212	AT4G17810.1	AT4G17810	#N/A	#N/A	#N/A	#N/A	#N/A	#N/A	#N/A	#N/A	#N/A	#N/A	not in LRC
213	AT4G17785.1	AT4G17785	#N/A	#N/A	#N/A	#N/A	#N/A	#N/A	#N/A	#N/A	#N/A	#N/A	not in LRC
219	AT4G16420.1	AT4G16420	#N/A	#N/A	#N/A	#N/A	#N/A	#N/A	#N/A	#N/A	#N/A	#N/A	not in LRC
220	AT4G15250.1	AT4G15250	#N/A	#N/A	#N/A	#N/A	#N/A	#N/A	#N/A	#N/A	#N/A	#N/A	not in LRC
223	AT4G14540.1	AT4G14540	#N/A	#N/A	#N/A	#N/A	#N/A	#N/A	#N/A	#N/A	#N/A	#N/A	not in LRC
228	AT4G12210.1	AT4G12210	#N/A	#N/A	#N/A	#N/A	#N/A	#N/A	#N/A	#N/A	#N/A	#N/A	not in LRC
229	AT4G11880.1	AT4G11880	#N/A	#N/A	#N/A	#N/A	#N/A	#N/A	#N/A	#N/A	#N/A	#N/A	not in LRC
230	AT4G11680.1	AT4G11680	#N/A	#N/A	#N/A	#N/A	#N/A	#N/A	#N/A	#N/A	#N/A	#N/A	not in LRC
232	AT4G11070.1	AT4G11070	#N/A	#N/A	#N/A	#N/A	#N/A	#N/A	#N/A	#N/A	#N/A	#N/A	not in LRC
235	AT4G10240.1	AT4G10240	#N/A	#N/A	#N/A	#N/A	#N/A	#N/A	#N/A	#N/A	#N/A	#N/A	not in LRC
237	AT4G09450.1	AT4G09450	#N/A	#N/A	#N/A	#N/A	#N/A	#N/A	#N/A	#N/A	#N/A	#N/A	not in LRC
239	AT4G08250.1	AT4G08250	#N/A	#N/A	#N/A	#N/A	#N/A	#N/A	#N/A	#N/A	#N/A	#N/A	not in LRC
240	AT4G08150.1	AT4G08150	#N/A	#N/A	#N/A	#N/A	#N/A	#N/A	#N/A	#N/A	#N/A	#N/A	not in LRC
244	AT4G02640.1	AT4G02640	#N/A	#N/A	#N/A	#N/A	#N/A	#N/A	#N/A	#N/A	#N/A	#N/A	not in LRC
248	AT4G01580.1	AT4G01580	#N/A	#N/A	#N/A	#N/A	#N/A	#N/A	#N/A	#N/A	#N/A	#N/A	not in LRC
251	AT4G00050.1	AT4G00050	#N/A	#N/A	#N/A	#N/A	#N/A	#N/A	#N/A	#N/A	#N/A	#N/A	not in LRC
254	AT3G62550.1	AT3G62550	#N/A	#N/A	#N/A	#N/A	#N/A	#N/A	#N/A	#N/A	#N/A	#N/A	not in LRC
256	AT3G62240.1	AT3G62240	#N/A	#N/A	#N/A	#N/A	#N/A	#N/A	#N/A	#N/A	#N/A	#N/A	not in LRC
257	AT3G62090.1	AT3G62090	#N/A	#N/A	#N/A	#N/A	#N/A	#N/A	#N/A	#N/A	#N/A	#N/A	not in LRC
258	AT3G61970.1	AT3G61970	#N/A	#N/A	#N/A	#N/A	#N/A	#N/A	#N/A	#N/A	#N/A	#N/A	not in LRC
259	AT3G61910.1	AT3G61910	#N/A	#N/A	#N/A	#N/A	#N/A	#N/A	#N/A	#N/A	#N/A	#N/A	not in LRC
262	AT3G61250.1	AT3G61250	#N/A	#N/A	#N/A	#N/A	#N/A	#N/A	#N/A	#N/A	#N/A	#N/A	not in LRC
263	AT3G61150.1	AT3G61150	#N/A	#N/A	#N/A	#N/A	#N/A	#N/A	#N/A	#N/A	#N/A	#N/A	not in LRC
267	AT3G60030.1	AT3G60030	#N/A	#N/A	#N/A	#N/A	#N/A	#N/A	#N/A	#N/A	#N/A	#N/A	not in LRC
268	AT3G59580.1	AT3G59580	#N/A	#N/A	#N/A	#N/A	#N/A	#N/A	#N/A	#N/A	#N/A	#N/A	not in LRC
270	AT3G57800.2	AT3G57800	#N/A	#N/A	#N/A	#N/A	#N/A	#N/A	#N/A	#N/A	#N/A	#N/A	not in LRC
272	AT3G57230.1	AT3G57230	#N/A	#N/A	#N/A	#N/A	#N/A	#N/A	#N/A	#N/A	#N/A	#N/A	not in LRC
274	AT3G56970.1	AT3G56970	#N/A	#N/A	#N/A	#N/A	#N/A	#N/A	#N/A	#N/A	#N/A	#N/A	not in LRC
276	AT3G56530.1	AT3G56530	#N/A	#N/A	#N/A	#N/A	#N/A	#N/A	#N/A	#N/A	#N/A	#N/A	not in LRC
278	AT3G55730.1	AT3G55730	#N/A	#N/A	#N/A	#N/A	#N/A	#N/A	#N/A	#N/A	#N/A	#N/A	not in LRC
280	AT3G54340.1	AT3G54340	#N/A	#N/A	#N/A	#N/A	#N/A	#N/A	#N/A	#N/A	#N/A	#N/A	not in LRC
282	AT3G53310.1	AT3G53310	#N/A	#N/A	#N/A	#N/A	#N/A	#N/A	#N/A	#N/A	#N/A	#N/A	not in LRC
283	AT3G53200.1	AT3G53200	#N/A	#N/A	#N/A	#N/A	#N/A	#N/A	#N/A	#N/A	#N/A	#N/A	not in LRC
284	AT3G52270.1	AT3G52270	#N/A	#N/A	#N/A	#N/A	#N/A	#N/A	#N/A	#N/A	#N/A	#N/A	not in LRC
286	AT3G50650.1	AT3G50650	#N/A	#N/A	#N/A	#N/A	#N/A	#N/A	#N/A	#N/A	#N/A	#N/A	not in LRC
287	AT3G50330.1	AT3G50330	#N/A	#N/A	#N/A	#N/A	#N/A	#N/A	#N/A	#N/A	#N/A	#N/A	not in LRC
288	AT3G49950.1	AT3G49950	#N/A	#N/A	#N/A	#N/A	#N/A	#N/A	#N/A	#N/A	#N/A	#N/A	not in LRC
291	AT3G48920.1	AT3G48920	#N/A	#N/A	#N/A	#N/A	#N/A	#N/A	#N/A	#N/A	#N/A	#N/A	not in LRC
293	AT3G47640.1	AT3G47640	#N/A	#N/A	#N/A	#N/A	#N/A	#N/A	#N/A	#N/A	#N/A	#N/A	not in LRC
295	AT3G47120.1	AT3G47120	#N/A	#N/A	#N/A	#N/A	#N/A	#N/A	#N/A	#N/A	#N/A	#N/A	not in LRC
299	AT3G45150.1	AT3G45150	#N/A	#N/A	#N/A	#N/A	#N/A	#N/A	#N/A	#N/A	#N/A	#N/A	not in LRC
300	AT3G44350.1	AT3G44350	#N/A	#N/A	#N/A	#N/A	#N/A	#N/A	#N/A	#N/A	#N/A	#N/A	not in LRC
301	AT3G30530.1	AT3G30530	#N/A	#N/A	#N/A	#N/A	#N/A	#N/A	#N/A	#N/A	#N/A	#N/A	not in LRC
302	AT3G30260.1	AT3G30260	#N/A	#N/A	#N/A	#N/A	#N/A	#N/A	#N/A	#N/A	#N/A	#N/A	not in LRC
305	AT3G28470.1	AT3G28470	#N/A	#N/A	#N/A	#N/A	#N/A	#N/A	#N/A	#N/A	#N/A	#N/A	not in LRC
306	AT3G27785.1	AT3G27785	#N/A	#N/A	#N/A	#N/A	#N/A	#N/A	#N/A	#N/A	#N/A	#N/A	not in LRC
311	AT3G24140.1	AT3G24140	#N/A	#N/A	#N/A	#N/A	#N/A	#N/A	#N/A	#N/A	#N/A	#N/A	not in LRC
313	AT3G24050.1	AT3G24050	#N/A	#N/A	#N/A	#N/A	#N/A	#N/A	#N/A	#N/A	#N/A	#N/A	not in LRC
314	AT3G23240.1	AT3G23240	#N/A	#N/A	#N/A	#N/A	#N/A	#N/A	#N/A	#N/A	#N/A	#N/A	not in LRC
315	AT3G23230.1	AT3G23230	#N/A	#N/A	#N/A	#N/A	#N/A	#N/A	#N/A	#N/A	#N/A	#N/A	not in LRC
318	AT3G21890.1	AT3G21890	#N/A	#N/A	#N/A	#N/A	#N/A	#N/A	#N/A	#N/A	#N/A	#N/A	not in LRC
319	AT3G21880.1	AT3G21880	#N/A	#N/A	#N/A	#N/A	#N/A	#N/A	#N/A	#N/A	#N/A	#N/A	not in LRC
326	AT3G18550.1	AT3G18550	#N/A	#N/A	#N/A	#N/A	#N/A	#N/A	#N/A	#N/A	#N/A	#N/A	not in LRC
334	AT3G16280.1	AT3G16280	#N/A	#N/A	#N/A	#N/A	#N/A	#N/A	#N/A	#N/A	#N/A	#N/A	not in LRC
337	AT3G15170.1	AT3G15170	#N/A	#N/A	#N/A	#N/A	#N/A	#N/A	#N/A	#N/A	#N/A	#N/A	not in LRC
340	AT3G13890.1	AT3G13890	#N/A	#N/A	#N/A	#N/A	#N/A	#N/A	#N/A	#N/A	#N/A	#N/A	not in LRC
341	AT3G13540.1	AT3G13540	#N/A	#N/A	#N/A	#N/A	#N/A	#N/A	#N/A	#N/A	#N/A	#N/A	not in LRC
342	AT3G13445.1	AT3G13445	#N/A	#N/A	#N/A	#N/A	#N/A	#N/A	#N/A	#N/A	#N/A	#N/A	not in LRC
343	AT3G13350.1	AT3G13350	#N/A	#N/A	#N/A	#N/A	#N/A	#N/A	#N/A	#N/A	#N/A	#N/A	not in LRC
344	AT3G12890.3	AT3G12890	#N/A	#N/A	#N/A	#N/A	#N/A	#N/A	#N/A	#N/A	#N/A	#N/A	not in LRC
345	AT3G12820.1	AT3G12820	#N/A	#N/A	#N/A	#N/A	#N/A	#N/A	#N/A	#N/A	#N/A	#N/A	not in LRC
349	AT3G11440.1	AT3G11440	#N/A	#N/A	#N/A	#N/A	#N/A	#N/A	#N/A	#N/A	#N/A	#N/A	not in LRC
352	AT3G10760.1	AT3G10760	#N/A	#N/A	#N/A	#N/A	#N/A	#N/A	#N/A	#N/A	#N/A	#N/A	not in LRC
353	AT3G10590.1	AT3G10590	#N/A	#N/A	#N/A	#N/A	#N/A	#N/A	#N/A	#N/A	#N/A	#N/A	not in LRC
359	AT3G07650.1	AT3G07650	#N/A	#N/A	#N/A	#N/A	#N/A	#N/A	#N/A	#N/A	#N/A	#N/A	not in LRC
360	AT3G06490.1	AT3G06490	#N/A	#N/A	#N/A	#N/A	#N/A	#N/A	#N/A	#N/A	#N/A	#N/A	not in LRC
361	AT3G06120.1	AT3G06120	#N/A	#N/A	#N/A	#N/A	#N/A	#N/A	#N/A	#N/A	#N/A	#N/A	not in LRC
362	AT3G05700.1	AT3G05700	#N/A	#N/A	#N/A	#N/A	#N/A	#N/A	#N/A	#N/A	#N/A	#N/A	not in LRC
365	AT3G04590.1	AT3G04590	#N/A	#N/A	#N/A	#N/A	#N/A	#N/A	#N/A	#N/A	#N/A	#N/A	not in LRC
366	AT3G04450.1	AT3G04450	#N/A	#N/A	#N/A	#N/A	#N/A	#N/A	#N/A	#N/A	#N/A	#N/A	not in LRC
367	AT3G04100.1	AT3G04100	#N/A	#N/A	#N/A	#N/A	#N/A	#N/A	#N/A	#N/A	#N/A	#N/A	not in LRC
368	AT3G04070.1	AT3G04070	#N/A	#N/A	#N/A	#N/A	#N/A	#N/A	#N/A	#N/A	#N/A	#N/A	not in LRC
371	AT3G03750.1	AT3G03750	#N/A	#N/A	#N/A	#N/A	#N/A	#N/A	#N/A	#N/A	#N/A	#N/A	not in LRC
374	AT3G03200.1	AT3G03200	#N/A	#N/A	#N/A	#N/A	#N/A	#N/A	#N/A	#N/A	#N/A	#N/A	not in LRC
375	AT3G02380.1	AT3G02380	#N/A	#N/A	#N/A	#N/A	#N/A	#N/A	#N/A	#N/A	#N/A	#N/A	not in LRC
376	AT3G02310.1	AT3G02310	#N/A	#N/A	#N/A	#N/A	#N/A	#N/A	#N/A	#N/A	#N/A	#N/A	not in LRC
377	AT3G02150.1	AT3G02150	#N/A	#N/A	#N/A	#N/A	#N/A	#N/A	#N/A	#N/A	#N/A	#N/A	not in LRC
378	AT3G01970.1	AT3G01970	#N/A	#N/A	#N/A	#N/A	#N/A	#N/A	#N/A	#N/A	#N/A	#N/A	not in LRC
384	AT2G47210.1	AT2G47210	#N/A	#N/A	#N/A	#N/A	#N/A	#N/A	#N/A	#N/A	#N/A	#N/A	not in LRC
385	AT2G47190.1	AT2G47190	#N/A	#N/A	#N/A	#N/A	#N/A	#N/A	#N/A	#N/A	#N/A	#N/A	not in LRC
387	AT2G46960.1	AT2G46960	#N/A	#N/A	#N/A	#N/A	#N/A	#N/A	#N/A	#N/A	#N/A	#N/A	not in LRC
388	AT2G46830.2	AT2G46830	#N/A	#N/A	#N/A	#N/A	#N/A	#N/A	#N/A	#N/A	#N/A	#N/A	not in LRC
391	AT2G46040.1	AT2G46040	#N/A	#N/A	#N/A	#N/A	#N/A	#N/A	#N/A	#N/A	#N/A	#N/A	not in LRC
394	AT2G45190.1	AT2G45190	#N/A	#N/A	#N/A	#N/A	#N/A	#N/A	#N/A	#N/A	#N/A	#N/A	not in LRC
398	AT2G44910.1	AT2G44910	#N/A	#N/A	#N/A	#N/A	#N/A	#N/A	#N/A	#N/A	#N/A	#N/A	not in LRC
399	AT2G44150.1	AT2G44150	#N/A	#N/A	#N/A	#N/A	#N/A	#N/A	#N/A	#N/A	#N/A	#N/A	not in LRC
400	AT2G43220.1	AT2G43220	#N/A	#N/A	#N/A	#N/A	#N/A	#N/A	#N/A	#N/A	#N/A	#N/A	not in LRC
401	AT2G43060.1	AT2G43060	#N/A	#N/A	#N/A	#N/A	#N/A	#N/A	#N/A	#N/A	#N/A	#N/A	not in LRC
402	AT2G43010.1	AT2G43010	#N/A	#N/A	#N/A	#N/A	#N/A	#N/A	#N/A	#N/A	#N/A	#N/A	not in LRC
404	AT2G42660.1	AT2G42660	#N/A	#N/A	#N/A	#N/A	#N/A	#N/A	#N/A	#N/A	#N/A	#N/A	not in LRC
405	AT2G42400.1	AT2G42400	#N/A	#N/A	#N/A	#N/A	#N/A	#N/A	#N/A	#N/A	#N/A	#N/A	not in LRC
406	AT2G42360.1	AT2G42360	#N/A	#N/A	#N/A	#N/A	#N/A	#N/A	#N/A	#N/A	#N/A	#N/A	not in LRC
408	AT2G42200.1	AT2G42200	#N/A	#N/A	#N/A	#N/A	#N/A	#N/A	#N/A	#N/A	#N/A	#N/A	not in LRC
411	AT2G40950.1	AT2G40950	#N/A	#N/A	#N/A	#N/A	#N/A	#N/A	#N/A	#N/A	#N/A	#N/A	not in LRC
412	AT2G40740.1	AT2G40740	#N/A	#N/A	#N/A	#N/A	#N/A	#N/A	#N/A	#N/A	#N/A	#N/A	not in LRC
416	AT2G38950.1	AT2G38950	#N/A	#N/A	#N/A	#N/A	#N/A	#N/A	#N/A	#N/A	#N/A	#N/A	not in LRC
419	AT2G37740.1	AT2G37740	#N/A	#N/A	#N/A	#N/A	#N/A	#N/A	#N/A	#N/A	#N/A	#N/A	not in LRC
421	AT2G37000.1	AT2G37000	#N/A	#N/A	#N/A	#N/A	#N/A	#N/A	#N/A	#N/A	#N/A	#N/A	not in LRC
423	AT2G36610.1	AT2G36610	#N/A	#N/A	#N/A	#N/A	#N/A	#N/A	#N/A	#N/A	#N/A	#N/A	not in LRC
424	AT2G36450.1	AT2G36450	#N/A	#N/A	#N/A	#N/A	#N/A	#N/A	#N/A	#N/A	#N/A	#N/A	not in LRC
425	AT2G36270.1	AT2G36270	#N/A	#N/A	#N/A	#N/A	#N/A	#N/A	#N/A	#N/A	#N/A	#N/A	not in LRC
428	AT2G34440.1	AT2G34440	#N/A	#N/A	#N/A	#N/A	#N/A	#N/A	#N/A	#N/A	#N/A	#N/A	not in LRC
430	AT2G34000.1	AT2G34000	#N/A	#N/A	#N/A	#N/A	#N/A	#N/A	#N/A	#N/A	#N/A	#N/A	not in LRC
431	AT2G33880.1	AT2G33880	#N/A	#N/A	#N/A	#N/A	#N/A	#N/A	#N/A	#N/A	#N/A	#N/A	not in LRC
435	AT2G33290.1	AT2G33290	#N/A	#N/A	#N/A	#N/A	#N/A	#N/A	#N/A	#N/A	#N/A	#N/A	not in LRC
436	AT2G32460.1	AT2G32460	#N/A	#N/A	#N/A	#N/A	#N/A	#N/A	#N/A	#N/A	#N/A	#N/A	not in LRC
437	AT2G31720.1	AT2G31720	#N/A	#N/A	#N/A	#N/A	#N/A	#N/A	#N/A	#N/A	#N/A	#N/A	not in LRC
438	AT2G31380.1	AT2G31380	#N/A	#N/A	#N/A	#N/A	#N/A	#N/A	#N/A	#N/A	#N/A	#N/A	not in LRC
439	AT2G31370.1	AT2G31370	#N/A	#N/A	#N/A	#N/A	#N/A	#N/A	#N/A	#N/A	#N/A	#N/A	not in LRC
440	AT2G31220.1	AT2G31220	#N/A	#N/A	#N/A	#N/A	#N/A	#N/A	#N/A	#N/A	#N/A	#N/A	not in LRC
441	AT2G31180.1	AT2G31180	#N/A	#N/A	#N/A	#N/A	#N/A	#N/A	#N/A	#N/A	#N/A	#N/A	not in LRC
447	AT2G27470.1	AT2G27470	#N/A	#N/A	#N/A	#N/A	#N/A	#N/A	#N/A	#N/A	#N/A	#N/A	not in LRC
448	AT2G27300.1	AT2G27300	#N/A	#N/A	#N/A	#N/A	#N/A	#N/A	#N/A	#N/A	#N/A	#N/A	not in LRC
449	AT2G26580.1	AT2G26580	#N/A	#N/A	#N/A	#N/A	#N/A	#N/A	#N/A	#N/A	#N/A	#N/A	not in LRC
451	AT2G24430.1	AT2G24430	#N/A	#N/A	#N/A	#N/A	#N/A	#N/A	#N/A	#N/A	#N/A	#N/A	not in LRC
453	AT2G23800.1	AT2G23800	#N/A	#N/A	#N/A	#N/A	#N/A	#N/A	#N/A	#N/A	#N/A	#N/A	not in LRC
456	AT2G22800.1	AT2G22800	#N/A	#N/A	#N/A	#N/A	#N/A	#N/A	#N/A	#N/A	#N/A	#N/A	not in LRC
457	AT2G22750.2	AT2G22750	#N/A	#N/A	#N/A	#N/A	#N/A	#N/A	#N/A	#N/A	#N/A	#N/A	not in LRC
459	AT2G22200.1	AT2G22200	#N/A	#N/A	#N/A	#N/A	#N/A	#N/A	#N/A	#N/A	#N/A	#N/A	not in LRC
460	AT2G20570.1	AT2G20570	#N/A	#N/A	#N/A	#N/A	#N/A	#N/A	#N/A	#N/A	#N/A	#N/A	not in LRC
461	AT2G20400.1	AT2G20400	#N/A	#N/A	#N/A	#N/A	#N/A	#N/A	#N/A	#N/A	#N/A	#N/A	not in LRC
462	AT2G20180.1	AT2G20180	#N/A	#N/A	#N/A	#N/A	#N/A	#N/A	#N/A	#N/A	#N/A	#N/A	not in LRC
465	AT2G18300.1	AT2G18300	#N/A	#N/A	#N/A	#N/A	#N/A	#N/A	#N/A	#N/A	#N/A	#N/A	not in LRC
467	AT2G17770.1	AT2G17770	#N/A	#N/A	#N/A	#N/A	#N/A	#N/A	#N/A	#N/A	#N/A	#N/A	not in LRC
468	AT2G17180.1	AT2G17180	#N/A	#N/A	#N/A	#N/A	#N/A	#N/A	#N/A	#N/A	#N/A	#N/A	not in LRC
470	AT2G16210.1	AT2G16210	#N/A	#N/A	#N/A	#N/A	#N/A	#N/A	#N/A	#N/A	#N/A	#N/A	not in LRC
471	AT2G13570.1	AT2G13570	#N/A	#N/A	#N/A	#N/A	#N/A	#N/A	#N/A	#N/A	#N/A	#N/A	not in LRC
472	AT2G04890.1	AT2G04890	#N/A	#N/A	#N/A	#N/A	#N/A	#N/A	#N/A	#N/A	#N/A	#N/A	not in LRC
474	AT2G04038.1	AT2G04038	#N/A	#N/A	#N/A	#N/A	#N/A	#N/A	#N/A	#N/A	#N/A	#N/A	not in LRC
475	AT2G03710.1	AT2G03710	#N/A	#N/A	#N/A	#N/A	#N/A	#N/A	#N/A	#N/A	#N/A	#N/A	not in LRC
476	AT2G02060.1	AT2G02060	#N/A	#N/A	#N/A	#N/A	#N/A	#N/A	#N/A	#N/A	#N/A	#N/A	not in LRC
477	AT2G01760.1	AT2G01760	#N/A	#N/A	#N/A	#N/A	#N/A	#N/A	#N/A	#N/A	#N/A	#N/A	not in LRC
480	AT1G80730.1	AT1G80730	#N/A	#N/A	#N/A	#N/A	#N/A	#N/A	#N/A	#N/A	#N/A	#N/A	not in LRC
481	AT1G80400.1	AT1G80400	#N/A	#N/A	#N/A	#N/A	#N/A	#N/A	#N/A	#N/A	#N/A	#N/A	not in LRC
486	AT1G77980.1	AT1G77980	#N/A	#N/A	#N/A	#N/A	#N/A	#N/A	#N/A	#N/A	#N/A	#N/A	not in LRC
488	AT1G77850.1	AT1G77850	#N/A	#N/A	#N/A	#N/A	#N/A	#N/A	#N/A	#N/A	#N/A	#N/A	not in LRC
492	AT1G76710.1	AT1G76710	#N/A	#N/A	#N/A	#N/A	#N/A	#N/A	#N/A	#N/A	#N/A	#N/A	not in LRC
493	AT1G75510.1	AT1G75510	#N/A	#N/A	#N/A	#N/A	#N/A	#N/A	#N/A	#N/A	#N/A	#N/A	not in LRC
494	AT1G75490.1	AT1G75490	#N/A	#N/A	#N/A	#N/A	#N/A	#N/A	#N/A	#N/A	#N/A	#N/A	not in LRC
496	AT1G75388.1	AT1G75388	#N/A	#N/A	#N/A	#N/A	#N/A	#N/A	#N/A	#N/A	#N/A	#N/A	not in LRC
498	AT1G74650.1	AT1G74650	#N/A	#N/A	#N/A	#N/A	#N/A	#N/A	#N/A	#N/A	#N/A	#N/A	not in LRC
501	AT1G73100.1	AT1G73100	#N/A	#N/A	#N/A	#N/A	#N/A	#N/A	#N/A	#N/A	#N/A	#N/A	not in LRC
502	AT1G72350.1	AT1G72350	#N/A	#N/A	#N/A	#N/A	#N/A	#N/A	#N/A	#N/A	#N/A	#N/A	not in LRC
503	AT1G72010.1	AT1G72010	#N/A	#N/A	#N/A	#N/A	#N/A	#N/A	#N/A	#N/A	#N/A	#N/A	not in LRC
507	AT1G71130.1	AT1G71130	#N/A	#N/A	#N/A	#N/A	#N/A	#N/A	#N/A	#N/A	#N/A	#N/A	not in LRC
509	AT1G70510.1	AT1G70510	#N/A	#N/A	#N/A	#N/A	#N/A	#N/A	#N/A	#N/A	#N/A	#N/A	not in LRC
515	AT1G69180.1	AT1G69180	#N/A	#N/A	#N/A	#N/A	#N/A	#N/A	#N/A	#N/A	#N/A	#N/A	not in LRC
516	AT1G69120.1	AT1G69120	#N/A	#N/A	#N/A	#N/A	#N/A	#N/A	#N/A	#N/A	#N/A	#N/A	not in LRC
520	AT1G68640.1	AT1G68640	#N/A	#N/A	#N/A	#N/A	#N/A	#N/A	#N/A	#N/A	#N/A	#N/A	not in LRC
521	AT1G68520.1	AT1G68520	#N/A	#N/A	#N/A	#N/A	#N/A	#N/A	#N/A	#N/A	#N/A	#N/A	not in LRC
522	AT1G68190.1	AT1G68190	#N/A	#N/A	#N/A	#N/A	#N/A	#N/A	#N/A	#N/A	#N/A	#N/A	not in LRC
524	AT1G67970.1	AT1G67970	#N/A	#N/A	#N/A	#N/A	#N/A	#N/A	#N/A	#N/A	#N/A	#N/A	not in LRC
525	AT1G67710.1	AT1G67710	#N/A	#N/A	#N/A	#N/A	#N/A	#N/A	#N/A	#N/A	#N/A	#N/A	not in LRC
526	AT1G67260.1	AT1G67260	#N/A	#N/A	#N/A	#N/A	#N/A	#N/A	#N/A	#N/A	#N/A	#N/A	not in LRC
527	AT1G67180.1	AT1G67180	#N/A	#N/A	#N/A	#N/A	#N/A	#N/A	#N/A	#N/A	#N/A	#N/A	not in LRC
528	AT1G66600.1	AT1G66600	#N/A	#N/A	#N/A	#N/A	#N/A	#N/A	#N/A	#N/A	#N/A	#N/A	not in LRC
529	AT1G66470.1	AT1G66470	#N/A	#N/A	#N/A	#N/A	#N/A	#N/A	#N/A	#N/A	#N/A	#N/A	not in LRC
530	AT1G66380.1	AT1G66380	#N/A	#N/A	#N/A	#N/A	#N/A	#N/A	#N/A	#N/A	#N/A	#N/A	not in LRC
531	AT1G66350.1	AT1G66350	#N/A	#N/A	#N/A	#N/A	#N/A	#N/A	#N/A	#N/A	#N/A	#N/A	not in LRC
533	AT1G65360.1	AT1G65360	#N/A	#N/A	#N/A	#N/A	#N/A	#N/A	#N/A	#N/A	#N/A	#N/A	not in LRC
534	AT1G64530.1	AT1G64530	#N/A	#N/A	#N/A	#N/A	#N/A	#N/A	#N/A	#N/A	#N/A	#N/A	not in LRC
535	AT1G64000.1	AT1G64000	#N/A	#N/A	#N/A	#N/A	#N/A	#N/A	#N/A	#N/A	#N/A	#N/A	not in LRC
537	AT1G63650.1	AT1G63650	#N/A	#N/A	#N/A	#N/A	#N/A	#N/A	#N/A	#N/A	#N/A	#N/A	not in LRC
539	AT1G63040.1	AT1G63040	#N/A	#N/A	#N/A	#N/A	#N/A	#N/A	#N/A	#N/A	#N/A	#N/A	not in LRC
541	AT1G62360.1	AT1G62360	#N/A	#N/A	#N/A	#N/A	#N/A	#N/A	#N/A	#N/A	#N/A	#N/A	not in LRC
543	AT1G60920.1	AT1G60920	#N/A	#N/A	#N/A	#N/A	#N/A	#N/A	#N/A	#N/A	#N/A	#N/A	not in LRC
544	AT1G60250.1	AT1G60250	#N/A	#N/A	#N/A	#N/A	#N/A	#N/A	#N/A	#N/A	#N/A	#N/A	not in LRC
545	AT1G59810.1	AT1G59810	#N/A	#N/A	#N/A	#N/A	#N/A	#N/A	#N/A	#N/A	#N/A	#N/A	not in LRC
546	AT1G59750.1	AT1G59750	#N/A	#N/A	#N/A	#N/A	#N/A	#N/A	#N/A	#N/A	#N/A	#N/A	not in LRC
548	AT1G59530.1	AT1G59530	#N/A	#N/A	#N/A	#N/A	#N/A	#N/A	#N/A	#N/A	#N/A	#N/A	not in LRC
549	AT1G58100.1	AT1G58100	#N/A	#N/A	#N/A	#N/A	#N/A	#N/A	#N/A	#N/A	#N/A	#N/A	not in LRC
550	AT1G56650.1	AT1G56650	#N/A	#N/A	#N/A	#N/A	#N/A	#N/A	#N/A	#N/A	#N/A	#N/A	not in LRC
552	AT1G56160.1	AT1G56160	#N/A	#N/A	#N/A	#N/A	#N/A	#N/A	#N/A	#N/A	#N/A	#N/A	not in LRC
554	AT1G55580.1	AT1G55580	#N/A	#N/A	#N/A	#N/A	#N/A	#N/A	#N/A	#N/A	#N/A	#N/A	not in LRC
557	AT1G54140.1	AT1G54140	#N/A	#N/A	#N/A	#N/A	#N/A	#N/A	#N/A	#N/A	#N/A	#N/A	not in LRC
562	AT1G51600.2	AT1G51600	#N/A	#N/A	#N/A	#N/A	#N/A	#N/A	#N/A	#N/A	#N/A	#N/A	not in LRC
563	AT1G51140.1	AT1G51140	#N/A	#N/A	#N/A	#N/A	#N/A	#N/A	#N/A	#N/A	#N/A	#N/A	not in LRC
564	AT1G51120.1	AT1G51120	#N/A	#N/A	#N/A	#N/A	#N/A	#N/A	#N/A	#N/A	#N/A	#N/A	not in LRC
565	AT1G50680.1	AT1G50680	#N/A	#N/A	#N/A	#N/A	#N/A	#N/A	#N/A	#N/A	#N/A	#N/A	not in LRC
567	AT1G49950.1	AT1G49950	#N/A	#N/A	#N/A	#N/A	#N/A	#N/A	#N/A	#N/A	#N/A	#N/A	not in LRC
571	AT1G49120.1	AT1G49120	#N/A	#N/A	#N/A	#N/A	#N/A	#N/A	#N/A	#N/A	#N/A	#N/A	not in LRC
572	AT1G48000.2	AT1G48000	#N/A	#N/A	#N/A	#N/A	#N/A	#N/A	#N/A	#N/A	#N/A	#N/A	not in LRC
575	AT1G43640.1	AT1G43640	#N/A	#N/A	#N/A	#N/A	#N/A	#N/A	#N/A	#N/A	#N/A	#N/A	not in LRC
577	AT1G42990.1	AT1G42990	#N/A	#N/A	#N/A	#N/A	#N/A	#N/A	#N/A	#N/A	#N/A	#N/A	not in LRC
579	AT1G35560.1	AT1G35560	#N/A	#N/A	#N/A	#N/A	#N/A	#N/A	#N/A	#N/A	#N/A	#N/A	not in LRC
580	AT1G34650.1	AT1G34650	#N/A	#N/A	#N/A	#N/A	#N/A	#N/A	#N/A	#N/A	#N/A	#N/A	not in LRC
581	AT1G33760.1	AT1G33760	#N/A	#N/A	#N/A	#N/A	#N/A	#N/A	#N/A	#N/A	#N/A	#N/A	not in LRC
582	AT1G32510.1	AT1G32510	#N/A	#N/A	#N/A	#N/A	#N/A	#N/A	#N/A	#N/A	#N/A	#N/A	not in LRC
583	AT1G31630.1	AT1G31630	#N/A	#N/A	#N/A	#N/A	#N/A	#N/A	#N/A	#N/A	#N/A	#N/A	not in LRC
584	AT1G31140.1	AT1G31140	#N/A	#N/A	#N/A	#N/A	#N/A	#N/A	#N/A	#N/A	#N/A	#N/A	not in LRC
585	AT1G30210.1	AT1G30210	#N/A	#N/A	#N/A	#N/A	#N/A	#N/A	#N/A	#N/A	#N/A	#N/A	not in LRC
589	AT1G28300.1	AT1G28300	#N/A	#N/A	#N/A	#N/A	#N/A	#N/A	#N/A	#N/A	#N/A	#N/A	not in LRC
590	AT1G28160.1	AT1G28160	#N/A	#N/A	#N/A	#N/A	#N/A	#N/A	#N/A	#N/A	#N/A	#N/A	not in LRC
592	AT1G27360.1	AT1G27360	#N/A	#N/A	#N/A	#N/A	#N/A	#N/A	#N/A	#N/A	#N/A	#N/A	not in LRC
594	AT1G26780.1	AT1G26780	#N/A	#N/A	#N/A	#N/A	#N/A	#N/A	#N/A	#N/A	#N/A	#N/A	not in LRC
597	AT1G25440.1	AT1G25440	#N/A	#N/A	#N/A	#N/A	#N/A	#N/A	#N/A	#N/A	#N/A	#N/A	not in LRC
598	AT1G25340.1	AT1G25340	#N/A	#N/A	#N/A	#N/A	#N/A	#N/A	#N/A	#N/A	#N/A	#N/A	not in LRC
599	AT1G24625.1	AT1G24625	#N/A	#N/A	#N/A	#N/A	#N/A	#N/A	#N/A	#N/A	#N/A	#N/A	not in LRC
601	AT1G22130.1	AT1G22130	#N/A	#N/A	#N/A	#N/A	#N/A	#N/A	#N/A	#N/A	#N/A	#N/A	not in LRC
602	AT1G21450.1	AT1G21450	#N/A	#N/A	#N/A	#N/A	#N/A	#N/A	#N/A	#N/A	#N/A	#N/A	not in LRC
605	AT1G18760.1	AT1G18760	#N/A	#N/A	#N/A	#N/A	#N/A	#N/A	#N/A	#N/A	#N/A	#N/A	not in LRC
606	AT1G18710.1	AT1G18710	#N/A	#N/A	#N/A	#N/A	#N/A	#N/A	#N/A	#N/A	#N/A	#N/A	not in LRC
609	AT1G17770.1	AT1G17770	#N/A	#N/A	#N/A	#N/A	#N/A	#N/A	#N/A	#N/A	#N/A	#N/A	not in LRC
610	AT1G17590.1	AT1G17590	#N/A	#N/A	#N/A	#N/A	#N/A	#N/A	#N/A	#N/A	#N/A	#N/A	not in LRC
612	AT1G15050.1	AT1G15050	#N/A	#N/A	#N/A	#N/A	#N/A	#N/A	#N/A	#N/A	#N/A	#N/A	not in LRC
619	AT1G12980.1	AT1G12980	#N/A	#N/A	#N/A	#N/A	#N/A	#N/A	#N/A	#N/A	#N/A	#N/A	not in LRC
620	AT1G12890.1	AT1G12890	#N/A	#N/A	#N/A	#N/A	#N/A	#N/A	#N/A	#N/A	#N/A	#N/A	not in LRC
621	AT1G12880.1	AT1G12880	#N/A	#N/A	#N/A	#N/A	#N/A	#N/A	#N/A	#N/A	#N/A	#N/A	not in LRC
627	AT1G09030.1	AT1G09030	#N/A	#N/A	#N/A	#N/A	#N/A	#N/A	#N/A	#N/A	#N/A	#N/A	not in LRC
628	AT1G08970.2	AT1G08970	#N/A	#N/A	#N/A	#N/A	#N/A	#N/A	#N/A	#N/A	#N/A	#N/A	not in LRC
629	AT1G08810.1	AT1G08810	#N/A	#N/A	#N/A	#N/A	#N/A	#N/A	#N/A	#N/A	#N/A	#N/A	not in LRC
631	AT1G08465.1	AT1G08465	#N/A	#N/A	#N/A	#N/A	#N/A	#N/A	#N/A	#N/A	#N/A	#N/A	not in LRC
634	AT1G07530.1	AT1G07530	#N/A	#N/A	#N/A	#N/A	#N/A	#N/A	#N/A	#N/A	#N/A	#N/A	not in LRC
637	AT1G05805.1	AT1G05805	#N/A	#N/A	#N/A	#N/A	#N/A	#N/A	#N/A	#N/A	#N/A	#N/A	not in LRC
640	AT1G04370.1	AT1G04370	#N/A	#N/A	#N/A	#N/A	#N/A	#N/A	#N/A	#N/A	#N/A	#N/A	not in LRC
644	AT1G03800.1	AT1G03800	#N/A	#N/A	#N/A	#N/A	#N/A	#N/A	#N/A	#N/A	#N/A	#N/A	not in LRC
646	AT1G01520.1	AT1G01520	#N/A	#N/A	#N/A	#N/A	#N/A	#N/A	#N/A	#N/A	#N/A	#N/A	not in LRC
647	AT1G01260.2	AT1G01260	#N/A	#N/A	#N/A	#N/A	#N/A	#N/A	#N/A	#N/A	#N/A	#N/A	not in LRC
648	AT1G01250.1	AT1G01250	#N/A	#N/A	#N/A	#N/A	#N/A	#N/A	#N/A	#N/A	#N/A	#N/A	not in LRC
649	AT1G01030.1	AT1G01030	#N/A	#N/A	#N/A	#N/A	#N/A	#N/A	#N/A	#N/A	#N/A	#N/A	not in LRC

## Sheet: SC RNAseq
Column1	alias	LRC-0	LRC-1	LRC-2	pericycle-3	pericycle-4	procambium-5	phloem-6	cortex-7	pericycle-8	columella-9	initials-10	LRC-11	LRC-12	cortex-13	endodermis-14	epidermis-15	pericycle-16.0	phloem-16.1	cortex-17	LRC-18	dividing-19	pericycle-20	procambium-21	xylem-22.0	procambium-22.1	initials-22.2	endodermis-23	trichoblast-24	cortex-25	atrichoblast-26	trichoblast-27	phloem-28	endodermis-29	LRC-30	xylem-31	procambium-32	pericycle-33	atrichoblast-34	LRC-35	LRC-36	QC-37	LRC_sub-0	LRC_sub-1	LRC_sub-2	LRC_sub-3	LRC_sub-4	LRC_sub-5	xylem_sub-0
AT5G01040	LAC8	0	763724421972138	976732026434573	0	0	0	0	0	0	977147949467679	0	51174446981214	443232107583082	0	0	0	0	0	0	0	0	0	0	0	0	0	0	0	0	0	0	0	0	783222443719084	0	0	0	0	0	0	0	0	0	0	0	0	0	0
AT4G11780	TRM10	0	0	976324866570939	0	0	0	0	0	0	0	0	331994375401479	4767513514684	0	0	0	0	0	0	0	450052869659922	0	0	0	0	0	0	0	0	0	0	0	0	742588586259582	0	0	0	0	0	0	0	0	25950321368256	583262281457259	0	0	0	0
AT1G23160	AT1G23160	0	872742125666405	975891427585959	0	0	0	0	0	0	911200898590493	0	0	0	0	0	0	0	0	0	0	0	0	0	0	0	0	0	0	0	0	0	0	0	0	0	0	0	0	0	0	0	0	537964241738779	0	0	0	0	0
AT2G40470	LBD15	0	882998063466463	975204156972606	0	0	0	0	0	0	111617001681316	0	854615689439281	495217099712035	0	0	0	0	0	0	0	0	0	0	0	0	0	0	0	0	0	0	0	0	487822699485851	0	0	0	0	0	0	0	0	0	0	0	0	0	0
AT2G40475	ASG8	0	822478771827257	954312632516274	0	0	0	0	0	0	106853345426829	0	954898913014656	669664513571786	0	0	0	0	0	0	0	370382526922375	0	0	0	0	0	0	0	0	0	0	0	0	680776757128665	0	0	0	0	0	0	0	0	0	376552780177084	0	0	0	0
AT3G20370	AT3G20370	0	124053734884189	951572219193876	0	0	0	0	0	0	103922329466411	0	820283201217304	52450678057342	0	0	0	0	0	0	101108631196374	0	0	0	0	0	0	0	0	0	114350932030318	0	0	0	738762050197252	0	0	0	0	0	0	0	0	643975398882688	0	0	0	0	0
AT5G19110	AT5G19110	0	751194695216279	947709387837482	258376421051525	0	0	966766814377164	0	0	123822938027345	0	272191459173853	0	0	0	0	0	13949822745121	0	0	0	0	978272899380551	0	540283332063075	0	0	0	0	0	0	0	0	854827412094271	0	0	0	0	0	0	0	648009149190781	0	0	0	0	0	0
AT3G18000	XPL1	0	0	926161361994033	0	0	0	0	0	0	110881172798881	0	326750480280869	539424554841556	0	0	0	0	0	0	0	0	0	0	0	0	0	0	0	0	0	0	0	0	0	0	641549371809367	0	0	0	0	0	0	350306184689902	685366571140524	0	0	0	123102887451569
AT4G31320	SAUR37	0	546235547131605	913031589954369	0	0	0	0	0	0	274447366560704	0	124679236661808	839773667170879	0	0	0	0	0	0	0	538396404587653	0	0	0	0	0	0	0	0	0	323675273037002	0	0	0	0	0	0	653963006120972	0	0	0	0	0	777197394592413	506729820488445	0	0	0
AT3G57950	AT3G57950	0	0	907640302315451	0	0	0	0	0	0	254966056980897	0	0	420429705540134	0	0	3264136930509	0	0	0	0	0	0	0	0	0	0	0	0	0	0	0	0	0	269806849778447	0	0	0	0	0	0	952420922632064	0	0	281859878648949	0	0	0	0
AT4G08950	EXO	0	0	898291262240122	0	0	0	0	0	0	990809361820407	0	640771247943139	393029211027178	0	0	0	0	0	0	0	410767608231802	0	0	0	0	0	0	0	0	268900641469079	0	0	0	125031828199411	0	0	0	0	0	927461985430671	0	0	0	509071931014915	0	0	656146662680258	0
AT1G10530	AT1G10530	0	102198827426609	895328610748035	0	0	0	0	0	0	174403180358052	0	0	0	0	0	0	0	0	0	0	0	0	0	0	0	0	0	0	0	0	0	0	0	0	0	0	0	0	0	0	0	0	101869995231179	0	0	0	0	0
AT2G04160	AIR3	0	132374032430141	891842583448709	0	0	0	0	0	0	0	0	1216869875028	543350237040802	0	0	0	0	0	0	0	406111867480552	0	0	0	0	0	0	0	0	624149653905447	0	0	0	958591549794654	0	0	0	0	52036601605327	0	0	0	0	0	0	0	0	0
AT3G61190	BAP1	0	568711272448653	885690572056375	0	0	0	0	0	0	73238347274618	0	0	254536018209552	0	0	0	0	0	0	0	0	621831942960542	0	0	0	0	0	0	0	0	0	0	0	153338965861796	0	0	0	0	0	115458042499544	0	0	476237251551353	0	0	0	891040215970792	0
AT5G02380	MT2B	0	0	876051889351498	0	0	0	114191364903879	0	0	145380377041258	119341758854255	0	0	0	0	360896893148693	0	0	0	0	0	0	0	0	0	136228108944261	0	0	851478805907635	0	0	0	0	341900009312933	0	0	0	0	0	0	0	0	91629108980674	0	0	0	0	0
AT5G57090	WAV6	0	101530396942355	873814548825227	0	0	0	0	0	0	361052361937366	0	993524749604107	555174045673034	0	0	0	0	0	628662298229708	0	388129573134445	0	0	0	0	0	0	0	0	524289140557469	0	0	0	901000861648658	0	0	0	0	0	0	0	0	0	0	0	0	0	0
AT3G14530	AT3G14530	0	28132808459792	867444951494416	0	0	0	0	0	0	665748064554299	0	815022518719454	643352083364291	0	0	0	0	0	0	0	500443466780513	0	0	0	0	0	0	0	0	0	0	0	0	283435131664875	0	0	0	0	0	0	0	0	0	668369721971852	0	0	0	0
AT5G10130	AT5G10130	0	205716798941354	864518811107772	0	0	0	0	0	0	673756300497012	0	221817806696883	103163142440649	0	0	0	0	0	0	0	649294300696117	0	0	0	0	0	0	0	0	0	0	0	0	571876000674898	0	0	0	0	0	0	0	0	0	480500322369961	0	0	0	0
AT3G47800	AT3G47800	0	0	857113096293737	0	0	0	0	0	0	14881868391495	0	0	0	0	0	384846580550128	0	0	314941001723948	0	0	0	0	0	0	496091630193895	0	0	54291565457467	406346867659706	0	0	0	113534431408099	0	0	0	0	0	578971935500436	0	0	473776075701198	0	0	0	572680102440077	0
AT2G39700	EXPA4	0	0	855421708666257	0	0	0	0	0	0	229380273133699	0	0	383021432916873	0	0	0	0	0	0	0	0	0	0	0	0	0	0	0	0	0	0	0	0	0	0	0	0	0	0	0	128638542838077	0	534340245322515	0	0	0	0	0
AT3G16420	PBPI	0	162787247620428	851061528853059	0	0	0	0	0	0	0	0	161017220030159	663525396578007	0	0	0	0	0	0	753900968616088	44122616827406	0	0	0	0	0	0	293442790493265	0	808694336794733	563891622178577	0	0	105299400130693	0	0	0	128819281812623	0	529234131915924	0	0	33057500102071	296820627654948	0	0	0	0
AT1G76790	IGMT5	0	0	850781282825598	412093986491642	0	0	0	0	0	398526868434771	0	0	385144294090935	0	0	0	0	0	0	0	0	0	0	0	0	0	0	0	0	0	0	0	0	0	0	0	0	0	0	0	639968605293373	0	321764562589391	389018041490537	0	0	0	0
AT1G17180	GSTU25	0	154362639578406	840409634464018	0	0	0	0	0	0	0	0	185109205383073	668827907086715	0	0	0	0	0	0	0	0	0	0	0	0	0	0	0	0	0	0	0	0	818908180694854	0	0	0	0	206918997550427	513121584055189	0	0	0	0	381161770382739	560579546300699	0	0
AT4G24570	DIC2	0	286856388078093	835218124785436	0	0	0	0	0	0	593549334107359	0	0	321229191228325	0	0	0	0	716279612397005	0	0	0	552072451950322	493168924020233	0	830858288798173	0	0	0	0	0	0	0	0	78365262612392	0	0	31529718597459	0	0	619205143924792	709158891106479	0	307372100668812	0	0	0	448012790426934	0
AT1G45145	TRX5	0	357593336558483	829265013204222	0	0	0	0	0	0	952011525220108	0	590317087660454	0	0	0	0	0	0	0	0	0	598286054422682	0	0	0	906409069945814	0	11572004389934	0	0	165411312739638	0	0	143401337684071	265849880527836	0	0	0	139518664058147	10130916255164	0	0	0	0	0	882388298728783	0	0
AT5G02260	EXPA9	0	126741446344481	828208706128781	0	0	0	0	0	0	123802512432351	0	12936659354771	327372644438419	0	0	0	0	0	358513088059821	0	0	0	0	0	0	0	0	0	0	718781129428683	0	0	0	650090079541488	0	0	0	0	194553185012012	0	0	0	0	0	0	749908104830702	0	0
AT4G22235	AT4G22235	0	0	826524722612735	0	0	0	0	0	0	0	0	793621418510193	729270901830615	0	0	0	0	0	0	0	470519254707057	0	0	0	0	0	0	0	0	141371301150322	0	0	0	446998344990459	0	0	0	0	0	0	0	0	0	102009338325893	331650317270131	0	0	0
AT1G22400	UGT85A1	0	824178968630932	825137316321771	0	0	0	0	0	0	853341407816787	0	47390275326518	48330302850323	0	0	0	0	0	0	0	0	0	0	0	0	0	0	0	0	0	0	0	0	58190766928934	0	0	0	0	326833315343388	0	0	0	330814087590387	0	0	0	0	0
AT5G19160	TBL11	0	0	814492807032724	0	0	0	0	0	0	129744499792515	0	0	299655093677426	0	0	0	0	0	0	0	0	0	0	0	0	0	0	0	0	0	0	0	0	0	0	0	0	0	0	0	0	0	0	0	0	0	0	0
AT3G16770	RAP2.3	261956124342892	0	812891901301215	0	0	0	0	0	0	895582593180736	0	0	0	0	0	0	0	0	0	0	0	0	0	0	0	0	0	0	0	0	0	0	0	992312055225624	0	0	0	0	0	926332685037288	0	0	0	0	0	0	119375493859773	0
AT4G37400	CYP81F3	0	0	809178004375547	0	0	0	0	0	0	0	0	404183242580342	407463469975618	0	0	0	0	0	0	0	0	0	0	0	0	0	0	0	0	0	0	0	0	315267853118854	0	0	0	0	0	0	0	0	0	367021831379622	0	0	0	0
AT5G51470	AT5G51470	0	126914060667833	806365742042824	0	0	0	0	0	0	134837840154095	0	0	0	0	0	0	0	0	0	0	0	0	0	0	0	0	0	0	0	0	0	0	0	0	0	0	0	0	0	0	0	614792045558308	606909004396621	0	0	0	0	0
AT1G78520	AT1G78520	0	0	805868901087225	0	0	0	592113215413874	0	0	266836850165617	0	0	0	0	0	0	0	55368204559761	0	0	0	0	0	0	0	0	0	0	0	0	0	117305087963538	0	0	0	0	0	0	0	0	0	0	283185010422991	0	0	0	0	0
AT1G62770	AT1G62770	0	0	794256649279097	0	0	0	0	0	0	152100524661435	0	0	0	0	0	52322559954482	0	391810978529789	465123437431183	0	0	0	0	0	0	833429836848537	0	0	449494450147007	0	0	0	0	544486966900966	0	0	0	0	0	0	0	0	0	0	0	0	0	0
AT2G30500	NET4B	0	503635296881304	785212306740771	0	0	0	0	0	0	767510213322142	0	0	0	0	0	0	0	0	358199111817089	0	0	0	0	0	0	0	0	0	0	417275125903852	0	0	0	871498545512781	0	0	0	0	0	388908261830044	0	0	319890296245662	0	0	0	0	0
AT4G24275	AT4G24275	0	565690709800911	773192255377389	0	0	0	0	0	0	95750682091189	0	115138034764878	458970781624678	0	0	0	0	0	0	0	42208544279341	0	0	0	0	0	0	0	0	0	0	0	0	58218263117037	0	0	0	0	146072324576404	0	0	0	0	0	51022273152202	63231710607433	0	0
AT1G66400	CML23	0	149081373298218	768809616446912	0	0	0	0	0	0	0	0	129822671740924	514552291540892	0	0	0	0	0	0	0	345603758625334	0	0	0	440632150461801	0	0	0	0	0	0	0	0	145365485232263	0	0	0	0	149041058957104	601884343605035	0	0	0	0	0	0	0	0
AT3G16400	NSP1	0	0	762019621886532	0	0	0	0	0	0	0	0	0	0	0	0	0	0	0	0	0	0	0	0	0	0	0	0	0	0	101697635557521	0	0	0	0	0	0	0	196289588987912	0	0	0	0	418877668659225	30185553630851	0	0	0	0
AT1G74500	TMO7	0	0	757257907815693	0	0	0	0	0	0	144119372905847	0	0	525249028824736	0	0	88461958693408	0	0	33734913822886	0	0	0	0	0	0	0	0	0	272353608848988	959411932067321	0	0	0	449566740470783	0	0	0	0	0	0	0	0	328042400075502	85212312379218	0	0	0	0
AT4G39840	AT4G39840	0	0	751796203673985	0	0	0	0	0	0	0	0	44998114267858	497746395693942	0	0	0	0	0	0	0	0	0	0	0	0	0	0	0	0	306450146221363	0	0	0	498461617056366	0	0	0	0	0	0	0	0	0	651460417637886	0	0	0	0
AT3G15810	AT3G15810	0	957875523205249	749467419159703	0	362859557508311	0	0	0	0	49810544820158	0	766222617607621	393902829589376	0	0	0	0	405862039502018	0	0	0	0	0	0	0	0	0	0	0	0	0	0	0	793134104657002	0	0	0	0	738344599252755	857278524256024	0	0	0	0	0	0	0	0
AT2G41650	AT2G41650	0	0	745968756429909	0	0	0	0	0	0	404420290334335	677996674866313	0	689358766899832	540736235760916	0	706448637518155	0	0	0	0	6905460752127	0	0	0	0	85549777172757	0	0	614519264950294	0	0	0	0	0	0	0	0	0	0	0	43131400998975	0	0	821554301869984	0	0	0	0
AT4G37160	sks15	0	179339872098385	743969868165437	0	0	0	0	0	0	385602238232557	0	221360441203098	930688276799704	0	0	0	0	0	0	0	370899724281583	0	0	0	0	0	0	0	0	0	0	0	0	520209825373691	0	0	0	0	877132661211572	0	0	0	0	552753077510456	286630039251416	0	0	0
AT5G26230	MAKR1	0	654565253713586	742629894189403	0	0	0	0	0	0	0	0	104769523496953	559841216555564	0	0	0	0	0	0	0	4254143667463	0	0	0	0	0	0	0	0	0	0	0	0	470374423661015	0	0	0	0	562843216447696	0	0	0	0	472534160242276	0	0	0	0
AT5G06320	NHL3	0	128796379507621	741930725837241	0	0	0	0	0	0	789824442978344	0	717146150871208	0	0	0	0	0	257432549538789	0	0	0	0	0	0	591764141332413	0	0	0	0	376778888673812	0	0	0	147213344957631	0	0	0	0	756758752899979	154506168392829	0	339988640994125	0	0	0	0	440291671524126	0
AT3G01070	ENODL16	0	304172390413676	740754701110056	0	0	0	0	0	0	103251724056446	0	0	312089200757403	0	0	0	0	0	0	0	345412537455325	0	0	0	0	0	0	0	0	0	0	0	0	386448826684136	572475722641428	0	0	0	0	0	350592189420988	0	348183086560578	0	0	0	0	0
AT4G21570	AT4G21570	0	59415021193452	736736087791041	0	0	0	0	0	0	114286056407062	0	502152169058976	306234982699202	0	0	0	0	0	0	0	0	0	0	0	0	0	0	0	0	660611478862336	0	0	0	543321117429604	0	0	0	0	0	0	0	0	281490230623761	302606004426988	0	0	0	0
AT2G21660	GRP7	901232950055849	0	736135104240166	0	0	0	0	0	0	673283936597821	687021693273792	0	39359224038776	114343935436159	0	624983973042017	0	0	476392834482186	0	755419261704082	0	0	0	0	107661713922029	0	0	89170700390846	563020991702696	0	0	0	0	0	0	0	0	0	0	46227560908945	0	866221232341083	576599957293172	0	0	0	645384974667548
AT3G10930	AT3G10930	0	351196124128252	734515571570565	0	0	0	0	0	0	0	0	0	0	0	0	0	0	59405379915263	0	0	0	173472471798805	0	0	554655098202959	0	0	0	0	267345956724906	0	0	0	145003218129286	0	0	403608861462742	0	0	26768883176437	662521612104543	0	34962586896525	0	0	0	0	0
AT1G41880	AT1G41880	536506315600571	0	731197854961226	0	0	0	0	0	34735089974655	0	426170276892978	0	850953319409965	372078366396163	0	687898435634547	0	0	0	0	773959913840229	0	0	0	0	479667579763562	0	0	386806298043876	0	0	0	0	0	0	0	0	0	0	0	869279223932867	0	268302570321312	118002086649184	0	0	0	260275664404268
AT3G50760	GATL2	0	261078080732534	730788268558091	0	0	0	0	0	0	0	0	262961418463264	355693788372332	0	0	0	0	0	0	0	0	0	0	0	0	0	0	0	0	0	0	0	0	651712781874261	0	0	0	0	0	0	0	0	0	278157122494246	0	0	0	0
AT2G28400	AT2G28400	0	681085896465073	729968851118047	0	0	0	0	0	0	382322788397652	0	305158239847043	332848753016087	0	0	0	0	0	0	0	0	0	0	0	0	0	0	0	0	0	0	0	0	142110814934397	0	0	0	0	0	755675991526658	0	0	268377444131465	0	0	0	373768141050598	0
AT1G09590	AT1G09590	627220056888868	0	728385943617065	0	0	0	0	0	278406134964009	0	475294912707287	0	868682266458511	319434288139485	0	763322865841002	0	0	0	0	756260052754701	0	0	0	0	642698876688928	0	0	381674660093799	0	0	0	0	0	0	0	0	0	0	0	877467113923454	0	0	132561110348194	0	0	0	0
AT2G36950	AT2G36950	0	900222365337922	726996824907049	255624286982661	0	0	0	0	0	734936162601263	0	296518616006137	0	0	0	0	0	0	0	0	0	268977603081458	0	0	0	0	0	0	0	0	0	0	0	103517883252454	0	0	0	0	696558478134682	109361083060985	0	508999377070234	0	0	0	0	494985708048229	0
AT3G20940	CYP705A30	0	102631696456995	723543681972967	0	0	0	0	0	0	669821801288271	0	101882918080753	36779975152884	0	0	0	0	0	0	0	0	0	0	0	0	0	0	0	0	0	0	0	0	0	0	0	0	0	100479480390786	0	0	0	0	0	0	0	0	0
AT3G53480	PIS1	0	737316030543401	719984199256265	0	0	0	0	0	0	0	0	632449487679607	0	0	0	0	0	0	0	0	0	0	0	0	0	0	0	360653582381362	0	671342342269984	319295597441153	0	0	655722031798197	0	0	0	0	682560895945838	939187030231156	0	0	0	0	0	0	0	0
AT5G07040	AT5G07040	0	0	717224979842263	0	0	0	0	0	0	481083729642257	0	0	436663083299179	0	0	0	0	0	0	0	0	0	0	0	0	0	0	0	0	0	0	0	0	536249978745564	0	0	0	0	0	0	0	0	0	43901866134226	0	0	0	0
AT5G10510	PLT3	364274982834713	369734932782069	716404288553977	0	0	0	0	0	0	939470988033469	57660044468107	0	0	0	0	380296002244514	0	0	0	0	303409912101845	0	0	0	0	40131453168737	0	0	0	0	0	0	0	652956994132265	0	0	0	0	0	0	0	0	412038200661863	0	0	0	0	0
AT5G47210	AT5G47210	609133569086947	0	712303029603141	0	0	0	0	0	0	44071726692773	675986748777679	0	745666035619869	397677548698563	0	874219312369108	0	0	0	0	77393995783311	0	0	0	0	626813793569477	0	0	591376786522767	0	0	0	0	0	0	0	0	0	0	0	874520773167661	0	338750944993365	988857655342289	0	0	0	57294461870584
AT5G39820	NAC094	0	0	710975832263332	0	0	0	0	0	0	111523603345551	0	0	0	0	0	0	0	0	0	0	0	0	0	0	0	0	0	0	0	0	0	0	0	0	0	0	0	0	0	0	0	0	0	0	0	0	0	0
AT2G39210	AT2G39210	0	316979782009048	710264850535465	0	0	0	0	0	0	792716094011567	0	395179789372317	273138121677708	0	0	332504856491078	0	0	0	0	0	0	0	0	0	0	0	0	0	528793838603003	0	0	0	932716007253623	0	0	0	0	0	0	0	0	262542061763934	252963573842966	0	0	0	0
AT5G26290	AT5G26290	0	319392224975973	708961206100875	0	0	0	0	0	0	0	0	0	0	0	0	0	0	0	0	0	0	0	0	0	0	0	0	0	0	395075372559058	0	0	0	875590869178311	0	0	0	0	0	0	0	0	45687972511813	0	0	0	0	0
AT3G13790	ATCWINV1	0	925964684317624	708562091279131	0	0	0	0	587163667685862	0	304932656498563	0	861038978067455	0	0	0	0	0	0	723398691389624	0	0	0	0	0	0	0	0	0	0	791661217854986	0	0	0	663342050738495	0	0	0	0	707587806424281	535008979602595	0	0	0	0	0	0	0	0
AT1G18740	AT1G18740	0	0	707483359530132	0	0	0	0	0	0	780647051957685	0	0	0	0	0	0	0	110899204724581	0	0	0	0	459369852587493	0	585497468414395	0	0	0	0	0	0	0	0	12342615101304	0	0	495091588660921	0	0	0	0	0	417331790149027	0	0	0	0	0
AT3G48000	ALDH2B4	297596728654085	0	706666150998164	0	0	0	0	0	0	809653885814897	0	0	26891488777253	0	0	280865777180419	0	0	116587107494698	0	0	0	0	0	0	0	0	0	768685474382247	0	0	0	0	427178318988203	0	0	0	0	0	0	0	0	387565037079569	0	0	0	0	0
AT2G28900	OEP16-1	0	0	705054746149605	0	0	0	0	0	0	153233977611412	0	0	282645166317528	0	0	0	0	0	0	0	0	277057529918374	0	0	0	0	0	0	0	0	0	0	0	0	0	0	0	0	0	0	573498086712231	0	0	0	0	0	0	0
AT2G35930	PUB23	0	894447742097569	702069422434696	0	0	0	0	0	0	0	0	657532494359527	262382783286446	0	0	0	0	0	0	0	0	0	0	0	0	0	0	0	0	33691007565241	0	0	0	102934446400203	0	0	0	0	0	115684267880732	0	0	0	0	0	0	421513638398748	0
AT2G39460	RPL23AA	529420694947971	0	700367739287204	0	0	0	0	0	361448327075489	0	605467050816221	0	904923262176892	346075379313831	0	962589046157426	0	0	0	0	840288090979315	0	0	0	0	745805308446681	0	0	598276064509885	0	0	0	0	0	0	0	0	0	0	0	919113631122149	0	0	130966631264911	0	0	0	0
AT5G42380	CML37	0	104545380540752	695784579173793	0	0	0	0	0	0	0	0	0	0	0	0	0	0	0	0	0	0	128996870173519	0	0	815912470644975	0	0	0	0	0	0	0	0	178550283823802	0	0	0	0	0	160048553286655	636058814721155	0	344382552034338	0	0	0	988888164380688	0
AT4G32890	GATA9	0	487903282155104	694111898778663	0	0	0	0	0	0	888053912930413	0	0	2806071961518	0	0	0	0	0	0	0	0	0	0	0	0	0	0	0	0	0	0	0	0	401529715997278	0	0	0	0	0	0	0	0	347900047834372	0	0	0	0	294467411857243
AT2G34020	AT2G34020	0	0	687389802362653	0	0	0	0	0	0	147605213882556	0	0	0	0	0	0	0	0	0	0	0	0	0	0	0	0	0	0	519337341790973	0	0	0	0	291179096749255	0	0	0	0	0	0	0	0	252545300383552	415065325065479	0	0	0	0
AT3G04840	AT3G04840	456382697940908	0	682142332694856	0	0	0	0	0	475511454351466	0	513146804153212	0	911788411127737	310335326798058	0	826856918840614	0	0	0	0	871799290929789	0	0	0	0	0	0	0	457070309219757	0	0	0	0	0	0	0	0	0	0	0	899304530967306	0	0	138478064242505	0	0	0	511940479255939
AT5G57560	XTH22	0	0	677985990035064	0	0	0	0	0	0	0	0	256916906618289	0	0	0	0	0	125911616292707	0	0	0	673064665055782	111494928456853	0	0	0	0	0	0	3137529303227	0	0	0	185236352921167	0	0	942562591764616	0	0	0	0	0	411328229413922	284850124904562	0	0	0	589607442091534
AT1G70600	AT1G70600	634734203464173	0	677405427936139	0	0	0	0	0	50440459299142	0	639249156958844	0	893259565628383	422546786137679	0	879372749041731	0	0	0	0	886838770293388	0	0	0	0	59969853191674	0	0	561265138697313	307412139936747	0	0	0	0	0	0	0	0	0	0	82984918202102	0	317381711792107	152314280155469	0	0	0	586981228947003
AT2G21130	AT2G21130	0	819935829411405	676950890005365	0	0	0	0	0	0	44105147342249	0	0	0	0	0	305347614478687	0	0	0	0	0	401169434917591	0	0	0	316029756718983	0	0	0	0	0	0	0	114942570674512	0	0	0	0	0	16387480412872	0	339833729977856	0	0	0	0	12699130888373	327318899574464
AT3G16430	PBPII	0	128424041811986	669600617871871	0	0	0	0	0	0	0	0	123136514720224	400393909266069	0	0	0	0	0	0	0	269840280203999	0	0	0	0	0	0	0	0	541924416195076	0	0	0	807728103228941	0	0	0	501082424059322	0	473153469333335	0	0	312868131400908	0	0	0	0	0
AT3G13080	MRP3	0	0	668644183502778	0	0	0	0	0	0	33730832603813	0	0	0	0	0	0	0	0	0	0	0	0	0	0	0	0	0	0	0	0	0	0	0	0	0	0	0	0	0	0	0	0	0	0	0	0	0	0
AT5G14750	WER1	0	0	668584632067857	0	0	0	0	0	0	0	0	731246120815201	785861402624781	0	0	460785393618905	0	0	0	0	431231609380013	0	0	0	0	0	0	0	0	277068758357721	0	0	0	0	0	0	0	0	0	0	0	0	0	842002820179226	294975185638331	0	0	0
AT2G45080	cycp3;1	0	0	667416856938826	0	0	0	0	0	0	448324515325702	0	0	253474632375684	0	0	0	0	0	0	0	0	0	0	0	0	0	0	0	0	0	0	0	0	315999699882393	0	0	0	0	0	0	0	0	259939155524803	0	0	0	0	0
AT4G39400	DWF2	0	0	665388439139991	0	0	0	0	0	0	461461901534461	0	0	0	0	0	0	0	0	0	0	0	0	0	0	0	0	0	0	0	0	0	0	0	0	0	0	0	0	0	0	0	0	0	0	0	0	0	0
AT3G60900	FLA10	0	0	663286629755288	0	0	0	0	0	0	128506083634127	0	0	265871156541207	0	0	0	0	0	0	0	432380177061415	0	0	0	0	0	0	0	0	0	0	0	0	0	0	0	0	0	0	0	0	0	0	0	0	0	0	0
AT2G25460	AT2G25460	0	724816989193982	662179287795351	0	0	0	0	0	0	321613660170585	0	498849068491288	0	0	0	0	0	0	0	0	0	265670408597795	0	0	0	0	0	0	0	0	0	0	0	9383004269212	0	0	0	0	114217894233185	970812040662929	0	0	0	0	0	458245674507873	335954600629964	0
AT4G17490	ERF6	0	139954053490792	661584366312163	0	0	0	0	0	0	347731564092715	0	610462646593836	0	0	0	0	0	424223983192566	0	0	0	307583398066602	0	0	655808121003737	0	0	0	0	0	0	0	0	148705368198215	0	0	0	0	918819874426177	231328549972168	0	0	0	0	0	0	128020897036173	0
AT3G23050	IAA7	0	410704768487333	661495488639511	0	0	0	0	347339953987438	0	190419313069654	0	332211301234347	0	0	0	0	0	0	0	0	0	0	0	0	0	0	0	0	0	0	0	0	0	383442101356125	0	0	0	679218418725768	138272572193226	681932972784897	0	0	0	0	0	988399810105159	0	0
AT1G06980	AT1G06980	0	0	660506842802404	0	0	0	0	0	0	153841082179505	0	0	0	0	0	0	0	0	0	0	0	0	0	0	0	0	0	0	0	0	0	0	0	0	0	0	0	0	0	0	0	0	0	0	0	0	0	0
AT5G48110	AT5G48110	0	0	656536100964231	0	0	0	0	0	0	520960745738963	295384180376843	0	0	0	0	26656919293422	0	0	309495636319746	0	0	0	0	0	0	470439366205351	0	0	0	0	0	0	0	296701167195675	0	0	806819074858161	0	0	0	0	0	27448065787964	29543170448691	0	0	0	0
AT1G48920	PARL1	783796377920935	0	651748257670746	0	0	0	0	0	0	281193300782862	796389141689735	0	725974022187782	0	0	129198970991291	0	0	0	0	892311905158718	0	0	0	0	901268677120182	0	0	630786113745692	0	0	0	0	0	0	0	0	0	0	0	111555701751204	0	0	741023016599335	0	0	0	0
AT2G28760	UXS6	0	944132862207418	651646472607731	0	0	0	0	0	0	599189784737057	0	342185196472275	275062950702048	0	0	0	0	0	0	0	0	0	0	0	0	0	0	0	0	0	0	0	0	0	299758895821039	0	0	0	0	0	0	0	523011617352244	0	0	0	0	0
AT3G20590	AT3G20590	0	367244402999952	649288629797635	0	0	0	0	0	0	0	0	789263960874137	586432416374094	0	0	0	0	0	0	0	528959507038489	0	0	0	0	0	0	0	0	0	0	0	0	0	0	0	0	0	0	0	0	0	0	800650333404112	0	0	0	0
AT1G60010	AT1G60010	0	0	647661312370201	278228491361234	0	0	0	0	0	764008714118596	0	447706094720268	300685562409049	0	0	0	0	0	0	0	391599850880536	0	0	0	0	568517355403824	0	0	0	0	0	0	0	821003013141082	0	0	271860172249137	0	0	0	0	0	0	103539691730784	0	0	0	0
AT2G47130	SDR3	0	808978518407358	647285387420896	0	0	0	0	0	0	294248441049152	0	338343279906528	0	0	0	0	0	0	0	0	0	0	0	0	0	0	0	0	0	0	0	0	0	794075721037991	0	0	0	0	535483975692282	10659749186433	32327454438627	325424226525882	0	0	0	0	517148348805827	0
AT3G16080	AT3G16080	705938604032051	0	645031757790548	0	0	0	0	0	0	0	678527683523354	0	872912745308828	504523124931219	0	984387968000082	0	0	0	0	869336490812475	0	0	0	0	866802803881879	0	0	700985042314421	0	0	0	0	0	0	0	0	0	0	0	103743441555552	0	0	132552242433596	0	0	0	277130400231986
AT1G18210	AT1G18210	0	0	644401666075964	0	0	0	0	0	0	561975988216712	0	351760473087093	377691955218582	0	0	0	0	0	0	0	0	0	0	0	0	0	0	0	0	0	0	663241595004383	0	525098556542006	0	0	0	0	0	0	0	0	0	381182600295693	0	0	0	0
AT5G66170	STR18	0	0	642203591698497	0	0	0	0	0	0	0	0	0	0	0	0	109880747366965	0	0	0	0	0	0	0	0	0	0	0	0	456751874382721	376378435780509	0	0	0	858599477438088	0	0	0	0	0	0	0	0	3594711063823	0	0	0	0	0
AT2G16500	SPE1	0	353501862246368	641418918714543	0	0	0	0	0	0	538556659350931	0	0	0	0	0	0	0	0	0	0	0	0	0	0	0	0	0	0	0	0	0	0	0	0	0	0	0	0	0	0	0	0	0	0	0	0	0	0
AT4G24190	SHD	0	0	641375782628266	0	0	0	0	0	0	676606320731949	0	522010069941956	535208780513314	0	0	0	0	0	0	0	28430147885056	0	0	0	0	0	0	0	0	424767687183633	0	0	0	0	711729254349419	0	0	0	0	0	0	0	0	750302922998653	0	0	0	0
AT5G20950	AT5G20950	277224764336075	0	638432940929161	0	0	0	0	0	0	843584594598376	0	0	459984407340285	0	0	0	0	0	278818584191411	0	659684127045037	0	0	0	0	0	0	0	367603845730762	394075968337005	0	0	0	0	0	0	0	0	0	0	0	0	0	467210622101328	0	0	0	0
AT2G22770	NAI1	0	739285930136877	637949257215479	0	0	0	0	0	0	382467637139268	0	525785581805539	342551294614987	0	0	0	0	0	0	0	0	0	0	0	0	0	0	0	0	257230198222423	0	0	0	801112015542388	0	0	0	0	0	0	0	0	351820565851533	0	0	0	0	0
AT1G07135	AT1G07135	0	0	635598632987251	0	0	0	0	0	0	148548845230916	0	0	0	0	0	0	0	93265797179148	0	0	0	854998499998306	741634548639602	0	848975796756008	0	0	0	0	0	0	0	0	136680010972619	0	0	745563457888799	0	0	0	414545697788363	837393649310015	0	0	0	0	0	0
AT1G19115	AT1G19115	0	0	630161404517584	0	0	0	0	0	0	155225725797943	0	0	0	0	0	0	0	0	0	0	0	0	0	0	0	0	0	0	0	0	0	0	0	0	0	0	0	0	0	0	0	0	420191807232121	0	0	0	0	0
AT3G05590	RPL18	477319233311047	0	628879713100717	0	0	0	0	0	524752773354931	0	678796550617153	0	804688638801672	356376482117857	0	830099104396957	0	0	0	0	806814082981692	0	0	0	0	672560525574621	0	0	477039640823689	0	0	0	0	0	0	0	0	0	0	0	105034105666139	0	297781961635943	128580462309886	0	0	0	497287431427836
AT3G03640	GLUC	0	436738412302505	627039119026645	0	0	0	0	0	0	649385646998799	0	302708515667318	269615664083278	0	0	0	0	0	0	0	0	0	0	0	0	0	0	0	0	0	0	0	0	325344107092875	0	0	0	0	0	0	0	0	0	0	0	0	0	0
AT5G09980	PROPEP4	0	0	626214242982883	0	0	0	0	0	0	682129304409354	0	0	0	0	0	0	0	428148060988914	0	0	0	0	76444936764613	0	493445414288708	0	0	0	0	0	0	0	0	409725606887403	0	0	433881644914242	0	0	0	0	0	461401753318313	348980360368849	0	0	0	0
AT2G17280	AT2G17280	0	971612098214796	625445357299562	0	0	0	0	0	0	304127628017438	0	104753054764956	517167874799253	0	0	0	0	0	0	0	545597214208405	0	0	0	0	0	0	0	0	0	0	0	0	533149656561497	0	0	0	0	0	0	0	0	0	322383620904274	0	0	0	0
AT1G44760	AT1G44760	0	0	624957772463094	0	0	0	0	0	291909937875507	0	0	583045515466065	421266138693982	0	0	0	0	269353866369987	0	0	298481906476784	0	0	0	0	452269117351775	0	0	0	0	0	0	0	627897371177645	0	0	0	0	0	0	0	0	0	681298087206576	279529570124854	0	0	303051633226937
AT3G55750	AT3G55750	0	0	623973008432816	0	0	0	0	0	533934932325779	0	425244441669872	0	907765666089836	0	0	69679900753095	0	0	0	0	789828113973162	0	0	0	0	522772851418832	0	0	350053554370001	0	0	0	0	0	0	0	0	0	0	0	105971171881076	0	256795081100346	117287363928901	0	0	0	0
AT3G28340	GolS8	0	703839872699989	621291049732498	0	0	0	0	0	0	967929180606779	0	0	0	0	0	0	0	603201185291488	0	0	0	0	455905364664602	0	725742493724034	0	0	0	0	0	0	0	0	101113176487744	0	0	288169897951159	0	0	452418872522774	0	0	358343517188718	0	0	0	0	0
AT1G09210	CRT1b	0	0	618543874765767	0	0	0	0	0	0	0	0	598081820964483	579192080899833	0	0	0	0	0	0	0	273331271734938	0	0	0	0	0	0	0	0	63949304032886	0	0	0	0	113072213415007	0	0	0	0	0	0	0	0	100681708190289	0	0	0	0
AT1G27100	AT1G27100	0	696330011538748	617505312869253	0	0	0	0	0	0	408322859345589	0	382007773345636	355853840143222	0	0	0	0	0	0	0	311343903452902	0	0	0	252252812073034	0	0	0	0	0	0	0	0	846850428183737	0	0	0	0	0	776096764560296	0	0	0	0	0	0	347855698251233	0
AT2G46850	AT2G46850	0	0	614502183465807	0	0	0	0	0	0	161722581966492	0	0	0	0	0	0	0	0	0	0	0	0	0	0	0	0	0	0	0	0	0	0	0	0	0	0	0	0	0	0	0	0	0	0	0	0	0	0
AT1G26870	FEZ	0	0	613224784788689	0	0	0	0	0	0	960025736479073	0	0	310605305544671	0	0	0	0	0	0	0	0	0	0	0	0	0	0	0	0	0	0	0	0	0	0	0	0	0	0	0	0	0	0	0	0	0	0	0
AT1G54010	GLL23	0	181313380234318	612628228127715	0	0	0	0	0	0	0	0	248620159502788	909178082593219	0	0	0	0	0	0	0	601708560973373	0	0	0	0	0	0	0	0	0	0	0	0	0	0	0	0	0	0	0	0	0	0	790227108808857	503620067143379	0	0	0
AT3G55280	RPL23AB	557741958045334	0	612549447344813	0	0	0	0	0	0	0	584848828508125	0	880015657189093	341994547336687	0	916379153067694	0	0	0	0	807096588317408	0	0	0	0	42233233466646	0	0	539532268582418	0	0	0	0	0	0	0	0	0	0	0	935088903878843	0	0	128452335544182	0	0	0	547001428470882
AT5G17630	AT5G17630	0	0	611185768575513	0	0	0	0	0	0	861742075132054	0	0	471138912416166	0	0	0	0	0	0	0	666306673580584	0	0	0	0	0	0	0	0	0	0	0	0	0	0	0	0	0	0	0	0	0	0	0	0	0	0	0
AT3G25250	OXI1	0	109271536836693	609132313738288	0	0	0	0	0	0	366936590282128	0	635692611645725	0	0	0	0	0	561664484636855	0	0	0	0	255313634425296	0	351614052352386	0	0	0	0	0	0	0	0	957873705309471	0	0	0	0	966218221958871	107023130028139	0	271005125111261	0	0	0	0	0	0
AT5G02870	AT5G02870	500878960316626	0	609054927135332	0	0	0	0	0	486279086200124	0	624642750297453	0	78753973841335	366872783066739	0	825045131394987	0	0	0	0	835225830305621	0	0	0	0	671773424407455	0	0	573913571244414	0	0	0	0	0	0	0	0	0	0	0	842880060272803	0	295353848637592	119402829265248	0	0	0	266639548247128
AT1G56045	AT1G56045	816745033615683	0	607912821518467	0	0	0	0	0	0	309376493108739	56276158096096	0	623982873998366	523733318861186	0	855326373333404	0	0	0	0	58198570438774	0	0	0	0	734829142616499	0	0	654638280976531	378611914792638	0	0	0	0	0	0	0	0	0	0	619714651515235	0	332147235030594	988444958992362	0	0	0	0
AT3G42180	AT3G42180	0	99268206795856	606823984131692	0	0	0	0	0	0	636400464835074	0	322663753458199	0	0	0	0	0	0	0	0	0	0	0	0	0	0	0	0	0	0	0	0	0	554166615975217	0	0	0	0	0	367768594623108	0	38786145844489	355661135105443	0	0	0	0	0
AT4G31500	SUR2	0	0	606561539579338	0	523837387309576	0	0	0	0	154378190677083	0	0	0	0	0	529998895452952	0	0	0	0	0	0	0	0	0	0	0	0	0	0	0	0	0	0	0	0	0	0	0	0	0	0	0	0	0	0	0	0
AT1G80240	DGR1	0	730491860810606	603746424055003	0	0	0	0	0	0	0	0	202360444419142	418450744331799	0	0	0	0	0	0	0	287748561454427	0	0	0	0	0	0	0	0	110063840625825	0	0	0	140777490198081	0	0	0	704374161349757	991376374920384	910487552100854	0	0	0	428316042389106	109072009246695	0	0	0
AT4G00080	UNE11	0	137705457683813	602851714619062	0	0	0	0	0	0	791712198301683	0	137972423524605	0	0	0	0	0	0	0	0	0	0	0	0	0	0	0	0	0	738076991966895	0	0	0	125734002424158	0	0	0	0	192665088560968	209641987346256	0	0	0	0	268309047502069	519898674436158	696212056897632	0
AT5G15265	AT5G15265	0	444073496091583	601448951544824	0	0	0	0	0	0	108564343171213	0	833440813060135	340658578590807	0	0	0	0	0	0	0	0	0	0	0	0	0	0	0	0	374296201260131	0	0	0	434258644051947	0	0	0	0	0	0	0	0	0	443322786286932	486144601181143	0	0	0
AT1G61890	AT1G61890	0	625926103993337	598354762488229	0	0	0	0	0	0	130851999468691	0	0	0	0	0	0	0	275386503935534	553607859824316	0	0	0	383237424136525	0	65032063474049	0	0	0	0	265350369546229	0	0	0	907559889145472	0	0	0	0	0	0	0	423300188661285	325910231138151	0	0	0	0	384273278118896
AT5G10625	AT5G10625	0	0	598321618028713	0	0	0	171358131551095	0	0	641948704362362	0	0	0	0	0	0	0	0	0	0	0	0	0	0	0	0	0	0	0	0	0	0	0	465586403836465	0	0	0	0	0	0	0	668282285279631	0	0	0	0	0	0
AT3G22910	AT3G22910	0	69672853413855	598038593146733	0	0	0	0	0	0	492536502336921	0	0	0	0	0	0	0	0	0	0	0	0	0	0	0	0	0	0	0	0	0	0	0	104923206564649	0	0	0	0	0	282529580865239	0	629109469354626	0	0	0	0	0	0
AT5G01260	AT5G01260	0	0	596579191455988	0	0	0	0	0	0	0	0	319004051149909	32069223303499	0	0	0	0	0	0	0	0	0	0	0	0	0	0	0	0	0	0	0	0	0	0	0	0	0	0	0	0	0	0	326744159936009	0	0	0	0
AT4G38680	GRP2	0	0	595983601856036	0	0	0	0	0	285592985885119	537029588132121	768794543094281	0	486472024863716	364573042651138	0	0	0	0	0	0	536176295797846	0	0	0	0	0	0	0	0	0	0	0	0	0	0	450509107791698	0	0	0	0	0	0	252007001269774	901024497241547	0	0	0	600488853966551
AT2G23320	WRKY15	0	0	593079596451356	0	0	0	0	0	0	417410669249384	0	0	0	481940142956363	0	578615196533203	0	0	609533907940454	0	0	0	0	0	0	0	0	0	644956668420618	280231926243898	0	0	0	756807897780286	0	0	0	0	0	0	0	0	0	0	0	0	0	0
AT1G18540	AT1G18540	735212008178124	0	592649669014199	0	0	0	0	0	464720766375242	0	653000381873113	0	711216682943092	534955304886288	0	889795724425291	0	0	0	0	788334047101523	0	0	0	0	757623840917863	0	0	67098598789474	284498734201075	0	0	0	0	0	0	0	0	0	0	893756578080284	0	0	126059829049163	0	0	0	42894851593713
AT5G19520	MSL9	673929053254609	0	592354115684463	0	0	0	0	0	0	105325804125043	288101363228508	0	0	466803528508699	0	937911730026673	0	0	595290812751463	0	573327924136265	0	0	0	0	0	0	0	146916037906482	0	0	0	0	0	0	0	0	0	0	0	0	0	0	359507753057556	0	0	0	0
AT3G07110	AT3G07110	609263491563857	0	590197557171364	0	0	0	0	0	274330623275199	0	690010516561755	0	912703817612148	371719803858999	0	990177594951497	0	0	0	0	876118485169272	0	0	0	0	721698915030142	0	0	604583475319002	0	0	0	0	0	0	0	0	0	0	0	100564653982018	0	0	131335261016698	0	0	0	0
AT5G59850	AT5G59850	665281301776893	0	589597304617637	0	0	0	0	0	261803728295576	0	50691118536494	0	854710882519681	399212102160738	0	818102291109549	0	0	0	0	802367634503075	0	0	0	0	657375893265868	0	0	40100887015064	0	0	0	0	0	0	0	0	0	0	0	819629684538323	0	0	12868809962738	0	0	0	0
AT3G45730	AT3G45730	0	736907592954224	589396324962892	0	0	0	0	0	0	0	0	834373969310531	0	0	0	0	0	0	0	0	0	0	0	0	0	541313179814139	0	0	0	0	0	0	0	169333777000743	0	0	0	0	0	85315779190588	0	0	0	0	37536115482759	0	0	0
AT2G27710	AT2G27710	764588862812998	0	588436736074805	0	0	0	0	0	431269277534881	0	559668816768123	0	877803710369643	443261893905477	0	959189103284857	0	0	0	0	855791433821834	0	0	0	0	801039279167072	0	0	588434463316425	347499575310499	0	0	0	0	0	0	0	0	0	0	836414611090787	0	0	147535331051253	0	0	0	0
AT1G30550	AT1G30550	0	0	585971650768442	0	0	0	0	0	0	0	0	269716167804869	489256651466344	0	0	550429468934492	0	0	0	0	311916111530671	0	0	0	0	0	0	0	309449136599105	381151972076042	0	0	0	479643987582743	0	0	0	0	0	0	0	0	0	543972531698748	0	0	0	0
AT5G16130	AT5G16130	596255505899403	0	583256852541548	0	0	0	0	0	0	0	865003313152739	0	907025726330106	538838776582688	0	113842650278808	0	0	0	0	900598775628805	0	0	0	0	102946796896527	0	0	752621027444255	0	0	0	0	0	0	0	0	0	0	0	897369132660382	0	260612514207029	14141233678594	0	0	0	312549446070012
AT1G22190	RAP2.4	0	127238827131329	583255559535952	0	0	0	0	0	0	712322255670948	0	855513399183355	0	0	0	0	0	0	0	0	0	0	0	0	597622042302467	0	0	0	0	0	0	0	0	16740211355695	0	0	0	0	893076736438932	162393383264289	0	0	0	0	0	0	642676693242318	594707430631343
AT4G16140	AT4G16140	0	0	582755141255639	0	0	0	0	0	0	818533221475383	0	0	343439725346153	0	0	0	0	0	0	0	0	0	0	0	0	0	0	0	0	0	0	0	0	0	0	253426317170532	0	0	0	0	0	0	279147935876081	534105650254073	0	0	0	695094244368428
AT5G08590	SRK2G	0	556667162640136	581729076065394	0	0	0	0	0	0	805934585581942	0	564534186129017	33832464839044	0	0	0	0	0	0	0	0	0	0	0	0	0	0	0	0	0	0	0	0	326160074847126	0	0	0	0	299822798111466	0	0	0	0	0	0	0	0	0
AT4G21910	AT4G21910	0	46093357108085	580024206768536	0	0	0	0	0	0	287370725867891	0	405559663300961	315205712851512	0	0	0	0	0	0	0	0	0	0	0	0	0	0	0	0	0	0	0	0	500192209180848	0	0	0	0	0	0	0	0	346171863502985	0	0	0	0	0
AT5G14020	AT5G14020	0	598941883375979	577210969965753	0	0	0	0	0	0	857773879155387	0	452046015397544	275082194962769	0	0	0	0	0	0	0	0	0	0	0	0	0	0	0	0	298168465013907	0	0	0	594711055027038	0	0	0	0	0	0	0	0	0	0	0	0	0	0
AT4G16500	CYS4	0	10729406108164	576815829866147	0	0	0	0	0	0	0	0	102656679595106	45387729306179	0	0	0	0	292236272452617	0	0	0	0	0	0	0	0	0	0	0	744706854814122	0	0	0	702275284593235	0	0	0	0	0	62476428892855	0	0	0	0	0	0	0	0
AT1G22360	UGT85A2	0	657902028567312	576373737654311	0	0	0	0	0	0	345114630058401	0	514648586026714	274195454489069	0	0	0	0	0	430905599403996	0	0	0	0	0	0	0	0	0	0	0	0	0	0	588264237829833	0	0	0	0	0	0	0	0	318611177073403	0	0	0	0	0
AT5G17520	RCP1	0	0	572740065298981	0	0	0	0	0	0	119329771247202	0	0	250527700678428	0	0	0	0	0	0	0	0	0	0	0	0	0	0	0	0	0	0	0	0	0	0	0	0	0	0	0	0	0	307729812499931	0	0	0	0	0
AT3G19240	AT3G19240	0	0	572383808553783	0	0	0	0	0	0	613662048958701	0	0	0	0	0	0	0	575950550432233	0	0	0	453535752292708	0	0	0	0	0	0	0	0	0	0	0	374848823641998	0	0	274802064627889	0	0	0	0	0	0	0	0	0	0	0
AT4G31600	UTr7	0	772366411934292	570973181461902	0	0	0	0	0	0	858699637879921	0	442617888605696	314184543079195	0	0	0	0	0	0	0	0	0	0	0	0	0	0	0	0	0	0	0	0	0	0	0	0	0	0	0	0	0	431605662282564	0	0	0	0	0
AT1G27730	ZAT10	0	743235391844579	567153820530069	0	0	0	0	0	0	0	0	0	0	0	0	0	0	105327601049197	0	0	0	131469723790729	535500465393239	0	869336100813785	0	0	0	0	0	0	0	0	133455080349921	0	0	115765841125302	0	0	129518215640551	481102824742386	0	0	0	0	0	787707853566221	0
AT1G14320	SAC52	557504533744448	0	566879207450548	0	0	0	0	0	423978673037234	0	691482066386879	0	755630346778103	452943249630898	0	964550547016249	0	0	0	0	667839113278716	0	0	0	0	757067085322729	0	0	65885755833939	0	0	0	0	0	0	0	0	0	0	0	799371775374414	0	300154666541001	123502975800196	0	0	0	426601433053988
AT4G18100	AT4G18100	427151385438012	0	566310565480742	0	0	0	0	0	505964394647117	0	785546380119738	0	86657477926222	489998998953356	0	104351503449921	0	0	0	0	844018169377656	0	0	0	0	905112868032619	0	0	697732367752187	0	0	0	0	0	0	0	0	0	0	0	9763643923329	0	263681388906653	148971941588027	0	0	0	0
AT4G33800	AT4G33800	0	0	564804857773844	0	0	0	0	0	0	110434048696267	0	0	0	0	0	0	0	0	0	0	0	0	0	0	0	0	0	0	0	0	0	0	0	0	0	0	0	0	0	0	0	0	0	0	0	0	0	0
AT5G64260	EXL2	0	295606566850675	562130974217631	420808336452186	0	0	0	0	0	948041453837933	0	0	0	0	0	0	0	395479414076959	0	0	0	0	572063106505227	0	0	0	0	0	0	0	0	0	0	116258771712493	0	0	848045836870098	0	0	111325365115728	0	0	0	0	0	0	105462815700687	406999234989708
AT1G56660	AT1G56660	0	0	561390439733905	0	0	0	0	0	0	912815009314569	0	0	0	0	0	0	0	931942084801119	0	0	0	0	630689859969951	0	596927173322012	0	0	474630311091139	0	0	523909973107831	0	0	46686016128979	0	0	625707708943289	0	0	468350097985488	0	0	0	0	0	0	544111407152979	0
AT2G27530	PGY1	527618327872579	0	560342458170491	0	0	0	0	0	434351044415903	0	77102535296142	0	78591694243308	474568543163747	0	941752896073638	0	0	0	0	810900319696963	0	0	0	0	963850924270586	0	0	677224623235206	0	0	0	0	0	0	0	0	0	0	0	769119127993194	0	315931101995684	139462218399747	0	0	0	34353791693411
AT3G53890	AT3G53890	0	0	559970747388619	0	0	0	0	0	41252557010169	0	354108471253714	0	788787065578417	304056384212106	0	628919064253922	0	0	0	0	736600151913239	0	0	0	0	379861198764953	0	0	520170338918175	0	0	0	0	0	0	0	0	0	0	0	897568233106976	0	0	120321624007238	0	0	0	463655633349083
AT4G18335	AT4G18335	0	0	556567865930369	0	0	0	0	0	0	111310977145636	0	0	0	0	0	0	0	0	0	0	0	0	0	0	0	0	0	0	0	0	0	0	0	0	0	0	0	0	0	0	0	0	256573617221292	0	0	0	0	0
AT2G21060	GRP2B	291765812726475	0	555979445732012	0	0	0	546825454012045	0	0	939232283925604	548194067737874	0	0	357812965018256	0	0	0	0	0	0	288518340075264	0	0	0	0	0	0	0	0	0	0	122861072080698	0	0	0	0	0	0	0	0	0	0	0	0	0	0	0	0
AT3G06700	AT3G06700	598545638519724	0	555344023687635	0	0	0	0	0	559770891067702	0	395914093791057	0	786816226839578	367204428959889	0	555334973374745	0	0	0	0	753054429211458	0	0	0	0	0	0	0	25540970123971	0	0	0	0	0	0	0	0	0	0	0	895439181051696	0	0	136282248154338	0	0	0	742184870920955
AT5G02960	AT5G02960	665080296490078	0	555313090755746	0	0	0	0	0	409871684500105	0	760653710371972	0	840628451411696	497845272028446	0	109693544443382	0	0	0	0	867758693368951	0	0	0	0	879688630824449	0	0	762535436557796	285099132427141	0	0	0	0	0	0	0	0	0	0	973333995346803	0	338840998634489	14834404279753	0	0	0	4974057646204
AT2G16600	ROC3	441832222920861	0	554778326659848	0	0	0	310189099194276	0	0	386419297621189	393911941717411	0	688389426068345	395699785599285	0	720997439692	0	0	0	0	446803991530554	0	0	0	0	72886779182691	0	0	589324844312048	305632815135063	0	756854385531468	0	0	0	0	0	0	0	0	607322954051606	0	360477517054723	100516834658018	0	0	0	409414303933434
AT5G39740	RPL5B	647662994362524	0	554160371652229	0	0	0	0	0	307609921713751	0	799286156845485	0	811351169800227	512357462159503	0	101616998642473	0	0	0	0	807798225952591	0	0	0	0	966803252149048	0	0	732885657467445	31446102638943	0	0	0	0	0	0	0	0	0	0	830115334203263	0	260929147157731	130477898961491	0	0	0	342275618382689
AT1G32920	AT1G32920	0	926982328417948	553772078440958	0	0	0	0	0	0	429237528440521	0	479468518741169	0	0	0	0	0	806488134242043	0	0	0	105014978399162	0	0	0	0	0	0	0	0	0	0	0	129645041912111	0	0	324286528530281	0	116852118783037	180148731948962	0	0	0	0	0	254931778384311	104362772977833	0
AT5G45775	AT5G45775	61860524143622	0	550101014664538	0	0	0	0	0	0	0	8675240144545	0	815558654936585	654021206698011	0	106586753698154	0	0	0	0	923573725441778	0	0	0	0	126106988704324	0	0	729167120069561	0	0	0	0	0	0	0	0	0	0	0	921102448318388	0	0	125051914217488	0	0	0	0
AT1G73540	NUDT21	0	677506549504586	549849758752297	0	0	0	0	0	0	519649820944398	0	28408957515554	0	0	0	0	0	467774974381584	0	0	0	0	0	0	0	0	0	0	0	0	0	0	0	90903507453697	0	0	0	0	579229200116991	12906558671146	0	0	0	0	0	0	664909600288975	0
AT5G56320	EXPA14	0	920774836732103	549583345407761	0	0	0	976741450271432	0	0	0	0	140694374340969	647872275730398	0	0	0	0	367019095018199	0	0	0	0	0	0	0	0	0	0	0	0	0	0	0	250493175439232	0	0	0	0	0	0	0	0	0	906371152815479	0	0	0	0
AT5G03210	DIP2	0	0	549539351317242	0	0	0	0	0	0	436570794471657	0	0	0	0	0	318260555368201	0	0	0	0	0	119336230456753	404323669376235	0	682728220389458	0	0	0	0	0	0	0	0	183699220200437	0	0	688880240238445	0	0	107105263442316	628565092731313	0	0	0	0	0	118623716702028	0
AT3G50930	BCS1	0	0	549486949278898	0	0	0	0	0	0	330419237419709	0	0	0	0	0	0	0	0	0	0	0	0	357792687445905	0	0	0	0	0	0	0	0	0	0	431818917894136	0	0	0	0	0	0	0	0	293284868935275	0	0	0	0	274510064549016
AT4G29780	AT4G29780	0	404161347200853	547172873722351	0	0	0	0	0	0	0	0	0	0	0	0	0	0	839995841047999	0	0	0	669144248489983	504362283945167	0	421468999474389	0	0	0	0	0	0	0	0	660275119386623	0	0	586267603524541	0	0	530856121102214	0	0	0	0	0	0	330452445853775	0
AT3G44260	CAF1a	0	0	546003917166278	0	0	0	0	0	0	663238708945989	0	0	0	0	0	0	0	525420215556178	0	0	0	826980275212733	451301030470683	0	44373992732587	0	0	0	0	0	0	0	0	742968002429505	0	0	473712662838718	0	0	0	399688415296337	0	360254072233378	0	0	0	408405126230665	0
AT3G53020	STV1	680097990889147	0	542559175013714	0	0	0	0	0	322069969969654	0	748582555830037	0	718978309522861	579651337061359	0	912205043407097	0	0	0	0	692055396971168	0	0	0	0	917829309072326	0	0	734700132554106	0	0	0	0	0	0	0	0	0	0	0	766234810932405	0	276696265820947	12496335400416	0	0	0	542792604791471
AT1G27400	AT1G27400	817539705783757	0	542044514268005	0	0	0	0	0	0	0	795895292929096	0	810794280073751	728772281644273	0	108489964215384	0	0	0	0	805706818379142	0	0	0	0	121607072877766	0	0	845017294495921	309201526240738	0	0	0	0	0	0	0	0	0	0	924950558353388	0	0	121466094745555	0	0	0	0
AT5G18310	AT5G18310	0	983201743830995	540920761599032	0	0	0	0	0	0	0	0	972386375334797	352937049656195	0	0	0	0	0	0	0	0	2813037972913	0	0	0	0	0	0	0	0	0	0	0	104734276730266	460476750619993	0	0	0	0	888493394490884	0	0	0	0	0	0	0	0
AT5G61170	AT5G61170	582310077635402	0	540125881337896	0	0	0	0	0	412797768011505	0	499079008857763	0	812477273195427	371852844732966	0	686563121396415	0	0	0	0	823322154009938	0	0	0	0	341109644329276	0	0	41731272303096	284360112163104	0	0	0	0	0	0	0	0	0	0	808204228712842	0	0	132646897162393	0	0	0	682954583399785
AT4G22230	AT4G22230	0	0	539056804757444	0	0	0	0	0	0	0	0	472242477319299	683941461126542	0	0	0	0	0	0	0	407865074887989	0	0	0	0	0	0	0	0	132064066593135	0	0	0	0	0	0	0	0	0	0	0	0	0	777718894678953	0	0	0	0
AT5G02500	HSP70-1	471260318610632	0	537753867078432	0	0	0	0	0	0	338463614919672	434108424225582	0	513571520411615	453202643681928	0	574542655969585	0	0	0	0	605421902064486	0	0	0	0	0	0	0	452538688963365	428353829211876	0	0	0	0	0	0	0	0	0	0	0	0	351447310084563	436699544797877	0	0	0	812070166972957
AT1G70530	CRK3	0	0	537656736856878	0	0	0	0	0	0	0	0	0	0	0	0	0	0	0	0	0	0	0	0	0	0	0	0	0	0	0	0	0	0	38972349701863	0	0	0	0	292554421370163	0	0	0	0	0	0	0	0	0
AT5G56710	AT5G56710	786656219635799	0	536225370206201	0	0	0	0	0	274180995046382	0	762710562757353	0	755077451736113	574171970097018	0	980382765613972	0	0	0	0	824464154608255	0	0	0	0	840961323037781	0	0	723696608294109	405866006610613	0	0	0	0	0	0	0	0	0	0	947728211962496	0	32964831879563	12692407739999	0	0	0	555242613567518
AT1G03220	AT1G03220	0	126448624942665	535490839780629	0	0	0	0	0	0	106293983275342	0	577142305369737	0	0	0	0	0	0	261075680370306	0	0	0	0	0	0	0	0	0	487396546579443	0	0	0	0	929226248478185	0	0	0	0	0	187102166826507	0	624362764472698	0	0	0	0	824233859906485	0
AT4G36950	MAPKKK21	0	0	535402715218297	696096753447952	0	0	0	0	0	572891945668607	0	0	0	0	0	383009988686337	0	0	0	0	0	0	0	0	0	0	0	0	0	0	0	0	0	0	0	0	0	0	0	0	0	0	0	0	0	0	0	0
AT3G53870	AT3G53870	468472172270525	0	533915484189976	0	0	0	0	0	393457636103525	0	624028709539736	0	767922001585719	456820141563856	0	852527830437895	0	0	0	0	773763863354543	0	0	0	0	694140281497253	0	0	60248848594781	0	0	0	0	0	0	0	0	0	0	0	790063915143872	0	28985399316326	115630429203629	0	0	0	428586956323766
AT2G25490	FBL6	0	376086454196915	532181968234305	0	0	0	0	0	0	113368610001164	0	0	0	0	0	0	0	43295989333376	0	0	0	0	0	0	0	0	0	0	0	0	0	0	0	433837460131776	0	0	0	0	0	624594625745097	0	0	0	0	0	0	359694166828315	0
AT2G17070	AT2G17070	0	11680651607948	531672398005902	0	0	0	0	0	0	0	0	118134846011313	0	0	0	0	0	0	0	0	315152754158479	0	0	0	0	0	0	0	0	300699887090456	0	0	0	116337746052244	0	0	0	0	108077535661813	0	0	0	0	0	373402392143068	0	0	0
AT3G49010	RSU2	694904338324514	0	531284155496339	0	0	0	0	0	0	0	877418779590558	0	792819227577615	64991994567947	0	111112014182225	0	0	0	0	835907827957018	0	0	0	0	128736643188575	0	0	845788381149635	0	0	0	0	0	0	0	0	0	0	0	785639802929058	0	0	146459951827766	0	0	0	0
AT5G42020	BIP2	0	0	531168591296728	0	0	0	0	0	0	0	0	653994632224603	633015091410701	0	0	0	0	0	0	115213195506831	0	0	0	0	0	0	0	0	0	29977123197414	0	0	0	0	608369209811519	0	0	0	0	0	0	0	0	105507690310838	0	0	0	0
AT5G57660	COL5	0	0	530183522124342	0	0	0	0	0	0	746660788407998	0	0	0	0	0	0	0	0	0	0	0	0	0	0	0	0	0	0	0	0	0	0	0	53152224129032	0	0	0	0	0	0	0	0	0	0	0	0	0	0
AT3G28200	AT3G28200	0	0	530001387481523	0	0	0	0	0	0	618657712890185	0	403401903112672	0	0	0	0	0	0	600772652535416	0	0	0	0	0	0	0	0	0	0	441926782038046	0	0	0	366201403385644	0	0	0	0	0	0	0	0	0	0	356941495391073	0	0	0
AT5G66590	AT5G66590	0	285355604915492	528067081857351	0	0	0	0	0	0	473614894372571	0	758444765291178	348374511309701	0	0	0	0	0	0	0	0	0	0	0	0	0	0	0	0	639603812604272	0	0	0	363560850461309	0	0	0	0	0	0	0	0	0	434067884502901	449988135040225	0	0	0
AT1G48630	RACK1B_AT	0	0	527710871351219	0	0	0	0	0	0	0	580298030704669	0	841338696610429	30813080046953	0	905240290858267	0	0	0	0	750742105996133	0	0	0	0	761704415638206	0	0	607490346963469	0	0	0	0	0	0	0	0	0	0	0	827705413453665	0	0	113384331154371	0	0	0	0
AT2G40205	AT2G40205	670017273130695	0	527254497478934	0	0	0	0	0	0	0	72134391039419	0	664491469810293	614246185841591	0	782089438335549	0	0	0	0	748717214971112	0	0	0	0	745183456583677	0	0	66025494329893	324123629617946	0	0	0	0	0	0	0	0	0	0	875401196845362	0	26783385840189	912293321208275	0	0	0	0
AT5G45340	CYP707A3	0	10449040172893	526607211398466	0	0	0	0	0	0	496269626804025	0	682751769353578	0	0	0	0	0	487458051013675	0	0	0	315497883084974	0	0	0	0	0	0	0	0	0	0	0	112497497171625	0	0	0	0	0	761574295450504	0	0	352171959386455	0	0	0	0	0
AT4G27652	AT4G27652	0	0	525612391160041	521693866321044	0	0	0	0	0	582290830665182	0	0	0	0	0	0	0	678141676691426	0	0	0	901762242222197	737801800117067	0	530079535992661	0	0	0	0	0	0	0	0	958223039268653	0	0	768989110090446	0	0	0	0	0	344650278989305	0	0	0	0	0
AT4G27860	MEB1	0	326744554747491	525556466293951	0	0	0	0	0	0	295921436562021	0	32462574567616	298918009094824	0	0	0	0	0	0	0	0	0	0	0	0	0	0	0	0	680633323370018	0	0	0	327818060697818	0	0	0	0	0	0	0	0	0	284895526774942	0	0	0	0
AT4G01410	AT4G01410	0	304964777122084	525347217252823	0	0	0	0	0	0	473304526052643	0	615463761137843	260838485751228	0	0	0	0	0	0	0	0	0	0	0	0	0	0	0	0	430515154696082	0	0	0	350897963502027	0	0	0	0	0	0	0	0	0	369531779435043	369970347244887	0	0	0
AT2G44500	AT2G44500	0	260502718454051	525263805381305	0	0	0	0	0	0	803138491054872	0	0	0	0	381714871569911	0	0	0	0	316771810938227	0	0	0	0	0	0	0	0	0	0	0	0	0	477947453487556	0	0	0	0	0	0	0	0	0	0	0	0	0	0
AT2G28350	ARF10	0	488920156968797	525121818413714	0	0	0	0	0	0	895238366431986	0	0	0	0	0	0	0	0	0	0	0	0	0	0	0	0	0	0	0	0	0	0	0	0	0	0	0	0	0	333297566395639	0	0	276015674227752	0	0	0	0	0
AT3G09200	AT3G09200	558980536927893	0	523737509505267	0	0	0	0	0	584800218628436	0	629790765385305	0	932777830431813	0	0	107011703963028	0	0	0	0	846208765839811	0	0	0	0	759273378884368	0	0	505406364957961	0	0	0	0	0	0	0	0	0	0	0	99292252339677	0	0	144873921601345	0	0	0	5039388354045
AT4G35030	AT4G35030	0	0	522383091238932	0	0	0	0	253209490893939	0	0	0	0	265299894927047	0	0	0	0	0	0	0	0	0	0	0	0	0	0	0	0	0	0	0	0	0	0	0	0	0	0	0	0	0	0	0	0	0	0	0
AT1G07930	AT1G07930	0	0	520709039913025	0	0	0	0	0	0	0	484686474236951	0	415858335793184	421557126318576	0	623152971635261	0	0	0	0	579238691185641	0	0	0	0	509444162580271	0	0	515593876558365	271971458763853	0	0	0	0	0	0	0	0	0	0	327279479206339	0	0	722224507986059	0	0	0	0
AT5G66280	GMD1	0	226780018355188	520268775582885	0	0	0	0	0	0	669107875325109	0	367320881980894	0	0	0	0	0	0	0	0	0	0	0	0	0	0	0	0	0	0	0	0	0	0	0	0	0	0	0	987679746155751	0	83888759587753	51388319508493	0	0	0	0	0
AT4G23750	TMO3	0	0	519740678227118	0	0	0	0	0	0	0	772539672528667	0	0	310748162285044	0	456211249215762	0	0	0	0	537830701764109	0	0	0	0	577243660054681	0	0	0	0	0	0	0	432637344603821	0	0	0	0	0	0	560180129940929	0	0	0	0	0	0	0
AT5G18860	NSH3	0	0	519491220235269	0	0	0	0	0	0	0	0	345199483704866	300843603038964	0	0	0	0	0	0	0	0	0	0	0	0	0	0	0	0	477587242644942	0	0	0	0	0	0	0	0	0	0	0	0	0	265905231256498	0	0	0	0
AT2G37600	AT2G37600	0	0	519325156739631	0	0	0	0	0	0	306625127217555	741866052587721	0	617912829223742	44109860515154	0	95514519420727	0	0	0	0	744154212782667	0	0	0	0	735988576334826	0	0	55856559422676	0	0	0	0	0	0	0	0	0	0	0	804460788687797	0	0	787818724505282	0	0	0	0
AT1G76520	AT1G76520	0	97552616013466	517613571136646	0	0	0	0	0	0	41315980446021	0	480070452454424	0	0	0	44021202931667	0	0	546218711830306	0	0	0	0	0	0	322377235484753	0	0	571702704682731	502242507397716	0	0	0	974167609866028	0	0	0	0	0	12780249703995	0	346557461689259	0	0	0	0	5960583076055	0
AT5G37770	TCH2	0	645539581622677	517342978384725	0	0	0	262258286455969	0	0	0	0	716807967217149	280880063461221	0	0	0	0	545272321894577	0	0	0	0	735139938423082	0	0	0	0	0	0	0	0	50376981029567	0	786838125066435	0	418752305224461	0	0	0	0	0	0	0	271463666203519	0	0	0	0
AT4G00750	AT4G00750	0	281152368937132	516644893922542	0	0	0	0	0	0	121998104349993	0	0	0	0	0	0	0	0	0	0	0	0	0	0	0	0	0	0	0	0	0	0	0	0	0	0	0	0	0	0	0	0	324133081345012	0	0	0	0	0
AT2G01250	AT2G01250	806441043856106	0	515230080853178	0	0	0	0	0	33915496650308	0	722836696404955	0	749349548835321	450967078891415	0	113378795314711	0	0	0	0	814464843133732	0	0	0	0	937458616925237	0	0	793123359702741	321812678206404	0	0	0	0	0	0	0	0	0	0	983387761037037	0	0	134183928487812	0	0	0	407250664354069
AT4G12600	AT4G12600	699966768151433	0	514685343590424	0	0	0	0	0	0	0	527292948348998	0	710380197850373	0	0	115567153765632	0	0	0	0	730723387138081	0	0	0	0	435608519686017	0	0	44491035966207	0	0	0	0	0	0	0	0	0	0	0	145788189135354	0	0	450177255547665	0	0	0	0
AT2G18020	EMB2296	807084773313836	0	513721931277777	0	0	0	0	0	329619123972864	0	806150846831919	0	733268568184795	603246838683769	0	107654801794178	0	0	0	0	782193389707527	0	0	0	0	942595940481499	0	0	823174008915274	326693791143227	0	0	0	0	0	0	0	0	0	0	901039919951739	0	300525990673111	133503076744134	0	0	0	490454531270652
AT2G43290	MSS3	0	107590974866128	512710786035933	0	0	0	0	0	0	365820935771852	0	117033951080555	0	0	0	0	0	514696553276006	0	0	483459507170475	0	107044937648825	0	493896161942463	0	0	0	0	0	0	0	0	866953595908482	0	0	0	0	819716437719948	857250490538235	0	0	0	0	277617248343372	0	0	0
AT3G54400	AT3G54400	0	0	511077104577451	0	0	0	0	0	353267667573898	110612546450314	0	0	0	0	0	0	0	0	836382936529262	0	0	0	0	0	0	0	0	0	284735724025786	0	0	0	174225546480458	0	0	0	0	0	0	0	0	0	0	365042631323728	0	0	0	0
AT3G15000	RIP1	0	0	510191657496253	0	0	0	0	0	0	638712098969221	444144630349589	0	482299227185832	0	0	672644789932629	0	0	0	0	520007819983845	0	0	0	0	44630222284675	0	0	0	0	0	0	0	0	0	0	0	0	0	0	764030792778586	0	0	353959625095142	0	0	0	0
AT1G53180	AT1G53180	0	103043876582951	510189438233504	0	0	0	0	0	0	0	0	755957444190374	0	0	0	0	0	0	0	0	0	0	0	0	0	0	0	0	0	255800932735571	0	0	0	611138728363429	0	0	0	0	116051213185994	907330897387341	0	288316041539764	0	0	0	322866428588343	0	0
AT5G08180	AT5G08180	0	0	509623593989059	0	0	0	0	0	0	0	851874071264129	0	678717562435642	527880377657052	0	114889416960497	0	0	0	0	881943295023966	0	0	0	0	900260381408833	0	0	766523748925874	0	0	0	0	0	0	0	0	0	0	0	10525266022464	0	0	652654293179596	0	0	0	0
AT3G48100	IBC6	0	0	509512290120409	0	0	0	0	0	0	823559206540981	0	0	0	0	0	0	0	0	0	0	0	418507421526733	0	0	0	0	0	0	0	0	0	0	0	0	0	0	0	0	0	0	0	0	0	0	0	0	0	0
AT4G30080	ARF16	0	7266364010672	508304117323756	0	0	0	0	0	0	390782328998903	0	603390500448433	0	0	0	0	0	0	0	0	0	0	0	0	0	0	0	0	0	0	0	0	0	662128436836877	0	0	0	0	0	300253049235321	0	0	0	0	0	0	0	0
AT2G24300	AT2G24300	0	0	507113836170451	0	0	0	0	0	0	0	0	252006617306103	288569270303147	0	0	0	0	0	0	0	0	0	0	0	0	0	0	0	0	0	0	0	0	0	0	0	0	0	0	0	0	0	0	396961810799333	0	0	0	0
AT3G48930	EMB1080	640971261567228	0	505392414032464	0	0	0	0	0	413163270185874	0	763731308080932	0	726238352047062	611965397849641	0	934302443445109	0	0	0	0	761859170808186	0	0	0	0	962442109976934	0	0	784805421313499	287830789382252	0	0	0	0	0	0	0	0	0	0	726364378700839	0	0	134320912056367	0	0	0	0
AT1G56110	NOP56	0	0	504024617286003	0	0	0	0	0	0	0	385717379536415	0	636479799539951	0	0	766794396889009	0	0	0	0	633786104484726	0	0	0	0	277461865758469	0	0	0	0	0	0	0	0	0	0	0	0	0	0	923076180879396	0	0	360015892760336	0	0	0	0
AT4G10450	AT4G10450	705267942811018	0	502311783594537	0	0	0	0	0	0	0	839871401706682	0	734654333253856	54922847568694	0	119518684029978	0	0	0	0	816968657898355	0	0	0	0	101409514391569	0	0	799317319477908	0	0	0	0	0	0	0	0	0	0	0	796424486873198	0	0	815931151197832	0	0	0	0
AT1G29250	AT1G29250	0	0	499494859982925	0	0	0	0	0	0	29288455100594	528719665074795	0	690892267858453	0	0	880635085554636	0	0	0	0	740087212615447	0	0	0	0	669610308338237	0	0	468283263734792	0	0	0	0	0	0	0	0	0	0	0	959450245542988	0	0	659279520577491	0	0	0	0
AT2G29420	GSTU7	0	774628088230751	499493021174076	0	0	0	0	0	0	0	0	537210397412029	0	0	0	27103158660912	0	0	0	0	0	0	452232705192456	0	401787577736098	0	0	0	0	0	0	0	0	742764289249513	0	0	0	0	874775063023455	697946973479618	0	265650205565034	0	0	0	0	0	410131416292485
AT5G44460	CML43	0	348126983087607	498330237316862	0	0	0	0	0	0	303974478907288	0	0	0	0	0	698485389820859	0	0	0	0	0	0	0	0	0	0	0	0	0	691336222186131	0	0	0	875659547542045	0	0	0	0	0	0	0	0	379080920931679	0	0	0	0	0
AT5G24610	AT5G24610	0	0	497631980131666	0	0	0	0	0	0	0	0	0	0	0	0	260677784218129	0	0	0	0	582118012051999	0	0	0	0	401028684827264	0	0	0	336297071882064	0	0	0	523370811599709	0	0	0	0	0	0	0	0	0	0	0	0	0	0
AT5G45280	AT5G45280	0	89400908373139	497558157844742	0	0	0	0	0	0	935344495785362	0	12760133031723	300140801367181	0	0	0	0	0	0	0	390124482731827	0	0	0	0	0	0	0	0	77877220286653	0	0	0	350748895304514	0	0	0	175078852043204	811845449292311	0	0	0	0	0	489420079233697	0	0	0
AT2G47260	WRKY23	0	0	496895246440422	0	0	0	0	0	0	0	0	0	0	0	0	0	0	0	0	0	0	0	0	0	0	0	0	0	0	0	0	0	0	45301784292084	0	0	0	0	0	0	9881519181899	0	0	0	0	0	0	0
AT2G32430	AT2G32430	0	0	496540799172024	0	0	0	0	0	0	109847920282145	0	0	0	0	0	0	0	0	0	0	0	0	0	0	0	0	573168436508998	0	0	0	0	0	0	0	0	0	0	0	0	0	0	0	302810460233534	0	0	0	0	0
AT3G62250	UBQ5	77799650685017	0	493821015908212	0	0	0	0	0	328938094211698	0	723245559672128	0	761418551454875	685028837354683	0	100529496425042	0	0	0	0	786826763028017	0	0	0	0	987546847330213	0	0	791664681273258	411747166742945	0	0	0	0	0	0	0	0	0	0	800871978572678	0	315094967398523	137186715943634	0	0	0	294843645158293
AT5G66870	LBD36	0	519520913432965	493474084588586	0	0	0	0	0	0	317513354374639	0	261751819057222	257717406987886	0	0	0	0	0	0	0	0	0	0	0	0	0	0	0	0	0	0	0	0	395503025021113	0	0	0	0	0	0	0	0	0	0	0	0	0	0
AT5G02550	AT5G02550	386511613213395	0	491831293191611	0	0	0	0	0	0	0	0	0	309535018592719	103354656885102	0	0	0	0	744231464298927	0	0	0	0	0	0	348071462364147	0	0	276562782182518	0	0	0	0	0	0	0	0	0	0	0	0	0	311082393822081	420780686636437	0	0	0	0
AT1G77940	AT1G77940	778014990957215	0	491808540218281	0	0	0	0	0	494284897468242	0	604912309096846	0	775543807192214	447595503902755	0	997482552414441	0	0	0	0	782095991793556	0	0	0	0	713452582088016	0	0	643753490092231	351874992667274	0	0	0	0	0	0	0	0	0	0	963507836536433	0	322178744567584	132851722340529	0	0	0	397656134989161
AT4G01610	AT4G01610	0	968067014597721	491782692884763	0	0	0	0	0	0	1312999924835	0	378225556708643	0	0	0	0	0	0	492555763338144	0	0	0	0	0	0	614570267003611	0	0	0	270709564949493	0	0	0	78349269086661	0	0	0	0	292716436234867	153785816346986	0	270050495584573	0	0	0	0	863190349395289	0
AT2G34480	AT2G34480	840016515085196	0	489814854136073	0	0	0	0	0	254849466487229	0	824666716744333	0	673847917850016	665924731394604	0	103223120885953	0	0	0	0	774528092390222	0	0	0	0	980065372288818	0	0	8871290181309	435116906359368	0	0	0	0	0	0	0	0	0	0	815696171953769	0	287603200382056	133962997449299	0	0	0	718321445112961
AT3G27230	AT3G27230	0	0	489313316361896	0	0	0	0	0	0	347814253622881	0	394563445511241	366458756269119	0	0	0	0	0	0	0	301547326741536	0	0	0	0	0	0	0	0	0	0	0	0	0	0	0	0	0	0	0	0	0	0	600702553356078	0	0	0	0
AT3G23390	AT3G23390	626136417640267	0	488577779462174	0	0	0	0	0	366479558304933	0	736110198236129	0	785863526392292	518335692288283	0	963582842093196	0	0	0	0	813947398184641	0	0	0	0	920387179032382	0	0	65346299290691	0	0	0	0	0	0	0	0	0	0	0	998565080695091	0	0	133779307809741	0	0	0	0
AT4G32870	AT4G32870	0	0	487767047385722	0	0	0	0	0	0	0	0	0	0	0	0	0	0	0	0	0	0	0	0	0	0	0	0	0	0	493511099390252	913700029298425	0	0	569592575583137	0	0	0	0	0	0	0	0	0	0	0	0	0	0
AT1G14210	AT1G14210	0	841495716901596	487223274666938	0	0	0	0	0	0	439847502078306	0	75060644423433	383583445751222	0	0	0	0	0	0	0	0	0	0	0	0	0	0	0	0	0	0	0	0	37475452286337	0	0	0	0	0	0	0	0	289392159176211	0	0	0	0	0
AT3G11510	AT3G11510	597170181877907	0	485519156896884	0	0	0	0	0	457217942063843	0	707143621583432	0	706299837972346	531704926608782	0	993235792390644	0	0	0	0	788612919616136	0	0	0	0	928391498936664	0	0	77696376009399	0	0	0	0	0	0	0	0	0	0	0	936635818378932	0	283616145335411	125778404311259	0	0	0	502882723561536
AT5G28540	BIP1	0	0	484865875899247	0	0	0	0	0	0	266641745442798	0	431032611132415	475584413516558	0	0	0	0	0	0	0	0	0	0	0	0	0	0	0	0	0	0	0	0	0	689646428063195	0	0	0	0	0	0	0	0	749723518075358	0	0	0	0
AT2G31610	AT2G31610	0	0	484864350288359	0	0	0	0	0	359370780017491	0	55143856545529	0	714136740538916	359369218451488	0	787838243510594	0	0	0	0	693336926364509	0	0	0	0	462507193719498	0	0	409347387595809	0	0	0	0	0	0	0	0	0	0	0	746798398976426	0	0	10666962718185	0	0	0	28081406400408
AT2G15490	UGT73B4	0	785718938868328	484489086728691	0	0	0	0	0	0	782853328228317	0	442917519694445	0	0	0	253887224524618	0	0	0	0	0	0	0	0	0	336651198066604	0	0	0	0	0	0	0	828935633943771	0	0	0	0	0	0	0	378149668934379	0	0	0	0	0	0
AT4G00820	iqd17	0	0	484192333089997	0	0	0	0	0	0	0	0	0	0	0	0	0	0	280943388533812	0	0	0	0	0	0	0	0	0	0	0	0	0	0	0	0	0	0	0	0	0	0	0	0	0	340674173993772	0	0	0	0
AT1G68825	RTFL15	0	40554618420785	483594618175523	0	0	0	0	0	0	0	653924065453214	0	0	0	0	0	0	317019353322967	0	0	0	0	108826681723997	0	0	580642312182146	0	0	0	0	0	0	0	406110601019195	0	866826255621633	0	0	0	0	0	0	49255045238418	0	0	0	0	275369780081584
AT5G13870	XTH5	0	0	482018712835351	0	0	0	0	0	0	402880146897853	0	15356150112311	802439754861847	0	0	0	0	0	0	0	366492092323394	0	0	0	0	0	0	0	0	575120553422087	0	0	0	0	0	0	0	0	0	0	0	0	0	174672287740882	298901507833598	0	0	0
AT5G15650	RGP2	0	465466644412837	481980986275562	0	0	0	0	0	0	428592890955338	0	508861498891954	396631386285154	0	0	0	0	0	0	970865569624907	0	0	0	0	0	0	0	122393444524814	0	0	156255858098933	0	0	0	0	0	0	0	0	0	0	0	0	390306755952113	0	0	0	0
AT4G25340	FKBP53	0	0	481720977074835	0	0	0	0	0	0	259122766123048	337631708357588	0	739597502738524	0	0	732107868842781	0	0	0	0	518069933527662	0	0	0	0	0	0	0	0	0	0	0	0	0	0	0	0	0	0	0	838531014940211	0	0	37584315812466	0	0	0	0
AT5G18460	AT5G18460	0	0	481236125521478	0	0	0	0	0	0	569232795730236	0	0	0	0	0	0	0	0	0	0	0	0	0	0	0	0	0	0	0	322468916495441	0	0	0	0	151713013141004	0	0	0	0	0	0	0	0	0	0	0	0	0
AT1G75710	AT1G75710	0	0	479238826349849	0	0	0	0	0	0	575402664564772	381841261752653	0	425491768548968	0	0	253557493125364	0	0	0	0	43141888828304	0	0	0	0	495399668158018	0	0	0	0	0	0	0	0	0	0	0	0	0	0	0	0	0	288172620886092	0	0	0	0
AT1G33590	AT1G33590	0	201037821055743	479200046813227	0	0	0	0	0	0	479581770636434	0	989308177056412	0	0	0	0	0	0	0	0	0	0	0	0	0	0	0	0	0	0	0	0	0	919067011952878	0	0	0	0	106396873345581	16835343375166	0	576942296891012	0	0	0	0	0	0
AT4G31985	AT4G31985	551531111707364	0	479068660838599	0	0	0	0	0	0	0	668588845122833	0	583828368459604	533242632492917	0	78164437706727	0	0	0	0	669786889185665	0	0	0	0	819571712548769	0	0	652170252523686	335663044823986	0	0	0	0	0	0	0	0	0	0	765295126035724	0	0	104594917075082	0	0	0	0
AT3G08680	AT3G08680	0	0	479018827718161	0	0	0	0	0	0	403536738937852	0	0	378462259672202	0	0	0	0	0	0	0	0	0	0	0	0	0	0	0	0	0	0	0	0	0	0	0	0	0	0	0	0	0	0	470550189358183	0	0	0	0
AT1G09690	AT1G09690	797989709137159	0	478507160104609	0	0	0	0	0	0	0	848539564942549	0	714612036411663	704685867053214	0	107875026233717	0	0	0	0	788520031635501	0	0	0	0	10131594706863	0	0	852838550528086	301203379022548	0	0	0	0	0	0	0	0	0	0	841473107575454	0	326267686073401	126087412961946	0	0	0	407006437874565
AT4G01870	AT4G01870	0	703654011055794	478479118461038	0	0	0	0	0	0	590398336633197	0	0	0	0	0	273497375346536	0	0	0	0	0	333990953603445	0	0	381732019579796	0	0	0	0	0	0	0	0	964281438432448	0	0	0	0	0	0	0	404859869541821	348954839843808	0	0	0	0	0
AT3G02790	MBS1	0	0	478401723122104	0	0	0	0	0	0	468836726197366	0	0	389887807433689	0	0	289843513510018	0	0	0	0	0	0	0	0	0	467940106069782	0	0	0	0	0	0	0	0	0	0	0	0	0	0	528048604690565	0	0	286720479076109	0	0	0	0
AT3G23410	FAO3	0	703130862917227	478272513092898	0	0	0	0	0	0	0	0	451770980882023	0	0	0	0	0	0	0	0	0	0	0	0	0	0	0	0	0	0	0	0	0	0	0	0	0	0	0	506915553324222	0	0	0	0	0	0	0	0
AT5G15970	KIN2	0	0	477816929865742	30192598352185	0	0	0	0	0	0	0	0	0	0	0	0	0	0	120497682844016	0	0	141098607384	0	0	0	0	0	0	365741026203605	0	0	0	0	785653603172851	0	0	0	0	0	0	15308783737497	0	305478841950372	372138448822091	0	0	0	0
AT4G25310	AT4G25310	0	115762770804089	477173161933616	0	0	0	0	0	0	615226773300693	0	700078312985387	0	0	0	0	0	0	0	0	0	0	0	0	0	0	0	0	0	0	0	0	0	539218084557488	0	0	0	0	102694176157815	11065461112164	0	306643458359058	0	0	0	0	0	0
AT1G56070	LOS1	78192131659286	0	476937248072408	0	0	0	0	0	0	0	530544049363836	0	546822197094599	481506117456653	0	644127582441689	0	0	0	0	559146448348199	0	0	0	0	525194053904976	0	0	544670964011032	398216470855663	0	0	0	0	0	0	0	0	0	0	434506773889173	0	373004142962607	963120793189895	0	0	0	50705878411041
AT5G02610	AT5G02610	0	0	475369401542084	0	0	0	0	0	0	0	611039763579516	0	693192377436749	279786074459583	0	924346803674335	0	0	0	0	743794914934503	0	0	0	0	815352664881086	0	0	514572759751863	0	0	0	0	0	0	0	0	0	0	0	884504979079514	0	259665492661303	863885399561202	0	0	0	0
AT4G31700	RPS6A	564513139220663	0	474890740240222	0	0	0	0	0	513557755423065	0	694930650512035	0	828526509251035	412282192154245	0	948653831193944	0	0	0	0	836383624254341	0	0	0	0	727614927468311	0	0	67470481584178	0	0	0	0	0	0	0	0	0	0	0	835239348730127	0	0	142962708692795	0	0	0	54291201873818
AT2G03760	SULT202A1	0	837293301303711	474502640071443	0	0	0	0	464288944394307	0	0	0	38271755107377	0	0	0	0	0	0	289840057389519	0	0	0	0	0	0	0	0	0	0	30313500829124	0	0	0	84310045396629	0	0	0	0	0	0	0	0	437308496837295	0	0	0	0	0
AT1G15690	VHP1	0	0	474167737424946	0	0	0	0	0	0	0	0	0	39670187851119	366086928932579	0	0	0	0	588397578587885	0	0	0	0	0	0	0	0	0	467612101335622	541539928355492	0	0	0	0	651126662391608	0	0	0	0	0	0	0	33561410819748	558014717490465	0	0	0	0
AT1G33120	AT1G33120	495086282814895	0	472681365198468	0	0	0	0	0	296633809153739	0	76895157471248	0	686670128654565	45507018652802	0	943500368397153	0	0	0	0	721023656805879	0	0	0	0	876845716297769	0	0	668287154622638	258820622361119	0	0	0	0	0	0	0	0	0	0	692358241755598	0	273522544726913	115345562497635	0	0	0	0
AT5G60670	AT5G60670	806784214088528	0	472472442901815	0	0	0	0	0	0	0	926124001018964	0	71618764272445	627039740204876	0	116620077841672	0	0	0	0	759753773991783	0	0	0	0	100578933111404	0	0	800889840152186	0	0	0	0	0	0	0	0	0	0	0	912402780329166	0	0	934181242235689	0	0	0	0
AT3G05560	AT3G05560	694390494087562	0	472334230953783	0	0	0	0	0	0	0	800324591667626	0	707832597429607	658784556017371	0	108886642678869	0	0	0	0	848414937095324	0	0	0	0	907948713062438	0	0	817472569793161	343372162565116	0	0	0	0	0	0	0	0	0	0	925576155164305	0	259566372241733	131813113616155	0	0	0	367010566584052
AT1G10400	AT1G10400	0	0	471936182773868	0	0	0	0	0	0	536902119816031	0	0	0	0	0	0	0	0	0	0	0	0	0	0	0	0	0	0	0	0	0	0	0	0	0	0	0	0	0	0	0	0	0	0	0	0	0	0
AT3G46560	TIM9	0	0	469271516224607	0	0	0	0	0	0	0	516668542740096	0	52083638423228	332329126662257	0	748324897228144	0	0	0	0	482064412724766	0	0	0	0	31449694522086	0	0	398158413762155	0	0	0	0	0	0	0	0	0	0	0	457980991084908	0	0	729638665052778	0	0	0	0
AT3G60770	AT3G60770	679135928410044	0	469135738158165	0	0	0	0	0	35909450045633	0	716674983186641	0	691363219938964	479212663973135	0	888139391747755	0	0	0	0	761401313506881	0	0	0	0	657455780139409	0	0	579543935770614	36486801884297	0	0	0	0	0	0	0	0	0	0	910182091008104	0	0	123792260270029	0	0	0	441648204274985
AT5G47700	AT5G47700	67545160855066	0	469105329880516	0	0	0	0	0	426165194417171	0	732511763013855	0	682570751813336	37404398275912	0	989548663178249	0	0	0	0	750204811382825	0	0	0	0	83666530917094	0	0	645049516163341	0	0	0	0	0	0	0	0	0	0	0	106269603315589	0	0	124231743826652	0	0	0	264303624785808
AT2G42570	TBL39	0	0	468371194666378	0	0	0	0	530621748206257	0	0	0	716368045301533	47415920998152	0	0	353051141388195	0	0	71201129562445	0	0	0	0	0	0	0	0	0	0	782206604772175	0	0	0	386565581654085	0	0	0	0	0	0	0	0	0	806219892815676	695339382875255	0	0	0
AT3G22230	AT3G22230	854000583772148	0	468182223326328	0	0	0	0	0	0	0	809814461885186	0	771713146883258	662045257719557	0	127615447924052	0	0	0	0	888029419028961	0	0	0	0	109892999998635	0	0	887862410907103	34351569482719	0	0	0	0	0	0	0	0	0	0	94019889733404	0	363598008667838	121786756576332	0	0	0	319642365036348
AT4G36640	AT4G36640	0	538840503002092	467494347610115	0	0	0	0	404031723784552	0	0	0	547720895843275	260806559725974	0	0	0	0	0	0	0	0	0	0	0	0	0	0	0	0	0	0	0	877880479092339	418087218028321	0	0	0	0	0	0	0	0	0	0	0	0	0	0
AT2G19750	AT2G19750	0	0	466998633041615	0	0	0	0	0	286246838617958	0	646799085753398	0	68373673029855	425774102084826	0	866249703994862	0	0	0	0	689118964081656	0	0	0	0	870587880367945	0	0	547972601048343	0	0	0	0	0	0	0	0	0	0	0	103231703925846	0	0	92338307936708	0	0	0	0
AT1G14980	CPN10	337128721148288	0	466893999691297	0	0	0	0	0	453819841373419	299051771824739	255625792861638	0	655927808159025	0	0	621303495924256	0	0	0	0	515302257653764	0	0	0	0	0	0	0	0	0	0	0	0	0	0	0	0	0	0	0	882431530812305	0	0	716664188669142	0	0	0	271940750238811
AT5G27850	AT5G27850	78634342733788	0	465708849773072	0	0	0	0	0	269139458181165	0	886300863786813	0	811149367056684	611664229351951	0	128542850175451	0	0	0	0	869387960448376	0	0	0	0	129750831892149	0	0	85932738560285	396678847265168	0	0	0	0	0	0	0	0	0	0	993807117212696	0	349926809486983	143948451324077	0	0	0	0
AT1G31130	AT1G31130	0	0	465051310646535	0	0	0	0	0	0	628958668312084	0	0	0	0	0	0	0	0	0	0	0	0	0	0	0	0	0	0	0	383640924115612	0	0	0	598682801482166	0	0	385347769450212	0	0	294229290068884	0	0	0	0	0	0	0	0
AT4G10480	AT4G10480	0	0	464834938744086	0	0	0	0	0	279430783573054	0	613065895888089	0	645021850730181	330440166252477	0	834444929131431	0	0	0	0	6539424264577	0	0	0	0	517067471317137	0	0	511068212140436	0	0	0	0	0	0	0	0	0	0	0	954429484352517	0	0	906208101334732	0	0	0	251445853769897
AT3G46620	RDUF1	0	711351458890042	463500524432047	0	0	0	0	0	0	288399208671937	0	0	0	0	0	0	0	264980944939051	0	0	0	0	0	0	320689151200605	0	0	0	0	0	0	0	0	918303859037728	0	0	0	0	0	881453086593536	0	0	0	0	0	0	460721597932957	0
AT4G25630	FIB2	661075478365123	0	463220480007344	0	0	0	0	0	0	0	671674268560725	0	758621769224667	0	0	125652938677353	0	0	0	0	712967727197047	0	0	0	0	602324281209071	0	0	363861339024496	0	0	0	0	0	0	0	0	0	0	0	101954897135424	0	0	445561991523479	0	0	0	0
AT5G57290	AT5G57290	609392594530792	0	462549216609664	0	0	0	0	0	492624603325248	0	622364246632491	0	747908513650737	539141268706784	0	813224364344375	0	0	0	378331848498119	724737615559201	0	0	0	0	627327394901185	0	0	574967719506002	420379236255365	0	0	0	0	0	0	0	0	0	0	654682511065266	0	3230130747708	133101988273233	0	0	0	517084705621284
AT3G06680	AT3G06680	0	0	459880421215347	0	0	0	0	0	0	0	387138370625981	0	486206221217051	374199209432438	0	610428244404075	0	0	0	0	552565949509214	0	0	0	0	560731960655688	0	0	430189795022063	0	0	0	0	0	0	0	0	0	0	0	752143209167697	0	0	506309167512718	0	0	0	0
AT5G67510	AT5G67510	0	0	458129636669553	0	0	0	0	0	0	0	654265286862667	0	65909371602009	543061653028939	0	929613410540124	0	0	0	0	925136932784834	0	0	0	0	103348561380911	0	0	725978193395569	0	0	0	0	0	0	0	0	0	0	0	767011948661512	0	0	8358781722218	0	0	0	0
AT5G57510	AT5G57510	0	155948195684581	457459354688143	0	0	0	0	0	0	0	0	97202709232611	0	0	0	0	0	0	0	0	0	0	0	0	0	0	0	0	0	0	0	0	0	168133496054962	0	0	0	0	148532995792336	215787646174237	0	0	0	0	0	0	795610001617699	0
AT1G10560	PUB18	0	36497802262578	456835391810865	0	0	0	0	0	0	261221043389364	0	0	0	0	0	0	0	0	0	0	0	0	0	0	0	0	0	0	0	0	0	0	0	863191790110168	0	0	0	0	0	463541636803024	0	0	0	0	0	0	0	0
AT3G49810	AT3G49810	0	0	455777555669509	0	0	0	0	0	0	481191271650371	309843550373858	0	0	0	0	0	0	0	0	0	0	0	0	0	0	0	0	0	0	0	0	0	0	312923052721833	0	0	0	0	0	0	0	0	0	0	0	0	0	0
AT5G62180	CXE20	0	805888438397335	455409887171584	0	0	0	0	0	0	0	0	779257102460745	33814785037808	0	0	0	0	0	0	0	0	0	0	0	0	0	0	0	0	0	0	0	0	400568991471555	348146653913728	0	0	0	405314857207403	661598419355064	0	0	0	0	0	0	0	0
AT1G14080	FUT6	0	192960326665853	455266146208041	0	0	0	0	0	0	582412040031786	0	921646366706609	0	0	0	0	0	0	0	0	0	0	0	0	0	0	0	0	0	0	0	0	0	309247482528586	0	0	0	0	0	266843491541807	0	528395715713167	495808669549459	0	0	0	0	0
AT2G38760	AtANN3	0	729564189196852	453883722457442	0	0	0	0	0	0	0	0	95992719497857	0	0	0	0	0	0	0	0	267687530805697	0	0	0	0	0	0	0	0	0	0	0	0	339374940736382	0	0	0	0	141190058092055	391250918239836	0	0	0	0	0	660315960252697	0	0
AT3G62870	AT3G62870	849632068255267	0	453223255453743	0	0	0	0	0	0	0	810430903882442	0	721864130611489	667202656199911	0	114286237950513	0	0	0	0	74157973898828	0	0	0	0	122718638851341	0	0	997649542678726	389480973556534	0	0	0	0	0	0	0	0	0	0	905433000079853	0	339882433369191	12885989868494	0	0	0	290650498114961
AT5G36880	ACS	0	551447193322607	452662764220978	0	0	0	0	0	0	0	0	105585581281166	289431285345917	0	0	0	0	0	0	0	0	0	0	0	0	0	0	301867941534665	0	0	0	0	0	399908235833998	0	0	0	0	121082200219315	0	0	0	0	279105617417334	346623511593663	442375223980519	0	544678275832603
AT3G01516	AT3G01516	0	658297254966554	452287947791112	0	0	0	0	0	0	615133290209808	0	470251082630975	0	0	0	0	0	0	0	0	0	0	0	0	0	0	0	0	0	0	0	0	0	428878105876612	0	0	0	0	0	0	0	0	0	0	0	0	0	0
AT4G30220	RUXF	0	0	451750425408117	0	0	0	0	0	0	284981623264146	537702709761854	0	583086089144515	0	0	597047221284403	0	0	0	0	506389953534407	0	0	0	0	46024782163421	0	0	281158194335405	0	0	0	0	0	0	0	0	0	0	0	793110523635333	0	0	701825219392408	0	0	0	0
AT5G58420	AT5G58420	803517626519477	0	449621604927991	0	0	0	0	0	0	0	829159771709111	0	686779773721691	598251123052047	0	108950740188384	0	0	0	0	790314946602957	0	0	0	0	942631138033409	0	0	852566337343645	329313690288951	0	0	0	0	0	0	0	0	0	0	632950169797158	0	0	113672289996832	0	0	0	0
AT1G25275	AT1G25275	0	184765268796497	448784977631293	0	0	0	0	0	0	457948060841026	0	130205582917758	0	0	0	0	0	0	0	0	0	0	0	0	0	451883545302911	0	0	0	342442873093758	0	0	0	145438077198696	0	0	0	0	113981223059828	212843540802723	0	498389269752438	0	0	0	0	576000115142963	0
AT4G16141	AT4G16141	0	0	448571090169565	0	0	0	0	0	0	0	809701780562826	0	570083541771465	282503219581601	0	592344418344196	0	0	0	0	516521693476629	0	0	0	0	365243895876018	0	0	294589822955173	0	0	0	0	0	0	0	0	0	0	0	294901757114595	0	0	412107849564794	0	0	0	0
AT5G48540	AT5G48540	0	111409672124111	448506298778749	0	0	0	0	0	0	0	0	764468394194476	0	0	0	0	0	0	0	0	0	0	0	0	0	0	0	0	0	427007526989063	0	0	0	107157519027489	0	0	0	0	0	57151183015134	0	481188756299223	0	0	0	0	0	0
AT5G63650	SRK2H	0	58160351805587	447939525569309	0	0	0	0	0	0	61309121805491	0	701525446041029	305321079430411	0	0	0	0	0	0	0	287600549270247	0	0	0	0	0	0	0	0	0	0	0	0	0	0	0	0	0	0	0	0	0	0	458077047625935	0	0	0	0
AT4G00730	ANL2	0	0	447120366651524	0	0	0	0	0	0	0	0	0	0	0	0	299968766188825	0	0	0	0	0	0	0	0	0	0	0	0	0	371802648448917	0	0	0	348196311498942	0	0	0	0	0	0	0	0	0	0	0	0	0	0
AT5G60390	AT5G60390	427146821640871	0	445810959046966	0	0	0	0	0	696551795947681	0	604614892586792	0	75299369982781	258649316162569	0	798500062175795	0	0	0	0	702554133810465	0	0	0	0	0	0	0	404598708237026	0	0	0	0	0	0	0	0	0	0	0	757218390052854	0	297978786642827	142095403690591	0	0	0	724712698789041
AT4G15248	BBX30	0	0	445232064429629	0	0	0	0	0	0	602179081105165	0	0	0	0	0	0	0	0	0	0	0	0	0	0	0	0	0	0	0	0	0	0	0	596134926084388	0	0	0	0	0	0	0	0	0	0	0	0	0	0
AT3G11020	DREB2B	0	289065735992966	445122073596271	0	0	0	0	0	0	0	0	0	0	0	0	0	0	0	0	0	0	63067623956919	0	0	0	0	0	0	0	0	0	0	0	0	0	0	0	0	251590774977437	383605218208735	0	0	0	0	0	0	0	0
AT5G14730	AT5G14730	0	153751091912068	444466349532652	0	0	0	0	0	0	0	0	127679390684346	0	0	0	0	0	0	0	0	0	0	0	0	799653565874094	0	0	0	0	0	0	0	0	12250569293611	0	0	0	0	16010682328516	157427572879879	0	0	0	0	0	0	251725360593893	0
AT1G32640	ZBF1	0	396381648653211	444070643480121	270503469675223	0	0	0	0	0	394391563054605	0	0	0	0	0	0	0	859259945760434	0	0	0	0	675277092379114	0	0	0	0	0	0	0	0	0	0	700415225369922	0	0	921940440070079	0	0	477572388547535	0	0	254034007479044	0	0	0	325684959030826	0
AT1G49005	CLE11	0	294323393878075	444001511402382	0	0	0	0	0	0	888684649631267	0	0	0	0	0	0	0	0	0	0	0	0	0	0	0	0	0	0	0	0	0	0	0	0	0	0	0	0	0	0	0	0	0	0	0	0	0	0
AT1G07940	AT1G07940	0	0	443848218219502	0	0	0	0	0	0	0	0	0	431638738594975	0	0	303539432989211	0	0	0	0	333310308300175	0	0	0	0	0	0	0	0	0	0	0	0	0	0	0	0	0	0	0	645768357193358	0	0	729020819220768	0	0	0	385314186236707
AT1G11000	MLO4	0	501349184317403	443761529454731	0	0	0	0	0	0	568986251041638	0	474302928528365	0	0	0	0	0	0	0	0	0	0	0	0	0	0	0	0	0	262182403895755	0	0	0	53100840655239	0	0	0	0	330051201120197	0	0	0	0	0	0	0	0	0
AT1G76650	CML38	0	501418914458329	443648152212909	312530148103441	0	0	0	0	0	456159516015726	0	0	0	0	0	0	0	366347683308176	0	0	0	107541559655649	561225383018638	0	0	0	0	0	0	0	0	0	0	145798869925046	0	0	637124376091736	0	0	126086289090128	0	338333154753224	0	0	0	0	0	46121143650971
AT3G51750	AT3G51750	0	0	441714759040089	0	0	0	0	0	0	131360243993552	0	0	0	0	0	404579410854102	0	0	0	0	0	0	0	0	0	0	0	0	0	0	0	0	0	0	0	0	0	0	0	0	0	0	0	0	0	0	0	0
AT3G10940	LSF2	0	0	440586787618589	0	0	0	0	0	0	796772307124143	0	0	0	0	0	0	0	0	0	0	0	0	0	0	0	0	0	0	0	0	0	0	0	0	0	0	0	0	0	0	0	0	281451491540559	0	0	0	0	0
AT1G80110	PP2-B11	0	660149482862599	439294876708102	0	0	0	0	0	0	264813143847569	0	302833712555473	0	0	0	0	0	464843772843933	0	0	0	0	0	0	0	0	0	0	0	0	0	0	0	280572981391687	526494158595523	0	0	0	405567251151956	385820272105586	0	408721019404521	0	0	0	0	0	0
AT5G20400	AT5G20400	0	0	438596304897444	0	0	0	0	0	0	0	0	0	0	321711132654886	0	94312005835896	0	0	601749021929985	0	278442794777837	0	0	0	0	0	0	0	101989139697954	499379769273897	0	0	0	30157381730631	0	0	0	0	0	0	0	0	0	0	0	0	0	0
AT2G40840	DPE2	0	430281038902486	438519903584183	0	0	0	0	0	0	392315197555008	0	0	0	0	0	0	0	0	0	0	0	0	0	0	0	0	0	0	0	0	0	0	0	0	0	0	0	0	0	0	0	0	304766451946504	0	0	0	0	0
AT5G41070	DRB5	0	0	437498785416257	0	0	0	0	0	0	0	0	0	0	0	0	0	0	0	0	0	0	0	0	0	0	0	0	0	0	0	0	0	0	0	0	0	0	0	0	0	0	0	0	344903381305306	0	0	0	0
AT2G30340	LBD13	0	564952647420911	437237532462956	0	0	0	0	0	0	0	0	748497043854438	444872427864322	0	0	0	0	0	0	0	0	0	0	0	0	0	0	0	0	848940312906361	0	0	0	618229976795252	0	0	0	0	356257748442364	0	0	0	0	266882146513683	0	0	0	0
AT5G45920	AT5G45920	0	0	437219398309732	0	0	0	0	0	0	0	0	0	0	0	0	444725661490206	0	0	0	0	0	0	0	0	0	0	0	0	0	293299611171052	0	0	0	353512183297125	0	0	0	0	0	0	0	0	0	356188891118948	0	0	0	0
AT5G26280	AT5G26280	0	143791922078273	437153056506932	0	0	0	0	0	0	0	0	115326226377543	0	0	0	0	0	0	567999194679924	382540067327063	0	0	0	0	0	0	0	0	0	123565850530884	0	0	0	187456718140778	0	0	0	0	0	176017282668312	0	0	281266152567019	0	338193362084119	0	557064884612426	0
AT4G00110	GAE3	0	0	437076426319847	0	0	0	0	0	0	682211024629833	0	0	0	0	0	0	0	0	0	0	0	0	0	0	0	0	0	0	0	0	0	0	0	0	0	0	0	0	0	0	0	0	0	0	0	0	0	0
AT1G21750	PDIL1-1	0	250672599302125	437025678994098	0	0	0	0	0	0	0	0	741598025425579	675890871847316	0	0	0	0	0	0	116931129040022	0	0	0	0	0	0	0	0	0	64212012672096	0	0	0	0	0	0	0	0	0	0	0	0	0	882339855895116	0	0	0	0
AT1G53070	AT1G53070	0	0	436786702570796	0	0	0	0	0	0	135548123661814	0	0	0	0	0	0	0	0	0	0	306977382046661	0	0	0	0	0	0	0	0	0	0	0	0	0	0	0	0	0	0	0	0	0	0	0	0	0	0	0
AT5G42590	MRO	0	530235995026434	436159615799828	0	0	0	0	107733377973377	0	0	0	785952822356111	0	0	0	0	0	0	0	0	0	0	0	0	0	0	0	0	0	0	0	0	0	0	0	0	0	111171393628356	435709219276804	0	0	0	0	0	405572166435437	0	0	0
AT3G55760	AT3G55760	0	0	435863246191365	0	0	0	0	0	0	71567696082739	0	0	0	0	0	0	0	0	0	0	0	0	0	0	0	0	0	0	0	0	0	0	0	0	0	0	0	0	0	0	0	0	256965764873376	0	0	0	0	0
AT1G65620	AS2	0	626181190074511	435448899406302	0	0	0	0	0	0	719118712914387	0	0	0	0	0	0	0	0	0	0	0	0	0	0	0	0	0	0	0	0	0	0	0	340109818522983	0	0	0	0	0	348532582228859	0	0	439524792286185	0	0	0	0	0
AT1G76640	CML39	0	397632439370868	434645680637841	0	0	0	0	0	0	0	0	477231950814215	0	0	0	0	0	477820347201067	0	0	0	0	706696350008108	0	0	0	0	0	0	267760645708704	0	0	0	0	0	0	0	0	0	0	0	0	0	0	0	0	0	0
AT2G32060	AT2G32060	619852633058964	0	434240982083997	0	0	0	0	0	259075376705207	0	796571454070305	0	81276586581677	556272162062807	0	108707229340279	0	0	0	0	759180183538028	0	0	0	0	832148927458932	0	0	663884363027798	0	0	0	0	0	0	0	0	0	0	0	104280896858893	0	0	125528958525001	0	0	0	285350211050274
AT1G04680	AT1G04680	0	623136171390032	433432070837874	0	0	0	0	0	0	876923089904016	0	657661125692716	411567558036917	0	0	0	0	263540705524565	0	0	51479602920215	0	0	0	0	0	0	0	0	403851679241017	0	844194408860751	0	0	0	321892997730041	0	0	0	0	0	0	343146367538151	321651163235214	0	0	0	479801705577613
AT5G67070	RALFL34	0	0	432744779913174	0	0	0	0	0	0	537530632533984	0	257812472900418	385402226622313	0	0	0	0	0	0	0	481745061025266	0	0	0	0	0	0	0	0	0	0	0	0	0	0	0	0	0	0	0	387897949080972	0	0	512581467806536	0	0	0	0
AT5G11650	AT5G11650	0	415716650538544	431421307207088	0	0	0	0	0	0	385607244286238	0	0	0	0	0	0	0	0	0	0	0	649657226399083	0	0	263347638875162	0	0	0	0	0	0	0	0	782940594240161	0	0	0	0	0	404506131581515	0	318451458278244	0	0	0	0	0	0
AT5G56030	HSP90.2	0	0	431156679967486	0	0	0	0	0	0	313858450404794	346430087925839	0	351440789790249	0	0	0	0	0	0	0	381308226513456	0	0	0	0	0	0	0	0	0	0	617615125798515	0	0	0	0	0	0	0	0	0	0	0	468961551972777	0	0	0	445120818395828
AT4G36360	BGAL3	0	0	431053406772393	0	0	0	0	0	0	408125405290659	0	0	343208764529128	0	0	0	0	0	0	0	0	0	0	0	441300258616643	0	0	0	0	0	0	0	0	0	0	510818978554567	0	0	0	0	0	0	0	548654820963261	0	0	0	0
AT1G44180	AT1G44180	0	0	430920987833557	0	0	0	0	0	0	0	0	0	0	0	0	0	0	0	0	0	0	0	0	0	0	0	0	0	0	0	0	0	0	377572599641177	0	0	0	0	0	0	0	0	0	0	0	0	0	0
AT2G40140	ZFAR1	0	0	430728744529139	350206136989199	0	0	0	0	0	0	0	0	0	0	0	0	0	325722759695884	0	0	0	634552501150611	427058196664276	0	320270725993607	0	0	0	0	0	0	0	0	541942598089522	0	0	818908637845311	0	0	0	0	0	0	0	0	0	0	0
AT4G15350	CYP705A2	0	82116108836883	430513471422594	0	0	0	0	0	0	0	0	105405019671555	422024850586734	0	0	0	0	0	0	0	305679204046509	0	0	0	0	0	0	0	0	0	0	0	0	636767135949111	0	0	0	0	79882916252565	0	0	0	0	0	262538087059935	0	0	0
AT3G05060	AT3G05060	0	0	429942345119028	0	0	0	0	0	0	0	569485574233672	0	496141089055207	0	0	888102394922927	0	0	0	0	546622429277535	0	0	0	0	501773882385352	0	0	438735531510734	0	0	0	0	0	0	0	0	0	0	0	827867723829209	0	0	403574038474063	0	0	0	0
AT1G19210	ERF017	0	115933639783621	429268736991481	0	0	0	0	0	0	672623178496732	0	0	0	0	0	0	0	508750133129765	0	0	0	0	409747982966776	0	11458054734476	0	0	0	0	0	0	0	0	128427500096714	0	0	263130947937874	0	0	213917893742183	0	0	0	0	0	0	125336857455846	0
AT5G61020	ECT3	0	0	429264704315533	0	0	0	0	0	0	0	581240793147394	0	405824563904343	430691918105157	0	693470466722289	0	0	0	0	477786840290641	0	0	0	0	495050380257536	0	0	51162768672232	0	0	0	0	0	0	0	0	0	0	0	254855842596444	0	0	490822641622534	0	0	0	0
AT3G45600	TET3	0	625712394410288	429199947565938	0	0	0	0	607409908300854	0	405337258408812	0	753008706546506	0	0	0	297320987397762	0	0	366736949997377	0	0	0	0	0	0	0	0	0	355638585596824	405526923012065	0	0	0	574551274905334	0	0	0	0	632613522594317	703861573429598	0	0	0	0	0	0	0	0
AT4G14560	IAA1	0	161882546753905	429076086674466	0	0	0	0	0	0	0	0	170641657944132	411559603641142	0	0	0	0	0	0	0	365320613294054	0	0	0	470859627938968	0	0	0	0	0	0	0	0	112956361395121	0	0	0	0	187925303266766	171592561197133	0	0	0	0	0	0	0	0
AT2G20450	AT2G20450	0	0	428933915663482	0	0	0	0	0	0	0	499479329205431	0	645013581091885	303981081827002	0	765743333649943	0	0	0	0	651589183625004	0	0	0	0	466006762164688	0	0	421006118487097	0	0	0	0	0	0	0	0	0	0	0	868109492929903	0	0	832851228111509	0	0	0	262992145510672
AT5G53760	MLO11	0	0	428877869065948	0	0	0	0	0	0	703940019894467	0	271159965956566	0	0	0	0	0	0	0	0	0	0	0	0	0	0	0	0	0	0	0	0	0	0	0	0	0	0	0	0	0	0	0	271845726943758	0	0	0	0
AT3G18130	RACK1C_AT	0	0	428767578603973	0	0	0	0	0	0	0	40185754872058	0	55532392687627	282553451972694	0	740729705590687	0	0	0	0	487948770142426	0	0	0	0	339028263873562	0	0	438903403276924	0	0	0	0	0	0	0	0	0	0	0	449768113309436	0	0	47880653378005	0	0	0	0
AT1G67430	AT1G67430	69102751370204	0	428512403061409	0	0	0	0	0	373607507608072	0	780899083832974	0	655093284489584	663493398676634	0	104820293195346	0	0	0	0	719243532719887	0	0	0	0	850184862946671	0	0	791621383457065	410452531885197	0	0	0	0	0	0	0	0	0	0	676509383439166	0	298870468055486	12963417829089	0	0	0	482267452747827
AT5G57500	AT5G57500	0	124049408088268	428065341924612	0	0	0	0	0	0	666496039822764	0	539380695769417	0	0	0	0	0	0	0	0	0	0	0	0	0	0	0	0	0	0	0	0	0	0	0	0	0	0	0	698363241868803	0	435328963741956	273372782613293	0	0	0	0	0
AT5G08580	AT5G08580	0	0	427015644507031	0	0	0	0	0	0	632598971362206	0	0	264248728968695	0	0	0	0	0	0	0	256939283569479	0	0	0	0	0	0	0	0	0	0	0	0	0	0	0	0	0	0	0	0	0	0	360909673670348	0	0	0	258952377528854
AT2G34300	AT2G34300	0	0	425975333411429	0	0	0	0	0	0	491313665858204	0	285819199152567	0	0	0	0	0	0	0	0	0	0	0	0	0	0	0	0	0	500924191108447	0	0	0	0	0	0	0	0	0	0	0	0	0	338818489037489	0	0	0	383104342630861
AT1G53708	RTFL9	0	151692901091838	425863081353795	0	0	0	0	0	0	166619634561828	0	0	0	0	0	0	0	0	0	0	0	0	0	0	0	0	0	0	0	0	0	0	0	0	0	0	0	0	0	116077916939824	0	591284658916865	595887373192422	0	0	0	0	0
AT5G05460	ENGase85A	0	0	425683168553196	0	0	0	0	0	0	0	0	0	0	0	0	0	0	0	0	0	0	0	0	0	0	0	0	0	0	0	0	0	0	380559152613944	0	0	0	0	0	0	0	0	0	0	0	0	0	0
AT1G50660	AT1G50660	0	0	425449651560574	0	0	0	0	0	0	438933367618996	0	0	0	0	0	0	0	0	0	0	0	0	0	0	0	0	0	0	0	0	0	0	0	273110397429077	0	0	0	0	0	0	0	0	0	0	0	0	0	0
AT1G17890	GER2	0	141082809427723	425431614741188	0	0	0	0	0	0	0	0	663008398883678	336935449426945	0	0	0	0	0	0	0	0	0	0	0	0	0	0	0	0	0	0	0	0	0	0	0	0	0	0	0	0	41414071716645	440227964217608	0	0	0	0	0
AT4G09320	NDPK1	0	0	424993872777419	0	0	0	0	0	415987115199454	332875095155897	699793631608576	0	691939281264332	373269564685993	0	889042602463277	0	0	0	0	722826615194324	0	0	0	0	753939788401647	0	0	504482301918582	0	0	0	0	0	0	0	0	0	0	0	104586639421993	0	402963053000137	105470029305594	0	0	0	0
AT3G55980	SZF1	0	425645716580385	424971350849541	0	0	0	0	0	0	0	0	0	0	0	0	0	0	427923645436097	0	0	0	544663536913481	0	0	335529787864834	0	0	0	0	0	0	0	0	560115895773237	0	0	365411947469207	0	0	683190263067164	0	0	0	0	0	0	48119479454609	0
AT1G17190	GSTU26	0	31054651221586	424835138828247	0	0	0	0	741559355924842	0	355175928292126	0	283436650257824	0	0	527558426679476	0	0	0	0	503723326355595	0	0	0	0	0	0	0	0	0	0	774187060476043	0	669312252524514	376127696895139	0	0	0	125233289173928	0	0	0	0	0	0	368579541069673	0	0	0
AT3G17160	AT3G17160	374177225927228	0	424253024295912	0	0	0	0	0	0	271525740166917	671912289973899	0	788262286007015	286547992264956	0	434786480582615	0	0	0	0	504771107342331	0	0	0	0	73856624950348	0	0	375977417578248	0	0	0	0	0	0	0	0	0	0	0	529666782540547	0	0	0	0	0	0	0
AT4G09020	ISA3	0	0	422808650779525	0	0	0	0	0	0	995710547438179	0	0	0	0	0	0	0	0	0	0	0	0	0	0	0	0	0	0	0	0	0	0	0	0	0	0	0	0	0	0	0	0	0	0	0	0	0	0
AT2G40590	AT2G40590	0	0	421469362775377	0	0	0	0	0	0	0	428726039417848	0	601176562743333	397777642553702	0	717195427076157	0	0	0	0	50769214095827	0	0	0	0	560660242616105	0	0	438885707045781	0	0	0	0	0	0	0	0	0	0	0	692169577537195	0	0	774564238125541	0	0	0	0
AT1G80840	WRKY40	0	453236726207608	421006227655875	557557800204381	0	0	0	0	0	0	0	0	0	0	0	0	0	878203153808442	0	0	0	94222281108666	829549151613939	0	749508888835641	0	0	0	0	0	0	0	0	808329351100747	0	0	986210834867542	0	0	0	0	32025184304	0	0	0	0	0	0
AT4G29410	AT4G29410	738118836710024	0	420582650420267	0	0	0	0	0	0	0	818987854787368	0	650947845272486	638186030666086	0	101297428197201	0	0	0	0	709855375044249	0	0	0	0	106215911771271	0	0	864059122430138	0	0	0	0	0	0	0	0	0	0	0	882620383471752	0	0	991983305535902	0	0	0	0
AT1G78340	GSTU22	0	160679162905427	420531263053394	0	0	0	0	0	0	0	0	164380582448687	314913277677807	0	0	0	0	0	0	0	0	0	0	0	0	0	0	0	0	561167671866203	0	0	0	122216100645901	0	0	0	628882103265552	134789452370012	117693867362516	0	0	0	0	368054651367424	0	0	0
AT2G34930	AT2G34930	0	587917709576759	419637576401563	0	0	0	0	0	0	518868278384745	0	472787719514944	0	0	0	0	0	0	0	0	0	41795304904465	0	0	0	0	0	0	0	0	0	0	0	672515207844452	0	0	0	0	352393343632869	0	0	0	0	0	0	0	0	0
AT5G10300	MES5	0	747344142866006	419092990420373	0	0	0	0	0	0	443153619085527	0	0	0	0	0	0	0	478750467227605	0	0	0	822861563409757	0	0	0	0	0	0	0	0	0	0	0	861354185428817	0	0	596224544489553	0	0	0	0	589524507350992	0	0	0	0	0	0
AT5G49100	AT5G49100	280525986287564	0	418962369609221	0	0	0	0	0	0	498697581446074	40725251582276	0	0	315674628670951	0	0	0	0	354211624361564	0	0	0	0	0	0	515365447664507	0	0	464568481011343	342216748576276	0	0	0	0	0	0	0	0	0	0	0	0	0	0	0	0	0	0
AT3G18740	RLK902	612448096494337	0	418819026258278	0	0	0	0	0	0	0	849496611404499	0	680790419538401	637525184601918	0	10324553309191	0	0	0	0	717184386620008	0	0	0	0	896568807999336	0	0	877373414226821	0	0	0	0	0	0	0	0	0	0	0	809452682985032	0	371722146928954	117957757558725	0	0	0	679881875936986
AT2G45430	AHL22	464219750943433	0	418553171636405	0	0	0	0	0	0	0	439158037717944	0	0	254333249883929	327266348587247	0	0	0	0	0	0	0	0	0	0	544699461258733	0	0	27408102836633	0	0	0	0	0	0	0	0	0	0	0	0	0	0	0	0	0	0	0
AT4G15550	IAGLU	0	0	417458984808961	0	0	0	0	0	0	726558220369409	0	0	0	334230928501185	0	49330930184375	0	0	0	0	0	0	0	0	0	0	0	0	356558205563012	0	0	0	0	0	0	0	0	0	0	0	0	0	0	25748712107828	0	0	0	0
AT2G38230	PDX1.1	73350023675571	0	417168566512926	0	0	0	0	0	0	961892363308723	661223149988051	0	0	695850212096048	0	724363657930092	0	0	0	0	0	0	0	0	0	0	0	0	958840778471973	0	0	0	0	258100793376789	0	0	0	0	0	0	0	0	0	0	0	0	0	0
AT1G74840	AT1G74840	0	0	416061889313397	635157574770837	0	0	0	0	0	0	0	0	0	0	0	0	0	0	0	0	0	478446183130872	284073302890557	0	0	0	0	0	0	0	0	0	0	632593390736258	0	0	786847478084607	0	0	0	0	0	323123949675105	288480524874754	0	0	0	567453913388937
AT4G35985	AT4G35985	0	0	416025573183393	0	0	0	0	0	0	33062943729499	0	0	0	0	0	0	0	661982624667766	0	0	0	0	0	0	0	0	0	0	0	0	0	758132366341769	0	315262006790224	0	0	0	0	0	0	0	0	0	0	0	0	0	0
AT1G41830	SKS6	0	346362010196217	415992386955276	0	0	0	0	0	0	0	0	10553825430362	594081319481072	0	0	0	0	0	0	78683742893035	0	0	0	0	0	0	0	0	0	111039521920963	0	0	0	0	0	0	0	890059493479591	0	0	0	0	0	823572839049789	458968788544515	0	0	0
AT3G14510	AT3G14510	0	0	415073316353383	0	0	0	0	0	0	0	0	425994644031787	0	0	0	0	0	0	0	0	0	0	0	0	0	0	0	0	0	0	0	0	0	315564177353834	0	0	0	0	0	0	0	0	0	363672008649486	0	0	0	0
AT4G20000	AT4G20000	0	114632478879532	413708620142527	0	0	0	0	0	0	0	0	124297016481175	338783738480589	0	0	0	0	0	0	0	0	0	0	0	0	0	0	0	0	0	0	0	0	137383933036247	0	0	0	0	69320673831211	0	0	0	0	0	378151660580009	0	0	0
AT2G45310	GAE4	0	0	412065735016762	0	0	0	0	0	0	635033076180157	0	0	0	0	0	0	0	0	0	0	0	0	0	0	0	0	0	0	0	0	0	0	486780895339926	0	0	0	0	0	0	0	0	0	0	272391969597692	0	0	0	0
AT4G26760	MAP65-2	0	0	411373375467321	0	0	0	0	0	0	467256505786468	292796764728456	0	316379994292786	301896799289231	0	0	0	0	0	0	293270810266775	0	0	0	0	252148939189914	0	0	263252503774421	0	0	0	0	0	0	0	0	0	0	0	301747712309243	0	0	308326824105264	0	0	0	0
AT1G72370	RPSAA	668048031789328	0	410708974012367	0	0	0	0	0	429149202067865	0	779059034593296	0	763057410720502	465762780821547	0	110778097394352	0	0	0	0	795933068239121	0	0	0	0	988681741417424	0	0	712088775286618	0	0	0	0	0	0	0	0	0	0	0	916102075761169	0	0	139837699992841	0	0	0	375985916449679
AT4G26230	AT4G26230	0	0	409371182447134	0	0	0	0	0	0	0	469800091846004	0	567155956042	515860846187087	0	732082489061036	0	0	0	0	680139161962226	0	0	0	0	671003616310071	0	0	639636425470822	363679082699582	0	0	0	0	0	0	0	0	0	0	814003794984246	0	0	790379506064376	0	0	0	0
AT1G48510	AT1G48510	0	0	408713178139061	0	0	0	0	0	0	435211639747875	0	0	0	0	0	0	0	0	0	0	0	0	0	0	0	0	0	0	0	0	0	0	0	0	0	0	0	0	0	0	0	0	0	0	0	0	0	0
AT3G53670	AT3G53670	0	405013871565244	408078606576259	0	0	0	0	0	0	291106070995784	0	399902904962756	0	0	0	0	0	0	0	0	0	0	0	0	0	0	0	357575935904979	0	396899936488963	0	0	0	409690942446053	0	0	0	0	0	0	0	0	0	0	0	0	0	0
AT4G13990	AT4G13990	0	542675445722141	407441873510267	0	0	0	0	0	0	52426475072777	0	0	0	0	0	0	0	0	0	0	0	0	0	0	0	0	0	0	0	0	0	284693454971821	0	0	0	0	0	0	0	0	0	268698410181817	0	0	0	0	0	0
AT3G46440	UXS5	0	120664943851941	406991266144572	0	0	0	0	0	0	113781468169803	0	0	0	0	0	0	0	0	0	0	0	0	0	0	0	0	0	0	0	0	0	0	0	0	832691060265573	0	0	0	0	4414856225321	0	608854126651101	38348444586503	0	0	0	0	0
AT1G70550	AT1G70550	0	0	405272802853047	0	0	0	0	0	0	0	0	676954178327893	270768724570252	0	0	0	0	0	0	0	0	0	0	0	0	0	0	0	0	0	0	0	0	0	115868455501991	0	0	0	486407160364849	0	0	0	0	338092527953046	379673759667044	0	0	0
AT1G05280	AT1G05280	0	6013577384736	405213149958526	0	0	0	0	0	0	401284302656155	0	467128218425776	0	0	0	0	0	0	0	0	0	0	0	0	0	0	0	0	0	0	0	0	0	0	0	0	0	0	553374350863397	430850398490455	0	0	0	0	0	0	0	0
AT1G74560	NRP1	0	0	405207684452345	0	0	0	0	0	0	554972141810553	520392088429029	0	534815966266496	0	0	859178469038597	0	0	0	0	443507049450437	0	0	0	0	0	0	0	305456957464355	0	0	0	0	0	0	0	0	0	0	0	957195127331323	0	0	336510278912676	0	0	0	0
AT1G57860	AT1G57860	0	0	404688382018865	0	0	0	0	0	0	0	603016535212269	0	536513717126271	475711461296872	0	844272598089037	0	0	0	0	733443478997009	0	0	0	0	720375435275405	0	0	581199200562106	0	0	0	0	0	0	0	0	0	0	0	807834697058068	0	0	78797993713986	0	0	0	0
AT2G23050	NPY4	0	0	404251858855711	0	0	0	0	0	0	693999630367608	685627057877188	0	0	0	0	445990871721615	0	0	0	0	0	0	0	0	0	0	0	0	45871284283886	0	0	0	0	0	0	0	0	0	0	0	0	0	0	0	0	0	0	0
AT5G53290	CRF3	0	0	404029279183823	0	0	0	0	0	0	0	0	0	278092046863831	0	0	672030793000226	0	0	0	0	472553510300134	0	0	0	0	345949756178269	0	0	0	0	0	0	0	651777052139843	0	0	0	0	0	0	0	0	383762298357206	306611903404259	0	0	0	0
AT1G23150	AT1G23150	0	759300060210826	403510689612576	0	0	0	0	0	0	94941964434269	0	558033986480881	0	0	0	0	0	0	0	0	0	0	0	0	0	0	0	0	0	0	0	269430767272935	0	103054773188571	447199925822299	0	0	0	0	795389593045301	0	0	0	0	0	0	257491593792302	0
AT1G23710	AT1G23710	0	933830566335701	402829720147315	0	0	0	0	0	0	295842593719125	0	427758454978557	0	0	0	0	0	421668499979049	0	0	0	586654667966739	0	0	0	0	0	0	0	0	0	0	0	103444311227614	0	0	637832503764382	0	413897772145124	119529310644469	0	281541405115937	0	0	0	0	58511367881969	0
AT1G73965	CLE13	0	824620483542157	402776018350076	0	0	0	0	0	0	382382458862443	0	694246209483794	0	0	0	0	0	0	0	0	0	0	0	0	0	0	0	0	0	0	0	0	0	746470216956341	0	0	0	0	646916257936462	738897683528039	0	0	0	0	0	0	0	0
AT1G31950	AT1G31950	0	0	402337270883718	0	0	0	0	0	0	0	0	536990276928344	337218124540422	0	0	370732847928699	0	0	0	0	0	0	0	0	0	0	0	0	343539062920086	552604548982417	0	0	0	0	0	0	0	0	0	0	0	0	0	503358367975432	271834907121659	0	0	0
AT1G53170	ERF8	0	0	402299856722313	0	0	0	0	0	0	0	0	0	0	0	0	0	0	506246060440741	0	0	0	828066030038805	424984436591098	0	0	0	0	0	0	0	0	0	0	912051562341328	0	0	499491553396311	0	0	0	0	0	0	0	0	0	0	0
AT2G41310	RR3	0	0	402291065241772	0	0	0	0	0	0	394262668388582	0	0	0	0	0	0	0	0	0	0	0	0	0	0	0	0	0	0	0	0	0	0	0	420715823635745	0	0	0	0	0	0	0	0	306334976175873	0	0	0	0	0
AT3G01840	LYK2	0	0	402209672730385	0	0	0	0	0	0	179077364973707	0	0	0	0	0	0	0	0	0	0	0	0	0	0	0	0	0	0	0	0	0	0	0	0	0	0	0	0	0	0	0	0	0	0	0	0	0	0
AT3G12600	NUDT16	255434842706808	0	401749851574429	0	0	0	0	0	0	498418371558715	0	278485217005655	260991542139403	0	0	0	0	0	0	0	0	0	0	0	0	0	0	0	0	445515990231932	0	0	0	0	0	0	0	0	0	0	0	0	0	308001399191106	0	0	0	0
AT2G22500	UCP5	0	114118649553275	401424556315656	0	0	0	0	0	0	0	0	835082621758607	0	0	0	0	0	372984489861914	0	0	0	0	0	0	6851787986541	0	0	0	0	0	0	0	0	139808130745821	0	0	0	0	895531440251028	17901650709528	0	0	0	0	0	0	85754307451321	0
AT1G50920	AT1G50920	0	0	400461173645295	0	0	0	0	0	0	0	663718776831741	0	327728898872974	347468416444337	0	861938808247349	0	0	0	0	575312011474228	0	0	0	0	814700782906973	0	0	600856420878151	0	0	0	0	0	0	0	0	0	0	0	51526259444459	0	0	41336187905562	0	0	0	0
AT1G70000	AT1G70000	0	0	399557835433898	0	0	0	0	0	0	702804924352167	0	0	0	0	0	0	0	0	0	0	0	0	0	0	0	0	0	0	0	0	0	0	0	402626970923036	0	0	0	0	0	0	0	0	0	0	0	0	0	0
AT3G24503	REF1	0	52315856029246	399254391863392	0	0	0	0	397140123503678	0	0	0	452343438205872	0	0	0	0	0	0	0	0	0	0	0	0	0	0	0	276865841738344	0	0	515539143532628	0	0	727523079680621	0	0	0	0	270298939610583	563754508800169	0	0	0	0	0	0	0	0
AT5G35740	AT5G35740	0	0	399138743324662	0	0	0	0	0	0	0	0	433698903500096	405948484440385	0	0	0	0	0	292203389060996	0	0	0	0	0	0	0	0	0	0	0	0	160159874977075	0	0	0	0	0	0	0	0	0	0	0	777411762632306	0	0	0	0
AT5G04970	AT5G04970	0	169150729004201	398430177865895	0	0	0	0	0	0	396806516691608	0	969004999785186	0	0	0	0	0	0	0	0	0	0	0	0	0	0	0	0	0	0	0	0	0	0	0	0	0	0	181993789751005	695787123144003	0	282238909993753	0	0	0	522316276845854	0	0
AT5G48760	AT5G48760	0	0	397831915574112	0	0	0	0	0	0	0	834822339707445	0	588626038212289	438140719931485	0	913294872033936	0	0	0	0	783223596999605	0	0	0	0	976142440936593	0	0	730057283957716	0	0	0	0	0	0	0	0	0	0	0	713916148843438	0	0	768726413897656	0	0	0	0
AT1G08580	AT1G08580	273501291721946	0	397411163715135	0	0	0	0	0	0	0	369154771635574	0	512957634706113	0	0	468182572777271	0	0	0	0	588362431649789	0	0	0	0	0	0	0	0	0	0	0	0	0	0	0	0	0	0	0	619379010174056	0	0	463130902550876	0	0	0	0
AT5G22440	AT5G22440	842560052896818	0	396877308332583	0	0	0	0	0	0	0	685424785562633	0	791973550313787	504272013074895	0	104778915154378	0	0	0	0	828181652503179	0	0	0	0	10438253235572	0	0	815386942841924	424724008207943	0	0	0	0	0	0	0	0	0	0	803955082547813	0	0	104544450521779	0	0	0	0
AT2G37270	RPS5B	672548904653139	0	396693073360697	0	0	0	0	0	0	0	73973274904755	0	725716716751643	481600604357988	0	101370452177189	0	0	0	0	692331074153233	0	0	0	0	89296499118023	0	0	714675691357481	0	0	0	0	0	0	0	0	0	0	0	743335607148219	0	0	102662877874905	0	0	0	385999998580634
AT4G16720	AT4G16720	782180568699038	0	396353468398079	0	0	0	0	0	0	0	892611588597237	0	701207643622463	661494067290975	0	118878317955408	0	0	0	0	744006337302211	0	0	0	0	124682834611449	0	0	901763051937933	332941143872024	0	0	0	0	0	0	0	0	0	0	730263801061943	0	289292394368964	134113726323365	0	0	0	423065317498607
AT2G20515	AT2G20515	0	0	395177467463676	0	0	0	0	0	0	0	379968139844434	0	314429497105061	601301464606105	0	0	0	0	307476683892964	0	552322530590302	0	0	0	0	357276847183208	0	0	439080359168118	0	0	902722011383214	0	0	0	0	0	0	0	0	0	0	0	591717924914847	0	0	0	0
AT3G20840	PLT1	0	0	395004587661872	0	0	0	0	0	0	123978357766696	0	0	0	0	0	0	0	0	0	0	0	0	0	0	0	0	0	0	0	0	0	0	0	0	0	0	0	0	0	0	0	0	0	0	0	0	0	0
AT1G09570	PHYA	0	0	394586416558069	0	0	0	0	0	0	107244167568871	0	0	0	0	0	0	0	0	0	0	0	0	0	0	0	0	0	0	0	0	0	0	0	0	0	0	0	0	0	0	0	0	0	0	0	0	0	0
AT3G07390	AIR12	0	15458278159436	394315185132174	0	0	0	0	0	0	485286044402217	0	125924220463991	0	0	0	0	0	0	0	0	0	0	0	0	0	0	0	0	0	473350240008479	0	0	0	113481117655703	0	0	0	0	37421203006669	988016007018836	0	45692955072084	0	0	0	0	0	0
AT5G26670	AT5G26670	0	0	393784830472514	0	0	0	0	0	0	574903570152212	0	0	0	0	0	0	0	0	0	0	0	0	0	0	0	0	0	0	0	0	0	0	0	0	0	0	0	0	0	0	0	0	0	0	0	0	0	418522177239201
AT5G09510	AT5G09510	749422122719549	0	393269635087297	0	0	0	0	0	0	0	765109490021279	0	554604680764906	620017525632822	0	102044888962293	0	0	0	0	668935732841027	0	0	0	0	842672415219426	0	0	703652839809364	40125151824924	0	0	0	0	0	0	0	0	0	0	833321815767481	0	0	751944410590147	0	0	0	26463110860204
AT2G41070	EEL	0	0	392829243992823	0	0	0	0	0	0	376955795731096	65486392210948	0	0	0	0	0	0	0	0	0	0	0	0	0	0	496595719774057	0	0	0	0	0	0	0	674096045340833	0	0	0	0	0	0	0	0	271208380350995	0	0	0	0	0
AT5G15580	TRM2	0	0	391966224969053	0	0	0	0	0	0	420447409761823	0	0	0	0	0	0	0	0	0	0	0	0	0	0	0	0	0	0	0	0	0	0	402374792921603	0	0	0	0	0	0	0	0	0	0	0	0	0	0	0
AT3G25520	RPL5A	738132941796863	0	391944748268719	0	0	0	0	0	0	0	818595167725578	0	708104577530916	630688913320469	0	111083982722336	0	0	0	0	80974937534379	0	0	0	0	910504801138037	0	0	911054576742318	340068496716531	0	0	0	0	0	0	0	0	0	0	842551527399928	0	288412323501905	132653278450699	0	0	0	0
AT1G57620	CYB	0	480032386188937	391025424699485	0	0	0	0	0	0	521432000730887	0	422983953809725	0	0	0	0	0	0	0	0	0	0	0	0	0	0	0	0	0	392306043116972	0	0	0	250291237790052	0	0	0	0	0	0	0	0	0	0	0	0	0	0
AT3G22104	AT3G22104	0	0	390715535408987	0	0	0	0	0	0	449746924379801	0	0	0	0	0	0	0	0	0	0	0	0	0	0	0	0	0	0	0	0	0	0	0	0	0	0	0	0	0	0	0	0	0	0	0	0	0	0
AT1G01300	AT1G01300	0	0	390568160017502	0	0	0	387618795624911	0	0	109809962491266	0	0	312923307783312	0	0	0	0	47419839418425	0	0	0	0	0	0	0	0	0	0	0	0	0	450124793758263	0	0	0	0	0	0	0	0	0	0	0	318047535727455	0	0	0	34253271081052
AT1G64940	CYP89A6	0	0	390292879004181	0	0	0	0	0	0	417579454261745	0	0	0	0	0	0	0	0	0	0	0	0	0	0	0	0	0	0	0	0	0	0	0	259041024710452	0	0	0	0	0	0	0	0	0	0	0	0	0	0
AT2G25520	AT2G25520	0	0	389877681203973	0	0	0	0	0	0	691806575739421	0	0	0	0	0	0	0	0	31638092991809	790154133901459	0	0	0	0	0	0	0	592514773603501	0	309875256528826	85742693268926	0	0	0	0	0	0	0	0	0	0	0	0	0	0	0	0	0
AT1G25400	AT1G25400	0	105537531532633	389757682137608	0	0	0	0	0	0	0	0	647499088349042	0	0	0	0	0	410943450990801	0	0	0	536822435327595	0	0	0	0	0	0	0	0	0	0	0	137212087068485	0	0	640887571164791	0	125990456839466	191783803295797	0	308717690133806	0	0	0	356563243568152	903381079189042	0
AT2G27190	PAP12	0	497682333946678	389620432175218	0	0	0	0	0	0	338967499629064	0	570159392768583	0	0	0	0	0	0	0	0	0	0	0	0	0	0	0	0	0	261198342551092	0	0	0	0	0	0	0	0	0	0	0	0	0	0	0	0	0	722866637330294
AT1G28190	AT1G28190	0	0	389405852310136	0	0	0	0	0	0	921448968954785	0	0	0	0	0	0	0	0	0	0	0	0	0	0	0	0	0	0	311582855694512	0	0	0	0	0	0	0	0	0	0	0	0	0	0	0	0	0	0	0
AT2G27000	CYP705A8	0	334256873424932	388634545719296	0	0	0	0	573462049338122	0	0	0	568127685862598	261834582981717	0	0	0	0	0	0	0	0	0	0	0	0	0	0	0	0	291069820110056	0	0	448056036374701	280504468362355	0	0	0	0	0	0	0	0	0	342522469336161	0	0	0	0
AT4G15000	AT4G15000	710691614180306	0	388263896454398	0	0	0	0	0	542709282781189	0	783951401780225	0	7030772895504	661704403076904	0	957573032233123	0	0	0	0	812267153815495	0	0	0	0	862262560585927	0	0	757576067730623	387185524329862	0	0	0	0	0	0	0	0	0	0	898966519906823	0	320782916286348	135591025543882	0	0	0	488090890711183
AT5G65300	AT5G65300	0	10510996147099	386729589058367	588393941729915	0	0	0	0	0	101522765264006	0	0	0	0	0	0	0	396722823235466	0	0	0	104323959566762	709957480652098	0	886212622959357	0	0	0	0	0	0	0	0	110778548760188	0	0	564405142316621	0	0	115973214318067	0	761193027022384	0	0	0	0	532741982008273	0
AT4G21600	ENDO5	0	358734201387631	386541653192745	0	0	0	0	0	0	400317269872659	0	38690424155998	0	0	0	0	0	0	0	0	0	0	0	0	0	0	0	0	0	511738021750411	0	0	0	0	0	305279741232873	0	0	0	0	0	0	266676054109225	281522698270631	0	0	0	0
AT1G31970	STRS1	0	0	386453559605303	0	0	0	0	0	0	0	556655849484997	0	285407744245427	32848747394411	0	665597706419334	0	0	0	0	452011307412992	0	0	0	0	568370295762142	0	0	546866494845198	0	0	0	0	0	0	0	0	0	0	0	299519132551807	0	0	417585424980499	0	0	0	0
AT4G32650	KC1	0	589229747666761	386131979317819	0	0	0	0	0	0	427154690795049	0	35980664296601	0	0	0	0	0	0	0	0	0	0	0	0	0	0	0	328059051767193	0	0	385392125158311	0	0	513609689106067	0	0	0	0	0	565800386012621	0	0	0	0	0	0	0	0
AT4G11610	AT4G11610	0	579599993523062	385424941711087	0	0	0	0	0	0	263505141805262	0	516090582252696	0	0	0	0	0	0	0	0	0	0	0	0	0	0	0	0	0	0	0	0	0	650709686926758	0	0	0	0	0	0	0	0	0	0	0	0	0	0
AT2G32020	AT2G32020	0	109183759715236	384906792657357	0	0	0	0	0	0	0	0	988103060582375	0	0	0	0	0	0	0	0	0	0	0	0	0	0	0	0	0	0	0	597067934145712	0	108782078813245	0	0	0	0	891681709341518	128382322068196	0	0	0	0	0	0	0	0
AT4G17390	AT4G17390	658688422202395	0	384785867526585	0	0	0	0	0	398060292049211	0	788923988556613	0	739248174583205	518962455330708	0	107658886781899	0	0	0	0	900846610947351	0	0	0	0	891788363929861	0	0	688887321839301	0	0	0	0	0	0	0	0	0	0	0	977783989681508	0	0	143634389074857	0	0	0	379043797585864
AT2G29980	FAD3	0	0	384273270767371	0	0	0	0	0	0	118303927345489	362152755736442	0	0	629307922026732	0	0	0	0	647157782859982	0	0	0	0	0	0	535065901339778	0	0	645154585752467	0	0	0	0	0	0	0	0	0	0	0	0	0	0	0	0	0	0	0
AT4G14320	AT4G14320	0	0	384218777188191	0	0	0	0	0	262062531339563	0	736691434096361	0	624129497291621	49778448552982	0	102071981542093	0	0	0	0	743203880599877	0	0	0	0	905666200666825	0	0	740564533030992	0	0	0	0	0	0	0	0	0	0	0	838195917095666	0	295826147896637	961076086625079	0	0	0	281249118041521
AT1G15170	AT1G15170	0	0	384187324919814	0	0	0	0	0	0	0	0	0	0	0	0	456989764394533	0	0	0	0	0	0	0	0	0	0	0	0	0	518994598756695	0	0	0	422518741762934	0	0	0	0	0	0	0	0	0	0	0	0	0	0
AT1G28130	GH3.17	0	119494473576114	384009564892137	0	0	0	0	0	0	12092179873453	0	358503333847839	0	0	0	0	0	0	0	0	0	0	0	0	0	0	0	0	0	0	0	0	0	516960529591345	0	0	0	0	0	83966870115801	0	401653761225196	348617105098783	0	0	0	0	0
AT3G50900	AT3G50900	0	105885539581312	383877219594619	0	0	0	0	0	0	0	0	980547052418676	422734977590708	0	0	0	0	0	0	0	0	0	0	0	0	0	0	0	0	716418614368085	0	0	0	938228020943622	0	0	0	0	0	31168603775166	0	0	0	0	0	0	0	0
AT1G64390	GH9C2	0	0	383859039199521	0	0	0	0	0	0	0	0	473884382821677	0	0	0	0	0	0	0	0	0	0	0	0	0	0	0	0	0	0	0	0	0	0	0	0	0	0	0	0	488636683255219	0	0	278962479790239	252119880521322	0	0	0
AT5G56010	Hsp81.3	0	0	382957762201756	0	0	0	0	0	273365905653808	0	0	0	337739196683742	0	0	0	0	4118638384638	0	0	337981975657755	0	385195677619136	0	0	0	0	0	0	0	0	0	0	0	0	315620557318741	0	0	0	0	0	0	297558157350084	554974373920654	0	0	0	489951452251392
AT4G36180	AT4G36180	0	0	381995318412327	0	0	0	0	0	0	0	0	0	0	0	0	0	0	0	0	0	347761163236578	0	0	0	0	0	0	0	0	0	0	0	0	0	0	0	0	0	0	0	0	0	0	0	0	0	0	0
AT3G62600	ERDJ3B	0	0	381660134355845	0	0	0	0	0	0	0	0	553550257564311	421531820123198	0	0	0	0	0	0	0	0	0	0	0	0	0	0	0	0	0	0	0	0	0	825004193595063	0	0	0	0	0	0	0	0	65804752765021	0	0	0	0
AT3G57550	GK-2	0	136793284356585	381203851276642	0	0	0	0	0	0	89340291549106	0	0	0	0	0	0	0	0	0	0	0	0	0	0	0	0	0	0	0	0	0	0	0	0	0	0	0	0	0	0	0	653101231773473	447814888285104	0	0	0	0	0
AT1G52690	LEA7	0	327633225756628	380158198541545	0	0	0	0	0	0	0	0	0	0	0	0	0	0	0	0	0	0	807851397711005	0	0	0	0	0	0	0	0	0	0	0	19530889752375	0	0	0	0	0	0	0	0	281089285816283	0	0	0	0	0
AT1G43170	RPL3A	883807426323423	0	379609634732581	0	0	0	0	0	0	0	987847658717772	0	587403939211284	835331841808901	0	120914339219901	0	0	0	0	713670433715474	0	0	0	0	131615892354407	0	0	103356318425715	429470860519609	0	0	0	0	0	0	0	0	0	0	79731237028429	0	325824315584226	137231611118856	0	0	0	472203166961136
AT1G53320	TLP7	0	0	379204739771605	0	0	0	0	0	0	650545956659083	0	0	0	0	0	0	0	0	349265354950967	0	0	0	0	0	0	326708604131227	0	0	0	0	0	0	0	576267028959309	0	0	0	0	0	0	0	0	0	0	0	0	0	0
AT4G34555	AT4G34555	319273025062983	0	378009725804905	0	0	0	0	0	0	0	31222631652174	0	45732521367314	265733721690934	0	416055648543199	0	0	0	0	352475180111993	0	0	0	0	401159719876246	0	0	273797037217141	0	0	0	0	0	0	0	0	0	0	0	640516863775879	0	0	462285370616977	0	0	0	0
AT1G34370	STOP1	328153582239314	281684407875476	377491575304604	0	0	0	0	0	0	0	0	268922191659406	0	0	0	515965214462647	0	0	0	0	0	0	0	0	0	0	0	0	0	601582774684104	0	0	0	751690342373528	0	0	0	0	0	456763623268048	0	0	0	0	0	0	31973846496854	286631416571158
AT2G38750	AtANN4	0	508757878472427	376580703532245	0	0	0	0	0	0	0	0	177782881875785	585483883526497	0	0	0	0	0	0	0	0	0	0	0	0	0	0	0	0	0	665162265456925	0	0	0	0	0	0	15100239598541	164333080854694	0	0	0	0	614945096670952	770768741339119	546711179819328	0	0
AT5G50810	TIM8	0	0	375812357740134	0	0	0	0	0	0	0	443740073573744	0	460881881929826	261883783644711	0	685427566579908	0	0	0	0	575891619720652	0	0	0	0	578306828836627	0	0	401663411489879	0	0	0	0	0	0	0	0	0	0	0	796756327088259	0	0	579722908738495	0	0	0	0
AT3G45030	AT3G45030	911953878730043	0	375734936798566	0	0	0	0	0	0	0	904837568479782	0	553916680228759	829470337955397	0	123555638965747	0	0	0	0	775698581357332	0	0	0	0	141983746669974	0	0	109716813066946	440923183519101	0	0	0	0	0	0	0	0	0	0	769649548986178	0	309917147921835	107111366047782	0	0	0	0
AT1G78850	AT1G78850	0	194881059724057	375683138990349	0	0	0	0	0	0	0	0	136049662203229	0	0	0	0	0	576890177953705	0	0	0	0	0	0	368745991086613	0	0	0	0	0	0	0	0	141632572677237	0	0	0	0	10048090674376	147649869777447	0	502386586802118	0	0	0	0	0	0
AT1G30400	MRP1	0	0	375188430401694	0	0	0	0	0	0	0	0	0	0	0	0	0	0	0	0	0	0	0	0	0	0	0	0	0	0	289907603948336	0	0	0	0	0	0	0	0	0	0	0	0	0	0	0	0	0	0
AT3G22930	CML11	0	0	374963348777204	264910167791376	410698179996038	0	0	0	0	0	0	0	0	0	0	0	0	0	0	0	0	0	0	0	0	0	0	0	0	0	0	0	0	254568132891165	0	0	0	0	0	0	0	0	0	0	0	0	0	0
AT5G66680	DGL1	0	0	374857354036144	0	0	0	0	0	0	382142799145291	0	0	443830479370929	0	0	0	0	0	0	0	0	0	0	0	0	0	0	0	0	529861178500374	0	0	0	0	0	0	0	0	0	0	0	0	0	650251943183772	0	0	0	490728187424701
AT5G52470	SKIP7	81017271032341	0	374543712822827	0	0	0	0	0	0	0	110561502716018	0	555349243189583	598105940013714	0	119344619715099	0	0	0	0	769374943311133	0	0	0	0	129824748798541	0	0	900592688192052	0	0	0	0	0	0	0	0	0	0	0	106140662097174	0	0	739927840510239	0	0	0	0
AT1G69526	AT1G69526	0	0	374075047780271	0	0	0	0	0	0	696300530205777	729211342890443	0	0	696778274041732	0	639412018699626	0	0	0	0	0	0	0	0	0	56910695687559	0	0	867556484387524	0	0	0	0	0	0	0	0	0	0	0	0	0	0	0	0	0	0	0
AT5G64140	RPS28	681123101543836	0	373271786462411	0	0	0	0	0	38865634621844	0	674267999067214	0	704598644076183	502884839488213	0	867171380238898	0	0	0	0	749568111267558	0	0	0	0	728190436018444	0	0	583517447603563	0	0	0	0	0	0	0	0	0	0	0	843158122150601	0	0	1010959876622	0	0	0	272911218231369
AT3G57490	AT3G57490	0	0	373233857611297	0	0	0	0	0	0	0	306292294109184	0	393011437912994	0	0	54056419297219	0	0	0	0	0	0	0	0	0	0	0	0	0	0	0	0	0	0	0	0	0	0	0	0	597075094688853	0	0	480618196087895	0	0	0	0
AT3G47370	AT3G47370	281877563204248	0	373111685543584	0	0	0	0	0	512758316939514	0	491984282227901	0	656930077007967	0	0	643964590060409	0	0	0	0	643105369493052	0	0	0	0	0	0	0	0	0	0	0	0	0	0	0	0	0	0	0	834029637010173	0	0	976403758654516	0	0	0	58861364595334
AT1G27770	PEA1	0	0	372727154502886	0	0	0	0	0	0	272307626061502	0	0	0	0	0	0	0	0	0	0	0	284517070817636	0	0	0	0	0	0	0	0	0	0	0	0	0	0	0	0	0	0	0	0	0	0	0	0	0	0
AT2G18230	PPa2	0	0	371368433761554	0	0	0	0	0	0	901253267615435	0	0	0	0	0	0	0	0	0	0	466496442634062	325598002031302	0	0	0	0	0	0	0	0	0	0	0	0	0	0	0	0	0	0	282665626526351	0	0	0	0	0	0	0
AT4G25260	AT4G25260	0	0	371361453167472	0	0	0	0	875854916172607	0	574803230595328	0	0	0	0	0	0	0	0	60718436657488	0	0	0	0	0	0	0	0	0	0	359156664803112	0	0	605708272168591	0	0	0	0	0	0	0	0	0	0	475775211510426	0	0	0	0
AT5G03850	AT5G03850	785889739851179	0	371168035751861	0	0	0	0	0	0	0	728692219637987	0	601547794638377	68371121483107	0	943423173991289	0	0	0	0	745376220856979	0	0	0	0	111753533406811	0	0	856834824441053	477144821813707	0	0	0	0	0	0	0	0	0	0	81615868055249	0	0	119555160544753	0	0	0	0
AT2G04100	AT2G04100	0	0	370698399125781	0	0	0	0	0	0	319396431282147	0	0	0	0	0	0	0	0	0	0	0	0	0	0	0	0	0	0	0	264967745796046	0	0	0	272098414138068	0	0	0	0	0	0	0	0	0	0	0	0	0	0
AT3G46040	RPS15AD	844641171792798	0	369853658021711	0	0	0	0	0	0	0	77245932558106	0	525975653085274	736504635005379	0	100476907918049	0	0	0	0	643163289767362	0	0	0	0	101974780403082	0	0	914364554876977	398938196135328	0	0	0	0	0	0	0	0	0	0	526334796286035	0	0	870901885543788	0	0	0	29080734899937
AT5G23840	AT5G23840	0	528874975461103	369299918408629	0	0	0	0	0	0	0	0	319382203931369	0	0	0	0	0	0	0	0	0	748063778679113	0	0	0	0	0	0	0	378114719388006	0	0	0	0	0	0	0	0	0	0	0	0	0	0	0	0	0	0
AT3G23830	GRP4	787890325658475	0	369000613656973	0	0	0	0	0	0	0	105099635838453	0	669020139772736	322937281779517	0	158242107813009	0	0	0	0	827800860127101	0	0	0	0	110848313351241	0	0	618831882155295	0	0	0	0	0	0	0	0	0	0	0	116992330985096	0	0	403661570571329	0	0	0	0
AT4G34150	AT4G34150	0	674638002928771	367705784351561	0	0	0	0	0	0	0	0	363115652282643	0	0	0	0	0	0	0	0	0	596757296814728	0	0	479503269777865	0	0	0	0	0	0	0	0	878526367487121	0	0	449884874108447	0	0	86370052598068	0	0	0	0	0	0	435360733676252	0
AT4G12650	AT4G12650	0	349067046555432	367683111580313	0	0	0	0	0	0	601092181155437	0	360780850745328	256048334063024	0	0	0	0	0	0	0	0	0	0	0	0	0	0	0	0	278818219401283	0	349651320893683	0	0	0	0	0	0	0	0	0	0	273760705526615	337203060153269	0	0	0	0
AT2G27840	HDT4	0	0	367434581810552	0	0	0	0	0	0	0	276813480633287	0	57673715434787	0	0	577935387536073	0	0	0	0	503029471508617	0	0	0	0	372700299302621	0	0	0	0	0	0	0	0	0	0	0	0	0	0	78929623466611	0	0	334437077264591	0	0	0	0
AT1G04180	YUC9	0	870033190321039	367197786058713	0	0	0	0	0	0	101939292831239	0	64073623459073	0	0	0	0	0	0	0	0	0	339690937066314	0	0	276857250875641	0	0	0	0	0	0	0	0	0	0	0	0	0	0	0	0	0	0	0	0	0	0	0
AT5G25170	AT5G25170	0	388502729946817	366785046759058	0	0	0	0	0	0	0	0	530918386466995	269649497789536	0	0	0	0	0	0	0	0	0	0	0	0	747957860010247	0	0	0	0	0	0	0	279947532199207	0	0	0	0	0	0	0	0	0	258943228230183	0	0	0	0
AT1G76810	AT1G76810	437517944022556	0	362597400483483	0	0	0	0	0	0	0	0	0	0	0	0	411624828442351	0	0	0	0	268599519956791	0	0	0	0	0	0	0	0	0	0	0	0	0	0	0	0	0	0	0	0	0	0	256269910531192	0	0	0	0
AT3G46845	AT3G46845	0	0	362408907286068	0	0	0	0	0	0	317945181986393	0	0	0	267075906899047	0	0	0	0	0	0	257390481859007	0	0	0	0	0	0	0	0	0	0	0	0	0	0	0	0	0	0	0	0	0	0	338527692120474	0	0	0	0
AT4G37910	mtHsc70-1	0	0	361567209593923	0	0	0	0	0	0	0	0	0	402790575043008	0	0	408388862135542	0	0	0	0	337810227786345	0	0	0	0	0	0	0	0	0	0	0	0	0	0	0	0	0	0	0	430778118980741	0	0	432743133326131	0	0	0	353770507734585
AT1G56340	CRT1a	0	0	361429719172949	0	0	0	0	0	571674750517406	0	0	620406354102738	537176137786346	0	0	0	0	0	0	0	36055929169322	0	0	0	0	0	0	0	0	0	0	0	283298832701805	0	0	0	0	0	0	0	0	0	0	8755077630095	0	0	0	0
AT1G70420	AT1G70420	0	598483662576616	361159767807622	0	0	0	0	0	0	348811685111985	0	286281772430358	0	0	0	0	0	0	0	0	0	0	0	0	0	0	0	0	0	0	0	0	0	110122697335927	0	0	0	0	0	121088504006365	0	251642963420554	0	0	0	0	83897037673231	0
AT3G20770	EIN3	0	0	361126662675609	0	0	0	0	0	0	652402848039292	0	0	0	0	0	0	0	0	0	0	0	0	0	0	0	0	0	0	0	0	0	0	0	0	0	0	0	0	0	44914124525972	0	0	0	0	0	0	2760975060442	0
AT5G10840	EMP1	0	265747877238074	359183295285909	0	0	0	0	0	0	0	0	44070280699622	324066004447929	0	0	0	0	0	0	0	0	0	0	0	0	0	0	0	0	445047118762327	0	442904426797681	0	0	0	0	0	0	0	0	0	0	0	434115223806767	0	0	0	0
AT4G30340	DGK7	0	0	358937237124255	0	0	0	0	0	0	759613079421675	0	0	0	0	0	0	0	0	0	0	0	0	0	0	0	0	0	0	0	0	0	0	0	0	0	0	0	0	0	0	0	0	0	0	0	0	0	0
AT3G44010	AT3G44010	512798735220635	0	358516336644833	0	0	0	0	0	35379787717832	0	634876750288401	0	635314916759972	536424804116408	0	855540747997808	0	0	0	0	621157271238056	0	0	0	0	759338324704227	0	0	637539220316938	448470767755372	0	0	0	0	0	0	0	0	0	0	749090426230441	0	263714508306282	113758883140958	0	0	0	508482882273691
AT3G11120	AT3G11120	758462520100561	0	358476079080094	0	0	0	0	0	0	0	576584860439461	0	58913572843872	484339608524996	0	892376839680986	0	0	0	0	5794882893219	0	0	0	0	828428221888691	0	0	708821481157463	304874238181735	0	0	0	0	0	0	0	0	0	0	861827181465416	0	0	879168778456578	0	0	0	0
AT5G50375	CPI1	0	0	358422536024868	0	0	0	0	0	0	0	0	0	0	0	0	0	0	0	361458603859573	0	0	0	0	0	0	0	0	0	0	319212577692796	0	0	0	0	0	0	0	0	0	0	0	0	0	367218561184661	0	0	0	0
AT5G62440	AT5G62440	0	0	357756958546506	0	0	0	0	0	0	274607514581407	0	0	491177737926127	0	0	768022402556118	0	0	0	0	328026938126879	0	0	0	0	278585451719195	0	0	37248833540285	0	0	0	0	0	0	0	0	0	0	0	701327581771863	0	0	283703557096454	0	0	0	0
AT3G03450	RGL2	0	0	357588447672363	0	0	0	0	0	0	460747524466121	0	0	0	0	0	253655208226311	0	0	0	0	0	0	0	0	0	0	0	0	0	0	0	0	0	0	0	0	0	0	0	0	0	0	0	0	0	0	0	0
AT5G14640	SK13	0	0	357227645850742	0	0	0	0	0	0	0	366305749601756	422080875426132	345121165285884	0	0	0	0	0	0	0	8403455406356	0	0	0	0	295205415123748	0	0	0	0	0	0	0	0	0	0	0	0	551718108934307	0	0	0	0	0	0	35491238740016	0	0
AT1G58380	XW6	0	0	356334259084464	0	0	0	0	0	0	250855155983307	541911334548096	0	50322682795598	28609151449274	0	587380537684097	0	0	0	0	545172833209118	0	0	0	0	476343273232814	0	0	422832396849927	0	0	0	0	0	0	0	0	0	0	0	488229446715445	0	0	647681436735684	0	0	0	0
AT1G17880	BTF3	524498653271935	0	355844683201526	0	0	0	0	0	0	0	733330644377785	0	612238422435433	495183266983997	0	969464823721069	0	0	0	0	730861929563339	0	0	0	0	737086688642392	0	0	818441276189108	0	0	0	0	0	0	0	0	0	0	0	862640255097964	0	0	948542458951895	0	0	0	486595277746848
AT3G03960	AT3G03960	361915414156922	0	355767713409907	0	0	0	0	0	0	0	542811871692664	0	517653711103984	0	0	520182517033904	0	0	0	0	554952783402499	0	0	0	0	316883513734283	0	0	0	0	0	0	0	0	0	0	0	0	0	0	537211289469463	0	0	632640863583427	0	0	0	484995097816643
AT4G37330	CYP81D4	0	290001970429147	355746655486975	0	0	0	0	0	0	348386572950386	0	331355175825933	0	0	0	0	0	0	0	0	324670771937479	0	0	0	0	0	0	0	0	0	0	0	0	360265991496987	0	0	0	0	0	0	0	0	0	0	0	0	0	0
AT5G03280	PIR2	0	0	355251049141746	0	0	0	0	0	0	356297655514488	0	0	0	0	0	0	0	0	0	0	0	0	0	0	0	0	0	0	0	0	0	0	0	0	0	0	0	0	0	0	0	0	0	0	0	0	0	0
AT5G60950	COBL5	0	165968199491314	355199102119611	0	0	0	0	0	0	0	0	139131082973689	0	0	0	0	0	0	0	498509906285704	0	0	0	0	0	0	0	0	0	848543191361786	0	0	0	701307263664832	0	0	0	135739654796227	126664023937995	569060722907876	0	378314618154113	0	0	290360720265855	0	0	0
AT4G23060	IQD22	0	0	354800727836224	0	0	0	0	0	0	927725883148392	0	0	0	0	0	0	0	0	0	0	0	0	0	0	0	0	0	0	0	0	0	0	0	0	0	0	0	0	0	0	0	0	0	0	0	0	0	0
AT5G60640	PDIL1-4	0	0	353806836813728	0	0	0	0	0	0	685659094244587	0	0	0	0	0	0	0	0	0	0	0	0	0	0	0	0	0	0	0	403777166719195	0	0	0	0	0	0	0	0	0	0	0	0	0	276949187158307	0	0	0	363573681078363
AT2G43090	AT2G43090	288140212250993	0	353355189439174	0	0	0	0	0	0	261532251195786	0	0	365354077443762	0	0	455880382389173	0	0	0	0	0	0	0	0	0	0	0	0	0	0	0	0	0	0	0	0	0	0	0	0	327146338143453	0	0	50347493185378	0	0	0	0
AT2G40000	HSPRO2	0	579248893763778	352230730645732	0	0	0	0	0	0	0	0	335707721489618	0	0	0	0	0	800306616365451	0	0	0	694973390686129	406322524880087	0	703009319320484	0	0	0	0	0	0	0	0	139718703120342	0	0	106221210530872	0	121634577499566	147198324768369	0	0	0	0	0	585262400081568	918479205356462	0
AT2G41290	SSL2	0	116564910611715	351996211754956	0	0	0	0	0	0	0	0	913521607521437	0	0	0	0	0	0	0	0	0	0	0	0	0	0	0	0	0	0	0	0	0	678924368480388	0	0	0	0	57642478690991	498870822981345	0	0	0	0	0	0	0	0
AT2G23110	AT2G23110	0	345054133291801	351923331106044	0	0	0	0	0	0	425914821550406	0	390025973450491	0	0	0	0	0	0	0	0	0	0	0	0	0	0	0	0	0	0	0	0	0	160259831815966	0	0	0	0	0	0	0	0	256725027815668	0	0	0	0	0
AT3G17840	RLK902	0	0	351726724059295	0	0	0	0	0	0	961218054934308	0	0	0	0	0	0	0	0	0	0	0	0	0	0	0	0	0	0	0	0	0	0	0	0	0	0	0	0	0	0	0	0	0	0	0	0	0	0
AT2G28260	CNGC15	0	290906179787749	350811263509346	0	0	0	0	0	0	271629845714213	0	0	0	0	0	0	0	0	0	0	0	0	0	0	0	0	0	0	0	0	0	0	0	345265295737107	0	0	0	0	0	294766382869091	0	0	0	0	0	0	0	0
AT2G11910	AT2G11910	0	0	349749068958577	0	0	0	0	0	0	0	81935845097209	0	454621630681245	698737738633553	0	800501757812548	0	0	0	0	649318933800945	0	0	0	0	770689654959157	0	0	729550274259741	0	0	0	0	0	0	0	0	0	0	0	515549358618482	0	0	537400682368878	0	0	0	32017439490215
AT5G54145	AT5G54145	0	508758334080462	349429924369538	0	0	0	0	0	0	443212450518532	0	463046661793298	0	0	0	0	0	331100113978539	0	0	0	0	904522757661518	0	0	0	0	0	0	0	0	0	0	71474660259489	0	0	0	0	0	0	0	0	496339163735285	328253404668395	0	0	0	0
AT1G17050	SPS2	0	0	349025213476041	0	0	0	0	0	0	360298247443048	0	0	0	0	0	0	0	0	0	0	0	0	0	0	0	0	0	0	0	0	0	0	0	0	0	0	0	0	0	0	0	0	0	0	0	0	0	0
AT3G02840	AT3G02840	0	512906177595949	348833537980235	0	0	0	0	0	0	0	0	0	0	0	0	0	0	41347386399188	0	0	0	734951651147738	0	0	347251450504217	0	0	0	0	0	0	0	0	120491005444923	0	0	0	0	0	896210987099439	494956353675815	0	0	0	0	0	0	0
AT5G54470	BBX29	0	0	348232301680437	0	0	0	0	0	0	477022778463892	0	0	0	0	0	0	0	261582560105295	0	0	0	0	0	0	0	0	0	0	0	0	0	0	0	583389593761112	0	0	344178544900608	0	0	0	0	0	0	0	0	0	0	0
AT1G23850	AT1G23850	0	0	347970514169017	0	0	0	0	0	0	0	0	0	0	0	0	0	0	0	0	0	0	0	0	0	0	0	0	0	0	0	0	0	0	0	0	0	0	0	0	0	0	0	0	0	0	0	0	255710255378205
AT5G64310	AGP1	0	644160536554866	347956561799011	520996100584638	0	0	0	0	0	388122700565517	0	0	0	0	0	0	0	117867260821059	0	0	3163442477214	101797203946252	872683901057082	0	0	0	0	0	0	0	0	0	0	106659631399139	0	0	121280839200823	0	466380312318059	12971663682873	0	0	0	0	0	0	719715435193432	0
AT4G13510	ATAMT1;1	0	477477206094686	347911806018382	0	0	0	0	664460314481048	0	0	0	710882972998004	0	0	0	0	0	0	0	0	0	0	0	0	0	0	0	0	0	756208059751352	0	0	613608900022756	259839665933026	0	0	0	139969077319014	12161392796176	0	0	0	0	0	0	686523022370001	0	0
AT3G44750	HDT1	0	0	346713408497042	0	0	0	0	0	0	0	495070112853246	0	507619888083356	0	0	994190090401653	0	0	0	0	397195511915154	0	0	0	0	327979025074448	0	0	0	0	0	0	0	0	0	0	0	0	0	0	102051290776405	0	0	0	0	0	0	0
AT5G59070	AT5G59070	0	286329876767336	346015130374932	0	0	0	0	0	0	270270201120671	0	323694235793918	0	0	0	0	0	0	0	0	0	0	0	0	0	0	0	0	0	0	0	0	0	0	0	0	0	0	0	0	0	0	0	0	0	0	0	0
AT1G17200	AT1G17200	0	0	345403209431064	0	0	0	0	0	0	0	0	0	0	0	0	0	0	0	0	0	0	0	0	0	0	0	0	0	0	0	0	0	0	285460213984677	0	0	0	0	0	0	352862513760807	0	0	0	0	0	0	0
AT4G19700	RING	0	0	345324265413997	0	0	0	0	0	0	49465298493629	0	0	0	0	0	26390625404063	0	29691384133459	0	0	0	0	0	0	0	0	0	0	0	0	0	0	0	333260775445717	0	0	0	0	0	0	0	0	0	0	0	0	32297734948922	0
AT4G30810	SCPL29	0	353053123786777	345255748183053	0	0	0	0	0	0	0	0	75894226602299	292740038754377	0	0	0	0	0	0	0	0	0	0	0	0	0	0	0	0	0	433147875987638	0	0	0	0	0	0	0	873288854951375	0	0	0	0	313586320301309	0	298090538163836	0	0
AT1G04430	AT1G04430	0	30287287462255	345100162490042	0	0	0	0	0	0	0	0	816146984532452	362708343883871	0	0	0	0	309229933060266	353558782356287	0	0	0	0	0	0	0	0	0	0	348515022238998	0	0	0	0	0	0	0	0	0	0	0	0	0	716486106233429	334533830181729	0	0	396450736366895
AT5G48655	AT5G48655	0	282196495012807	344793256705422	0	0	0	0	0	0	381040543485637	0	0	0	0	0	0	0	0	0	0	0	424377764196041	0	0	0	0	0	0	0	0	0	0	0	519371795689254	0	0	0	0	0	605105889909555	352495423996246	0	0	0	0	0	482050927307842	0
AT2G20370	RSA3	0	361019634443046	344725116095645	0	0	0	0	0	0	648634332114703	0	436073169711086	0	0	0	0	0	0	0	0	0	0	0	0	0	0	0	0	0	0	0	0	0	614503992773849	0	0	0	0	0	0	0	0	0	0	0	0	0	0
AT4G35750	AT4G35750	0	32323118819704	344340231105523	0	0	0	0	0	0	0	0	0	0	0	0	0	0	0	0	0	0	0	0	0	0	555443403752813	0	0	0	384183613595892	0	0	0	102232216670107	0	0	508129392687289	0	0	139228697224816	0	0	0	0	0	0	124597098662882	0
AT5G22520	AT5G22520	0	0	343935475254505	0	0	0	0	0	0	308725941328376	0	0	0	0	0	0	0	0	0	0	0	0	0	0	0	0	0	0	0	0	0	0	0	265845507488601	0	0	0	0	0	0	0	0	0	0	0	0	0	0
AT3G53740	AT3G53740	723537761362501	0	343592591249209	0	0	0	0	0	275466374854559	0	831268798064299	0	642634239923154	60860200956867	0	108310013795173	0	0	0	0	752593514635585	0	0	0	0	10424900875982	0	0	760719817644825	297975107820151	0	0	0	0	0	0	0	0	0	0	109599497913697	0	25803241295149	121623730936885	0	0	0	0
AT4G02050	STP7	0	275232609990657	343305925937723	0	0	0	0	0	0	419048682112759	0	295200571710055	0	0	0	0	0	0	0	0	0	0	0	0	0	0	0	0	0	403286368830259	0	0	0	400292703875975	0	0	0	0	0	0	0	0	0	0	0	0	0	0
AT1G65980	TPX1	424402563930281	0	342605697471115	0	0	0	0	0	0	0	0	0	306777356446789	300899987856819	0	619917088663019	500769686566645	0	342976147564996	0	0	0	0	0	0	512064477073807	0	0	464944546669919	423122933987436	0	0	0	0	0	0	0	0	0	0	0	0	353827800372641	859506512859001	0	0	0	0
AT1G57660	AT1G57660	609700216411164	0	342554070197447	0	0	0	0	0	280322253036927	0	79014439906843	0	638629731757859	636669367504249	0	104816160095584	0	0	0	0	75161483417419	0	0	0	0	100515765044493	0	0	857205929988271	0	0	0	0	0	0	0	0	0	0	0	660410670684869	0	291389467985792	113141403829539	0	0	0	272547940467205
AT1G20696	NFD3	0	0	342477636117906	0	0	0	0	0	0	0	0	429944690819202	918485301722212	0	0	0	0	0	0	0	381905945342674	0	0	0	0	253311333719444	0	0	0	0	0	0	0	445054774839444	0	0	0	0	0	0	0	0	0	442278625753434	0	0	0	0
AT4G27090	AT4G27090	893224289978947	0	341810860416713	0	0	0	0	0	277965246799614	0	904424318245161	0	610574751480385	804865331373382	0	109022034334326	0	0	0	0	742978664548309	0	0	0	0	11503018075827	0	0	962767357724847	464103126993762	0	0	0	0	0	0	0	0	0	0	920057565286078	0	35055435911882	137087880059534	0	0	0	43041307474849
AT3G09630	AT3G09630	920733320294802	0	341638332021575	0	0	0	0	0	0	0	705045392416451	0	473520953795938	68514342866453	0	867096329402965	0	0	0	0	584743624432581	0	0	0	0	87660137523916	0	0	774625169647977	435804812843908	0	0	0	0	0	0	0	0	0	0	496683900663397	0	0	833434895783581	0	0	0	385429076916059
AT1G02780	emb2386	835587804440782	0	341166164479475	0	0	0	0	0	290739674286908	0	771269108057948	0	601763157394438	695564633405755	0	103446662602967	0	0	0	0	673234119007661	0	0	0	0	950621284583524	0	0	859115039216837	38975718337981	0	0	0	0	0	0	0	0	0	0	632251918498512	0	313415429297918	122992644552199	0	0	0	419900179363561
AT1G10990	AT1G10990	0	330306269889777	341052299245097	0	0	0	0	0	0	0	0	0	0	0	0	0	0	0	0	0	0	0	0	0	0	0	0	0	0	267205228627619	0	0	0	548688387060627	0	0	0	0	0	0	0	0	254042376306209	0	0	0	0	0
AT2G40360	AT2G40360	0	0	340970484285988	0	0	0	0	0	0	0	458573065352171	0	357484476027324	0	0	759810001289197	0	0	0	0	435919929930989	0	0	0	0	420259057414764	0	0	395826990552965	0	0	0	0	0	0	0	0	0	0	0	562567755750618	0	0	0	0	0	0	0
AT3G53430	AT3G53430	0	0	340841589292422	0	0	0	0	0	356200030650658	0	445603333110242	0	606908871898925	340440586850468	0	729830545815465	0	0	0	0	597977349930477	0	0	0	0	421196377719309	0	0	499775367241078	0	0	0	0	0	0	0	0	0	0	0	474239424443774	0	0	8316347444528	0	0	0	605705555225256
AT2G38810	HTA8	0	0	340646373540052	0	0	0	0	0	0	545279510906703	606913016321911	0	757514819905646	0	0	516690082811927	0	0	0	0	25677948394094	0	0	0	0	448023269124201	0	0	0	0	0	0	0	0	0	0	0	0	0	0	482524926356046	0	0	0	0	0	0	0
AT3G23470	AT3G23470	0	0	340452750449511	0	0	0	0	0	0	0	0	136242031071882	369698981733226	0	0	0	0	0	660795334718212	0	0	0	0	0	0	0	0	0	0	423945365673602	0	0	0	612729519794666	0	0	0	0	128577405894321	0	0	0	0	380540946684764	893277323291732	554804354541079	0	0
AT3G08690	UBC11	0	0	339920609929064	0	0	0	440994332391029	0	0	365442429427929	0	0	0	0	0	470884578929293	0	0	0	0	0	0	0	0	0	254196015165798	0	0	0	411216019352582	0	569876458706163	0	367313718856612	0	0	0	0	0	0	0	0	0	0	0	0	0	0
AT5G22650	HDT2	0	0	339398966137606	0	0	0	0	0	0	259844504095411	693696766924646	0	612303061978619	287238573761774	0	101756565915369	0	0	0	0	612305280149655	0	0	0	0	760806843616381	0	0	630396123173891	0	0	0	0	0	0	0	0	0	0	0	119019583578367	0	0	638376487124293	0	0	0	0
AT1G14820	AT1G14820	0	438507305134423	339093875793049	0	0	0	0	0	0	466510832069604	0	0	0	0	0	0	0	0	0	0	0	0	0	0	0	0	0	0	0	0	0	0	0	0	0	0	0	0	0	0	0	0	0	0	0	0	0	0
AT5G56670	AT5G56670	0	0	338221471089192	0	0	0	0	0	358272437475086	0	615924643457099	0	61209574449039	439723485273427	0	812318744988638	0	0	0	0	674782285420695	0	0	0	0	516211096032752	0	0	593504439883352	330293733529023	0	0	0	0	0	0	0	0	0	0	724730096734199	0	0	973413761505963	0	0	0	565164277080663
AT1G10760	SOP1	0	0	338073054271046	0	0	0	0	0	0	570624761614055	0	0	0	0	0	0	0	0	0	0	0	0	0	0	0	0	0	0	0	0	0	0	0	0	0	0	0	0	0	0	0	0	0	0	0	0	0	0
AT3G44320	NIT3	0	856364941180342	337362788725111	0	0	0	0	452619095631639	0	0	0	412394654426459	0	348135651091014	0	0	0	0	29631553162817	0	0	0	0	0	0	0	0	0	0	0	0	0	484030849660399	370998937867263	0	0	0	0	0	0	0	403521789157524	0	0	0	0	0	0
AT1G69620	RPL34	792086196635613	0	337126602167688	0	0	0	0	0	261205674106975	0	729072731983747	0	512985349676567	527673392739699	0	105864816435708	0	0	0	0	696966146240571	0	0	0	0	587939285205869	0	0	847729550338548	422023377059348	0	0	0	0	0	0	0	0	0	0	845123499400171	0	297129570785393	118926326512338	0	0	0	499894716729432
AT2G15910	AT2G15910	0	846738103185162	336765522581627	0	0	0	0	0	0	821562220605156	0	0	0	0	0	0	0	0	0	0	0	0	0	0	0	384518655556047	0	0	0	0	0	0	0	0	0	0	0	0	0	0	0	502488594693961	526243121919085	0	0	0	0	0
AT4G26700	FIM1	0	0	336578914520677	0	0	0	0	0	0	566070073611825	0	0	0	0	0	0	0	0	0	0	0	0	0	0	0	0	0	0	0	0	0	0	0	0	0	0	0	0	0	0	0	0	0	0	0	0	0	0
AT5G48300	APS1	0	757564078751665	336227446381155	0	0	0	0	0	0	587138840296601	0	0	0	0	0	0	0	0	0	0	0	0	0	0	0	0	0	0	0	0	0	0	0	0	0	0	0	0	0	0	0	513294269107355	286751463305228	0	0	0	0	0
AT2G45450	ZPR1	0	0	335662497798566	0	0	0	0	0	0	588124505575037	0	526956953270511	0	0	0	0	0	0	0	0	0	0	0	0	0	0	0	0	0	0	0	0	0	0	0	0	0	0	0	0	0	0	0	375951115892941	390479591189206	0	0	0
AT2G29530	TIM10	332380140458027	0	335601296918926	0	0	0	0	0	282072455805641	0	276733456971363	0	581828370440356	0	0	676717512307475	0	0	0	0	509091988779202	0	0	0	0	0	0	0	264985525178845	0	0	0	0	0	0	0	0	0	0	0	888614127805301	0	0	74454010632184	0	0	0	0
AT2G01300	AT2G01300	0	140759240613045	335475197812311	0	0	0	0	0	0	0	0	912842466226443	0	0	0	0	0	0	0	0	0	125696811612757	0	0	0	0	0	0	0	0	0	0	0	138663645391413	0	0	0	0	173328348901132	155266697446482	0	0	0	0	0	563310390732734	0	0
AT3G28900	AT3G28900	0	0	335169371623867	0	0	0	0	0	297998317795364	0	62269268921641	0	588557537547859	368792550549431	0	818010667690599	0	0	0	0	651672111070908	0	0	0	0	695836689010099	0	0	497159096093724	0	0	0	0	0	0	0	0	0	0	0	837135179002611	0	0	915071852420339	0	0	0	0
AT2G24570	WRKY17	0	102156302976217	335094553714476	0	0	0	0	0	0	0	0	853266477410983	274737594207923	0	0	0	0	0	0	0	0	0	0	0	0	0	0	0	0	297777165834099	0	0	0	935476908495176	0	0	0	0	688419602764451	123673966947193	0	0	0	0	0	0	395825055606087	0
AT1G77760	NR1	0	0	334860531858334	0	0	0	0	0	0	0	0	0	0	0	0	0	0	0	0	0	0	0	0	0	0	0	0	0	0	0	0	0	0	602780784242725	0	0	0	0	0	714250201464348	0	0	0	0	0	0	543407288385254	0
AT2G44290	AT2G44290	0	0	334840967209743	0	0	0	0	0	0	106900907831985	0	0	0	0	0	0	0	0	0	0	0	0	0	0	0	0	0	0	0	0	0	0	0	0	0	0	0	0	0	0	0	0	0	0	0	0	0	0
AT4G18730	RPL16B	0	0	334573811503902	0	0	0	0	0	338964604950061	0	900863923586835	0	682375507247416	549333719065007	0	117695164647583	0	0	0	0	811532066051149	0	0	0	0	131937847465305	0	0	830115308494684	0	0	0	0	0	0	0	0	0	0	0	827456945452522	0	277481796991113	11767168426059	0	0	0	0
AT5G66460	MAN7	0	680113078046344	334054875821654	0	0	0	0	0	0	892353839956548	0	459661626642583	0	0	0	0	0	0	0	0	0	0	0	0	0	0	0	0	0	0	0	0	0	0	0	0	0	0	0	0	0	0	271737598988938	0	0	0	0	0
AT2G27130	AT2G27130	0	0	334006499419057	0	0	0	0	0	0	483965093631516	0	0	252088252961335	0	0	0	0	0	0	0	0	0	0	0	0	0	0	0	0	0	0	0	0	0	306602474032126	0	0	0	0	0	0	0	0	252646595789893	0	0	0	0
AT1G51190	PLT2	0	0	333572807757297	0	0	0	0	0	0	614249479973822	0	0	0	0	0	0	0	0	0	0	0	0	0	0	0	0	0	0	0	0	0	0	0	0	0	0	0	0	0	0	0	0	0	0	0	0	0	0
AT4G00490	BMY9	0	293623128115409	332786048992671	0	0	0	0	0	0	119726329095776	0	0	0	0	0	0	0	0	0	0	0	0	0	0	0	0	0	0	0	0	0	0	0	0	0	0	0	0	0	0	0	0	270997863887047	0	0	0	0	0
AT2G01505	CLE16	0	0	332285901555767	0	0	0	0	0	0	810099877637641	0	0	0	0	0	28268236263105	0	0	0	0	0	0	0	0	0	0	0	0	0	346937661043582	0	0	0	291756759770804	0	0	0	0	0	0	0	0	0	0	286065931906897	0	0	0
AT5G47930	AT5G47930	817436843167983	0	332143780792115	0	0	0	0	0	26895093906859	0	749307189987932	0	569516080821717	633908811671831	0	971135227731989	0	0	0	0	651830406218002	0	0	0	0	601393425763178	0	0	80307619114084	458209349674438	0	0	0	0	0	0	0	0	0	0	764168344639832	0	26965132798759	117092319888034	0	0	0	562893264873323
AT1G48330	AT1G48330	0	744489024894874	331092840686619	0	0	0	0	0	0	462040360708368	0	897755524968497	0	0	0	0	0	0	0	0	0	0	0	0	0	0	0	0	0	316662440589245	0	0	0	820787402413882	0	0	0	0	479267821199422	0	0	0	0	0	348950546259033	0	0	0
AT1G34030	AT1G34030	552560803921633	0	330266495155962	0	0	0	0	0	326902234830078	0	708346913442194	0	676292449611756	479490061960139	0	957699741520898	0	0	0	0	621336403669942	0	0	0	0	759777560029638	0	0	690928606316161	0	0	0	0	0	0	0	0	0	0	0	773875727972299	0	331638802696335	103324787851967	0	0	0	362461399531493
AT3G56020	AT3G56020	791259498120266	0	330099027207459	0	0	0	0	0	344424270910697	0	660180808717656	0	533462350216529	64375873451323	0	908481047631693	0	0	0	0	605332772557063	0	0	0	0	79539853575079	0	0	769369002137325	457008229104917	0	0	0	0	0	0	0	0	0	0	952157443737597	0	296374799103291	104266011659733	0	0	0	417268741411549
AT1G11475	NRPE10	0	0	329675743283095	0	0	0	0	0	0	493576734738968	389533004914187	0	342684835173379	0	0	518819321985554	0	0	0	0	312909774318001	258487254070441	0	0	0	356431635966429	0	0	0	0	0	0	0	0	0	0	0	0	0	0	76713510753929	0	0	265882517841849	0	0	0	0
AT3G07410	RABA5b	0	96645627958692	329439627391157	0	0	0	0	0	0	93272859495599	0	0	0	0	0	0	0	0	0	0	0	0	0	0	0	0	0	0	0	0	0	0	0	0	0	0	0	0	0	0	27272539064165	418316234222559	458110262258044	0	0	0	0	0
AT2G34250	AT2G34250	0	0	329042984658335	0	0	0	0	0	0	264856644928494	0	453386238609681	359673318359686	0	0	0	0	0	0	554606277557982	0	0	0	0	0	0	0	0	0	437091731623447	0	0	0	0	0	0	0	0	0	0	0	0	0	637149076473307	0	0	0	0
AT1G32190	AT1G32190	34905832409139	0	328278559995703	0	0	0	0	0	0	519900246988863	0	0	0	0	0	297812349879827	0	0	0	0	0	0	0	0	0	0	0	0	0	265681887209739	0	0	0	0	0	0	0	0	0	0	0	0	0	0	0	0	0	0
AT3G17120	AT3G17120	0	0	328130025447817	0	0	0	0	0	0	42044587359635	0	0	0	0	0	0	0	0	0	0	0	0	0	0	0	0	0	0	0	0	0	434551878090112	0	0	0	0	0	0	0	0	0	0	0	307913029131246	0	0	0	0
AT3G25597	AT3G25597	0	106705292107813	327683664735176	0	0	0	0	0	0	0	0	525270209558135	0	0	0	0	0	0	0	0	0	0	0	0	0	0	0	0	0	0	0	731280797554045	0	51999372846181	462673601686309	0	0	0	779366375558101	126971341408678	0	403781474175101	0	0	0	0	477182828264617	0
AT4G33120	AT4G33120	0	0	327648454112527	0	0	0	0	0	0	0	0	388680675227253	0	0	0	0	0	0	0	0	0	0	0	0	0	0	0	0	0	0	121473180536427	0	0	0	0	0	995867593491258	0	0	0	0	0	0	292402780540893	261570054371102	0	0	0
AT2G46950	CYP709B2	0	0	327316821799296	0	0	0	0	0	0	196641494144323	0	0	0	0	0	0	0	0	0	0	0	0	0	0	0	0	0	0	0	0	0	0	0	274825325767239	0	0	0	0	587703409366128	0	0	0	0	0	0	569409803191264	0	0
AT3G25780	AOC3	0	0	326936243655244	782873855646194	0	0	0	0	0	0	0	0	0	0	0	0	0	265474424980005	0	0	0	927261245497055	106285125940038	0	851904519869394	0	0	0	0	0	0	0	0	383073021762733	0	0	462379554061339	0	0	0	0	0	0	476277226613401	0	0	0	0
AT5G13850	NACA3	0	0	326238365185949	0	0	0	0	0	0	0	564839209935071	0	393708029207372	341779510526175	0	662130741810065	0	0	0	0	567399222521459	0	0	0	0	495363209168975	0	0	43556830206387	0	0	0	0	0	0	0	0	0	0	0	466698791295285	0	297970568701016	761371057243144	0	0	0	311996695509852
AT3G43670	AT3G43670	0	0	325567798553757	0	0	0	0	320004397891006	0	609893516136104	0	0	0	0	0	0	0	0	0	0	0	0	0	0	0	0	0	0	0	0	0	0	0	0	0	0	0	0	0	0	0	0	0	0	0	0	0	0
AT1G06040	STO	0	0	325489785151234	0	0	0	0	0	0	90541850572271	0	0	0	0	0	0	0	0	0	0	0	0	0	0	0	0	0	0	0	0	0	0	0	421109973317211	0	0	0	0	0	0	0	0	0	0	0	0	0	3960789486232
AT2G18740	AT2G18740	0	0	325402727346843	0	0	0	0	0	309738531230388	260339431468116	434178155311265	0	432887982568084	294414466531087	0	394889606520771	0	0	0	0	384806093305297	0	0	0	0	335389412680268	0	0	275722507048553	0	0	0	0	0	0	0	0	0	0	0	686678476237852	0	0	513530298957559	0	0	0	268871886162611
AT4G22250	AT4G22250	0	0	325283654402015	0	0	0	0	0	0	60908592083966	0	0	0	0	0	0	0	0	0	0	0	0	0	0	0	0	0	0	0	0	0	0	0	0	0	0	0	0	0	0	0	0	0	0	0	0	0	0
AT3G18230	AT3G18230	0	0	325045647665152	0	0	0	0	0	0	982199992448137	0	0	0	0	0	0	0	0	0	0	0	0	0	0	0	0	0	0	0	0	0	0	0	0	0	0	0	0	0	0	0	0	0	0	0	0	0	0
AT4G29520	AT4G29520	0	0	324928367819708	0	0	0	0	0	0	0	0	54222936063978	337770768135032	0	0	0	0	0	0	0	0	0	0	0	0	0	0	0	0	0	0	0	0	0	46384207325012	0	0	0	0	0	0	0	0	718053564967182	0	0	0	0
AT1G67030	ZFP6	290344058865796	0	324903962766626	0	0	0	0	0	0	632458441760013	0	0	0	462602175019394	0	0	0	0	0	0	0	0	0	0	0	0	0	0	589728256569215	0	0	0	0	49019018765961	0	0	0	0	0	0	506260976137604	0	307552836591844	0	0	0	0	392979163502234
AT5G45100	BRG1	0	382330390736119	324768409400487	0	0	0	0	0	0	0	0	0	0	0	0	0	0	256119081311719	0	0	0	549889724456729	279993536601457	0	0	0	0	0	0	0	0	0	0	428155325073382	0	0	0	0	0	0	0	0	0	0	0	0	0	305230162776694
AT1G14370	PBL2	0	405518230078689	324277463743533	0	0	0	0	0	0	0	0	0	0	0	0	0	0	0	0	0	0	0	0	0	0	0	0	0	0	0	0	0	0	506137946236274	0	0	0	0	0	757714033371996	0	0	0	0	0	0	472748267467207	0
AT5G47120	BI1	0	419504640428388	324256143382037	0	0	0	0	0	0	387897044725605	0	409154829954605	0	0	0	0	0	305907592213366	0	0	0	0	0	0	0	0	0	354080538810809	0	0	0	0	0	469573569480762	0	0	0	0	39204878687956	810925231479804	0	0	0	0	0	0	32979829927896	0
AT3G62650	AT3G62650	34957551945875	0	323916179538245	0	0	0	0	0	0	0	0	0	0	515773073039375	0	475007741941036	0	0	82688535433917	0	0	0	0	0	0	46709738320917	0	0	495763899233563	601790515637811	0	0	0	426364648466479	0	0	0	0	0	0	0	0	0	279375915910079	371227037206584	0	0	0
AT5G27920	AT5G27920	0	0	323836175228209	0	0	0	0	0	0	0	0	0	0	0	0	0	0	0	0	0	0	0	0	0	0	0	0	0	0	0	0	0	0	415494447473542	0	0	0	0	0	0	0	0	0	0	0	0	0	0
AT3G59540	AT3G59540	711248887464997	0	323398655597534	0	0	0	0	0	0	0	821113386595236	0	629671929942516	638083917497309	0	103831882411509	0	0	0	0	731275068914818	0	0	0	0	102600674819505	0	0	776259570297384	421009829011079	0	0	0	0	0	0	0	0	0	0	81461686161106	0	0	138407152260878	0	0	0	374790981002277
AT1G49110	AT1G49110	0	0	323336150705839	0	0	0	0	0	0	474540691957223	0	0	0	0	0	0	0	0	0	0	0	0	0	0	0	0	0	0	0	0	0	0	0	0	0	0	0	0	0	0	0	0	0	0	0	0	0	0
AT1G18800	NRP2	386968414402591	0	323155296170586	0	0	0	0	0	0	0	426121984729026	0	349629174301011	0	0	552380602764081	0	0	0	0	379782886675511	0	0	0	0	0	0	0	30508402419879	0	0	0	0	0	0	0	0	0	0	0	66585933421783	0	0	343950742528863	0	0	0	0
AT2G35605	AT2G35605	0	0	322726086295284	0	0	0	0	0	0	331433990508522	333516720194292	0	453829831430101	0	0	505885692436121	0	0	0	0	718820454797107	0	0	0	0	312150844372589	0	0	0	0	0	0	0	0	0	0	0	0	0	0	70058829998805	0	0	287907811515429	0	0	0	0
AT3G15480	AT3G15480	0	0	321887254926182	0	0	0	0	0	0	338644274450625	0	3259827414356	0	0	0	0	0	0	0	0	320666155008799	0	0	0	0	0	0	0	0	0	0	75279756273638	0	291782722876471	0	0	0	0	0	0	0	0	0	493262843818515	0	0	0	548002924711516
AT4G17460	JAB	0	0	321136012257142	0	0	0	0	0	0	0	0	286791749575378	0	250463726706659	0	0	0	336091343493841	0	0	0	0	831397244126748	0	0	0	0	0	0	0	0	0	0	0	0	72333709127955	0	0	30111444216168	0	0	0	0	0	370535386477583	0	0	527831092735178
AT3G14370	WAG2	0	321864831449887	320786004317981	0	0	0	0	0	0	0	0	674194653238036	359132090114322	0	0	0	0	0	0	0	287271986942759	0	0	0	0	0	0	0	0	0	0	0	0	415315921030553	0	0	0	0	0	0	0	0	0	463331772786641	0	0	0	0
AT1G76600	AT1G76600	0	121626118653233	320735595495641	363450018417864	0	0	0	0	0	624485745943783	0	796889232438355	0	0	0	0	0	690543819251082	0	0	0	0	856334956600906	0	498506388992085	0	0	0	0	0	0	0	0	114073340822495	0	0	840297226412469	0	999702864254819	136019676894448	0	283411337768247	0	0	0	0	39969877105729	0
AT1G10470	MEE7	0	507391298112154	320731185409777	0	0	0	0	0	0	563867223301794	0	665285983119516	0	0	0	0	0	0	0	0	0	0	0	0	0	0	0	0	0	0	0	0	0	252240464554639	0	323591446702947	0	0	674516777999201	669480406510114	0	0	0	0	0	0	0	0
AT4G17520	AT4G17520	0	0	320464311562083	0	0	0	0	0	327906352306927	0	351914086847305	0	505091793169095	373996117279965	0	5720624237462	0	0	0	0	477401598351633	0	0	0	0	0	0	0	353410777916012	0	0	0	0	0	0	0	0	0	0	0	569988400750601	0	0	51775420997535	0	0	0	415044576281983
AT4G34670	AT4G34670	920654413366405	0	319879342200148	0	0	0	0	0	0	0	807637984638626	0	615797444147356	753429774355857	0	100344351199384	0	0	0	0	732938067298492	0	0	0	0	108141746241173	0	0	927283323486636	491026354324655	0	0	0	0	0	0	0	0	0	0	715538568218475	0	0	110543643397478	0	0	0	340762486460004
AT5G58750	AT5G58750	0	599752135633937	319422001373888	0	0	0	0	0	0	479630089638021	0	773502228696479	0	0	0	0	0	0	0	0	0	0	0	0	0	0	0	458680137751607	0	0	748545456517665	0	0	611350348732942	0	0	0	0	792279635083767	784348801112243	0	0	0	0	0	0	0	0
AT1G13530	AT1G13530	0	0	319198220683688	0	0	0	0	0	0	571110619341618	0	0	0	0	0	0	0	0	0	0	0	0	0	0	0	0	0	0	0	0	0	0	0	437345882814376	0	0	0	0	0	0	0	0	0	0	0	0	0	0
AT1G04480	AT1G04480	536843604725771	0	319128349556169	0	0	0	0	0	0	0	940441756337838	0	593112200245473	705357913082575	0	109509379452827	0	0	0	0	768436497418098	0	0	0	0	113226147076769	0	0	941330900867738	276073670918291	0	0	0	0	0	0	0	0	0	0	673548922011067	0	292522535104695	10437348820698	0	0	0	0
AT1G77200	ERF037	0	0	318882666542359	0	0	0	0	0	0	0	0	0	35411791184169	0	0	0	0	0	0	0	0	0	0	0	0	0	0	0	0	0	0	0	0	0	0	0	0	0	0	0	0	0	0	473575856488072	0	0	0	0
AT3G52590	UBQ1	595131042857369	0	318658256529187	0	0	0	0	0	309171996885869	0	933823738518186	0	58504567365604	701909606531057	0	11769548137754	0	0	0	0	752380446474784	0	0	0	0	121781521821711	0	0	890654195864097	0	0	0	0	0	0	0	0	0	0	0	88819038974101	0	387251353100018	124612194836291	0	0	0	398373907981435
AT4G18030	AT4G18030	0	0	317660283785485	0	0	0	0	0	0	0	0	452241566526605	0	0	0	0	0	0	0	0	0	0	0	0	0	0	0	0	0	479978237006977	0	0	0	0	0	308643495907176	0	0	0	0	0	0	0	715480657883944	0	0	0	403925822949084
AT1G61570	TIM13	0	0	316797168875775	0	0	0	0	0	0	0	493189044729498	0	501545704318939	0	0	686567861040872	0	0	0	0	575111922933828	0	0	0	0	343594805929417	0	0	329740085171304	0	0	0	0	0	0	0	0	0	0	0	898530986512116	0	0	387464722822104	0	0	0	0
AT3G49430	SRp34a	0	0	316178690765382	0	0	0	0	0	0	0	42116780088947	0	298155605488066	0	0	379202682240652	0	0	0	0	421150831033166	0	0	0	0	384426591851431	0	0	0	0	0	0	0	0	0	0	0	0	0	0	0	0	0	255613652747924	0	0	0	300159025198864
AT3G58460	RBL15	0	0	315876429072312	0	0	0	0	0	0	968749089627232	0	0	0	0	0	0	0	0	0	0	0	0	0	0	0	0	0	0	0	0	0	0	0	0	0	0	0	0	0	0	0	0	0	0	0	0	0	0
AT1G53310	PPC1	0	0	315753647896624	0	0	0	0	0	0	0	0	0	0	0	0	0	0	0	0	0	0	0	0	0	0	0	0	261691899612113	0	0	0	0	0	0	0	0	0	0	0	0	0	0	0	303048453575707	0	0	0	0
AT5G59790	AT5G59790	0	0	315294804792598	0	0	0	0	0	0	127255649666143	0	0	0	0	0	0	0	0	0	0	0	0	0	0	0	0	0	0	0	0	0	0	0	0	0	0	0	0	0	0	260568752332295	0	0	0	0	0	0	0
AT3G16150	ASPGB1	0	0	315294442646197	0	0	0	0	0	0	0	0	569463703926252	302048800650546	0	0	517743214187412	0	0	0	0	0	0	0	0	0	0	0	0	318293303836984	0	0	0	0	952700205788339	0	0	0	0	375128604787661	690668866217277	0	0	0	0	706435964589105	0	49087728064068	0
AT5G27120	AT5G27120	0	0	315154662919283	0	0	0	0	0	0	0	521231580627171	0	67011710935211	0	0	120554672637346	0	0	0	0	734498249334487	0	0	0	0	564875726418622	0	0	305815793972167	0	0	0	0	0	0	0	0	0	0	0	115161765759031	0	0	304794146347592	0	0	0	0
AT3G26090	RGS1	0	279147925334378	315068832102258	0	0	0	0	0	0	710354512837596	0	0	0	0	0	0	0	0	0	0	0	0	0	0	0	0	0	0	0	0	0	0	0	0	0	0	0	0	0	0	0	0	0	0	0	0	0	0
AT4G29680	AT4G29680	0	0	315041137764298	0	0	0	0	0	0	479901735358497	0	258699067112156	298934316817093	0	0	0	0	0	0	0	0	0	0	0	0	0	0	0	0	0	0	0	0	0	763692450753984	0	0	0	0	0	0	0	0	372612047659954	0	0	0	0
AT4G02930	AT4G02930	0	0	314904256244961	0	0	0	0	0	0	0	259523137894916	0	469363118311739	0	0	568439688288823	0	0	0	0	481647838481324	0	0	0	0	340705763855611	0	0	0	0	0	0	0	0	0	0	0	0	0	0	466075120937092	0	0	548655856271172	0	0	0	0
AT1G02520	PGP11	0	0	313962521251673	0	0	0	0	0	0	0	0	0	0	0	0	0	0	0	0	0	0	0	0	0	0	0	0	0	0	281697634853202	0	0	0	0	0	0	0	0	0	0	0	0	0	0	0	0	0	0
AT3G62840	AT3G62840	266571492451327	0	313950658223837	0	0	0	0	0	0	444221072747792	303962552095396	0	501306016753909	0	0	308609772908945	0	0	0	0	480680136158351	0	0	0	0	0	0	0	0	0	0	0	0	0	0	0	0	0	0	0	418653777751747	0	0	622052380834244	0	0	0	383252407592375
AT2G24790	COL3	0	0	313787040811782	0	0	0	0	0	0	417900241710943	251385104241679	0	0	0	0	0	0	0	0	0	0	0	0	0	0	479771364282735	0	0	0	0	0	0	0	250903535397894	0	0	0	0	0	0	0	0	292105395833558	0	0	0	0	0
AT3G23990	HSP60-3B	0	0	313300714580789	0	0	0	0	0	0	0	303439957013492	0	392058242613976	0	0	716596210321833	0	0	0	0	366825669230533	0	0	0	0	336418572441822	0	0	418968615334029	0	0	0	0	0	0	0	0	0	0	0	286257284657836	0	0	295362596882177	0	0	0	0
AT5G66650	AT5G66650	0	400005845831975	312508247650887	0	0	0	0	0	0	0	0	0	0	0	0	0	0	472300737263395	0	0	0	946869241600066	32211460572321	0	720726565633715	0	0	0	0	0	0	0	0	829478407138863	0	0	816218534552272	0	0	527326672856225	0	0	0	0	0	0	0	0
AT4G30800	AT4G30800	0	0	311830650031033	0	0	0	0	0	0	0	0	0	454489406937658	0	0	29333817660399	0	0	0	0	299430321130284	0	0	0	0	0	0	0	0	0	0	0	0	0	0	0	0	0	0	0	642236175935577	0	0	316368579850689	0	0	0	0
AT5G16560	KAN1	0	0	311322979147634	0	0	0	0	0	0	0	0	0	25632750652041	0	0	72449509649765	0	0	0	0	0	0	0	0	0	0	0	0	0	428904747781231	0	0	0	345064108323085	0	0	0	0	0	0	0	0	0	0	0	0	0	0
AT1G76340	GONST3	0	703951068068738	311045815563338	0	0	0	0	0	0	447692347649932	0	636130250958888	253319688439475	0	0	0	0	0	0	0	0	0	0	0	0	0	0	0	0	0	0	0	0	39252084273656	0	0	0	0	0	0	0	0	0	0	0	0	0	277826800086851
AT3G10090	AT3G10090	0	0	310862986137374	0	0	0	0	0	0	0	395568198157538	0	385667668984005	26873533053283	0	641877552891051	0	0	0	0	601173931401392	0	0	0	0	367809841930096	0	0	404600133635963	0	0	0	0	0	0	0	0	0	0	0	697976312656376	0	0	512308272425126	0	0	0	0
AT1G74060	AT1G74060	0	0	310718082683075	0	0	0	0	0	0	0	805951989540637	0	49972008292618	578565438416819	0	84710047211404	0	0	0	0	588868508258986	0	0	0	0	858519132454387	0	0	749035507176941	0	0	0	0	0	0	0	0	0	0	0	682230493945635	0	288702927921395	774370853360146	0	0	0	0
AT4G12720	NUDT7	0	0	310468531619114	0	0	0	0	0	0	0	0	440065482061481	0	0	0	0	0	0	0	0	0	752016558690693	0	0	406920083238257	0	0	0	0	0	0	0	0	565726324541275	0	0	546589941202121	0	0	0	0	0	0	0	413846945928119	0	0	0
AT3G14540	AT3G14540	0	0	309421459822674	0	0	0	0	0	0	0	0	306618851091405	377963684775919	0	0	0	0	0	0	0	386101155651891	0	0	0	0	0	0	0	0	0	0	0	0	0	0	0	0	0	0	0	0	0	0	479204831728299	0	0	0	0
AT5G45350	AT5G45350	0	756738956065179	309060618974212	0	0	0	914629698482392	0	0	374308649190382	0	320678785538079	0	0	0	0	0	378323699028409	0	0	0	0	0	0	0	0	0	0	0	0	0	0	0	447636864999757	0	0	0	0	772268272425179	742169937244424	0	353173205032075	0	0	0	0	0	0
AT2G16230	AT2G16230	0	0	308774397000838	0	0	0	0	0	0	0	0	0	0	0	0	0	0	0	0	0	334917390082049	0	0	0	0	0	0	0	0	0	0	0	0	0	0	0	0	0	0	0	0	0	0	266080309223549	0	0	0	0
AT5G65683	WAVH2	0	654345156554689	308774075838909	0	0	0	0	0	0	371934891215578	0	286173435325474	0	0	0	0	0	0	0	0	0	0	0	0	0	0	0	0	0	0	0	0	0	488740917257947	0	0	0	0	0	387268214146736	0	336320073917059	0	0	0	0	0	0
AT5G11880	AT5G11880	0	0	308624918276876	0	0	0	0	0	0	0	0	0	292534229504371	0	0	32757090014781	0	0	0	0	265747045354499	0	0	0	0	0	0	0	37418228024182	0	0	0	0	0	0	0	0	0	0	0	300247316078928	0	0	382618398619393	0	0	0	0
AT4G01560	MEE49	358018385102068	0	308567415256423	0	0	0	0	0	0	0	43353967541021	0	36843781658868	0	0	552411466351934	0	0	0	0	407095004051912	0	0	0	0	269862401775338	0	0	307872739870203	0	0	0	0	0	0	0	0	0	0	0	529655153003403	0	0	265306464507285	0	0	0	0
AT1G62300	WRKY6	0	843725851775587	308380515942073	0	0	0	0	0	0	0	0	614430037094665	0	0	0	0	0	0	0	0	0	0	0	0	0	0	0	0	0	0	0	0	0	711029674355492	0	0	0	0	254150104448838	111401448817075	0	0	0	0	0	0	42024559429687	0
AT2G46150	AT2G46150	0	661629960383116	308119522126955	0	0	0	0	0	0	0	0	43488252069507	0	0	0	0	0	0	0	0	0	0	0	0	0	0	0	0	0	294020821350114	0	0	0	893714432990031	0	0	0	821990708037377	0	644383987351542	0	0	0	0	0	0	0	0
AT3G22790	NET1A	0	0	307628904177263	0	0	0	0	0	0	0	0	0	0	0	0	0	0	0	0	0	0	0	0	0	0	0	0	0	0	0	0	0	0	0	0	0	0	0	0	0	0	0	0	0	0	0	0	0
AT3G16780	AT3G16780	0	0	307453953538669	0	0	0	0	0	0	0	3318430847137	0	593790985326028	338407927537902	0	602367722565529	0	0	0	0	549807923331345	0	0	0	0	388125823580651	0	0	392759524261704	0	0	0	0	0	0	0	0	0	0	0	571535454636197	0	0	603754823931328	0	0	0	280712608782973
AT4G17190	FPS2	0	0	307170158342393	0	0	0	0	0	0	0	0	445567101448684	276615425864619	0	0	0	0	0	0	0	0	0	0	0	0	0	0	0	0	0	0	0	0	0	0	0	0	0	0	0	0	0	0	359984193800337	0	0	0	336369254934685
AT2G21160	AT2G21160	0	0	307114563606981	0	0	0	0	0	0	0	0	511151080210257	548202227484595	0	0	0	0	0	0	736116486375531	0	0	0	0	0	0	0	0	0	705005686291842	0	0	0	0	0	0	0	0	0	0	0	0	0	830309527070726	0	0	0	397685926735937
AT5G60630	AT5G60630	0	906024214337551	306897269371479	0	0	0	0	0	0	663271637023738	0	0	0	0	0	0	0	0	0	0	0	0	0	0	0	0	0	0	0	0	0	0	0	0	0	0	0	0	0	0	0	435100223974245	454501902465209	0	0	0	0	0
AT3G25230	ROF1	0	0	306424822742135	0	0	0	0	0	0	31804235993427	0	0	0	0	0	0	0	0	0	0	0	0	0	0	0	0	0	0	0	0	0	0	0	0	0	0	0	0	0	0	0	0	0	270147317894501	0	0	0	44538967285743
AT4G37590	NPY5	0	0	306222649911788	0	0	0	0	0	0	515366924856359	274633248404732	257747497486432	0	0	0	0	0	0	0	0	0	0	0	0	0	0	0	0	0	0	0	0	0	0	0	0	0	0	0	0	0	0	0	0	0	0	0	536531082573203
AT2G39650	AT2G39650	0	370250037763923	305949468971805	0	0	0	0	0	0	0	0	0	0	0	0	0	0	463520240157409	0	0	0	0	0	0	0	0	0	0	0	0	0	0	0	588270199421766	0	0	326027359106667	0	0	403427034759952	0	0	0	0	0	0	0	0
AT1G66500	AT1G66500	0	722456215808934	305350738346079	652109983331962	0	0	0	0	0	0	0	0	0	0	0	0	0	686464023589443	0	0	0	99805766847021	528765531097285	0	33452760523452	0	0	0	0	0	0	0	0	100899912696082	0	0	881597248505431	0	318122210673997	117123692296788	0	0	0	0	0	0	650332106500865	0
AT2G44080	ARL	0	0	305136123688722	0	0	0	0	0	0	540260667351253	0	0	0	0	0	0	0	0	0	0	0	0	0	0	0	0	0	0	0	0	0	0	0	340924235360831	0	0	0	0	0	349607837802935	0	25728199890594	0	0	0	0	268422057652231	0
AT1G64880	AT1G64880	391838050318818	0	304880967273519	0	0	0	0	0	0	0	276245077699928	0	367002795964032	0	0	401957290880318	0	0	0	0	463882500625283	0	0	0	0	0	0	0	0	0	0	0	0	0	0	0	0	0	0	0	337167106507478	0	0	361422851126953	0	0	0	0
AT5G59820	ZAT12	0	964301937117154	304329395288437	0	0	0	0	0	0	0	0	39274276720043	0	0	0	0	0	108659758763679	0	0	0	788033479528468	687012822522355	0	0	0	0	0	0	0	0	0	0	121005975936308	0	0	811028563337837	0	849095648491023	166421468158442	0	0	0	0	0	0	947342122694212	0
AT3G05390	AT3G05390	0	103103103677433	304313203268232	0	0	0	0	0	0	0	0	864389873947038	25425639192697	0	0	0	0	0	0	0	0	0	0	0	0	0	0	0	0	0	0	0	0	325268910136634	0	0	0	0	463417907954117	640788761435332	0	0	0	0	0	0	0	0
AT1G35140	PHI-1	0	0	304241221756358	0	0	0	0	0	0	0	0	0	0	0	0	0	0	0	0	0	0	0	0	0	0	0	0	0	317715533709855	0	0	0	601961223133907	735690767629096	0	0	0	0	0	0	0	0	0	0	0	0	0	0
AT4G23010	UTR2	0	168899187729561	304206411259812	0	0	0	0	0	0	335266516104019	0	854522539757799	0	0	0	0	0	0	0	0	0	0	0	0	0	0	0	0	0	0	0	0	0	436654531927976	0	0	0	0	548133505890385	155995280403459	0	458918940548793	0	0	0	0	382068760629267	0
AT2G24180	CYP71B6	0	683248889293592	304005118563613	0	0	0	0	0	0	387635161369901	0	0	0	0	0	0	0	0	0	0	0	0	0	0	0	0	0	0	0	0	0	0	0	538768815340563	0	0	0	0	0	554955362284796	0	289538908430817	0	0	0	0	0	0
AT5G61600	ERF104	0	0	303997810151521	0	0	0	0	0	0	0	0	0	0	483895707743388	0	0	0	0	0	0	0	105896201989061	0	0	0	0	0	0	0	0	0	0	0	689692486376578	0	0	631628071359646	0	0	376047048371712	78726002063615	0	410734387087004	0	0	0	574213126785842	0
AT2G01180	PAP1	0	342034703931689	303987989783637	0	0	0	0	0	0	315646363124735	0	0	0	0	0	0	0	0	0	0	0	0	0	0	0	0	0	0	0	260636130616667	0	0	0	769604432008501	0	0	0	0	0	666893155425781	0	0	0	0	0	0	0	0
AT3G52580	AT3G52580	0	0	303749422807451	0	0	0	0	0	0	0	642688156702973	0	672851851054019	486931564562909	0	939068647686249	0	0	0	0	56366482613609	0	0	0	0	765172639303951	0	0	612381934204076	0	0	0	0	0	0	0	0	0	0	0	636969872586326	0	0	840118212554041	0	0	0	0
AT3G23920	TR-BAMY	0	118163443650845	303607731979773	0	0	0	0	0	0	304892602875907	0	0	0	0	0	0	0	650267480783119	0	0	0	417488784702317	300583904026001	0	513915775472096	0	0	0	0	0	0	0	0	11284014052502	0	0	693662219709446	0	0	1324493500301	0	657819587902466	0	0	0	0	562249465179202	0
AT4G33160	AT4G33160	0	0	303453278422009	0	0	0	0	0	0	0	0	0	0	0	0	0	0	0	0	0	0	0	0	0	0	0	0	0	0	0	0	0	0	0	0	0	0	0	0	0	0	0	265468723074737	0	0	0	0	0
AT2G39390	AT2G39390	0	0	303211860296361	0	0	0	0	0	45312243619765	0	538628243833033	0	59492842247533	0	0	733546946125432	0	0	0	0	651840602695449	0	0	0	0	0	0	0	333860485409055	0	0	0	0	0	0	0	0	0	0	0	98661357000058	0	0	807984642153239	0	0	0	313290579234378
AT1G13970	AT1G13970	0	433487593539746	303031170726087	0	0	0	0	0	0	0	0	423153504146641	0	0	0	0	0	0	0	0	0	0	0	0	0	0	0	0	0	0	0	0	0	0	0	0	0	0	352123712365938	720055425815754	0	0	0	0	0	0	0	0
AT5G58580	TL63	0	0	302977511224651	0	0	0	0	0	0	109200970406293	0	0	0	0	0	0	0	0	0	0	0	0	0	0	0	0	0	0	0	0	0	0	0	0	0	0	0	0	0	0	0	0	0	0	0	0	0	0
AT3G02190	AT3G02190	383616183648528	0	302851444947127	0	0	0	0	0	0	266765192970581	378461076844365	0	357567906490596	0	0	428262159368266	0	0	0	0	504119252904074	0	0	0	0	0	0	0	0	0	0	0	0	0	0	0	0	0	0	0	628470607536532	0	0	409057298317558	0	0	0	0
AT3G62360	AT3G62360	0	0	302666916259761	0	0	0	0	0	0	0	0	0	0	0	0	0	0	0	0	0	0	0	0	0	0	0	0	0	0	267581172099014	0	0	0	0	0	0	0	0	0	0	0	0	0	0	0	0	0	0
AT2G23350	PABP4	0	0	302613583415159	0	0	0	0	0	306521580101826	0	374091119165669	0	558044464879501	0	0	54835288799204	0	0	0	0	393872007190885	0	0	0	0	0	0	0	308937659290688	0	0	0	0	0	0	0	0	0	0	0	420914804288679	0	0	816590646447332	0	0	0	0
AT1G31860	HISN2	349318168476661	0	301519226776039	0	0	0	0	0	0	0	556710501589518	0	297180063525989	415223366531472	0	576576388190108	0	0	0	0	457414418175406	0	0	0	0	488829334421859	0	0	492871297419956	0	0	0	0	0	0	0	0	0	0	0	543181067764714	0	0	371957464586125	0	0	0	0
AT1G01720	ATAF1	0	685087490570742	300884558357718	526267633955634	0	0	0	0	0	0	0	361950495773916	0	0	0	0	0	704695051835391	0	0	0	902954766695732	670778439493621	0	0	0	0	0	0	0	0	0	0	10260924837638	0	0	989050425002809	0	354095517979692	111441109518897	546159006827177	269924146635128	0	0	0	0	634891373948173	0
AT5G02050	AT5G02050	0	0	300075132905546	0	0	0	0	0	0	0	0	0	362441183729138	0	0	551545879131028	0	0	0	0	350365875299124	0	0	0	0	0	0	0	0	0	0	0	0	0	0	0	0	0	0	0	631334051130827	0	0	0	0	0	0	0
AT3G55970	JRG21	0	0	300061560599895	0	0	0	0	0	0	0	0	0	0	0	0	0	0	0	0	0	0	0	0	0	0	0	0	0	0	0	0	0	0	0	0	0	0	0	0	0	0	0	0	0	0	0	0	0
AT1G10850	AT1G10850	0	0	299837223851666	0	0	0	0	0	0	0	0	0	0	0	0	0	0	0	0	0	0	0	0	0	0	0	0	0	0	0	0	0	0	0	362319317590183	0	0	0	0	0	0	0	0	0	0	0	0	0
AT1G73160	AT1G73160	0	0	299789608421604	0	0	0	0	0	0	372177259383416	0	269914231250695	0	0	0	0	0	0	0	0	0	0	0	0	0	0	0	0	0	320603927112035	0	0	0	0	0	0	0	0	0	0	0	0	0	0	0	0	0	0
AT4G00810	AT4G00810	0	0	299729068381746	0	0	0	0	0	360441275818967	0	470128881714901	0	667467947401582	329132786283313	0	768104959364231	0	0	0	0	657190908807789	0	0	0	0	424530739948305	0	0	41682417407903	0	0	0	0	0	0	0	0	0	0	0	872695416041872	0	0	100489621340178	0	0	0	0
AT2G15480	UGT73B5	0	850346373667851	299337727380006	0	0	0	0	343045091472754	0	0	0	476555105617119	0	0	0	0	0	0	0	0	0	0	0	0	0	0	0	323412969121525	0	303777351262921	541120060675145	0	0	979065164291024	0	0	0	0	0	932535053780851	0	448203439697598	0	0	0	0	0	0
AT2G32920	PDIL2-3	0	0	299144455581107	0	0	0	0	0	0	601769207922092	0	312017256349686	336754400773204	0	0	0	0	0	0	0	0	0	0	0	0	0	0	0	0	346285468963958	0	0	0	0	0	0	0	0	0	0	0	0	0	629580315807558	0	0	0	0
AT2G27720	AT2G27720	816199702765466	0	298954965222096	0	0	0	0	0	0	0	864399852733727	0	482039789691163	850168451208837	0	992892488194846	0	0	0	0	641445971273725	0	0	0	0	125942974420377	0	0	957516711520886	531910552491032	0	0	0	0	0	0	0	0	0	0	644093545784828	0	282744083039033	10708185483373	0	0	0	0
AT5G06265	AT5G06265	0	43819367423478	298263637867404	0	0	0	0	0	0	305958792770642	0	261203469476863	0	0	0	0	0	0	0	0	0	0	0	0	0	0	0	0	0	0	0	0	0	330073950898564	0	0	0	0	0	0	0	0	0	0	0	0	0	0
AT3G11710	ATKRS-1	0	0	298243251316051	0	0	0	0	0	0	0	295471822290704	0	280193818811159	0	0	43694167532301	0	0	0	0	40131376738419	0	0	0	0	345957256565185	0	0	296900316483608	0	0	0	0	0	0	0	0	0	0	0	475498324540244	0	0	2798425286437	0	0	0	0
AT1G34110	AT1G34110	0	0	297866271319461	0	0	0	0	0	0	0	0	0	0	0	0	0	0	0	0	0	0	0	0	0	0	0	0	0	0	0	0	0	0	0	0	0	0	0	0	0	0	0	0	0	0	0	0	0
AT1G20960	emb1507	285688414891892	0	297762757174592	0	0	0	0	0	0	0	0	0	0	0	0	0	0	0	0	0	0	0	0	0	0	0	0	0	0	0	0	0	0	0	0	0	0	0	0	0	0	0	0	0	0	0	0	255392194040746
AT3G56070	ROC2	0	0	297696153973605	0	0	0	0	0	0	0	714082733500778	0	535875578994064	336672802322476	0	122850622395293	0	0	0	0	690561424062366	0	0	0	0	662947439522813	0	0	730973734577473	0	0	0	0	0	0	0	0	0	0	0	815876095760501	0	0	558631013110419	0	0	0	0
AT1G15670	KMD2	0	784535394270547	297435538452809	0	0	0	0	0	0	299797674991661	0	596109087016465	0	0	0	0	0	913226976474217	0	0	0	0	477814328941222	0	0	0	0	0	0	0	0	0	0	706187600821726	0	0	680843479640942	0	311088179790924	0	0	275046489353445	0	0	0	0	0	0
AT3G11250	AT3G11250	258729574753243	0	296372001531881	0	0	0	0	0	0	0	384454362148033	0	376848473543026	0	0	447634390985604	0	0	0	0	466206554273495	0	0	0	0	28681294475124	0	0	0	0	0	0	0	0	0	0	0	0	0	0	386179773149497	0	0	40818349208141	0	0	0	0
AT5G02450	AT5G02450	806367860718276	0	296193354535062	0	0	0	0	0	0	0	859290814527412	0	527820480871402	873188579949156	0	100439828566888	0	0	0	0	759471586083075	0	0	0	0	962906849439978	0	0	933128288610232	55328185125562	0	0	0	0	0	0	0	0	0	0	641804027780507	0	0	129698694162136	0	0	0	661179243379546
AT2G05220	AT2G05220	608338549329059	0	296135868619715	0	0	0	0	0	360907093483284	0	669364132089829	0	525434384343291	614149598385678	0	760714410947889	0	0	0	0	540771831172549	0	0	0	0	483424755404245	0	0	743642127589093	0	0	0	0	0	0	0	0	0	0	0	792873720672786	0	285027028651339	954302601949587	0	0	0	533569254889215
AT4G35850	AT4G35850	256761914100744	0	295729159008722	0	0	0	0	0	0	0	315687572975161	0	320705585470661	0	0	415758141220979	0	0	0	0	319284394645155	0	0	0	0	305439629759693	0	0	30276479779755	0	0	0	0	0	0	0	0	0	0	0	0	0	0	341141262511124	0	0	0	0
AT1G79150	AT1G79150	0	0	295708169859971	0	0	0	0	0	0	0	286440290691472	0	351394891658151	0	0	570680498068259	0	0	0	0	367968854453969	0	0	0	0	0	0	0	0	0	0	0	0	0	0	0	0	0	0	0	483525947693565	0	0	0	0	0	0	0
AT3G56090	FER3	0	0	295108966865592	0	0	0	0	0	0	330303792690089	0	251747573036011	2582912034814	0	0	0	0	0	0	0	314873192661387	0	0	0	0	0	0	0	0	0	0	0	0	344363873401056	0	0	0	0	0	0	0	0	0	0	0	0	0	0
AT1G61870	PPR336	0	0	294873703630012	0	0	0	0	0	0	0	459916657029356	0	341791430885263	0	0	513449926718858	0	0	0	0	468790797016543	0	0	0	0	0	0	0	443332272148645	0	0	0	0	0	0	0	0	0	0	0	0	0	0	325804326598278	0	0	0	0
AT5G61130	PDCB1	0	0	294139474685686	0	0	0	0	0	0	254890837611055	484777522259674	0	443608533037483	540531834342502	0	657225167798063	0	0	0	0	561779159798869	0	0	0	0	641363175349657	0	0	464025693859705	0	0	0	718507075161699	0	0	0	0	0	0	0	517709760284848	0	0	27557175455252	0	0	0	0
AT3G25730	EDF3	0	911859001531717	294117434110788	0	471719223949171	0	0	0	0	0	0	568954733326693	0	0	0	0	0	559821715468508	0	0	0	0	751955705171257	0	743842686735964	0	0	0	0	0	0	0	0	533388458281207	0	0	0	0	0	88716663439048	0	389415033352854	0	0	0	0	0	0
AT2G25250	AT2G25250	0	730590315203589	293737371873494	0	0	0	0	0	0	529026911492975	0	523441328879615	0	0	0	0	0	331146102209962	0	0	0	0	0	0	0	0	0	0	0	0	0	0	0	505484687521642	0	0	0	0	76721614146156	892044332731791	0	0	0	0	0	0	0	0
AT3G57930	AT3G57930	252316482449988	0	293718956998052	0	0	0	0	0	0	335950182771889	30833370683297	0	0	0	0	0	0	0	0	0	553322653937535	0	0	0	0	0	0	0	0	0	0	0	0	0	0	0	0	0	0	0	0	0	0	346159149857123	0	0	0	418069237778915
AT1G53035	AT1G53035	0	0	292820093298245	0	0	0	0	0	0	844379526236493	0	0	0	0	0	0	0	0	0	0	0	0	0	0	0	0	0	0	0	0	0	0	0	0	0	0	0	0	0	0	0	0	0	0	0	0	0	0
AT1G74490	AT1G74490	0	0	292531677199396	0	0	0	0	0	0	0	0	300869445788242	0	0	0	0	0	0	0	0	0	0	0	0	0	0	0	0	0	328727485161568	0	0	0	344042903489536	0	0	0	0	0	0	0	0	0	308250008559058	0	0	0	0
AT1G77610	AT1G77610	0	975621907645268	292307183265986	0	0	0	0	0	0	969223249620526	0	0	0	0	0	0	0	0	0	0	0	0	0	0	0	0	0	0	0	0	0	0	0	0	0	0	0	0	0	0	0	541256128618691	442711267589888	0	0	0	0	395274869051915
AT5G62530	P5CDH	0	3581993181301	291976593022368	0	0	0	0	0	0	0	0	539983299586147	290711289484559	0	0	0	0	0	0	0	0	0	0	0	0	0	0	0	0	0	0	0	0	0	0	0	0	0	0	0	0	0	0	469671583998889	0	0	0	0
AT3G16720	TL2	0	268832184319002	291810834774723	0	0	0	0	0	0	0	0	0	0	0	0	0	0	0	0	0	0	0	0	0	0	0	0	0	0	0	0	0	0	535772828412033	0	0	0	0	0	0	0	0	0	0	0	0	0	0
AT1G18080	RACK1A_AT	863453465333607	0	291718274236668	0	0	0	0	0	0	0	596677584097408	0	376553881757409	64503019588142	0	611442650959511	0	0	0	0	469747518954985	0	0	0	0	698118172477474	0	0	617944781021945	465329803330691	0	0	0	0	0	0	0	0	0	0	293774706486912	0	0	620341159235301	0	0	0	0
AT3G06035	AT3G06035	0	0	291445564798073	0	0	0	401047308185211	0	0	0	0	335555988565406	33951335811466	0	0	0	0	0	0	0	0	0	0	0	0	0	0	0	0	0	0	106574438738451	0	0	17946955769495	0	0	0	0	0	0	0	0	114553829036592	0	0	0	0
AT5G25930	AT5G25930	0	391363018120723	291314848056312	0	0	0	0	0	0	0	0	0	0	0	0	0	0	0	0	0	0	0	0	0	0	0	0	0	0	0	0	0	0	557495124847048	0	0	0	0	0	357412130212934	0	317414849574883	0	0	0	0	0	0
AT1G56280	DI19	0	0	290971508001129	0	0	0	0	0	0	846135041440598	0	0	0	0	0	0	0	0	0	0	0	869889427164106	0	0	0	531617828013142	0	0	0	0	0	0	0	870748067857149	0	0	301680556327332	0	0	542681438810929	0	0	460830675503175	0	0	0	847647652292989	311388477431329
AT2G01720	AT2G01720	0	0	290890992193263	0	0	0	0	0	0	409966532312472	0	0	0	0	0	0	0	0	0	0	0	0	0	0	0	0	0	0	0	467619586599089	0	0	0	0	0	0	0	0	0	0	0	0	0	454338239662101	0	0	0	51596869559901
AT1G21690	RFC4	0	0	290161699918044	0	0	0	0	0	0	0	258276910114581	0	263516812111551	0	0	0	0	0	0	0	0	0	0	0	0	0	0	0	0	0	0	0	0	0	0	0	0	0	0	0	384503359151683	0	0	0	0	0	0	0
AT5G48010	THAS1	0	388298855352412	289951583288728	0	0	0	0	80421323987366	0	0	0	745368632303669	0	0	0	0	0	0	0	0	0	0	0	0	0	0	0	0	0	0	0	0	0	0	0	0	0	194054089735565	0	0	0	0	0	0	488618084141734	0	0	0
AT3G18760	AT3G18760	0	0	289795874088674	0	0	0	0	0	0	0	0	0	311288678725882	0	0	311042747800384	0	0	0	0	324625983813931	0	0	0	0	0	0	0	0	0	0	0	0	0	0	0	0	0	0	0	362615419772444	0	0	392433720063342	0	0	0	0
AT2G21580	AT2G21580	745768333452007	0	289491112896107	0	0	0	0	0	0	0	834146180065386	0	594293650675636	737119098196557	0	996051492228603	0	0	0	0	760172318928188	0	0	0	0	987058644434723	0	0	834610935435529	431438217960997	0	0	0	0	0	0	0	0	0	0	857488090417815	0	0	104577567070252	0	0	0	291459507359605
AT5G19690	STT3A	0	0	289436796028688	0	0	0	0	0	0	29284637362878	0	260855424603688	403537970209891	0	0	0	0	0	0	0	0	0	0	0	0	0	0	0	0	358797919749219	0	0	0	0	0	0	0	0	0	0	0	0	0	51842038784301	0	0	0	0
AT2G40510	AT2G40510	0	0	289320290290016	0	0	0	0	0	348306370068524	0	631070099455926	0	545531876311421	256388694576597	0	964963597073182	0	0	0	0	574382784387692	0	0	0	0	65322353985706	0	0	473668820236901	0	0	0	0	0	0	0	0	0	0	0	81228103672386	0	0	824121365227622	0	0	0	0
AT4G28250	EXPB3	0	0	289282440691763	0	0	0	0	0	0	0	0	0	0	0	0	0	0	0	0	0	254052868980531	843912555402191	0	0	0	0	0	0	0	0	0	0	0	0	0	0	0	0	0	0	353191789099567	0	0	0	0	0	0	0
AT4G27500	PPI1	0	0	289111955539468	0	0	0	0	0	0	366383422855057	0	0	0	0	0	0	0	0	328281872887629	0	0	0	0	0	0	267655585605024	0	308043901563109	0	291247295360714	0	0	0	0	0	0	0	0	0	0	0	0	0	347331955714393	0	0	0	0
AT1G49410	TOM6	0	0	289064727960469	0	0	0	0	0	340947536925426	0	256114228274447	0	565603876143526	0	0	477234361628607	0	0	0	0	46697014875371	0	0	0	0	0	0	0	0	0	0	0	0	0	0	0	0	0	0	0	878569292473396	0	0	638053459139957	0	0	0	272389938189411
AT1G30110	NUDX25	0	562435875194273	288627382268171	0	0	0	498045140917497	0	0	0	0	409158310274901	0	0	0	0	0	0	0	0	0	0	0	0	0	0	0	0	0	48558994695411	0	0	0	690949207471765	0	0	0	0	319677445357608	493092129493604	0	0	0	0	0	0	0	0
AT4G38740	ROC1	0	0	288573450283312	0	0	0	173625784081379	0	0	0	0	0	0	0	0	0	0	0	0	0	150186476403898	0	0	0	0	0	0	0	0	800945589745351	0	0	0	0	0	0	0	0	0	0	650390853323185	0	0	109416604066636	0	0	0	0
AT3G17580	AT3G17580	0	277201466923424	288472889849624	0	0	0	0	0	0	51483167853803	0	0	0	0	0	0	0	0	0	0	0	0	0	0	0	0	0	0	0	0	0	0	0	0	0	0	0	0	0	0	0	0	0	0	0	0	0	29317880032869
AT5G41685	AT5G41685	0	0	288364359603074	0	0	0	0	0	0	0	0	0	0	0	0	0	0	0	0	0	0	0	0	0	0	0	0	0	0	0	0	0	0	0	0	0	0	0	0	0	431545896212698	0	0	407774110294383	0	0	0	0
AT2G45760	BAP2	0	0	288303554150189	0	0	0	114495415564584	0	0	0	0	0	0	0	0	0	0	0	0	0	0	0	0	0	0	0	0	0	0	0	0	0	0	0	0	0	0	0	0	0	0	0	0	0	0	0	0	0
AT1G49050	AT1G49050	0	281603741664342	288113569238476	0	0	0	0	0	0	434028550983659	0	0	0	0	0	0	0	0	0	0	0	0	0	0	0	0	0	0	0	0	0	0	0	631959349654361	0	0	0	0	0	31546241081159	0	0	0	0	0	0	0	0
AT2G36380	PDR6	0	0	288052220408767	0	0	0	0	311002583216384	0	0	0	0	0	0	0	0	0	0	320309473204958	758404406918431	0	0	0	0	0	0	0	0	0	471413702346174	87082913791412	0	0	0	0	0	0	732530236425769	0	0	0	0	0	0	0	0	0	0
AT4G21150	RPN2	0	0	287856653530271	0	0	0	0	0	0	269241710893005	0	0	402174967739683	0	0	0	0	0	0	0	0	0	0	0	0	0	0	0	0	341367602535943	0	0	0	0	0	0	0	0	0	0	0	0	0	454554140931338	0	0	0	0
AT3G54960	PDIL1-3	0	494767718877514	287708919245669	0	0	0	0	0	0	0	0	634684442232236	524294416809463	0	0	0	0	0	0	101310799200513	0	0	0	0	0	0	0	0	0	803533176145386	0	0	0	0	0	0	0	0	0	0	0	0	0	641667021568129	0	0	0	0
AT5G61790	CNX1	0	0	287029809591843	0	0	0	0	0	0	0	0	390257679683095	45588207241171	0	0	0	0	0	0	0	0	0	0	0	0	0	0	0	0	261090402537076	0	0	349236458828375	0	582669254494259	0	0	0	0	0	0	0	0	755174968660263	0	0	0	0
AT5G62300	AT5G62300	757200121073768	0	287023630382961	0	0	0	0	0	0	0	891994282514045	0	476739158559474	791844598223054	0	944675026828913	0	0	0	0	671268536662968	0	0	0	0	100183069387244	0	0	86265769862428	403752425490506	0	0	0	0	0	0	0	0	0	0	655357805665583	0	299469398170585	109573136134199	0	0	0	483513079322896
AT5G24960	CYP71A14	0	311516207668015	286953578383909	0	0	0	0	0	0	801666386995846	0	0	0	0	0	0	0	0	0	0	0	0	0	0	0	0	0	0	0	0	0	0	0	0	0	0	0	0	0	0	0	0	255685877791536	0	0	0	0	0
AT1G67590	AT1G67590	0	0	286379463810236	0	0	0	0	0	0	285970787185528	263744618750356	0	0	3420109841229	0	0	0	0	333622391307606	0	522708024518776	0	0	0	0	0	0	0	309622413271715	0	0	0	0	0	0	0	0	0	0	0	0	0	0	0	0	0	0	0
AT2G45400	BEN1	0	103837773699539	286226158885028	0	0	0	0	0	0	126723066657209	0	116374432972755	0	0	0	0	0	0	0	0	0	0	0	0	0	0	0	0	0	0	0	0	0	917517441388041	0	0	0	113706219387071	167277721676622	973270702295437	0	0	0	0	383828944570284	656977520182297	0	0
AT1G20580	AT1G20580	264597316899471	0	285876727103479	0	0	0	0	0	0	0	47529417366577	0	499259060747256	288553336265738	0	394678930500138	0	0	0	0	500391935228791	0	0	0	0	298039283841581	0	0	0	0	0	0	0	0	0	0	0	0	0	0	51580235408291	0	0	623542397215024	0	0	0	34712419558892
AT3G51800	EBP1	393803807096426	0	285820607228615	0	0	0	0	0	0	0	414068482634128	0	459688891704326	0	0	625958648345977	0	0	0	0	565924934875605	0	0	0	0	327785774367042	0	0	399501692470927	0	0	0	0	0	0	0	0	0	0	0	594161644194698	0	0	504335432720562	0	0	0	0
AT4G16670	AT4G16670	0	0	285605021977905	0	0	0	0	0	0	0	0	0	0	0	0	0	0	0	475019449855767	0	0	0	0	0	0	0	0	0	408711569464756	0	0	0	0	0	0	0	0	0	0	0	0	0	0	0	0	0	0	0
AT3G20935	CYP705A28	0	0	284276724052648	0	0	0	0	0	0	0	0	0	0	0	0	0	0	0	0	0	0	0	0	0	0	0	0	0	0	0	0	0	0	0	0	0	0	0	0	0	0	0	0	0	0	0	0	0
AT1G69700	HVA22C	0	0	283219890582725	0	0	0	0	0	0	0	508466327996956	0	386953806400688	400764417050197	0	905999051079953	0	0	423730847945522	0	254263001435988	0	0	0	0	0	0	0	121195458233344	0	0	0	0	0	0	0	0	0	0	0	0	0	0	43796600506327	0	0	0	377786691527913
AT5G66860	AT5G66860	255606000322909	0	282031258802574	0	0	0	0	0	0	0	0	0	3304530677921	0	0	499539778701331	0	0	0	0	327949813545297	0	0	0	0	257636381002834	0	0	0	0	0	0	0	0	0	0	0	0	0	0	0	0	0	327928704520461	0	0	0	0
AT4G34160	CYCD3;1	0	0	282025613734346	0	0	0	0	0	0	0	0	0	0	0	0	0	0	0	0	0	0	0	0	0	0	0	0	0	0	0	0	0	0	0	0	0	0	0	0	0	591767521264886	0	0	0	0	0	0	0
AT2G27010	CYP705A9	0	293094993468826	281780197962089	0	256863399897849	0	0	0	0	0	0	273566955834999	0	0	0	0	0	0	0	0	0	0	0	0	0	0	0	0	0	0	0	0	0	364927640673573	0	0	0	0	0	365901146968856	0	0	0	0	0	0	0	0
AT3G48670	RDM12	0	0	281699753414468	0	0	0	0	0	0	78904033286033	307630151961671	0	0	0	0	0	0	0	0	0	0	0	0	0	0	0	0	0	0	0	0	0	0	0	0	0	0	0	0	0	0	0	0	0	0	0	0	0
ATCG01130	YCF1.2	640577388551477	0	281671713113712	454891519619071	0	0	0	0	0	0	347544983805543	0	0	0	0	300403578220534	0	0	0	0	377328867093535	929728107194783	0	0	0	495665238300792	0	0	0	0	0	0	0	0	0	0	0	0	0	0	846589808479836	0	0	304136011430851	0	0	0	0
AT5G42100	BG_PPAP	0	0	281668185434539	0	0	0	0	0	0	763501074106762	0	0	0	0	0	0	0	0	72051828467718	0	267616293025515	0	0	0	0	0	0	0	2983046409129	0	0	0	51867573952057	0	0	0	0	0	0	0	0	0	0	0	0	0	0	0
AT1G73940	AT1G73940	0	0	281375993821111	0	0	0	0	0	0	0	628543952485909	0	365760221585322	471506249836736	0	720321295997901	0	0	0	0	3556728478748	0	0	0	0	610555049526589	0	0	55122549788903	0	0	0	0	0	0	0	0	0	0	0	40697901576616	0	0	434327557510867	0	0	0	0
AT1G78240	TSD2	0	0	281344196210104	0	0	0	0	0	0	0	0	0	0	0	0	0	0	0	0	0	0	0	0	0	0	0	0	0	0	471880383961128	0	0	0	318778676576096	0	0	0	0	0	0	0	0	0	0	0	0	0	0
AT2G19740	AT2G19740	91036249775856	0	280869942896607	0	0	0	0	0	0	0	675965373457854	0	364046431648398	733661529432845	0	100459274808313	0	0	0	0	498383939804911	0	0	0	0	10718432191221	0	0	862730088437294	569301491217199	0	0	0	0	0	0	0	0	0	0	666650075750876	0	0	66240302890301	0	0	0	0
AT5G14690	AT5G14690	303842503489855	0	280624220301302	0	0	0	0	0	0	464017195079917	0	0	0	0	0	461753952260133	0	0	0	0	0	0	0	0	0	0	0	0	300397309904633	0	0	0	0	0	0	0	0	0	0	0	0	0	0	0	0	0	0	0
AT1G32860	AT1G32860	0	295359943646233	280426854055345	0	0	0	495045042051108	0	0	439436834055598	0	0	0	0	0	0	0	0	0	0	0	0	0	0	0	0	0	0	0	0	0	656613265577296	0	0	0	0	0	0	0	0	0	0	0	0	0	0	0	0
AT3G10720	AT3G10720	0	109341173650373	280253183818369	0	0	0	0	0	0	0	0	138329968388255	0	0	0	0	0	0	0	0	0	0	0	0	0	0	0	0	0	632394275600515	0	0	0	847929665657869	0	0	0	0	178275456447242	0	0	0	0	0	441477171659591	590988627643446	0	0
AT1G26920	AT1G26920	0	8339323091306	280082083088317	0	0	0	0	0	0	665301463159643	0	325975204430022	0	0	0	0	0	0	0	0	0	0	0	0	0	0	0	0	0	0	0	0	0	306333491936143	0	0	0	0	123532572829046	107099069307584	0	0	0	0	0	526606245281138	340587793195098	0
AT3G61110	RS27A	992925202898015	0	279884468760509	0	0	0	0	0	0	0	760929104059093	0	465750456697689	847410011614892	0	104590134481919	0	0	0	0	685800760630178	0	0	0	0	143351372879485	0	0	101211921723715	583362514510376	0	0	0	0	0	0	0	0	0	0	75777288246596	0	351338996890196	100620030169684	0	0	0	0
AT5G20550	AT5G20550	0	0	279782482972114	0	0	0	0	0	0	0	0	27158364926787	0	0	0	0	0	0	0	0	0	0	0	0	0	0	0	0	0	0	0	0	0	0	0	0	0	0	0	0	0	0	0	276815545973037	0	0	0	0
AT3G25790	NIGT1.3	0	0	279540737483729	0	0	0	0	0	0	427934506454793	0	0	0	0	0	0	0	0	0	0	0	0	0	0	0	0	0	0	0	0	416420147699758	0	0	0	0	0	0	0	0	0	0	0	263623197308285	0	0	0	0	0
AT1G29880	AT1G29880	0	0	279465170812417	0	0	0	0	0	0	0	0	0	0	0	0	0	0	0	0	0	0	0	0	0	0	0	0	0	0	0	0	0	0	0	0	0	0	0	0	0	0	0	0	269303248258119	0	0	0	0
AT3G07770	Hsp89.1	0	0	279142664452812	0	0	0	0	0	0	285635710408649	0	0	305648578644353	0	0	320300020208199	0	0	0	0	271544011892886	0	0	0	0	0	0	0	0	0	0	0	0	0	0	0	0	0	0	0	403792456506967	0	0	0	0	0	0	0
AT4G02450	AT4G02450	0	0	278926456874186	0	0	0	0	0	387355667652548	0	405597169715879	0	453114542354223	257984284010798	0	53278266067752	0	0	0	0	462504207137934	0	0	0	0	0	0	0	314560968414084	0	0	0	0	0	0	0	0	0	0	0	62013877529139	0	0	694045783587996	0	0	0	0
AT1G49600	RBP47A	0	0	278593040014314	0	0	0	0	0	0	0	58583157190824	0	327719613969581	533913647780231	0	63747020703281	0	0	0	0	320138511550644	0	0	0	0	784697583890523	0	0	647236475491348	436730872283962	0	0	0	0	0	0	0	0	0	0	0	0	0	313889315340864	0	0	0	0
AT1G67620	AT1G67620	0	0	278413560926418	0	0	0	0	0	0	0	0	0	323570460367768	0	0	0	0	0	0	0	309408122123872	0	0	0	0	0	0	0	0	0	0	0	0	0	0	0	0	0	0	0	0	0	0	339633103895014	0	0	0	0
AT5G43700	IAA4	0	349062859343522	278103143144413	0	0	625153511203973	0	0	0	972716231756067	0	280524390342723	0	0	0	0	0	0	0	0	0	0	959415295676284	0	0	0	0	0	0	0	0	0	0	0	170398275480029	410993696828907	443565246010559	0	0	0	364727819833303	0	0	0	0	0	0	0
AT5G42110	AT5G42110	0	0	277672434523717	0	0	0	0	0	0	300093951620327	0	0	304359619599941	0	0	0	0	0	0	0	412097898785017	0	0	0	0	0	0	0	0	0	0	0	0	0	0	0	0	0	0	0	0	0	0	302507136800292	0	0	0	0
AT2G33410	AT2G33410	276738188003144	0	277641726496249	0	0	0	0	0	0	0	34964571342137	0	0	252381659368458	0	319426393101978	0	0	0	0	398252623538387	0	0	0	0	0	0	0	0	0	0	0	0	0	0	0	0	0	0	0	337815208453447	0	0	0	0	0	0	528323467916805
AT2G44860	AT2G44860	0	0	277040883276115	0	0	0	0	0	0	0	743399843959596	0	480656273927524	270063320638858	0	104372152824067	0	0	0	0	625273565733259	0	0	0	0	685211447512557	0	0	578554519654371	0	0	0	0	0	0	0	0	0	0	0	103886372503596	0	262743763546156	425501697685356	0	0	0	0
AT4G39200	AT4G39200	810482493051287	0	276910488805152	0	0	0	0	0	0	0	865364003692635	0	501864954339833	872817840267074	0	985992576033434	0	0	0	0	708354039794489	0	0	0	0	122721625882166	0	0	941384442726275	517846198505276	0	0	0	0	0	0	0	0	0	0	695861210703205	0	347141913842056	133823034846206	0	0	0	372292411751078
AT5G39080	AT5G39080	0	0	276744436120113	0	0	0	0	0	0	0	0	376818571368973	0	0	0	0	0	0	0	0	0	0	0	0	0	0	0	0	0	0	0	0	0	867592991491479	0	0	0	0	0	0	0	0	0	0	28903933925895	0	0	0
AT3G13310	DJC66	0	0	276693362630263	571611915481682	0	0	0	0	0	322450145866068	0	0	0	0	0	0	0	106295306618743	0	0	0	803178928659508	871651546135326	0	0	0	0	0	0	0	0	0	0	822008576958299	0	0	120117958684941	0	0	629370983471955	0	0	0	0	0	0	486543190305268	0
AT2G17360	AT2G17360	0	0	276116218156361	0	0	0	0	0	264681123068337	0	604901461614531	0	599280075483156	469970895620887	0	942474960444601	0	0	0	0	584204416453344	0	0	0	0	738848408755868	0	0	672887824705085	302968128616613	0	0	0	0	0	0	0	0	0	0	735478868534915	0	0	951346982053332	0	0	0	4371091694805
AT1G31910	AT1G31910	0	0	275871509156868	0	0	0	0	0	0	0	0	0	294445504945265	0	0	0	0	0	0	0	0	0	0	0	0	0	0	0	0	0	0	0	0	0	0	0	0	0	0	0	0	0	257114344780425	342621637838807	0	0	0	0
AT3G04920	AT3G04920	754389577803715	0	275690768703297	0	0	0	0	0	0	0	984416810564614	0	601225790502096	775228908242225	0	114554461826904	0	0	0	0	717627663246907	0	0	0	0	134640380498461	0	0	979949189510712	327806483243377	0	0	0	0	0	0	0	0	0	0	849819247399388	0	353175929886803	121979930782022	0	0	0	0
AT1G52300	AT1G52300	867162325823359	0	275265665979918	0	0	0	0	0	409649416938163	0	810008233952645	0	511990778822639	805899640496536	0	968157462697513	0	0	0	0	690305807446032	0	0	0	0	843624559283064	0	0	873653766825806	419415125952021	0	0	0	0	0	0	0	0	0	0	656867341836406	0	271345261917352	132687578792006	0	0	0	839257509321771
AT1G07770	RPS15A	626243330806125	0	274627086571202	0	0	0	0	0	369661685953134	0	70394163865407	0	484427488055685	572319752212228	0	868304365914732	0	0	0	0	604145559560033	0	0	0	0	696413626732059	0	0	726234922156987	405867513879488	0	0	0	0	0	0	0	0	0	0	610179300872036	0	508809844162787	928657067799328	0	0	0	664958975964603
AT5G67320	HOS15	0	0	274353747315661	0	0	0	0	0	0	51767398593452	0	0	0	0	0	0	0	0	0	0	0	0	0	0	0	0	0	0	0	0	0	0	0	0	0	0	0	0	0	0	0	0	0	0	0	0	0	0
AT2G32190	AT2G32190	0	1001516973458	274321368505335	0	0	0	875131537154241	0	0	0	0	508061734017898	0	0	0	0	0	123004681056461	0	0	0	81325298504099	0	0	0	0	0	0	0	0	0	0	0	140180483320306	0	0	0	0	639123117389675	0	0	454739975515058	0	0	0	0	0	0
AT1G29470	AT1G29470	0	0	273101371972903	0	0	0	0	0	0	0	0	288216708193603	307539734799562	0	0	0	0	0	455407737491391	0	0	0	0	0	0	0	0	0	0	464325496277933	0	0	0	0	0	0	0	0	0	0	0	0	0	521092701013745	0	0	0	494525657532662
AT1G80070	SUS2	0	0	272996520261457	0	0	0	0	0	0	0	0	0	0	0	0	0	0	0	0	0	0	0	0	0	0	0	0	0	0	0	0	0	0	0	0	0	0	0	0	0	0	0	0	0	0	0	0	0
AT1G61790	OST3/6	0	0	272862326664226	0	0	0	0	0	0	0	0	0	299132761639976	0	0	0	0	0	414720668961419	0	0	0	0	0	0	0	0	0	0	521191721219105	0	0	0	0	0	0	0	0	0	0	0	0	0	568009709510168	0	0	0	0
AT1G13730	AT1G13730	292556553546673	0	272709912626955	0	0	0	0	0	0	0	274211202390274	0	281994740825591	250150962874065	0	442241834570435	0	0	0	0	320560981096361	0	0	0	0	0	0	0	250415342472493	0	0	0	0	0	0	0	0	0	0	0	513445603791709	0	0	251672525574328	0	0	0	0
AT1G68400	AT1G68400	0	0	272698428685545	0	0	0	0	0	0	379143293170605	0	0	0	0	0	0	0	0	0	0	0	0	0	0	0	0	0	0	0	0	0	0	0	0	0	0	0	0	0	0	254646447923328	0	0	0	0	0	0	0
AT2G04170	AT2G04170	0	0	272264025394852	0	0	0	0	0	0	0	0	0	0	0	0	382231170398451	0	0	0	116436368831612	0	0	0	0	0	0	0	156648913826996	0	0	188600380499138	0	0	0	0	0	0	0	0	0	0	0	0	0	0	0	0	0
AT4G39860	AT4G39860	393700216518201	0	272236351458127	0	0	0	0	0	0	285320745515306	381656643955768	0	259353686739486	266765860804329	0	0	0	0	0	0	410827397585486	0	0	0	0	484467506459462	0	0	0	0	0	0	0	0	0	0	0	0	0	0	254641677109549	0	0	380933981911787	0	0	0	0
AT4G27280	AT4G27280	0	0	271996557993287	0	0	0	0	0	0	56853146460209	0	0	0	0	0	0	0	772272375154798	0	0	0	127996247032642	263069448045747	0	815178611769241	0	0	0	0	0	0	0	0	858740542437165	0	0	561152747838455	0	0	0	689697107728259	0	4519729208385	0	0	0	0	0
AT1G02390	GPAT2	0	112610352454065	271777445351239	0	0	0	0	0	0	0	0	52547268118961	0	0	0	0	0	0	0	0	0	0	0	0	0	0	0	0	0	0	0	0	0	827155016432112	0	0	0	0	0	0	0	315219888094484	417249325020542	0	0	0	0	0
AT2G03830	RGF8	0	0	271636730445946	0	0	0	0	0	0	140026971582191	41957673729899	0	306067243229247	0	0	627297179374145	0	0	0	0	0	0	0	0	0	0	0	0	0	0	0	0	0	0	0	0	0	0	0	0	435367981974081	0	0	0	0	0	0	0
AT1G78380	GSTU19	0	494348506947142	271629280257366	0	0	0	0	384736443995334	0	0	0	326972434262507	0	0	299395406678817	0	449112091545993	0	0	0	0	0	0	0	540839522982159	0	0	0	0	0	0	0	463413903020588	384777746969794	0	0	0	392624964779229	0	0	0	276533273485685	0	0	0	0	0	0
AT4G22130	SRF8	0	0	270925542055129	0	280925709644516	0	0	0	0	0	0	0	0	0	0	0	0	0	0	0	0	0	0	0	0	0	0	0	0	0	0	0	506861771786769	0	0	0	0	0	0	0	0	0	0	467142715760688	0	0	0	0
AT5G43020	AT5G43020	0	0	270658878702782	0	0	0	0	0	0	0	0	0	0	0	0	0	0	0	0	0	0	0	0	0	0	0	0	0	0	0	0	0	0	0	0	0	0	0	0	0	0	0	0	0	0	0	0	0
AT2G43110	AT2G43110	0	0	270581564537308	0	0	0	0	0	0	0	44562673416662	0	425823394640358	0	0	612966595302156	0	0	0	0	478878765325079	0	0	0	0	311032411553339	0	0	361742064751943	0	0	0	0	0	0	0	0	0	0	0	431962269349899	0	0	270245524390026	0	0	0	0
AT4G38130	RPD3A	266680427214006	0	270224144926267	0	0	0	0	0	0	277939208249304	374049888933212	0	0	362600872291812	0	0	0	0	0	0	0	0	0	0	0	0	0	0	0	0	0	0	0	0	0	0	0	0	0	0	253051650879505	0	0	0	0	0	0	0
AT4G00100	RPS13A	781318403897101	0	270124580164755	0	0	0	0	0	330744576653522	0	940207375272098	0	58609512843678	722574581596516	0	114825976033753	0	0	0	0	738238686724229	0	0	0	0	106589244286704	0	0	97647370933012	42353355591222	0	0	0	0	0	0	0	0	0	0	876096280040137	0	303418032035741	12076286412267	0	0	0	390716831868223
AT5G62190	PRH75	10621752496874	0	269947189918114	0	0	0	0	0	0	0	778806228460759	0	342330783558564	387830045023743	0	125007315360274	0	0	0	0	502253893482799	0	0	0	0	858119845151105	0	0	751407836458533	0	0	0	0	0	0	0	0	0	0	0	380938242987907	0	0	359019927028031	0	0	0	0
AT1G73500	MKK9	0	0	269373376670258	0	0	0	0	0	0	72962500321389	0	0	0	0	0	0	0	313726438028813	0	0	0	513677262257247	864339076956561	0	0	0	0	0	0	0	0	0	0	293068493853885	0	0	592537181300407	0	0	0	482945328827854	0	0	0	0	0	0	0
AT3G01690	AT3G01690	0	0	268988891831677	0	0	0	0	0	0	103006961067512	0	0	0	0	0	0	0	0	0	0	0	0	0	0	0	0	0	0	0	0	0	0	0	0	0	0	0	0	0	0	0	0	0	0	0	0	0	0
AT1G59960	AT1G59960	0	0	268795718792653	0	0	0	0	0	0	0	0	0	0	0	0	0	0	0	0	0	0	0	0	0	0	0	0	0	0	253042068903723	0	0	0	304755482557942	0	0	0	0	0	0	0	0	253217104684635	0	0	0	0	0
AT3G50070	CYCD3;3	0	0	268644702540234	0	0	0	0	0	0	543278420458492	0	0	0	0	0	0	0	0	0	0	0	0	0	0	0	0	0	0	0	0	0	0	0	0	0	0	0	0	0	0	0	0	0	0	0	0	0	0
AT3G13230	AT3G13230	0	0	268374581599798	0	0	0	0	0	0	0	387755746879436	0	253951656493311	0	0	639301757966136	0	0	0	0	429759780980043	0	0	0	0	361052481273223	0	0	381515740322467	0	0	0	0	0	0	0	0	0	0	0	382564547362143	0	0	0	0	0	0	0
AT5G61030	GR-RBP3	0	0	268085196199527	0	0	0	0	0	0	0	0	0	390791479115611	0	0	346843760735557	0	0	0	0	454586709402724	0	0	0	0	0	0	0	0	0	0	0	0	0	0	0	0	0	0	0	605138412783118	0	0	0	0	0	0	0
AT5G11890	EMB3135	0	0	268007416106091	0	0	0	0	0	0	0	0	0	0	0	0	0	0	0	0	0	0	0	0	0	0	0	0	0	0	0	0	0	0	0	0	0	0	0	0	0	0	0	0	264566972957827	0	0	0	32454318710733
AT1G20220	AT1G20220	0	0	267718556137422	0	0	0	0	0	0	0	51277584827437	0	523221691503605	47733403246906	0	813896860730717	0	0	0	0	476837700102462	0	0	0	0	0	0	0	580638464852596	0	0	0	0	0	0	0	0	0	0	0	706144445897449	0	0	41954897189527	0	0	0	0
AT5G50740	AT5G50740	0	0	267655168177606	0	0	0	0	0	0	769326022632167	0	0	0	0	0	0	0	0	0	0	307434653501425	0	0	0	0	0	0	0	0	0	0	0	0	0	0	0	0	0	0	0	0	0	0	0	0	0	0	0
AT4G39300	AT4G39300	0	0	267530373713958	0	0	0	0	0	0	0	476765424496531	0	361647708523009	261666895334864	0	677317727560859	0	0	0	0	433745347486613	0	0	0	0	450363775725793	0	0	516506734048354	0	0	0	0	0	0	0	0	0	0	0	467999319849531	0	0	25764020848523	0	0	0	0
AT3G20500	PAP18	0	0	267138077967176	0	0	0	0	0	0	546004250389214	0	0	0	0	0	0	0	0	0	0	0	0	0	0	0	0	0	0	0	0	0	0	0	0	0	0	0	0	0	0	0	0	0	0	0	0	0	0
AT4G35720	AT4G35720	0	0	266815704056691	0	0	0	0	0	0	100264238468014	0	0	0	0	0	0	0	0	0	0	0	0	0	0	0	0	0	0	0	0	0	0	0	0	0	0	0	0	0	0	0	0	0	0	0	0	0	0
AT5G65810	CGR3	0	332328475155087	266813483593008	0	0	0	0	0	0	0	0	495861004785511	0	0	0	0	0	0	0	0	0	0	0	0	0	0	0	0	0	437353503619532	0	0	0	0	0	0	0	0	0	0	0	0	0	429840146310913	0	0	0	0
AT3G23940	AT3G23940	0	0	266760489056353	0	0	0	0	0	0	0	310105128040643	0	376159206013431	0	0	487614613532944	0	0	0	0	436547692223726	0	0	0	0	0	0	0	290654420279432	0	0	0	0	0	0	0	0	0	0	0	26402793658919	0	0	303138227912596	0	0	0	0
AT4G00200	AHL7	0	0	265885689385156	0	0	0	0	0	0	0	3207113186282	0	0	0	0	0	0	0	0	0	0	0	0	0	0	0	0	0	0	0	0	0	0	0	0	0	0	0	0	0	0	0	0	0	0	0	0	0
AT3G62720	XXT1	0	0	265528564170785	0	0	0	0	0	0	0	0	0	0	0	0	0	0	406461994341288	0	0	0	0	0	0	361204057421524	0	0	0	0	315832442713596	0	0	0	478013559466114	0	0	407001577381608	0	0	0	0	0	0	0	0	0	0	0
AT2G43710	SSI2	0	0	265259851885001	0	0	0	0	0	0	367966507812475	295635310455722	0	257249920894778	373264155584355	0	0	0	0	0	0	0	0	0	0	0	0	0	0	331985435769048	0	0	0	0	0	0	0	0	0	0	0	0	0	0	310413132231153	0	0	0	0
AT2G37860	LCD1	0	0	265107912537532	0	0	0	0	0	0	0	0	0	0	0	0	383076181774585	0	0	0	0	0	0	0	0	0	0	0	0	0	0	0	0	0	0	0	0	0	0	0	0	0	0	0	0	0	0	0	0
AT1G24160	AT1G24160	0	0	265034234204633	0	0	0	0	0	0	0	0	0	0	0	0	0	0	0	0	0	0	0	0	0	0	0	0	0	0	0	0	0	0	298425778429994	0	0	0	0	0	0	0	0	0	0	0	0	0	0
AT5G57630	SnRK3.4	0	0	264991386070898	0	0	0	0	0	0	618287605195035	0	0	0	0	0	0	0	0	0	0	0	0	0	0	0	0	0	0	0	0	0	0	0	325067446650237	0	0	0	0	0	0	0	0	0	0	0	0	0	0
AT3G05500	AT3G05500	0	10325301710917	264532245901807	0	0	0	0	0	0	463429380738323	0	266561277331857	0	0	0	0	0	965922251829967	0	0	0	684291639071003	0	0	0	0	0	0	0	0	0	0	0	98560729364524	0	0	295797656586309	0	684831644705364	136057745049223	0	563958233352569	0	0	0	0	654150604492208	0
AT5G27730	AT5G27730	0	0	264360713117018	0	0	0	0	0	0	0	0	0	0	0	0	336714555233292	0	0	0	0	0	0	0	0	0	0	0	0	0	317721911161049	0	0	0	258169556400884	0	0	0	0	0	0	0	0	0	257813430707306	0	0	0	0
AT2G25670	AT2G25670	282287307910489	0	264243185380227	0	0	0	0	0	0	0	25433848198966	0	0	0	0	414097231377925	0	0	0	0	0	0	0	0	0	25981285921828	0	0	0	0	0	0	0	0	0	0	0	0	0	0	409483766375934	0	0	319521721150001	0	0	0	0
AT4G24920	AT4G24920	0	277316751268716	264188269637158	0	0	0	0	0	0	0	0	581563915869992	398414235165385	0	0	0	0	0	0	725277646980651	0	0	0	0	0	0	0	0	0	0	405129350005901	0	0	0	767753257485587	0	0	0	0	0	0	0	0	616259299211393	0	0	0	0
AT4G22540	ORP2A	0	0	263318521982013	0	0	0	0	0	0	0	0	0	0	0	0	0	0	0	0	0	0	0	0	0	0	0	0	0	0	0	0	0	0	0	4888408958081	0	0	0	0	0	0	0	0	0	0	0	0	0
AT4G30550	GGP3	0	0	263287809510953	0	0	0	0	0	0	291638697669892	0	0	0	284518829501496	0	0	0	0	0	0	0	0	0	0	0	456614464047694	0	0	0	257014149161063	0	0	0	334714198446053	0	0	0	0	0	0	0	0	0	0	0	0	0	31360664902401
AT1G08360	AT1G08360	808080777014093	0	262926468344684	0	0	0	0	0	0	0	851487619443485	0	615837188276228	673152529009367	0	119925336979311	0	0	0	0	668440575029546	0	0	0	0	124175645813019	0	0	100818222379236	0	0	0	0	0	0	0	0	0	0	0	762362131405705	0	322252036992423	101594494539843	0	0	0	0
AT2G33580	LYK5	0	448149817601521	262886448280523	0	0	0	0	0	0	352479756252519	0	0	0	0	0	0	0	0	0	0	0	255646095187729	0	0	0	0	0	0	0	0	0	0	0	741844310367905	0	0	0	0	0	636589136946877	0	277290443302545	0	0	0	0	29853766842016	0
AT2G04390	AT2G04390	439585022324062	0	262569548146075	0	0	0	0	0	0	0	403114420482081	0	468708730488653	329995180030056	0	486025872854015	0	0	0	0	358720316753826	0	0	0	0	300824084028438	0	0	300324731696748	0	0	0	0	0	0	0	0	0	0	0	558118421480745	0	0	556865883684966	0	0	0	297242959300652
AT1G59870	PEN3	0	0	262486321898915	0	0	0	0	0	0	0	0	0	0	0	0	0	0	0	0	0	0	0	0	0	0	0	0	0	0	311754987524815	0	0	0	0	0	0	0	0	0	534594348476779	0	0	0	0	0	0	0	0
AT4G36250	ALDH3F1	0	0	261996004059004	0	0	0	0	0	0	0	0	671254208100363	407911054911595	0	0	0	0	0	0	0	0	0	0	0	0	0	0	0	0	251034556461849	0	0	0	42742431118496	0	0	0	0	0	0	0	0	0	79214881166328	0	0	0	0
AT3G49680	BCAT3	0	0	261673188666987	0	0	0	0	0	0	0	0	0	0	0	0	502743522917636	0	0	0	0	286789458818388	0	0	0	0	347139673126637	0	0	305053552354405	0	0	0	0	0	0	0	0	0	0	0	339026945225472	0	0	0	0	0	0	0
AT4G01770	RGXT1	0	782077854292919	261604390498734	0	0	0	0	0	0	0	0	964736527646957	0	0	0	0	0	0	0	0	0	0	0	0	0	0	0	0	0	0	0	0	0	432210230450366	0	0	0	0	404812818389121	0	0	0	0	0	41167199996185	0	0	0
AT5G47320	RPS19	0	0	261520723597258	0	0	0	0	0	0	0	0	0	0	0	0	265628837372297	0	0	0	0	0	0	0	0	0	0	0	0	0	0	0	0	0	0	0	0	0	0	0	0	0	0	0	351802940818537	0	0	0	0
AT4G36210	AT4G36210	0	0	261475607630117	0	0	0	0	0	0	413840199376983	0	0	0	0	0	0	0	0	0	0	0	0	0	0	0	0	0	0	0	0	0	0	0	0	0	0	0	0	0	0	0	0	0	0	0	0	0	0
AT1G48830	AT1G48830	263564726962153	0	261352023587804	0	0	0	0	0	49161834689992	325544096607956	505462040116198	0	531872177438126	0	0	651114299001484	0	0	0	0	394622713843683	0	0	0	0	0	0	0	30106550784745	0	0	0	0	0	0	0	0	0	0	0	693787226323106	0	0	781828907526255	0	0	0	352451063316898
AT4G22190	AT4G22190	0	0	261272990890421	0	0	0	0	0	0	554952482070829	0	0	0	0	0	0	0	0	0	0	0	0	0	0	0	272384360891279	0	0	0	0	0	0	0	0	0	0	0	0	0	0	0	0	0	0	0	0	0	0
AT3G27740	VEN6	281990086643196	0	260506913167694	0	0	0	0	0	0	0	335457837893718	0	294371421742325	270275783008614	0	573882616593959	0	0	0	0	410628170655124	0	0	0	0	349331788008878	0	0	465188896981292	0	0	0	0	0	0	0	0	0	0	0	335916584900205	0	0	285163680773047	0	0	0	0
AT4G11350	AT4G11350	0	0	260487445534741	0	0	0	0	0	0	574099291424113	0	0	0	0	0	0	0	0	0	0	0	0	0	0	0	0	0	0	0	0	0	0	0	279682166538644	0	0	0	0	0	0	0	0	0	0	0	0	0	0
AT4G39050	AT4G39050	0	0	260095726470374	0	0	0	0	0	0	0	0	0	0	0	0	0	0	0	0	0	0	0	0	0	0	0	0	303599886924768	0	0	0	0	0	0	0	0	0	0	0	0	0	0	0	0	0	0	0	0
AT5G06110	AT5G06110	0	0	260018236779709	0	0	0	0	0	0	0	506189831983082	0	285748102083432	357147591870447	0	660952078077113	0	0	0	0	345245880047763	0	0	0	0	440055537751381	0	0	598020126740786	0	0	0	0	0	0	0	0	0	0	0	449270803211887	0	0	0	0	0	0	0
AT3G19380	PUB25	0	288733269679784	259965006036083	0	0	0	0	0	0	669038204572524	0	0	0	0	0	0	0	0	0	0	0	0	0	0	0	0	0	0	0	0	0	0	0	0	0	0	0	0	0	0	0	0	0	0	0	0	0	474358217085896
AT2G25210	AT2G25210	843796242734146	0	259760469163921	0	0	0	0	0	0	0	77839074008649	0	638316742219063	663619173810444	0	107371088452669	0	0	0	0	736617101487514	0	0	0	0	887784778270837	0	0	812176626910824	444009857242614	0	0	0	0	0	0	0	0	0	0	80400865336494	0	0	118488145035882	0	0	0	0
AT4G28220	NDB1	0	0	259638217453545	0	0	0	0	0	0	0	0	278272722278632	0	0	0	0	0	0	0	0	0	0	0	0	0	0	0	0	0	0	0	0	0	0	0	0	0	0	0	0	0	0	0	384998136501625	0	0	0	0
AT5G52650	AT5G52650	81918241240802	0	259592001047423	0	0	0	0	0	0	0	804612290579671	0	56720718194185	694587024000994	0	106111159416973	0	0	0	0	626420098460475	0	0	0	0	697981553195597	0	0	957523683044823	43415404858461	0	0	0	0	0	0	0	0	0	0	649513298581348	0	0	104364039813195	0	0	0	494380677407015
AT4G17720	AT4G17720	0	604277079081992	259471251084891	0	0	0	0	0	0	0	0	0	293305482994869	0	0	0	0	0	0	0	378097269315363	0	0	0	0	0	0	0	0	0	0	0	0	278299157807309	0	0	0	0	0	0	0	325751238895047	0	0	0	0	0	0
AT1G43130	LCV2	0	624216649599643	259170843886402	0	0	0	0	0	0	698842675118926	0	0	0	0	0	0	0	0	0	0	0	0	0	0	0	0	0	0	0	0	0	0	0	29904609358179	0	0	0	0	0	408558160664622	0	369016225847679	0	0	0	0	0	0
AT1G55920	SERAT2;1	0	93509837350805	259150003827125	0	0	0	0	0	0	276407409368832	0	439927824776837	0	0	0	0	0	0	0	0	0	0	564226548347415	0	718850385886806	0	0	0	0	0	0	0	0	651603338951511	0	0	0	0	404766238204069	114257642712826	0	423487630487968	0	0	0	0	454034086043662	0
AT5G26360	AT5G26360	0	0	259132397233094	0	0	0	0	0	0	0	613390676603031	0	363485013530148	445005829647692	0	544499296623717	0	0	0	0	473341219830983	0	0	0	0	0	0	0	424154416703867	0	0	0	0	0	0	0	0	0	0	0	413820208574527	0	0	588532346813673	0	0	0	681435829267994
AT5G56980	AT5G56980	0	139867080744755	259034076552958	0	0	0	0	0	0	386498494952521	0	108667671986214	0	0	0	0	0	0	0	0	0	0	0	0	519483156225485	0	0	0	0	513000819573015	0	0	0	130306376762861	0	0	0	0	126415551168539	129455616853882	0	274158079689639	0	0	0	0	0	262031330090749
AT2G32070	AT2G32070	0	0	257867492528037	0	0	0	0	0	0	0	269107458869376	0	0	0	0	271772959780796	0	0	0	0	315590387779567	0	0	0	0	283101923416253	0	0	298207057755275	0	0	0	0	0	0	0	0	0	0	0	0	0	0	0	0	0	0	0
AT1G50520	CYP705A27	0	0	257687083834051	0	0	0	0	0	0	0	0	0	0	0	0	0	0	0	0	0	0	0	0	0	0	0	0	0	0	260972693363625	0	0	0	295051893343652	0	0	0	0	0	0	0	0	0	0	0	0	0	0
AT5G07340	AT5G07340	0	0	257426336416004	0	0	0	0	0	0	0	0	286685918939963	0	0	0	0	0	0	0	0	0	0	0	0	0	0	0	0	0	0	0	0	0	0	0	0	0	0	0	0	0	0	0	470432373382335	0	0	0	0
AT5G53890	PSKR2	0	0	257423342077799	0	0	0	0	0	0	588059750463004	0	0	0	0	0	0	0	0	0	0	0	0	0	0	0	0	0	0	0	0	0	0	0	0	0	0	0	0	0	0	0	0	0	0	0	0	0	0
AT3G06890	AT3G06890	0	0	257400006463937	0	0	0	0	0	0	315609149028897	0	255552388777023	0	0	0	0	0	0	0	0	0	0	0	0	0	0	0	0	0	0	0	411416579912826	0	0	0	0	0	0	0	0	0	0	0	0	0	0	0	0
AT3G23620	AT3G23620	0	0	257299917226168	0	0	0	0	0	0	0	402999861108801	0	0	0	0	626763135720356	0	0	0	0	350990336773944	0	0	0	0	346800369960639	0	0	357227171781194	0	0	0	0	0	0	0	0	0	0	0	287983879183749	0	0	0	0	0	0	0
AT5G60700	AT5G60700	0	103855214157647	257270409135159	0	0	0	0	0	0	0	0	0	0	0	0	0	0	0	0	0	0	0	0	0	0	0	0	0	0	0	0	0	0	0	0	0	0	0	479954447693852	449413210945071	0	400025311295731	269104185939036	0	0	0	0	0
AT2G25110	SDF2	0	0	257209565220724	0	0	0	0	0	0	328330363285685	0	253271272442292	0	0	0	0	0	0	0	0	0	0	0	0	0	0	0	0	0	0	0	0	0	0	814256631186769	0	0	0	0	0	0	0	0	393400730171978	0	0	0	0
AT3G13460	ECT2	0	0	257172792438553	0	0	0	0	0	0	0	408955902762839	0	0	685426461725532	0	346126135212438	0	0	0	0	348987386694251	0	0	0	0	37495044692537	0	0	433947455507902	369650181293436	0	0	0	0	0	0	0	0	0	0	0	0	0	265821371631657	0	0	0	393293729418931
AT2G43460	AT2G43460	614173713519481	0	257152454180102	0	0	0	0	0	420152684214808	0	688235006162112	0	596091777006319	533888663039346	0	930895824472213	0	0	0	0	709929833875975	0	0	0	0	757891581529498	0	0	692688327832629	340008291163756	0	0	0	0	0	0	0	0	0	0	914784947957803	0	0	131998297177749	0	0	0	597174295813951
AT5G20290	AT5G20290	846168588335375	0	257098212799163	0	0	0	0	0	250409906312634	0	9924170736099	0	585932303475388	8369561294062	0	11625883990976	640550149752877	0	0	0	770356858382348	0	0	0	0	116780291606017	0	0	102734610326542	502943498806344	0	0	0	0	0	0	0	0	0	0	785369622509172	0	360311012838316	144824925396919	0	0	0	616634357409369
AT4G36420	AT4G36420	297912141392888	0	256745550960573	0	0	0	0	0	0	0	0	0	360206452744946	0	0	379103095772599	0	0	0	0	40153258894357	0	0	0	0	0	0	0	0	0	0	0	0	0	0	0	0	0	0	0	439292051985131	0	0	411694075420737	0	0	0	272288945883681
AT5G03740	HDT3	399163420069218	0	255849477623382	0	0	0	0	0	0	0	500851948499201	0	345868270481182	0	0	574376491361294	0	0	0	0	45203540166985	0	0	0	0	309767751956265	0	0	27334789265194	0	0	0	0	0	0	0	0	0	0	0	571981697458164	0	0	28655107504596	0	0	0	326310930031376
AT3G19790	AT3G19790	0	0	255752937379678	0	0	0	0	0	0	656392799992286	0	0	0	0	0	0	0	0	0	0	0	0	0	0	0	0	0	0	0	0	0	0	0	0	0	0	0	0	0	0	335112406783627	0	0	0	0	0	0	0
AT5G60790	GCN1	373820772365025	0	255506901498637	0	0	0	0	0	0	0	351234173980728	0	257940701212663	338623179220871	0	33474068924559	0	0	0	0	276919579192311	0	0	0	0	331827444917237	0	0	326882036095746	0	0	0	0	0	0	0	0	0	0	0	0	0	0	0	0	0	0	0
AT3G12610	DRT100	0	0	255478703983738	0	0	0	0	91446477518024	0	0	0	0	0	0	0	0	0	402419521149692	982050014593313	0	0	0	0	0	0	0	0	0	0	567820151196504	0	0	804825224518433	0	0	0	0	929253132105305	0	0	0	0	0	0	0	0	0	0
AT1G72050	TFIIIA	0	0	255440315184202	0	0	0	0	0	0	323648776608284	307702226321769	0	0	0	0	351528829395652	0	0	0	0	0	0	0	0	0	0	0	0	0	0	0	0	0	0	0	0	0	0	0	0	25491124751985	0	0	0	0	0	0	0
AT5G48130	AT5G48130	0	0	255222780216597	0	0	0	0	0	0	849030868783616	0	0	0	0	0	0	0	0	0	0	0	0	0	0	0	0	0	0	0	0	0	0	0	0	0	0	0	0	0	0	0	0	0	0	0	0	0	0
AT4G23515	AT4G23515	0	0	255023769029196	0	0	0	0	0	0	0	0	459955462537278	262534871631814	0	0	0	0	0	0	0	0	0	0	0	0	0	0	0	0	352422726701145	0	0	0	789257469336234	0	0	0	0	0	0	0	0	0	530212708807886	0	0	0	0
AT1G04270	RPS15	798772965508666	0	255017164954749	0	0	0	0	0	0	0	845862019100773	0	452018308856576	820073207959545	0	973891456411009	0	0	0	0	605468551763296	0	0	0	0	101669438973576	0	0	941555782266981	381141039521524	0	0	0	0	0	0	0	0	0	0	603383400954112	0	298552172796468	10329852884017	0	0	0	267773023399278
AT5G05880	AT5G05880	0	453925116661054	254829361011118	0	0	0	0	0	0	32331873099891	0	0	0	0	0	0	0	0	257912580606516	0	0	0	0	0	0	0	0	0	281760433691325	0	0	0	0	350901359537784	0	0	0	0	0	0	0	0	0	0	0	0	0	0
AT5G52050	AT5G52050	0	0	254736510326184	0	0	0	0	0	0	12284504261315	0	0	0	0	0	0	0	0	0	0	0	105775424152262	564083319849972	0	414743244713202	0	0	0	0	0	0	0	0	0	0	0	334005160304341	0	0	0	0	0	0	0	0	0	0	0
AT1G73230	AT1G73230	717939692481896	0	254512843693569	0	0	0	0	0	0	0	735181556348528	0	435852935648864	582877859471869	0	100813636510284	0	0	0	0	564320246093543	0	0	0	0	870081671590072	0	0	800920665469902	0	0	0	0	0	0	0	0	0	0	0	660414082774058	0	0	689128393004272	0	0	0	0
AT5G50300	AZG2	0	0	254411837851894	0	0	0	0	0	0	693171318973108	103233232970308	0	0	0	0	0	0	0	0	0	384864949010709	0	0	0	0	0	0	0	0	0	0	0	0	0	0	0	0	0	0	0	0	0	0	0	0	0	0	0
AT3G13470	Cpn60beta2	0	0	254327595388561	0	0	0	0	0	0	0	0	0	278333438623641	0	0	0	0	0	0	0	25305302809352	0	0	0	0	0	0	0	0	0	0	0	0	0	0	0	0	0	0	0	254765789869616	0	0	0	0	0	0	0
AT1G26880	AT1G26880	0	0	254110590147951	0	0	0	0	0	364759136960035	0	544398460574808	0	633101079176396	436403999919263	0	83024273860151	0	0	0	0	734986586630728	0	0	0	0	5667067305779	0	0	555445904416535	0	0	0	0	0	0	0	0	0	0	0	992389071640916	0	0	960985439680135	0	0	0	0
AT1G12110	NRT1.1	0	978818282085458	253734859379839	0	0	0	0	0	0	389752718729587	0	0	0	0	0	0	0	0	0	0	0	0	0	0	0	0	0	0	0	0	66073922212354	0	0	832346886046885	0	0	0	137779979240562	0	932103968701739	0	333327397627645	299755968021112	0	0	0	298815706238169	0
AT3G62420	BZIP53	0	579000276243862	253659136623639	5471313795746	0	0	0	0	0	0	0	336274909099796	0	0	0	0	0	538066278990672	0	0	0	0	665695727471221	0	0	0	0	0	0	0	0	0	0	350169130537431	0	0	684457827700398	0	359209586597792	0	0	0	0	0	0	0	0	0
AT1G07280	AT1G07280	0	4856129030969	253332434755443	0	0	0	0	0	0	901961783426058	0	0	0	0	0	0	0	0	0	0	0	0	0	0	0	0	0	0	0	0	0	0	0	0	0	0	0	0	0	0	0	300778385670256	0	0	0	0	0	0
AT3G56340	AT3G56340	935423926962957	0	253206271252291	0	0	0	0	0	0	0	84236344543141	0	547402601338931	871543373608833	0	105732439046506	0	0	0	0	715738383842995	0	0	0	0	128319081346258	0	0	100613356821228	485143530275993	0	0	0	0	0	0	0	0	0	0	805725481217748	0	281357666453387	122504270664702	0	0	0	342187784701087
AT5G54900	RBP45A	0	0	253138263198714	0	0	0	0	0	426157484384319	0	0	0	340823919477079	0	0	0	0	0	0	0	282673927423238	0	0	0	0	0	0	0	0	0	0	0	0	0	0	0	0	0	0	0	325557648257203	0	0	402862624539818	0	0	0	0
AT3G53400	AT3G53400	0	344322266300263	252838528934064	0	0	0	0	0	0	492000042924224	0	0	0	0	0	0	0	0	0	0	0	0	0	0	0	0	0	0	0	0	0	0	0	398930478724204	0	0	0	0	0	0	0	0	0	0	0	0	0	0
AT5G19750	AT5G19750	294169351198672	0	252821248197336	0	0	0	0	0	0	0	0	0	310418901752711	0	0	368924619851656	0	0	0	0	28876495583087	0	0	0	0	0	0	0	0	0	0	0	0	0	0	0	0	0	0	0	406535324714596	0	0	338730794795543	0	0	0	0
AT4G01750	RGXT2	0	24466454814502	252519691868853	0	0	0	0	0	0	0	0	81120411137849	0	0	0	0	0	0	0	0	0	0	0	0	0	0	0	0	0	0	0	0	0	692271364071184	0	0	0	0	512874403810006	182325619652582	0	663161757158395	387287509019379	0	0	0	0	0
AT2G47470	UNE5	0	629367632549342	252431001236509	0	0	0	0	0	256979293070286	371092923470416	0	588202133058862	290807511388557	0	0	0	0	0	0	0	0	0	0	0	0	0	0	0	0	0	0	0	29912622251279	0	84999101663908	0	0	0	0	0	0	0	275416844953809	369824695491396	0	0	0	0
AT4G00710	BSK3	0	0	252134088306754	0	0	0	0	0	0	0	0	0	0	0	0	0	0	0	0	0	0	0	0	0	0	0	0	0	0	382725657067695	0	0	0	0	0	0	0	0	0	0	0	0	0	270018089614193	0	0	0	0
AT1G69040	ACR4	0	412051656666891	252068777897582	0	0	0	0	0	0	0	0	454121394362198	0	0	0	257742671112655	0	0	0	0	0	0	0	0	0	0	0	0	0	0	0	0	0	631397597583198	0	0	0	0	0	0	0	0	0	0	0	0	0	0
AT5G50460	AT5G50460	0	0	251978190476418	0	0	0	0	0	542004524877245	0	0	571814144088453	447894704274249	0	0	0	0	0	0	0	355115523727576	0	0	0	0	0	0	0	0	0	0	0	418093029788192	0	696281492909232	351102174201571	0	0	0	0	0	0	0	953632337542263	0	0	0	0
AT3G25890	CRF11	0	0	251802753848337	0	0	0	0	0	0	399145140377407	0	0	0	0	0	0	0	0	0	0	0	0	0	0	0	0	0	0	0	0	0	0	0	0	0	0	0	0	0	0	0	0	0	0	0	0	0	0
AT2G40430	AT2G40430	359411096194875	0	251612312623254	0	0	0	0	0	0	0	354966495056327	0	293005893396864	261934742104497	0	497117075543353	0	0	0	0	257292667241732	0	0	0	0	361797239363473	0	0	322684804277739	0	0	0	0	0	0	0	0	0	0	0	256834818161061	0	0	278608431733557	0	0	0	0
AT5G11200	UAP56b	0	0	251349138832889	0	0	0	0	0	0	0	398424933439401	0	350880689668412	351795086567019	0	373042314968928	0	0	0	0	403419317242618	0	0	0	0	294747572616893	0	0	272656134456202	0	0	0	0	0	0	0	0	0	0	0	0	0	0	421553190747702	0	0	0	0
AT1G62290	AT1G62290	0	0	251332912237503	0	0	0	0	0	0	549301069409562	0	0	0	0	0	0	0	0	0	0	0	0	0	0	0	0	0	0	0	0	0	0	0	390619808923015	0	0	0	0	0	0	0	0	0	0	0	0	0	0
AT5G15200	AT5G15200	718746330943538	0	251310673605296	0	0	0	0	0	0	0	988371887292414	0	621803570086865	736913203339891	0	119335419303552	679793374684831	0	0	0	808653914528681	0	0	0	0	13063348277155	0	0	988884362629461	281383167033666	0	0	0	0	0	0	0	0	0	0	877157042571149	0	363111231897012	139389472722844	0	0	0	393702317165904
AT1G49475	AT1G49475	0	0	250947094439703	0	0	0	0	0	0	100516636395329	274081703314002	0	0	0	0	0	0	0	0	0	0	0	0	0	0	0	0	0	0	0	0	0	0	0	0	0	0	0	0	0	0	0	0	0	0	0	0	0
AT2G23300	AT2G23300	0	263405941362246	250609939156129	0	0	0	0	0	0	0	0	0	0	0	0	0	0	0	0	0	0	0	0	0	0	0	0	0	0	0	0	0	479709389005239	0	0	0	0	0	0	0	0	0	0	0	0	0	0	0
AT1G01490	AT1G01490	0	347044451820715	250039706310147	0	0	0	0	0	0	0	0	250160120023131	0	334378514251509	0	0	0	0	0	0	0	0	0	0	0	0	0	0	302901618235047	337042797911226	0	0	0	553450840035121	0	0	0	0	0	654517212662226	0	0	0	0	0	0	460204962318704	0
AT5G62340	AT5G62340	0	570782072976879	182834094305117	0	0	0	0	0	0	92129517756283	0	139714228469873	133386226193626	0	0	0	0	0	0	0	511742458307807	0	0	0	0	0	0	0	0	0	0	0	0	430925581468512	0	0	0	0	0	0	0	0	333174060247361	136362691855895	0	0	0	0
AT2G43535	AT2G43535	0	0	182782044822416	0	0	0	0	275381157961969	0	49751321878541	0	672632820460325	624535080950837	0	0	418191871762451	0	0	0	0	0	0	0	0	0	0	0	0	0	0	0	0	0	162497585699979	0	0	0	0	0	0	0	0	450363958106271	855408540520144	0	0	0	0
AT5G23820	ML3	0	133310131693343	162916215004978	0	0	0	0	0	0	174074297448373	0	80188265697824	657488282182851	0	0	0	0	0	0	0	0	0	0	0	267326976025212	0	0	0	0	535164795274967	0	0	0	112189357358571	0	0	0	0	0	0	0	0	832141581264368	0	0	0	0	0
AT4G29690	AT4G29690	0	0	161035209582347	0	0	0	0	0	0	123802472949267	0	0	875302218122219	0	0	0	0	0	0	0	328993451379785	0	0	0	0	0	0	0	0	0	0	0	0	0	0	0	0	0	0	0	0	0	643691375066433	625481052754896	0	0	0	0
AT1G54000	GLL22	0	126563059788088	158328959104623	0	0	0	0	0	0	116024805145588	0	128997190208704	109911795592679	0	0	0	0	0	0	0	393013215783265	0	0	0	0	0	0	0	0	778456282845494	0	0	0	629528267734661	0	0	0	0	0	0	0	0	707308314480048	672872890188685	0	0	0	0
AT5G60520	AT5G60520	0	0	154496936241229	0	0	0	0	0	0	164815121140262	0	143781303438924	106811736161484	0	0	0	0	0	0	0	559430193803071	0	0	0	0	0	0	0	0	0	0	0	0	116230884169255	0	0	0	0	0	0	0	0	0	135985226547423	360903300242618	0	0	0
AT2G25980	AT2G25980	0	786009722513574	145036747487141	0	0	0	0	0	0	0	0	825007439865714	987697755287017	0	0	54451518922299	0	0	0	0	394564265007503	0	0	0	0	0	0	0	0	579667869443272	0	0	0	111916287850521	0	0	0	0	0	0	0	0	644046283922606	684580043408332	0	0	0	0
AT2G41800	AT2G41800	0	125219071842129	133672204219614	0	0	0	0	0	0	124365434014555	0	16261828875316	98468337979667	0	0	0	0	0	0	0	396399084160991	0	0	0	0	0	0	0	0	0	0	0	0	95256341109932	0	0	0	0	111018591680955	0	0	0	0	48462059863989	0	0	0	0
AT5G26260	AT5G26260	0	180891743564641	127912713833511	0	0	0	0	0	0	543458167825844	0	166896283120215	608305066496444	0	0	0	0	0	0	603520176584996	0	0	0	0	0	0	0	0	0	113113293463651	0	0	0	950812628543702	0	0	0	674449906895823	0	0	0	0	504358074661385	0	0	0	0	0
AT5G47990	THAD1	0	454772032891151	125411338457683	0	0	0	0	103589269559093	0	0	0	819512925654109	471398701629618	0	0	0	0	0	0	0	0	0	0	0	0	0	0	0	0	346006410564471	0	0	0	0	0	0	0	164690827119621	0	0	0	0	29815619904678	600449440691152	0	0	0	0
AT1G66270	BGLU21	0	909494251206011	124005508919366	0	0	0	0	0	0	0	0	159618466977884	126353270405558	0	0	0	0	0	0	131180265830111	503336166215434	0	0	0	0	0	0	0	0	109023211899547	0	0	0	128230268715895	0	0	0	0	0	0	0	0	562581929832334	11308832053549	0	0	0	0
AT5G35940	AT5G35940	0	110877557667544	122348819033797	0	0	0	0	0	0	0	0	137405034450833	728769397081687	0	0	0	0	0	0	0	263744559700697	0	0	0	0	0	0	0	0	601854604266726	0	0	0	172697336632506	0	0	0	0	0	0	0	0	725632293689565	789903314904794	0	0	0	0
AT1G56680	AT1G56680	0	0	122205608700985	0	0	0	0	0	0	286698087090335	0	0	419796538310363	0	0	0	0	0	0	0	0	0	0	0	0	0	0	0	0	0	0	0	0	0	0	0	0	0	0	0	0	0	318066850644827	0	0	0	0	0
AT2G43480	AT2G43480	0	0	120065687975786	0	0	0	0	0	0	117814407197624	0	266435031572677	745450289138762	0	0	0	0	0	0	0	311633508787868	0	0	0	0	0	0	0	0	0	0	0	0	0	0	0	0	0	0	0	0	0	0	794361615179993	0	0	0	0
AT5G23830	AT5G23830	0	123349729421394	119902008373694	0	0	0	0	381307205325009	0	0	0	321580329094812	595934983095912	0	0	0	0	0	27614184578494	0	506056969490505	0	0	0	0	0	0	0	0	472349424137377	0	0	0	375003132541577	0	0	0	0	0	0	0	478049599628861	553000793935672	0	0	0	0	0
AT5G12940	AT5G12940	0	90293483160683	118906019281919	0	0	0	0	0	0	0	0	143501706165838	641115840617994	0	0	0	0	0	0	0	311904599647239	0	0	0	0	0	0	0	0	58409256816298	0	0	0	118074129130425	0	0	0	0	425322203249703	0	0	0	0	487920740209403	493698079172729	0	0	0
AT3G16450	JAL33	0	14876088265414	118674372076651	0	0	0	0	0	0	0	0	975650826121905	0	0	0	0	0	0	0	0	484739178918019	0	0	0	0	0	0	0	0	0	0	0	0	144631244898367	0	0	0	0	0	120272308823479	0	0	585832506445948	0	0	0	0	0
AT1G33750	AT1G33750	0	496375963197894	117949738905476	0	0	0	0	0	0	510316359155319	0	560643456581892	670845282489846	0	0	332281991555355	0	0	0	0	33494883474301	0	0	0	0	0	0	0	0	0	0	0	0	691255317928427	0	0	0	0	0	0	0	0	419505513003284	558674589648907	0	0	0	0
AT1G79580	URP7	0	439846820930649	115058273985771	0	0	0	0	0	0	105690820901451	0	789745326120045	593226144605158	0	0	0	0	0	0	0	0	0	0	0	0	0	0	0	0	0	0	0	0	89013337869709	0	0	0	0	0	285146022143399	0	0	0	399964014157024	25409715829362	0	0	0
AT1G02810	AT1G02810	0	782199842509727	114251903380823	0	0	0	0	0	0	130520467412099	0	615016894757684	42410603854717	0	0	0	0	0	0	0	686021335612778	0	0	0	409234545394584	0	0	0	0	0	0	0	0	111886892049608	0	0	0	0	0	0	0	0	519262565270243	0	0	0	0	0
AT3G16410	NSP4	0	692111355934264	113393514765029	0	0	0	0	0	0	0	0	128368654404561	798166273624388	0	0	0	0	0	0	0	389234416931154	0	0	0	0	0	0	0	0	41520001007627	0	0	0	307466762519068	0	0	0	0	0	0	0	0	0	793875668217741	0	0	0	567990030964721
AT4G37410	CYP81F4	0	0	111704536309255	0	0	0	0	0	0	24061527463206	0	295334568156289	0	0	0	0	0	0	0	0	0	0	0	0	0	0	0	0	0	416185255011175	0	0	0	930891063745895	0	0	0	0	0	0	0	0	0	42078911702975	0	0	0	0
AT2G17080	AT2G17080	0	109232981067627	111615664572228	0	0	0	0	0	0	0	0	138633792417057	581534766657458	0	0	0	0	0	0	0	649229717720175	0	0	0	0	0	0	0	0	634908547784509	0	0	0	160629901142305	0	0	0	0	137080900598585	0	0	0	0	0	334960286912392	0	0	0
AT3G15950	NAI2	0	923581931559578	109886965351905	0	0	0	0	0	0	0	0	114234430615196	665143133237904	0	0	0	0	0	0	115254605955347	261080501609449	0	0	0	0	0	0	0	0	127883809778861	53821406903723	0	0	791274090772795	0	0	0	607902945938365	0	0	0	0	38027567980347	66009041273945	0	0	0	0
AT3G16460	JAL34	0	715499951472094	109038634636767	0	0	0	0	0	0	0	0	101569439872839	580911089440643	0	0	0	0	0	0	133129367893025	0	0	0	0	0	0	0	118243180999839	0	852889320980818	133651859888075	0	0	831331315838713	0	0	0	488029471389552	0	0	0	0	304993474580297	585462809324388	0	0	0	0
AT4G37870	PEPCK	0	373580751675445	108635495024613	0	0	0	0	0	0	116613046409227	0	0	0	0	0	105548332198029	0	0	0	0	0	0	0	0	0	0	0	0	0	102541018336689	0	0	0	141649280753245	0	0	0	0	0	706017302100396	136308692988817	0	425087115104577	0	0	0	736366874839696	0
AT1G28290	AGP31	0	133836920551785	107020920168387	0	0	0	0	0	0	0	0	216089974048246	113576322883506	0	0	0	0	0	0	0	661059080387703	0	0	0	0	365356432465201	0	0	0	141981019823517	0	0	0	12680406198526	0	0	0	0	0	0	0	0	0	775242136675759	650945718792556	0	0	0
AT4G39950	CYP79B2	0	0	106788250855091	0	0	0	0	0	0	181143794647609	0	0	325701742331698	0	0	791662931877022	0	0	0	0	0	559668199649545	0	0	0	0	0	0	0	0	0	0	0	0	0	0	0	0	0	0	0	0	0	0	0	0	0	0
AT1G11670	AT1G11670	0	345315695313916	100883188576851	0	0	0	0	60477789710072	0	175004922667065	0	0	0	0	0	0	0	0	56425291290945	0	0	0	0	0	0	0	0	0	0	325188522206557	0	0	0	755107957026937	0	0	0	101690952679664	0	0	0	0	451491094203116	0	0	0	0	0
AT1G03230	AT1G03230	0	104070653803395	100374825732728	0	0	0	0	0	0	961064183679836	0	643398500863005	424507666902592	0	0	0	0	0	0	0	301747593260976	0	0	0	0	0	0	0	463545729649558	0	0	0	0	358088569757884	0	0	0	0	0	0	0	286881857270307	327756934117757	0	0	0	0	0
AT1G68560	XYL1	0	0	92889030475663	0	0	0	0	0	0	717127922653593	0	0	626344318729385	0	0	413738598414338	0	0	0	0	342897593978434	0	0	0	0	0	0	0	0	0	0	0	0	0	0	0	0	0	0	0	0	0	0	614028871819418	0	0	0	0
AT4G23590	AT4G23590	0	120809084019297	87528312830673	0	0	0	0	0	0	0	0	744805065248236	564417022378285	0	0	0	0	0	0	0	0	0	0	0	0	0	0	0	0	0	0	0	0	115165513722569	0	0	0	0	0	0	0	0	600598871295056	0	0	0	0	0
AT4G20850	TPP2	0	0	74665756718704	0	0	0	0	0	0	0	0	0	0	378968990214788	0	0	0	0	446361010013831	0	0	0	0	0	0	0	0	0	0	326983767105195	0	0	0	26474355013091	0	0	0	0	0	0	0	0	33268882487572	0	0	0	0	0
AT1G36060	WIND3	0	128284968373197	72228643795944	0	0	0	0	0	0	0	0	119186316146447	31409441633535	0	0	0	0	0	0	0	265274549380824	0	0	0	0	0	0	0	0	655955268623684	0	0	0	133090883059879	0	0	0	0	132375846943145	180374670213829	0	0	0	0	0	0	695670839008388	0
AT1G78660	GGH1	0	421716727937411	70500638814483	0	0	0	0	0	0	810294070901349	0	408880086024748	0	0	0	0	0	0	0	0	0	0	0	0	0	0	0	0	0	32752369568959	0	0	0	26334475493717	0	0	49695151948833	0	0	0	0	0	0	0	0	0	0	0
AT1G12740	CYP87A2	0	177362943513268	69550207252622	0	0	0	0	0	0	0	0	167482934299806	511553964815025	0	0	0	0	0	0	0	0	0	0	0	0	0	0	0	0	0	0	0	0	152501779592898	0	0	0	0	806895733858514	154213597195389	0	0	0	0	0	0	0	0
AT1G50720	AT1G50720	0	671625842763313	67119337296959	0	0	0	0	0	0	509173899560596	0	447582270936329	337898736269889	0	0	0	0	0	0	0	271990433820375	0	0	0	0	0	0	0	0	0	0	0	0	0	0	0	0	0	272437717348643	0	0	0	45087639583811	0	0	0	0	0
AT2G23810	TET8	0	380551239776691	59600698095469	412412170126503	0	0	0	0	0	651086688606776	0	0	0	0	0	0	0	0	0	0	0	959351615970621	352370268499988	0	972460221521073	0	0	0	0	0	0	0	0	148735900460638	0	0	883572086289453	0	0	135547985685789	0	0	252889933523474	0	0	0	110450274928782	0
AT2G36620	RPL24A	624171405410777	0	58470905723483	0	0	0	0	0	378692752910441	0	611195205406412	0	811551875971577	472748223294647	0	843884622269721	0	0	0	0	815887474340752	0	0	0	0	892213841582799	0	0	514566768878134	0	0	0	0	0	0	0	0	0	0	0	888938245360736	0	0	12686638371296	0	0	0	0
AT5G20160	AT5G20160	0	0	55795760513756	0	0	0	0	0	0	31563858538935	608623274279091	0	720266626140822	0	0	112120623751591	0	0	0	0	682553318253354	33650187922064	0	0	0	731398315632882	0	0	466146594185005	0	0	0	0	0	0	0	0	0	0	0	132280829963214	0	0	618127403466439	0	0	0	0
AT3G60245	AT3G60245	839229932958161	0	55423280074222	0	0	0	0	0	467892570062495	0	664615277443834	0	778244188355599	55508704937415	0	899382072076526	0	0	0	0	829558548246323	0	0	0	0	853581388831033	0	0	622735728255424	441280085147575	0	0	0	0	0	0	0	0	0	0	100260641741675	0	0	159285267363832	0	0	0	466803530477026
AT2G43610	AT2G43610	0	224781411721135	54086671880006	0	0	0	0	0	0	0	0	221665581209981	842726192796459	0	0	0	0	0	0	0	480848457385458	0	0	0	0	0	0	0	0	796245148113575	0	0	0	176044847454239	0	0	0	0	131388103286197	92610571019791	0	0	0	0	411185865058701	0	0	0
AT2G24850	TAT3	0	132505179535203	51117632541186	402538733696969	0	0	0	0	0	114511681367936	0	0	0	0	0	0	0	0	0	0	0	0	0	0	0	0	0	0	0	0	0	0	0	325239121232579	0	0	0	0	0	0	0	113523455490092	0	0	0	0	0	0
AT2G47610	AT2G47610	56415563730507	0	50194221251359	0	0	0	0	0	319707643699426	0	741646213616729	0	750661370718737	51565246040703	0	992588273104058	0	0	0	0	833970577133779	0	0	0	0	899350978564816	0	0	722296544209758	270464104320837	0	0	0	0	0	0	0	0	0	0	996697832133739	0	0	136254204530732	0	0	0	0
AT5G62390	BAG7	378771469126516	0	50117445784512	0	0	0	0	0	0	335615156279869	472520003000119	0	297916513608143	500428909067275	0	287075430988608	0	0	0	0	394012190590822	0	0	0	0	298107711076245	0	0	395972747304711	281947623011586	0	0	0	319320763558957	0	0	0	0	0	0	0	0	0	351347447688355	0	0	0	0
AT4G15390	AT4G15390	0	594725413861451	48022345926643	0	0	0	0	0	0	0	0	860418642489861	0	0	0	824851997793165	0	0	0	0	0	0	0	0	302188275418101	0	0	0	0	317061757809647	0	0	0	187982235207138	0	0	0	0	0	0	0	0	302115494918805	0	43510570281142	0	0	0
AT1G59590	ZCF37	0	941736985661137	46183745719067	0	0	0	0	0	0	0	0	787366591408037	0	0	0	0	0	447621661438514	0	0	0	0	0	0	0	0	0	0	0	411725572482708	0	0	0	133067332120068	0	0	0	0	0	755179848790829	0	0	0	0	0	0	0	0
AT3G04400	emb2171	656307887178117	0	45509236440288	0	0	0	0	0	316096817190871	0	822781366321167	0	683041406867124	730520337964402	0	983496337605732	0	0	0	0	776404422485852	0	0	0	0	105262510533602	0	0	842187029142857	333489059013776	0	0	0	0	0	0	0	0	0	0	832162206625376	0	416896263071874	139755778415303	0	0	0	491052915972403
AT1G15330	AT1G15330	0	0	45334167501962	0	0	0	0	0	0	682411725467438	276271066071832	0	0	0	0	445412551563765	0	0	0	0	0	0	0	0	0	455058664132149	0	0	295736735304785	0	0	0	0	871284266228997	0	0	0	0	0	0	0	0	290767001760664	0	0	0	0	0
AT5G14800	P5CR	0	0	45329207796948	0	0	0	0	0	0	0	639173956322409	0	451639173972894	562054274034791	0	104805208866076	0	0	0	0	645599917032494	0	0	0	0	674196019071872	0	0	834865311816887	351008691868122	0	0	0	0	0	0	0	0	0	0	282073404559525	0	251789336717041	714272541479941	0	0	0	0
AT2G34170	AT2G34170	0	0	44901143478537	0	0	0	0	0	0	529198032470362	0	0	0	0	0	0	0	0	0	0	0	0	0	0	0	0	0	0	0	0	0	0	0	250967451506936	0	0	0	0	0	0	0	0	0	0	0	0	0	0
AT4G13850	GRP2	791398711506693	0	44719080600535	0	0	0	0	0	0	284674388973122	660528731448567	0	608962799139176	39643363663425	0	102861776468359	0	0	0	0	624738256509585	0	0	0	0	658248931352444	0	0	634327942878307	0	0	0	0	0	0	0	0	0	0	0	104018204704008	0	0	703813348626495	0	0	0	0
AT3G23300	AT3G23300	0	0	44106749467629	0	0	0	0	0	0	569089340577288	0	0	0	0	0	0	0	0	0	0	0	0	0	0	0	0	0	0	0	0	0	515048143618982	0	0	0	0	0	0	0	0	0	0	0	30027837025255	0	0	0	0
AT4G29390	AT4G29390	565610983755348	0	44004932598538	0	0	0	0	0	381255800738079	0	618202228319591	0	646830743448121	529584852965038	0	827090897393716	0	0	0	0	680642772463756	0	0	0	0	758779253060184	0	0	611745401397613	268394888247804	0	0	0	0	0	0	0	0	0	0	91303372243786	0	0	105420611106626	0	0	0	0
AT5G41520	RPS10B	756637258558927	0	43843716527979	0	0	0	0	0	307643887958462	0	753461535772415	0	600478359626021	677685939083611	0	965159483983799	0	0	0	0	696639703088019	0	0	0	0	895530991350406	0	0	835593451228023	449574355532707	0	0	0	0	0	0	0	0	0	0	930900290593384	0	410295088262188	117976742607991	0	0	0	53359744309202
AT3G54810	GATA8	0	75997192712251	43608484579928	0	0	0	0	0	0	0	0	62360984059401	0	0	0	0	0	409151513081735	0	0	0	0	0	0	0	0	0	0	0	371104818028486	0	0	0	577474246044292	0	0	0	0	0	0	0	0	344161927112764	0	0	0	0	0
AT2G41640	AT2G41640	0	437989425972281	42819472057899	0	0	0	0	0	0	572379176078053	0	0	0	0	0	0	0	31746864592212	0	0	0	0	0	0	0	0	0	0	0	0	0	0	0	797509276539065	0	0	311233216475176	0	0	672195477349078	0	0	0	0	0	0	270816003115714	0
AT5G15160	BNQ2	0	116804523802718	42679756120156	0	0	0	0	0	0	516270943594445	0	564426768642177	0	0	0	0	0	0	0	0	0	0	0	0	0	0	0	0	0	0	0	0	0	0	0	0	0	0	0	962986662506723	0	383331743098092	0	0	0	0	0	0
AT5G07090	AT5G07090	675111453010266	0	42051517364436	0	0	0	0	0	368758828657662	0	866977464651607	0	659471301665119	572871938568025	0	110491788877879	0	0	0	0	798163073734746	0	0	0	0	1105509666493	0	0	751640270122531	0	0	0	0	0	0	0	0	0	0	0	106692221021776	0	0	121374044194257	0	0	0	0
AT4G33865	AT4G33865	613382488762082	0	41085929284629	0	0	0	0	0	334035537190513	0	54383498457786	0	620440884067256	482085720681338	0	788893297783815	0	0	0	0	653543896937488	0	0	0	0	727502507108819	0	0	594084968656688	0	0	0	0	0	0	0	0	0	0	0	977366720227312	0	351812831775019	100740378867088	0	0	0	0
AT1G06620	AT1G06620	0	450531525449661	40871535795663	0	0	0	0	0	0	0	0	0	0	0	0	0	0	0	0	0	0	0	0	0	0	0	0	0	0	329193303687801	0	0	0	50547732334601	0	0	0	0	0	0	0	0	0	0	0	0	0	0
AT1G48440	AT1G48440	0	0	39995898370289	0	0	0	0	0	0	634096220400574	0	0	0	0	0	0	0	0	0	0	0	0	0	0	0	0	0	0	0	439549958065647	0	537908739061147	0	0	0	0	0	0	0	0	0	0	0	390739539685673	0	0	0	480099644551735
AT3G23080	AT3G23080	0	0	39781991783552	0	0	0	0	0	0	273910429678674	0	0	0	0	0	0	0	0	0	0	0	0	0	0	0	487977281323578	0	0	0	0	0	0	0	0	0	0	0	0	0	0	0	0	0	0	0	0	0	0
AT4G01240	AT4G01240	0	116640892631897	39655362537499	0	0	0	0	0	0	646801942870881	0	864130325210962	0	0	0	0	0	0	0	0	0	0	0	0	0	0	0	0	0	0	0	0	0	485400807875016	0	0	0	0	565148179227057	494228272995371	0	297841396227387	0	0	0	0	0	0
AT1G33140	PGY2	604558702917998	0	37935696470453	0	0	0	0	0	390503991189843	0	726906013767703	0	656813876028002	47666049234079	0	93274305725472	0	0	0	0	734513780390146	0	0	0	0	767329141743291	0	0	63962224786133	283457130361454	0	0	0	0	0	0	0	0	0	0	786861454905105	0	31587322918403	11928282398331	0	0	0	450567907237091
AT5G38480	RCI1	0	0	37852041058117	0	0	0	0	0	0	540821641682611	0	0	336773919923807	0	0	0	0	0	0	0	277565477924868	0	0	0	0	0	0	0	0	0	0	0	0	0	0	272892047451491	0	0	0	0	0	0	269094496364388	542709871453215	0	0	0	607381666529333
AT5G51670	AT5G51670	0	0	37387453831934	0	0	0	0	0	0	874876749785644	0	0	0	0	0	0	0	0	0	0	0	0	0	0	0	458686798118524	0	0	0	0	0	0	0	0	0	0	0	0	0	0	0	0	0	0	0	0	0	0
AT4G34870	ROC5	0	0	37327936833269	0	0	666680382089688	397473568590738	0	0	303477452405207	0	0	527949686305778	0	0	0	0	0	0	0	460461820360656	0	437594334197033	0	0	0	0	0	0	0	0	415929883889666	0	0	0	404387846466229	0	0	0	0	109419821267511	0	35691954243621	111543048139083	0	0	0	110817392227766
AT2G47140	SDR5	0	180711134881003	37205840962152	0	0	0	0	0	0	0	0	150845742528032	576188638561065	0	0	0	0	0	0	0	0	0	0	0	0	0	0	0	0	0	0	0	0	118881969375201	0	0	0	0	120956214076867	142131465328105	0	275081306309555	0	0	0	0	0	0
AT2G45050	GATA2	0	0	37085125319321	0	0	0	0	0	0	0	0	32468784063968	0	517174523098481	0	0	0	0	963734597644693	0	0	0	0	0	0	299838882710448	0	0	0	901034330294476	0	0	0	489598766814328	0	0	0	0	0	0	0	0	0	307290041920217	0	0	0	0
AT1G28480	roxy19	0	107775469339879	35724056787909	764619482427929	0	0	0	0	0	0	0	569358161639916	0	0	0	0	0	0	0	0	0	732330990006233	436569466276418	0	510594994008782	0	0	0	0	0	0	0	0	856809220759132	0	0	0	0	923516822951898	736582519242044	0	61258498414052	0	0	0	0	0	0
AT5G28840	GME	426372886592358	0	35556275622359	0	0	0	0	0	0	458367246828425	0	0	0	256226750641608	0	260126355479633	0	0	397528632451376	0	0	0	0	0	0	0	0	0	558879140983563	0	0	0	0	308644367021823	0	0	0	0	0	0	0	0	0	0	0	0	0	0
AT1G64950	CYP89A5	0	542482364347651	35327422085167	0	0	0	0	0	0	908860104674328	0	341102571449254	0	0	0	0	0	0	564706084545097	0	0	0	0	0	0	0	0	0	0	493158398683071	0	0	0	424208496107378	0	0	0	0	0	0	0	0	0	0	0	0	0	0
AT5G49280	AT5G49280	0	329323346562295	34632696318316	0	0	0	0	0	0	415151688769058	0	427800156274597	0	0	0	0	0	563675846736335	0	0	0	0	0	0	0	0	0	0	0	0	0	0	0	396189053662108	0	0	0	0	0	0	0	0	0	0	324911458736065	0	0	538165743738183
AT5G04800	AT5G04800	0	0	34592804878481	0	0	0	0	0	25496883543986	0	555394500307423	0	591541969808463	417579254621941	0	811366790654507	0	0	0	0	609286955124503	0	0	0	0	623485009116615	0	0	588789813037434	0	0	0	0	0	0	0	0	0	0	0	860517459943952	0	0	92006974614796	0	0	0	0
AT3G62630	AT3G62630	0	0	33334963643845	0	0	0	0	0	0	0	0	0	0	402096824504544	0	0	0	0	0	0	0	0	0	0	0	0	0	0	379653303700715	0	0	0	0	0	0	0	0	0	0	0	0	0	0	29666335466391	0	0	0	0
AT1G07290	GONST2	0	961898325507204	32449368056093	0	0	0	0	0	0	76142405884605	0	0	0	0	0	0	0	0	0	0	0	0	0	0	0	0	0	0	0	0	0	0	0	0	0	0	0	0	0	0	0	422338813304757	446482660036243	0	0	0	0	0
AT4G36130	AT4G36130	850055466723878	0	32063596736006	0	0	0	0	0	0	0	821879923564705	0	640174150024434	622003420416414	0	106508049583231	0	0	0	0	812577863278811	0	0	0	0	86208665765084	0	0	855199685638932	329312982720613	0	0	0	0	0	0	0	0	0	0	728689721110283	0	0	986056976487304	0	0	0	338345575846755
AT1G29330	ERD2	0	0	31781143289642	0	0	0	0	0	0	0	0	0	0	0	0	0	0	0	0	0	0	0	0	0	0	0	0	345992992976247	0	606523141923041	0	0	0	0	0	0	0	0	0	0	0	0	0	0	0	0	0	0
AT2G45510	CYP704A2	0	0	30897231508576	0	0	0	0	0	0	319224027314549	0	0	0	0	0	0	0	0	274248420913552	0	0	0	0	0	0	0	0	0	0	0	0	0	0	458100095811367	0	0	0	0	0	349466487248822	0	0	0	0	0	0	0	0
AT2G44120	AT2G44120	804042150047072	0	30741164189029	0	0	0	0	0	0	0	871489221168462	0	590560362241419	535528938207774	0	12494031743327	0	0	0	0	749366953003086	0	0	0	0	109258797545176	0	0	981820012305797	404813951549144	0	0	0	0	0	0	0	0	0	0	74208501907012	0	0	922073129074926	0	0	0	0
AT5G40780	LHT1	0	112963367029915	30494179845592	0	0	0	0	0	0	0	0	148343154973328	341496970670049	0	0	0	0	0	0	0	0	0	0	0	0	0	0	0	0	328928332303217	0	0	0	839750474479714	0	0	0	669343171674298	0	0	0	0	0	0	645620450444188	0	0	0
AT4G20440	smB	29475340581715	0	30352388388911	0	0	0	0	0	0	0	366523976009688	0	351046960135534	278427095302397	0	451673090073927	0	0	0	0	382767205378622	0	0	0	0	321883127791023	0	0	0	0	0	0	0	0	0	0	0	0	0	0	357063006086027	0	0	295546178050736	0	0	0	0
AT4G00770	TRM9	0	0	29746600040925	0	0	0	0	0	0	0	0	0	0	0	0	0	0	0	0	0	0	0	0	0	0	0	0	0	0	0	0	0	0	0	0	0	0	0	0	0	0	0	0	0	0	0	0	0
AT1G24095	AT1G24095	0	544741917980649	29568200792412	0	0	0	0	0	0	475032131462811	0	0	0	0	0	0	0	0	0	0	0	0	0	0	0	0	0	0	0	0	0	0	0	0	0	0	0	0	0	0	0	27002966291809	263120665090185	0	0	0	0	0
AT3G58610	AT3G58610	0	0	29227536023445	0	0	0	0	0	0	0	70090101981728	0	406262959307613	474275249727148	0	974978135415205	0	0	0	0	505343803732635	0	0	0	0	100750798539976	0	0	864466188656356	0	0	0	0	0	0	0	0	0	0	0	383611706066328	0	0	652080893522609	0	0	0	0
AT5G02070	AT5G02070	0	0	29203356827691	0	0	0	0	0	0	151462224581843	0	0	0	0	0	0	0	0	0	0	0	0	0	0	0	0	0	0	0	0	0	0	0	0	0	0	0	0	0	0	0	0	0	0	0	0	0	0
AT1G07920	AT1G07920	610178655233688	0	28946528231883	0	0	0	0	0	0	0	660905737110238	0	274496895227855	676716100097676	0	613849214759726	0	0	0	0	41402082907066	0	0	0	0	73056605910602	0	0	713383547231951	2642567900894	0	533454881903758	0	0	0	0	0	0	0	0	453688445619549	0	30088441208229	750273655648444	0	0	0	488558724750782
AT1G78080	WIND1	0	974982552166429	28674140501422	369192782957893	0	0	0	0	0	420213843971298	0	553373232346416	0	0	0	0	0	783065191524857	0	0	0	444118624883952	727007262386808	0	0	0	0	0	0	0	0	0	0	111122752431762	0	0	971485182200265	0	506612078754505	108076177828664	0	300555168045333	0	0	0	0	358584389121944	0
AT5G27770	AT5G27770	612488886937156	0	27652813887807	0	0	0	0	0	289596658132337	0	732310366204676	0	673814399888991	556127688244463	0	104146244626189	0	0	0	0	760413988430003	0	0	0	0	808490282774504	0	0	734465644889993	298006029364353	0	0	0	0	0	0	0	0	0	0	862148495132509	0	318409449972889	106146510209677	0	0	0	493641035911565
AT2G30140	UGT87A2	0	0	27270530980848	0	0	0	0	0	0	316845798268289	0	0	0	0	0	0	0	0	0	0	0	0	0	0	0	0	0	0	0	0	0	0	0	0	0	0	0	0	0	0	0	0	0	0	0	0	0	0
AT2G17560	NFD4	0	0	26848915164223	0	0	0	0	0	0	0	0	396809236382522	929202719543983	0	0	0	0	0	0	0	814643696565519	0	0	0	0	0	0	0	0	0	0	0	0	0	0	0	0	0	0	0	334375362307036	0	0	615311379769804	0	0	0	0
AT5G65630	GTE7	0	259029785826196	26803394429938	0	0	0	0	0	0	0	0	0	0	0	0	0	0	0	0	0	0	0	0	0	0	0	0	0	0	0	0	0	0	0	0	0	0	0	0	0	0	0	0	0	0	0	0	0
AT2G39980	AT2G39980	0	0	26595947798162	0	0	0	0	0	0	302122351347229	0	251753542529906	0	0	0	0	0	0	0	0	0	0	0	0	0	0	0	0	0	0	0	0	0	0	0	0	0	0	0	0	0	0	0	0	25370302507085	0	0	0
AT5G65925	AT5G65925	0	493212046898188	26578291920106	0	0	0	0	0	0	0	0	40124254024422	0	0	0	0	0	0	0	0	0	0	0	0	0	0	0	0	0	0	0	0	0	437344855522489	0	0	0	0	537830443167175	430394316695705	0	0	0	0	0	0	0	0
AT1G67340	AT1G67340	0	0	26232401018718	0	0	0	0	0	0	475961117615516	0	0	0	0	0	0	0	0	0	0	0	0	288476433100265	0	0	0	0	0	0	0	0	0	0	0	0	0	0	0	0	0	0	0	0	0	0	0	0	0
AT5G02480	AT5G02480	0	0	26200378494652	0	0	0	0	0	0	0	0	0	0	0	0	0	0	0	0	0	0	0	0	0	0	0	0	0	0	0	0	0	0	327752693898568	0	0	0	0	0	0	0	0	0	0	0	0	0	0
AT1G33670	AT1G33670	0	0	25951494278879	0	0	0	0	0	0	0	0	0	0	0	0	0	0	0	0	0	0	0	0	0	0	0	0	0	0	0	0	0	0	0	0	0	0	0	0	0	0	0	0	0	0	0	0	0
AT4G35840	AT4G35840	0	0	25594184657748	0	0	0	0	0	0	279957426532171	0	268434241807914	0	0	0	0	0	0	0	0	0	0	0	0	0	0	0	0	0	0	0	0	0	0	0	0	0	0	0	0	0	0	0	0	0	0	0	0
AT1G16610	SR45	321027977595949	0	25526262184273	0	0	0	0	0	0	0	35222347583635	0	262558684429687	0	0	358486404510552	0	0	0	0	361019652226925	0	0	0	0	0	0	0	0	0	0	0	0	0	0	0	0	0	0	0	271373352433438	0	0	365754866534866	0	0	0	0
AT5G42630	KAN4	0	386285780555686	25227528623717	0	0	0	0	0	0	0	0	661401499557938	266468678794727	0	0	398267475912296	0	0	0	0	0	0	0	0	0	0	0	0	0	540242417904007	0	0	0	398547618590439	0	0	0	0	0	0	0	0	0	479439563521994	0	0	0	0
AT3G02040	SRG3	0	0	25145334879486	0	0	0	0	0	0	0	0	0	0	0	0	0	0	0	0	0	0	0	0	0	0	0	0	0	0	0	0	0	0	262026372156224	0	0	0	0	0	0	0	0	0	0	0	0	0	0
AT1G66280	BGLU22	0	132049209930956	17136614901287	0	0	0	0	0	0	865035061442124	0	123584239800275	891130224377144	0	0	0	0	0	0	0	542806402055505	0	0	0	0	0	0	0	0	1084208077538	0	0	0	891469699323418	0	0	0	0	0	0	0	0	627987639540115	58692727839236	0	0	0	0
AT3G09260	PYK10	0	141727869093564	13408632089323	0	0	0	0	644549070642636	0	253517208440693	0	13476240829188	668917330388396	0	0	0	0	0	0	0	34487212789715	0	0	0	0	0	0	0	0	105871275464149	0	0	0	918868592336402	0	0	0	167686684308936	0	0	0	0	569680147494613	291371391035658	0	0	0	0
AT1G54030	NUC	0	135421582424221	10788125744499	0	0	0	0	0	0	937502043038982	0	138242397101647	749432410717745	0	0	0	0	0	0	0	516230130950516	0	0	0	0	0	0	0	0	0	0	0	0	577973096997512	0	0	0	0	0	0	0	0	339430984202567	423536742365104	0	0	0	0
AT5G66690	UGT72E2	0	615131662012756	5183650480589	0	0	0	0	727035336107622	0	590801091718358	0	705031631747536	0	0	0	0	0	0	55467269655427	0	0	0	0	0	0	0	0	408095105419434	0	0	27363553278488	0	0	643358463962031	0	0	0	0	0	0	0	0	0	0	454563641732501	0	0	0
AT1G14720	XTR2	0	0	4389478502053	0	0	0	0	0	0	925065894009018	0	0	0	0	0	0	0	0	0	0	0	0	0	0	0	0	0	0	0	0	0	0	555966345219886	0	0	0	0	0	0	0	0	0	0	0	0	0	0	0
AT3G01820	AT3G01820	0	38849593383092	3954825989677	0	0	0	0	0	0	272588878265346	0	0	0	0	0	0	0	0	0	0	0	258568755529979	0	0	359547363543569	0	0	0	0	0	0	0	0	564183049700389	0	0	0	0	0	592773959119681	0	290887989374219	0	0	0	0	431072894734905	0
AT1G77510	PDIL1-2	0	351090839929043	3745171391923	0	0	0	0	0	0	0	0	656577835499902	421428129399271	0	0	0	0	0	0	0	0	0	0	0	0	0	0	0	0	0	0	0	0	0	0	0	0	0	0	0	0	0	0	593084929489655	0	0	0	0
AT5G58110	AT5G58110	0	0	3581868994288	0	0	0	0	0	0	0	425095387844081	0	0	584607725920424	0	679434703404686	0	0	425162530718197	0	300192222532177	0	0	0	0	680712875924086	0	0	664326299923338	414904367396336	0	0	0	0	0	0	0	0	0	0	0	0	0	439685293768647	0	0	0	309315025678748
AT3G24080	AT3G24080	0	0	3101654946881	0	0	0	0	0	0	386771880777416	376105579704205	0	0	331568947995295	0	450516486666975	0	0	0	0	276870159175897	0	0	0	0	0	0	0	359461687638383	0	0	0	0	0	0	0	0	0	0	0	364487526212702	0	0	279174943569778	0	0	0	0
AT5G16510	RGP5	0	445895239714458	2914620511605	0	0	0	0	0	0	0	0	28310483718268	0	0	0	0	0	0	0	0	0	0	0	0	0	0	0	561091557239129	0	0	670677429858554	0	0	0	0	0	0	0	0	0	0	0	0	0	0	0	0	0
AT5G64860	DPE1	0	0	2684685996901	0	0	0	0	0	0	325156029993195	0	0	0	0	0	0	0	0	0	0	0	0	0	0	0	0	0	0	0	0	0	0	0	0	0	0	0	0	0	0	0	0	259168928325843	0	0	0	0	0
AT4G01950	GPAT3	0	159202066355208	2682853964318	0	0	0	0	0	0	0	0	134621539935053	341573855661714	0	0	0	0	0	0	0	0	0	0	0	0	0	0	0	0	603988508658823	0	0	0	162196820477234	0	0	0	0	40564889496283	946273816251072	0	0	0	0	0	0	0	0
AT5G19340	AT5G19340	0	501952423153597	389571491627	0	0	0	0	0	0	0	0	848145580373996	0	0	0	0	0	0	884974984606174	0	0	0	0	0	0	0	0	0	0	388465120267758	0	0	0	733073680559669	0	0	0	0	0	0	0	0	0	0	578278374089124	0	0	0
AT1G02920	GSTF7	0	998997305377574	0	0	0	0	0	0	0	0	0	449207025303355	0	0	0	0	0	0	0	0	0	0	0	0	0	0	0	0	0	0	0	0	0	117181198118995	0	0	0	0	0	206230833219835	0	0	0	0	0	0	130969098868405	0
AT3G24670	AT3G24670	0	997659102617174	0	0	0	0	0	0	0	0	0	732952967073811	0	0	0	0	0	0	0	0	0	0	0	0	0	0	0	119155196568854	0	0	178841222864046	0	0	0	0	0	0	7738725316787	11010228615192	0	0	258146993098739	0	0	0	372601922899258	0	0
AT5G47950	AT5G47950	0	996435866026658	0	0	0	0	0	0	0	0	0	125346949113553	0	0	0	0	0	0	0	0	0	0	0	0	0	0	0	0	0	0	0	0	0	10599212437913	0	0	0	103032131232862	573658767566472	129469224040888	0	0	0	0	478050781380709	0	0	0
AT2G24170	AT2G24170	0	992827016269687	0	0	0	0	0	0	0	0	0	54782252972877	323461839627986	0	0	0	0	0	0	0	0	0	0	0	0	0	0	272806132205398	0	0	0	0	0	0	884772152861159	0	0	0	0	0	0	0	4246639451747	0	0	0	0	0
AT3G12920	BRG3	0	992088691134089	0	0	0	0	0	0	0	0	0	712604276370742	0	0	0	0	0	330191186311249	0	0	252529841727543	0	0	0	0	0	0	0	0	0	0	0	0	407134504350939	0	0	0	0	67548089339666	446445626529003	0	369226337480387	0	0	0	0	0	0
AT4G08555	AT4G08555	0	983237495086365	0	0	0	0	0	33120984524811	0	0	0	645431203172496	0	0	0	0	0	0	513501137453992	0	0	646152110593254	0	0	0	0	0	0	0	0	0	0	0	136707330044923	0	0	0	0	0	11125067819904	0	270463468466844	0	0	0	0	377520257153338	0
AT3G03280	AT3G03280	0	982398772605831	0	0	0	0	0	0	0	0	0	936370223457797	0	0	0	0	0	0	0	0	0	0	0	0	368664476004442	0	0	0	0	39149309413065	0	0	0	117661350548574	0	0	0	0	0	114086264738904	0	251690859422689	0	0	33756236434805	0	307550470083043	0
AT1G20070	AT1G20070	0	972784777487845	0	0	696259786784171	0	0	0	0	438159308080741	0	387237487617218	0	0	0	0	0	657074208225986	0	0	0	0	0	0	401231814431448	0	0	0	0	0	0	0	0	104530903496288	0	0	0	0	0	938147899201096	0	685552467045298	0	0	0	0	0	0
AT3G13435	AT3G13435	0	972071318871762	0	0	0	0	0	0	0	0	0	106022369868319	0	0	0	0	0	0	0	0	0	0	0	0	0	0	0	0	0	542727937704954	0	0	0	133275306389395	0	0	0	745075369912225	175740061541844	161758764516006	0	0	0	0	0	649749052439427	573405195703399	0
AT5G07440	GDH2	0	969340420096629	0	0	0	0	0	0	0	0	0	124133760086907	0	0	0	353869029117482	0	0	0	0	0	0	0	0	0	0	0	0	0	708227407490479	0	0	0	117345054135471	0	0	0	0	635078996291624	740562420763958	0	0	0	0	42147352034786	0	0	0
AT1G44318	hemb2	0	968468379376837	0	0	0	0	0	0	0	0	0	791527816534869	0	0	0	0	0	0	0	0	0	0	0	0	0	0	0	0	0	0	0	0	0	0	0	0	0	0	782588813964996	0	0	0	0	0	0	0	0	0
AT2G26530	AR781	0	962768497704176	0	508407834357661	0	0	0	0	0	0	0	292089957913	0	0	0	0	0	0	0	0	0	12844314139797	707207481366672	0	983968851641892	0	0	0	0	0	0	0	0	118148014454555	0	0	673493011814434	0	622730460327773	19790264870828	0	403723639739741	0	0	0	0	125414253382912	0
AT1G76240	AT1G76240	0	957382450216434	0	0	0	0	0	601487028664702	0	0	0	113227785565233	0	0	635734546809096	0	0	0	0	0	0	0	0	0	0	0	0	0	0	0	0	0	799999295472367	686283652065621	0	0	0	0	106584322704158	0	0	0	0	0	540047884350894	0	0	0
AT4G19200	AT4G19200	0	955011850780061	0	0	0	0	0	0	0	488343360910871	0	5905483522529	0	0	0	0	0	0	0	0	0	39922873644743	0	0	582718896994043	0	0	0	0	0	137303506976186	0	0	950295926698596	0	0	0	0	713555325235159	952213730398278	0	282351232952371	0	0	0	0	0	0
AT2G32210	AT2G32210	0	954802056323634	0	0	0	0	152313494517267	0	0	0	0	355991532754875	0	0	0	0	0	126807381668649	0	0	0	595729342735198	0	0	435913441248202	0	0	0	0	0	0	126082629319568	0	912523003692799	0	0	0	0	0	955763482769082	0	630532541542046	0	0	0	0	0	0
AT2G47485	AT2G47485	0	949358785329133	0	0	0	0	0	0	0	0	0	672649531560292	0	0	0	0	0	0	0	0	0	0	0	0	0	0	0	0	0	449615097399355	0	0	0	749108755775809	0	0	0	0	931128316999782	152078368057192	0	25573281564763	0	0	0	0	733602225462978	0
AT2G39530	AT2G39530	0	945993106644318	0	0	0	0	0	0	0	0	0	149227249209595	0	0	0	0	0	0	0	716749586900868	0	0	0	0	0	0	0	0	0	0	30023769684274	0	0	0	0	0	0	313368353065404	220247437482717	177771533350287	0	0	0	0	589513736808513	110724949967382	400962713699885	0
AT1G80830	PMIT1	0	944299637613105	0	0	0	0	0	0	0	0	0	420873125243349	0	0	0	407865178548668	0	0	463152765116763	0	0	0	0	0	0	310393878562538	0	0	381571551817105	603194167141332	0	0	0	160240407267972	0	0	0	0	0	10772775998951	0	0	413178469183369	0	0	0	0	0
AT4G30290	XTH19	0	936324833711327	0	0	0	0	0	0	0	0	0	103731867018852	0	0	0	0	0	0	0	109292017246059	0	0	0	0	0	0	0	0	0	11019028764348	0	0	0	113645690711669	0	0	0	174500963182657	661928697695665	0	0	319163244126597	0	0	267170157178829	0	0	0
AT1G65730	YSL7	0	935211460347163	0	0	0	0	0	0	0	0	0	726332211102022	0	0	0	0	0	0	0	0	0	0	0	0	0	0	0	0	0	270439938203979	0	0	0	791198092718946	0	0	0	0	0	583680388109478	0	0	0	0	0	0	0	0
AT3G62270	BOR2	0	931808276920914	0	0	626879191412669	0	0	0	0	0	0	593379834867469	0	0	0	0	0	0	0	0	0	0	0	0	0	0	960990896931472	0	0	0	0	0	0	300323009786371	0	0	0	914817521876659	380054517894542	765933172086462	0	262600442813605	0	0	0	0	0	0
AT3G12490	CYSB	0	930094231403168	0	0	0	0	0	0	0	910470286391134	0	0	0	0	0	0	0	0	0	0	0	379524729200597	0	0	0	469351599378448	0	0	0	0	0	0	0	513883940041721	0	0	0	0	0	978302995403457	0	475527249153769	321998884578761	0	0	0	528641105128163	0
AT3G51920	CML9	0	924074969863231	0	0	0	0	0	0	0	0	0	863682484887677	0	0	0	0	0	0	0	0	0	0	0	0	0	0	0	512517657245991	0	0	482780475975122	0	0	652661927924521	0	0	0	0	152699785123411	156307955862854	0	0	0	0	0	564980313208191	609692647303147	0
AT1G74910	AT1G74910	0	918105577258453	0	0	0	0	0	0	0	0	0	0	0	0	0	0	0	0	0	0	0	0	0	0	0	0	0	0	0	0	0	0	0	0	0	0	0	0	0	0	0	64110149984258	0	0	0	0	0	341822980251351
AT1G17620	AT1G17620	0	917921720210446	0	0	0	0	0	278499593564862	0	281317140378367	0	841885733234266	0	0	0	0	0	593342621027777	0	0	0	43547294843937	279688489570396	0	0	0	0	0	0	0	0	0	0	583544882085936	108129758622539	0	0	0	1521812559215	594019018830736	0	279180437731041	0	0	0	756693622249359	0	0
AT1G11260	STP1	0	916831666491373	0	0	0	0	0	0	0	0	0	136595994435254	0	0	0	0	0	341111298872403	0	0	277928117834454	0	0	0	0	0	0	0	0	262234639158495	0	533371426292607	0	674696831977683	0	0	0	936353523013608	148096447162041	148509746415128	0	0	0	0	659229273641819	502632965222424	0	0
AT3G46280	AT3G46280	0	913611009506336	0	0	0	0	0	0	0	0	0	144417264851531	0	0	0	0	0	0	0	840002114176602	0	0	0	0	0	0	0	0	0	326199527588959	0	0	0	0	0	0	0	218045682760938	134847817308089	581205921430105	0	0	0	0	820425746797843	393882519426404	0	0
AT5G15490	UGD3	0	908776845818092	0	0	0	0	0	0	0	0	0	316553745780351	0	0	0	0	0	0	0	0	0	0	0	172433405411717	0	0	0	0	0	0	0	0	0	0	332011038467459	0	0	0	0	0	0	364283261305862	408574186593759	0	0	0	0	0
AT4G36110	SAUR9	0	908661011728077	0	0	0	0	0	0	0	0	0	550187012304934	0	0	0	0	0	0	0	0	0	0	0	0	0	0	0	0	0	0	0	0	0	794194993789962	0	0	0	0	0	0	0	0	328022080098747	0	0	0	0	0
AT1G23040	AT1G23040	0	905758524342391	0	307444266631408	102655399888648	0	0	523581801993477	0	476075867879533	0	470117279261687	0	0	0	0	0	0	0	0	0	0	0	0	0	0	0	0	0	0	0	0	0	0	726618198772546	0	0	0	668030322538436	737392385101716	0	379833446247644	0	0	0	0	0	0
AT5G16170	AT5G16170	0	905146527544571	0	0	0	0	0	0	0	0	0	605706344495678	0	0	0	0	0	0	0	0	0	0	0	0	0	0	0	0	0	0	0	0	0	0	0	0	0	0	783362130360451	95066117116973	0	347207552378346	0	0	0	0	0	0
AT2G21045	AT2G21045	0	903824713240749	0	0	0	0	0	0	0	0	0	492750879241671	0	0	0	0	0	0	0	120543167822658	0	0	0	0	0	0	0	14844926458143	0	481242520777847	198670963952867	0	0	460298707498584	0	0	0	147225025979256	507336062637992	471628506530909	0	372047461822774	0	0	0	0	0	0
AT5G54500	FQR1	0	895919143502694	0	0	0	473201397974623	0	0	0	0	0	291096184959351	0	0	0	0	0	0	0	0	0	0	472354914123887	0	0	0	0	0	0	803200370950527	0	0	0	728089363657869	0	0	0	0	0	954362954359079	0	401420904628905	0	0	0	0	431397091366034	151433671168125
AT2G37110	AT2G37110	0	892141542339225	0	0	0	0	0	0	0	0	0	773726406899251	0	0	0	0	0	0	0	0	0	0	0	0	0	0	0	0	0	0	0	0	0	50933862256698	478536027757493	0	0	0	49021746499456	879893707678212	0	0	0	0	0	0	0	0
AT4G38140	AT4G38140	0	891706991774962	0	0	0	0	0	0	0	0	0	342553269378088	0	0	0	0	0	0	0	0	0	0	0	0	0	0	0	0	0	0	0	0	0	480801262574472	0	0	0	0	0	0	0	598269303000684	0	0	0	0	0	0
AT4G30490	AT4G30490	0	886546742131583	0	0	0	0	0	0	0	0	0	742169968110391	0	0	0	0	0	0	0	0	0	0	0	0	0	0	0	0	0	0	0	0	0	0	0	0	0	0	100344989166154	582934078241401	0	395101724142962	0	0	0	289244612620381	0	0
AT5G51520	AT5G51520	0	883846779341788	0	0	0	0	0	0	0	0	0	707899462530532	0	0	0	0	0	0	0	0	0	0	0	0	0	0	0	0	0	0	0	0	0	0	0	0	0	0	201512109563244	148424389837726	0	0	0	0	0	116046004957771	0	0
AT2G39040	AT2G39040	0	878647317248925	0	0	0	0	0	0	0	0	0	658810492716663	0	0	0	0	0	0	0	0	0	0	0	0	0	0	0	0	0	0	0	0	0	0	0	0	0	269233619385239	190205359762016	0	0	375278715651989	0	0	0	119561119128345	0	0
AT1G02360	AT1G02360	0	876767688141795	0	0	0	0	0	0	0	0	0	746241054070149	0	0	0	0	0	0	0	0	0	0	0	0	0	0	0	0	0	0	0	0	0	372820707595665	0	0	0	0	0	729518608260979	0	495709984427784	0	0	0	0	0	0
AT2G43870	AT2G43870	0	868423327360003	0	0	0	0	0	0	0	0	0	579205169221315	0	0	0	0	0	0	0	0	0	0	0	0	0	0	0	0	0	0	0	0	0	0	0	0	0	0	142397923901878	0	0	503067685880322	0	0	0	777121170690897	0	0
AT4G21830	MSRB7	0	861467609183366	0	0	0	0	0	1017653961483	0	0	0	112011053789108	283829675391982	0	0	0	0	0	411360552255098	0	0	0	0	0	0	0	0	0	0	432044027531571	0	0	729337416486949	386421702163908	0	0	0	109433015637259	445808852454685	0	0	0	0	0	488411076570313	0	0	269152592434054
AT2G22470	AGP2	0	857039761889117	0	0	0	0	0	115427250512929	0	0	0	478741145792308	0	0	276349568910391	0	0	807228140959468	0	0	0	378148191712019	388271676245885	0	787125065777694	0	0	484662298308543	0	0	749097990936653	0	0	875995921569977	130869493596669	0	49492753630268	130688241694192	108106177594607	162628496891628	0	307223041725841	0	0	0	304969831270391	775038964228572	0
AT1G12600	AT1G12600	0	856881221071203	0	0	0	0	0	0	0	663116505325147	0	36869793647175	0	0	0	0	0	0	0	0	0	0	0	0	0	0	0	0	0	0	0	0	0	48040047273233	0	0	0	0	0	360490977176589	0	255070520254887	290544126202165	0	0	0	0	0
AT5G64905	PROPEP3	0	854017224023671	0	0	0	0	0	0	0	0	0	0	0	0	0	0	0	0	0	0	0	714001206526274	0	0	0	0	0	0	0	0	0	0	0	774385648392236	0	0	0	0	0	0	0	60620479273299	0	0	0	0	0	0
AT5G17350	AT5G17350	0	850585166550945	0	0	0	0	0	0	0	369949007856915	0	566371010757002	0	0	0	0	0	0	0	0	0	999672130276937	0	0	391706171502244	0	0	0	0	0	0	0	0	808577071079833	0	0	0	0	135378165288493	972582005239462	290202358155679	0	0	0	0	565074645528275	0	312574946012522
AT1G07590	AT1G07590	0	847610603177714	0	0	0	0	0	124294635051562	0	0	0	0	0	0	0	0	0	0	0	0	0	0	0	0	0	0	0	171696348446492	0	0	226821137004659	0	0	469542668581236	0	0	0	0	123798168177839	229002046571965	0	0	0	0	0	0	171665515255823	0
AT4G18280	AT4G18280	0	846716839596113	0	308611023244611	0	0	0	0	0	0	0	0	0	0	0	0	0	30573906144114	0	0	0	692769209711495	452041498694588	0	0	0	0	0	0	434496423239959	0	0	0	665904726330963	0	0	5018778219011	0	0	688902807153754	0	684639299436445	0	0	0	0	0	394968234102484
AT1G74210	GDPD5	0	844864110619112	0	0	0	0	0	0	0	0	0	650517774666699	0	0	0	0	0	0	0	0	0	0	0	0	0	0	0	0	0	28320435927134	0	0	0	288636943543928	0	0	0	0	0	305763620410963	0	0	0	0	0	0	0	0
AT4G23920	UGE2	0	842916276738044	0	0	0	0	0	0	0	0	0	0	0	0	0	0	0	0	0	0	0	0	0	0	0	0	0	0	0	0	0	0	0	0	0	0	0	0	0	691766257472283	0	720128035507056	0	0	0	0	29500348679442	0
AT2G39420	AT2G39420	0	839453888276779	0	0	0	0	305257789395156	0	0	0	0	639454448653041	0	0	0	0	0	0	0	0	0	0	344963524952983	0	0	0	0	351617764476385	0	0	802161014051275	0	531576792599352	0	0	346476761260226	0	0	463359003151218	80269790661906	0	41263439462628	0	0	0	0	0	545845437811845
AT2G47650	UXS4	0	833848979221997	0	0	0	0	0	0	0	0	0	0	0	0	0	0	0	0	0	109662659181976	0	0	0	0	0	0	0	0	0	0	147185706471092	0	0	0	435312624802838	0	0	0	0	0	0	544577502867637	308512717647759	0	0	0	0	0
AT5G41810	AT5G41810	0	830188142182614	0	0	0	0	0	0	0	0	0	807753895932185	0	0	0	0	0	0	0	0	0	0	0	0	0	0	0	0	0	0	0	0	0	793933454485023	0	0	0	0	456620554758755	583559444893752	0	0	0	0	0	0	0	0
AT1G13000	AT1G13000	0	826399111486759	0	0	0	0	0	0	0	0	0	551016469582786	0	0	0	0	0	0	0	0	0	0	0	0	0	0	0	0	0	0	0	0	0	0	0	0	0	0	0	0	0	285238939155155	0	0	0	0	0	0
AT1G76680	OPR1	0	826378544763251	0	411632335674148	0	0	0	436972620871968	0	0	0	756788855426204	0	0	450176048340362	0	0	0	0	0	0	0	519951291679067	0	471801173938988	0	0	0	0	0	0	0	763300570486032	635076273141257	0	0	0	0	588355680927965	0	0	421695533222798	0	0	0	0	0	5363795667719
AT4G39390	NST-K1	0	826160938967443	0	0	0	0	0	0	0	0	0	596091529007897	0	0	0	0	0	0	0	0	0	0	0	0	0	0	0	0	0	266427735774957	0	0	0	0	0	0	0	0	0	0	0	0	0	0	0	0	0	0
AT4G26880	AT4G26880	0	824064297262006	0	0	0	0	0	0	0	0	0	0	0	0	0	0	0	0	0	0	0	0	0	0	0	0	0	0	0	0	0	0	0	0	0	0	0	0	109818176450175	211950233172852	0	289161519666262	0	0	0	320088880002572	151470757989286	0
AT3G15210	RAP2.5	0	822637330427031	0	661083337200647	0	0	0	0	0	50172181004779	0	251534291253232	0	0	0	0	0	940512434570086	0	0	0	944536839877792	947488215749044	0	614729224985109	0	0	0	0	0	0	0	0	811611068342087	0	0	105381495493248	0	361201151255826	102224559211957	0	386036972493557	0	0	0	0	382801503860443	0
AT4G32020	AT4G32020	0	822366039765396	0	563051381897745	0	0	0	0	0	250496360710399	0	0	0	0	0	0	0	8744595815187	0	0	0	475091146673055	961776865205894	0	550073294365264	0	0	0	0	0	0	0	0	540065456843999	0	0	100866635912283	0	911500551069667	125145372605278	0	521244798056961	0	0	0	367490190361542	659818297881997	0
AT1G17060	SOB7	0	821697428057075	0	0	0	0	0	0	0	0	0	873626584356928	0	0	0	0	0	0	0	0	0	0	0	0	0	0	0	0	0	474839472845075	0	0	0	686652997787017	0	0	0	100593211932667	139872558704557	968616748471567	0	0	0	0	270313111718323	601932465270354	0	0
AT4G01250	WRKY22	0	820666969209439	0	0	0	0	0	0	0	0	0	559121203141513	0	0	0	0	0	339686642572598	0	0	0	0	0	0	0	0	0	0	0	0	0	0	0	983982726219474	0	0	0	0	0	861402053264719	0	0	0	0	0	0	0	0
AT1G04250	IAA17	0	820187881715182	0	0	0	883252519309855	0	587045128006602	0	121917359335869	0	0	0	0	0	0	0	0	0	0	0	0	729198018235652	0	384465569150103	0	0	0	0	0	0	0	0	0	0	961381697021237	0	111236239953273	0	0	0	56270063754337	516279507991395	0	0	0	0	732734517004125
AT2G47550	AT2G47550	0	819154557907483	0	0	0	0	0	0	0	0	0	942970763890811	0	0	0	0	0	0	0	437938778256648	0	0	0	0	0	0	0	0	0	358471349036293	0	0	0	29626638824731	0	0	0	112444988389925	153642604632085	923483040920997	0	250925253531361	0	0	282202004175091	77825845781451	0	0
AT3G12955	SAUR74	0	816124280595631	0	0	0	0	490861736211368	0	0	0	0	461977158838322	0	0	0	0	0	364592981368578	0	0	0	0	0	0	0	0	0	0	0	0	0	0	0	125195597746692	100484864213141	0	0	0	0	706201836066021	0	0	313871270579893	0	0	0	0	0
AT2G39518	AT2G39518	0	812523648008447	0	0	0	0	0	0	0	0	0	444347781921445	0	0	0	0	0	0	0	0	0	0	0	0	0	0	0	0	0	0	794461273964745	0	0	587095825688803	0	0	0	0	5950269919	170451229187715	0	28744813424467	0	0	0	0	103056687034208	0
AT1G10700	PRS3	0	810561706224652	0	0	0	0	0	0	0	0	0	31402019180782	0	0	0	0	0	0	0	0	0	0	0	0	0	0	0	0	0	0	0	0	0	323945851463068	0	0	0	0	0	0	0	472913486698973	0	0	0	0	0	0
AT3G27950	AT3G27950	0	809855003269915	0	0	0	0	0	0	0	0	0	662883475185398	0	0	0	0	0	0	0	0	0	0	0	0	0	0	0	0	0	368365045094271	0	0	0	0	0	0	0	0	0	0	0	0	0	0	287410308526753	0	0	0
AT3G29250	SDR4	0	805891367510362	0	0	0	0	0	0	0	0	0	20005784964347	258015937141959	0	0	0	0	0	0	672619750157936	0	0	0	0	0	0	0	0	0	0	68263553336506	0	0	0	0	0	0	264070068397557	180168508947012	0	0	0	0	378889609195061	924365318856909	508455443742722	0	0
AT1G06330	AT1G06330	0	805242714432454	0	0	0	0	0	0	0	0	0	983798888287366	0	0	0	0	0	0	0	0	0	0	0	0	0	0	0	0	0	0	0	0	0	0	0	0	0	0	470154376607366	0	0	0	0	0	427377667545577	0	0	0
AT1G69760	AT1G69760	0	804427686291096	0	83713172535378	0	0	0	0	0	0	0	456644765231275	0	0	0	0	0	666127887536167	0	0	0	0	119853256222588	0	0	0	0	0	0	0	0	0	0	0	0	0	86445887988939	0	0	407671067039965	0	425315100024931	0	0	0	0	0	347158348243987
AT5G03380	AT5G03380	0	804132431186913	0	307274090777179	0	0	0	0	0	0	0	335955087969284	0	0	0	0	0	0	0	0	0	482892203798953	0	0	375974812826178	0	0	0	0	0	0	0	0	447373405310105	315377880975849	0	0	0	0	13857020549293	0	429287673845472	0	0	0	0	800318204172722	0
AT1G54120	AT1G54120	0	797395307020535	0	0	0	0	0	0	0	0	0	109232213368993	0	0	0	0	0	0	0	0	0	0	0	0	0	0	0	0	0	0	0	0	0	360436286019626	0	0	0	0	153093909156439	0	0	0	0	0	435228546769114	688852430487891	0	0
AT3G45230	APAP1	0	797330438670488	0	0	0	0	0	0	0	0	0	589704392786076	0	0	0	0	0	0	0	0	476846700781091	0	0	0	0	0	0	0	0	0	0	0	0	0	0	0	0	0	0	0	0	0	0	0	0	0	0	0
AT2G38470	WRKY33	0	788699806976587	0	0	0	0	0	0	0	0	0	365687905118298	0	0	0	0	0	0	0	0	0	780430004047125	0	0	344623603204916	0	0	0	0	0	0	0	0	108809771657408	0	0	0	0	0	15281711329142	0	273295316622468	0	0	0	0	958349087173503	0
AT4G24310	AT4G24310	0	786423262494268	0	0	0	0	0	0	0	0	0	111055947804438	0	0	0	0	0	0	0	0	0	0	0	0	0	0	0	0	0	0	495454074466046	0	0	374133626735188	0	0	0	729397706557574	20599591729003	516147851750506	0	0	0	0	0	106953822047818	0	0
AT2G05940	RIPK	0	785399543756276	0	0	0	0	0	0	0	0	0	549481009399039	0	0	0	0	0	0	0	0	0	0	0	0	0	0	0	0	0	0	0	0	0	935569302638275	0	0	0	0	313475799787437	103562258900378	0	0	0	0	0	0	416885620431386	0
AT1G74010	AT1G74010	0	785061882657326	0	0	0	0	0	0	0	0	0	348711322728806	0	0	0	0	0	0	0	0	0	0	0	0	0	0	0	0	0	0	0	0	0	0	0	0	0	0	110768088207951	118559891048356	0	314687738220152	0	0	0	498718876790665	576206536732551	0
AT1G01580	FRO2	0	781921419923825	0	0	0	0	0	0	0	573480480246631	0	0	0	0	0	0	0	0	0	0	0	0	0	0	0	0	0	0	0	0	0	0	0	0	0	0	0	0	42931314102434	788930992953459	0	370965870804697	0	0	0	0	300251439614835	0
AT2G22880	AT2G22880	0	780552842401845	0	536353017880342	0	0	0	0	0	0	0	0	0	0	0	0	0	0	0	0	0	160458156730178	466314498754415	0	633880644169527	0	0	0	0	0	0	0	0	964459407579351	0	0	705005113840084	0	0	161608677976972	0	666998616186276	0	0	0	0	110305982932664	355877493806928
AT1G71697	CK1	0	780095342470919	0	0	0	0	0	0	0	0	0	520047020869923	0	0	0	0	0	0	0	0	0	396773978878743	257240906572494	0	373365822472669	0	0	0	0	0	0	0	0	814889015351111	0	0	0	0	756662682387357	122726536265306	0	372152961660921	0	0	0	0	549592831954006	0
AT2G39200	MLO12	0	775926920088933	0	0	0	0	0	0	0	0	0	106103317861578	0	0	0	0	0	0	0	0	0	0	0	0	0	0	0	0	0	342928580130422	0	0	0	526377983738692	0	0	0	0	494057115568976	510018206857682	0	0	0	0	523710926053842	0	0	0
AT5G33290	XGD1	0	774587512216971	0	0	0	0	0	0	0	0	0	566480962304945	0	0	0	0	0	0	0	0	0	0	0	0	0	0	0	0	0	0	0	0	0	258257035594017	0	0	0	0	51794016013838	735674045768066	0	0	0	0	0	0	0	0
AT2G38940	PHT1;4	0	774091724562793	0	0	0	0	0	0	0	0	0	106325962417385	0	0	0	0	0	0	0	0	0	0	0	0	0	0	0	0	0	0	0	0	0	108227622101598	0	0	0	6793306086877	0	932435865019677	0	0	0	0	317263738525762	0	0	0
AT2G33710	ERF112	0	773753224433533	0	0	0	0	0	0	0	0	0	477155734392763	0	0	0	0	0	0	0	0	0	0	0	0	0	0	0	0	0	0	274224465777407	0	0	383001920241906	0	0	0	0	916032386790738	642818664944935	0	276436375207449	0	0	0	336429637646976	0	0
AT1G19770	PUP14	0	769764101219093	0	0	0	0	0	0	0	523516524838977	0	0	0	0	0	0	0	0	0	0	0	610722892180221	0	0	0	0	0	0	0	0	0	0	0	786109190219087	0	0	483527020033761	0	0	139366866443801	404466006342913	489246341302164	0	0	0	0	813934384704433	0
AT5G19230	AT5G19230	0	768990079209066	0	0	0	0	0	117015340222877	0	0	0	832239467858244	0	0	0	0	0	0	0	588936981286347	0	0	0	0	0	0	0	0	0	655069513905629	586283568077462	0	0	904814899323129	0	0	0	145049997040046	891156511613357	137985192988687	0	0	0	0	396748548925071	0	452948101216995	0
AT1G07160	AT1G07160	0	765645855894911	0	0	0	0	0	0	0	0	0	0	0	0	0	0	0	0	0	0	0	0	0	0	0	0	0	0	0	0	0	0	0	703974985062008	0	0	0	0	0	109355796820194	0	57277654463587	0	0	0	0	516763525582525	0
AT5G26270	AT5G26270	0	761246647052428	0	0	0	0	0	0	0	0	0	382520028868078	0	0	0	0	0	0	0	0	0	0	0	0	0	0	0	0	0	0	0	0	0	428332512175943	0	0	0	0	0	600070946664281	0	0	0	0	0	0	0	0
AT1G30730	AT1G30730	0	759986181194655	0	0	0	0	0	0	0	0	0	864479168574589	0	0	0	0	0	0	0	0	0	0	0	0	0	0	0	0	0	699451745935168	0	0	0	837660445514174	0	0	0	0	139024189412859	147152250012286	0	0	0	0	423527840611215	533939079207362	0	0
AT5G57400	AT5G57400	0	758256747228079	0	0	0	0	0	0	0	0	0	612699041474152	0	0	0	0	0	0	0	0	0	0	0	0	0	0	0	0	0	0	0	0	0	0	0	0	0	0	161506830273113	791605762063508	0	0	0	0	0	910055175111056	0	0
AT1G21010	AT1G21010	0	757266495988073	0	340796965426993	0	0	0	0	0	0	0	383477161741175	0	0	0	0	0	0	0	0	0	953761075317457	0	0	0	0	0	0	0	0	0	0	0	109601300341705	0	0	0	0	0	951540894384886	0	0	0	0	0	0	0	0
AT3G15630	AT3G15630	0	756047469130891	0	0	0	0	0	0	0	0	0	60407087682617	0	0	0	0	0	77856811059938	0	0	0	430696230111412	630296367180034	0	0	0	0	0	0	0	0	0	0	813277937972955	0	0	105807692870253	0	122805436193086	102114064092439	0	348189942181881	0	0	0	636942483255421	279298764390401	0
AT3G49630	AT3G49630	0	755654077160833	0	0	0	0	0	0	0	0	0	423563488964801	282632264886527	0	0	0	0	0	0	0	0	0	0	0	0	0	0	0	0	0	0	0	0	418977778172447	0	0	0	0	0	368425408524455	0	250151079266322	0	0	0	0	0	0
AT1G05560	UGT75B1	0	753297928972967	0	0	0	0	0	433317033345747	0	0	0	853029493555107	0	490301650783328	0	0	0	0	906677190278836	0	0	0	0	0	0	0	0	0	0	342371862551568	0	0	0	336174056052926	0	0	0	0	15112087661758	0	0	258413208559086	0	0	388462353549305	789949021502763	0	0
AT1G63245	CLE14	0	752057956029856	0	0	0	0	0	0	0	0	0	363031929185348	0	0	0	0	0	0	0	0	0	0	0	0	0	0	0	0	0	0	0	0	0	500220177381923	0	0	0	0	293077591496709	956496976572891	0	316920485406398	0	0	0	0	380185194412708	0
AT1G12780	UGE1	0	751232158559316	0	0	0	0	0	0	0	0	0	0	0	0	0	0	0	0	0	0	0	967464366259143	0	0	0	0	0	0	0	0	0	0	0	0	187929653344828	0	462378724794954	0	0	138975969452732	0	482373172434186	0	0	0	0	100597622769188	0
AT1G47510	5PTASE11	0	749405097031458	0	0	0	0	0	0	0	0	0	0	0	0	0	0	0	0	306256593531586	0	0	0	0	0	0	0	0	0	0	0	0	0	0	816276379968755	0	0	0	0	720083827196943	758973539512737	0	456933959334333	0	0	0	0	0	0
AT2G43880	AT2G43880	0	745234184463484	0	0	0	0	0	0	0	0	0	80302996956117	0	0	0	0	0	0	0	0	0	0	0	0	0	0	0	0	0	379467307139313	0	0	0	0	0	0	0	0	223615693848908	0	0	0	0	0	0	146613045238518	0	0
AT4G24380	AT4G24380	0	741066976350435	0	550712631000872	0	0	0	0	0	0	0	0	0	0	0	0	0	714152054033427	0	0	0	122997044602173	88073303720803	0	77579834588974	0	0	0	0	0	0	0	0	666739691537161	0	0	735728718366151	0	332426641651193	146285863939918	378050818629635	680715637905311	0	0	0	0	106637690524164	0
AT1G68150	WRKY9	0	738658951050763	0	0	0	0	0	0	0	0	0	72075112930723	0	0	0	0	0	0	0	0	0	0	0	0	0	0	0	0	0	411565859699542	0	0	0	334028208719498	0	0	0	0	35244774157702	10163283784149	0	0	0	0	0	0	394580332162207	0
AT2G46140	AT2G46140	0	736253435605996	0	0	0	0	0	0	0	0	0	480174320341594	0	0	0	0	0	0	0	11428957923497	0	0	0	0	0	0	0	185135603440947	0	0	22957378311297	0	0	0	0	0	0	848427633824852	0	0	0	427308170851484	0	0	0	0	0	0
AT1G33610	AT1G33610	0	732725675700433	0	0	0	0	0	0	0	0	0	688153608142719	251751718467393	0	0	0	0	0	0	0	0	0	0	0	0	0	0	0	0	526002926066182	0	0	0	46189847945171	0	0	0	0	0	430010877796825	0	0	0	0	0	0	0	0
AT4G18950	AT4G18950	0	731734325820055	0	0	0	0	0	0	0	0	0	393260720926832	0	0	0	0	0	0	0	0	0	0	0	0	310842722769832	0	0	0	0	0	0	0	0	743779962133865	0	0	0	0	662731102772695	83514732587242	0	487310821274374	0	0	0	0	0	0
AT5G19980	GONST4	0	730265192589053	0	0	0	0	0	0	0	0	0	271486496957944	0	0	0	0	0	0	347491322294212	0	0	0	0	0	0	0	0	0	0	28951181425997	0	0	0	0	0	0	0	0	0	0	0	358469299522275	0	0	0	0	0	0
AT1G72510	AT1G72510	0	729915279306016	0	312387831326464	0	0	382356530114492	0	0	0	0	0	0	0	0	0	0	373766268027425	0	0	0	391570418833113	353987104229744	0	0	0	0	0	0	0	0	0	425121133114858	364809854127301	0	0	364123032134875	0	141666880857443	138635508875613	0	256521056811551	0	0	0	796228069305038	627870963490152	0
AT1G75000	AT1G75000	0	722360764047391	0	0	0	0	0	0	0	0	0	0	0	0	0	0	0	0	0	0	0	0	0	0	0	0	0	0	0	0	0	0	0	0	345413594305165	0	0	0	987115801776581	110384081359942	0	533709687873342	0	0	0	0	528329798711874	0
AT3G10815	AT3G10815	0	721554485147406	0	0	0	0	0	0	0	0	0	686804462544934	0	0	0	0	0	252660204625003	0	0	0	0	0	0	29973449672951	0	0	0	0	0	0	0	0	902298861844296	0	0	0	0	895079009739769	997893201581523	0	0	0	0	0	0	338776274955489	0
AT1G30700	AT1G30700	0	719015505074365	0	0	0	0	0	0	0	0	0	684588205736935	0	0	0	0	0	0	0	0	0	0	0	0	0	0	0	0	0	0	0	0	0	0	0	0	0	0	185460166572305	152235369856411	0	0	0	0	0	116694792733155	0	0
AT5G43650	BHLH92	0	712012125824705	0	0	0	0	0	0	0	0	0	357428791028628	0	0	0	0	0	0	0	0	0	504754014889927	0	0	0	0	0	0	0	0	0	0	0	691386110091628	0	0	0	0	0	0	0	48656915869242	0	0	0	0	0	0
AT2G21180	AT2G21180	0	708723662119606	0	0	0	0	0	0	0	0	0	506718545694831	0	0	0	0	0	0	0	0	0	0	0	0	0	0	0	0	0	0	0	0	0	56156530598302	800184885714901	0	0	0	966035477440193	942749195111026	0	310784461753054	0	0	0	422478025580185	266080875617546	0
AT1G67920	AT1G67920	0	708561491302262	0	0	0	0	0	0	0	0	0	0	0	0	0	0	0	0	0	0	0	988197660879005	0	0	0	0	0	0	0	0	0	0	0	607689596525477	0	0	0	0	0	130210714883162	0	714907177422359	0	0	0	0	920651330806222	0
AT1G52200	AT1G52200	0	708360697262437	0	0	0	0	0	0	0	0	0	413432198958035	0	0	0	0	0	0	0	0	0	0	0	0	0	0	0	0	0	0	0	0	0	733693153432872	0	0	0	762894139724285	0	788286917677095	0	270087990631901	0	0	0	0	0	0
AT1G65820	AT1G65820	0	707032072820479	0	0	0	0	0	56380626735697	0	380495463436768	0	475269329918436	0	0	0	0	0	0	453033110863942	0	0	0	0	0	0	0	0	0	0	670551837253487	0	0	0	335314884669174	0	0	0	0	34524584329341	956300473438237	0	0	0	0	0	0	354528455547163	0
AT1G30620	UXE1	0	702902914181812	0	0	0	0	0	0	0	0	0	0	0	0	0	0	0	340270261473924	0	0	0	0	0	0	0	0	0	0	0	0	0	0	516165766052894	0	0	0	0	0	0	62203566334449	0	616978399717296	0	0	0	0	0	0
AT3G19930	STP4	0	702785168222114	0	0	0	0	0	0	0	0	0	10261936696597	0	0	0	0	0	0	0	0	0	0	0	0	0	0	0	0	0	797085498451468	0	0	0	864862047090119	0	0	0	0	365311077795765	142416722728106	0	0	0	0	700569428535206	0	55286036999975	369293296045307
AT2G29995	AT2G29995	0	697872787027504	0	0	0	0	0	0	0	0	0	105627290633816	0	0	0	0	0	0	0	0	0	0	0	0	0	0	0	0	0	0	0	0	0	752726517965852	0	0	0	457389523471252	15421919718267	153013046803057	0	0	0	0	363854761965911	732207983262697	658992843261281	0
AT1G13480	AT1G13480	0	693641218148125	0	0	0	0	0	0	0	0	0	100272477643151	0	0	0	0	0	0	0	0	0	0	0	0	0	0	0	0	0	0	0	0	0	528066933648616	0	0	0	0	855605442405884	80881890529592	0	0	0	0	62142230397559	0	0	0
AT5G23700	AT5G23700	0	691022543135747	0	0	0	0	0	0	0	0	0	35512800431135	0	0	0	0	0	0	0	0	0	0	0	0	0	0	0	0	0	0	0	0	0	34306306520823	0	0	0	0	552977289979468	307698610472301	0	33306474418089	0	0	0	0	0	0
AT2G43000	JUB1	0	689970569721297	0	0	0	0	0	0	0	0	0	0	0	0	0	0	0	0	0	0	0	0	0	0	0	0	0	0	0	0	0	0	0	0	0	0	0	0	0	829001695851481	0	564549610296396	0	0	0	0	390882985182825	0
AT3G09940	MDHAR	0	689424993324903	0	0	0	0	0	126310947453669	0	0	0	100982036443848	0	0	0	0	0	0	306944703788368	0	0	0	0	0	0	0	0	0	0	0	0	0	0	620535750858015	0	0	0	100835184872941	423579224443261	0	0	0	0	0	56754444760745	0	0	0
AT5G18150	AT5G18150	0	682065068209699	0	0	0	0	0	0	0	0	0	0	0	0	0	0	0	0	0	0	0	67869262377791	0	0	0	0	0	446889443093512	0	0	659089692324922	0	0	0	0	0	0	11130545071516	896077800065188	815062984561633	0	416298906032303	0	0	0	449016291557212	348308317436215	0
AT4G05320	UBQ10	0	681639561055346	0	294705086982803	0	0	0	0	0	0	0	0	0	0	0	0	0	0	0	0	0	323571590846626	60777351050723	0	0	0	0	0	0	0	0	537834634115256	0	642077035234268	345674597413979	0	876908941804177	0	0	131777390307695	0	485949363857096	0	0	0	0	976085330245342	0
AT1G74020	SS2	0	680344933552287	0	0	0	0	0	0	0	0	0	720009691485841	0	0	0	0	0	0	0	0	0	0	0	0	0	0	0	0	0	0	0	0	648847687607841	0	0	0	0	0	25984272788798	9746805011849	0	0	0	0	0	178738860194481	0	0
AT3G26440	AT3G26440	0	670814913003552	0	0	0	0	0	0	0	0	0	0	0	0	0	0	0	0	0	0	0	0	0	0	0	0	0	0	0	0	651876867829163	0	0	0	0	0	0	808997510169103	569127060267433	152528078639833	0	417883896598657	0	0	0	0	105491745479969	0
AT5G15940	AT5G15940	0	668951439314789	0	0	0	0	0	0	0	0	0	123557785805313	0	0	0	0	0	0	0	0	0	0	0	0	0	0	0	0	0	0	0	0	0	0	0	0	0	0	231205786480814	480489895227535	0	0	0	0	333197087981668	13723123296256	0	0
AT5G53590	SAUR30	0	666679465368239	0	0	0	0	265736533361044	0	0	0	0	304743098382928	0	0	0	0	0	274806922066434	0	0	0	0	0	0	0	0	0	0	0	0	0	106667564032574	0	254968999121365	131437207484955	0	0	0	159824125033152	130118595194911	0	0	0	0	0	971410739686638	669573129239357	0
AT3G29034	AT3G29034	0	665946975378515	0	0	0	0	0	0	0	0	0	649532931657019	0	0	0	0	0	0	0	0	0	0	0	0	0	0	0	0	0	486933128066622	470853743028898	0	0	506711950386151	0	0	0	762843474645837	386583968386014	370851431228485	0	0	0	0	0	0	0	0
AT4G28290	AT4G28290	0	660834628191815	0	0	0	0	0	0	0	0	0	27526963499926	0	0	0	0	0	0	0	0	0	0	450432065805998	0	491604510792387	0	0	0	0	0	0	0	0	0	0	0	0	0	528823227849611	100434980592984	0	426947476565004	0	0	0	0	556393310870039	0
AT4G27260	WES1	0	655938752569619	0	690289172454865	0	806782085452935	0	0	0	0	0	0	0	0	0	0	0	0	0	0	0	0	100960453041784	0	64836939810091	0	0	0	0	0	0	0	0	0	0	681381733648668	0	0	0	0	131559945990648	445445434983664	0	0	0	0	0	35683466940272
AT5G53500	AT5G53500	0	654061549966042	0	0	0	0	0	0	0	354623522249982	0	0	0	0	0	0	0	0	0	0	0	0	0	0	0	0	0	0	0	0	0	0	0	481126765393842	0	0	0	0	0	398198459863429	0	307619048986931	310118713866715	0	0	0	0	0
AT5G43520	AT5G43520	0	651219160676407	0	0	0	0	0	0	0	0	0	877389199281071	0	0	0	0	0	0	0	0	0	0	0	0	0	0	0	0	0	251140882691968	0	0	0	127903750273764	0	0	0	675400915588988	504062959063932	97608717364013	0	0	0	0	639127098820451	0	0	0
AT5G64030	AT5G64030	0	650421420496102	0	0	0	0	0	0	0	0	0	0	0	0	0	0	0	0	0	0	0	0	0	0	0	0	0	0	0	0	0	0	0	0	145158787330337	0	0	0	0	0	0	348937568987048	0	0	0	0	0	0
AT5G01640	PRA1.B5	0	649767519453257	0	0	0	0	0	0	0	0	0	711504748557747	0	0	0	0	0	0	0	0	0	0	0	0	0	0	0	0	0	0	0	0	0	0	619934660756606	0	0	0	128190306980946	427525935452777	0	0	0	0	0	620218392851368	0	0
AT3G04720	PR4	0	646915613431919	0	0	0	0	0	0	0	0	0	110152364291771	0	0	0	0	0	0	0	0	0	0	0	0	0	0	0	0	0	0	0	0	0	0	0	0	0	0	202878029922356	188015489291366	0	0	0	0	254974771681736	105140976067293	0	0
AT4G21990	PRH26	0	641775364133897	0	572841771929452	0	0	0	0	0	344904171352932	0	0	0	0	0	0	0	274576068747381	0	0	0	0	479456495489355	0	0	0	0	0	0	0	0	0	0	0	0	0	0	0	0	0	0	427393855565332	0	0	0	0	0	0
AT1G80450	AT1G80450	0	641625244757822	0	0	0	0	0	0	0	0	0	0	0	0	0	0	0	0	0	0	0	0	0	0	0	0	0	0	0	0	0	0	0	0	0	0	0	0	0	768705353910415	0	519494274342428	0	0	0	0	3654698575687	0
AT4G10500	AT4G10500	0	640172620339033	0	0	0	0	0	0	0	0	0	0	0	0	0	0	0	0	0	0	0	0	0	0	0	0	0	0	0	0	0	0	0	0	0	0	0	0	0	882584043636467	0	386118009367562	0	0	0	0	677315775513526	0
AT1G10690	AT1G10690	0	638933964598585	0	0	0	0	0	0	0	0	0	258826734686037	0	0	0	0	0	0	0	0	0	0	0	0	0	0	0	0	0	0	0	0	0	0	0	0	0	0	0	513227451273496	0	517241581005523	0	0	0	0	0	0
AT5G42050	AT5G42050	0	637164939471865	0	0	0	0	0	0	0	316729748591098	0	0	0	0	0	0	0	530929102073872	0	0	0	449420607068877	28396165297136	0	0	0	0	0	0	0	0	0	0	604620065507938	0	0	609237480037063	0	0	809306400995247	0	432415765409717	0	0	0	0	37343581256275	0
AT3G10300	AT3G10300	0	636172662769911	0	0	0	0	0	0	0	0	0	295542266580804	0	0	0	0	0	0	0	0	0	0	0	0	346385182575888	0	0	0	0	0	630246497011674	0	0	799768543586827	0	0	0	737958530636311	265469254957261	756933117573349	363389995315563	296083996587275	0	0	0	0	33482814922109	0
AT4G23810	WRKY53	0	634688222392921	0	0	0	0	0	0	0	0	0	584118082164546	0	0	0	0	0	0	0	0	0	35197375669119	0	0	0	0	0	0	0	0	0	0	0	409219434591143	0	0	0	0	0	0	0	0	0	0	264158046448779	0	0	0
AT5G10695	AT5G10695	0	632549886153557	0	0	0	0	0	0	0	282310970728745	0	0	0	0	0	0	0	105666092545618	0	0	0	146326381649281	990741181082637	0	654734335415268	0	0	0	0	0	0	0	0	898689732049978	0	0	850828003253969	0	0	852141552577329	0	569844629777719	0	0	0	0	556387261908018	0
AT5G08790	ATAF2	0	629013763688893	0	87933831132737	0	0	0	0	0	0	0	0	0	0	0	0	0	665375813167218	0	0	0	703368237188962	106925481755288	0	0	0	0	0	0	0	0	0	0	572341936942535	0	0	135694506643514	0	473458282359279	100782653790037	0	483669026575433	0	0	0	0	582920836589718	0
AT4G36040	J11	0	620560486740422	0	28136803064944	0	0	0	0	0	0	0	0	0	0	0	0	0	530302192897425	0	0	0	88384320426901	566325390688806	0	0	0	0	0	0	0	0	0	0	682336173426845	0	0	974997482587398	0	392258093583251	769538189645233	0	365967947561996	0	0	0	0	376249460007776	0
AT3G02800	PFA-DSP3	0	620339322677273	0	29604625880488	0	0	0	0	0	0	0	0	0	0	0	0	0	593678063537647	0	0	0	705979326017659	770999698554858	0	559447807311598	0	0	0	0	0	0	0	0	511006657802201	0	0	346367305300664	0	0	0	0	602698185580157	0	0	0	0	0	0
AT1G21130	IGMT4	0	619798660554949	0	0	0	0	0	0	0	0	0	0	0	0	0	0	0	0	0	0	0	0	0	0	0	0	0	0	0	0	0	0	0	361659547361621	0	0	0	0	0	165174991846477	0	255626699403762	0	0	0	0	125128237582689	0
AT1G68795	CLE12	0	619112020094711	0	0	0	0	0	0	0	0	0	526487111933272	0	0	0	0	0	0	0	0	0	0	0	0	0	0	0	0	0	0	0	0	0	362435894175309	0	0	0	0	11232426858197	858370284665779	0	0	0	0	0	541589883470719	0	0
AT1G35780	AT1G35780	0	614389457326237	0	0	0	0	0	0	0	0	0	458768187591601	0	0	0	0	0	0	0	0	501463259257223	0	0	0	0	0	0	0	0	0	0	923322260175937	0	0	190238540169989	0	0	0	809806483606997	110058733217066	0	0	0	0	0	295092433931511	534993079059221	0
AT3G01830	AT3G01830	0	613105665092937	0	0	0	0	0	0	0	0	0	0	0	0	0	0	0	0	0	0	0	0	0	0	0	0	0	0	0	0	0	0	0	733977350227279	0	0	0	0	0	753086883338021	0	284282744326051	0	0	0	0	0	0
AT1G30720	AT1G30720	0	609822759255722	0	0	0	0	0	0	0	0	0	506184987808468	0	0	0	0	0	0	0	0	0	0	0	0	0	0	0	0	0	316746128336789	0	0	0	566283926467817	0	0	0	0	794099467520307	153767129466662	0	0	0	0	0	0	761410543894094	0
AT1G68450	PDE337	0	607887596418551	0	0	0	0	0	0	0	0	0	0	0	0	0	0	0	0	0	0	0	0	0	0	0	0	0	0	0	0	0	0	0	0	0	0	0	0	137750882918188	137722904292598	0	0	0	0	0	770640018650177	835302788024357	0
AT3G13432	AT3G13432	0	605996149351516	0	0	0	0	0	0	0	0	0	395469390363797	0	0	0	0	0	0	0	0	0	0	0	0	0	0	0	0	0	0	0	0	0	664360228966208	0	0	0	0	801251357466615	997350399000817	0	0	0	0	0	0	48961912854649	0
AT4G10380	NLM8	0	605687813826147	0	0	0	0	0	344314513880268	0	0	0	498000804717854	0	0	0	0	0	0	0	0	0	0	0	0	0	0	586023880975076	269442450501409	0	302857758633754	0	0	0	428225569383187	0	0	0	910471694769793	0	845429832102573	0	0	0	0	0	0	365582364346458	0
AT3G02230	RGP1	0	601659805434124	0	0	0	0	0	68004378550399	0	0	0	0	0	0	0	0	0	0	0	146056183007537	0	0	0	0	0	0	0	870912872624209	0	3519374162254	118518786753257	0	0	0	0	0	0	85837551948401	0	0	0	0	499210848656285	0	0	0	0	468349050308944
AT4G36500	AT4G36500	0	597813643430807	0	120188218463339	0	0	0	616898621797991	0	0	0	0	0	0	0	0	0	0	0	0	0	123965488429229	121792052401569	0	102333433503021	0	0	0	0	0	0	0	0	66959910729946	0	0	861517165240499	0	0	854124660073521	0	564668926413641	0	0	0	0	355314939707604	0
AT1G57990	PUP18	0	597515913416118	0	0	0	0	0	455367911086641	0	0	0	0	0	0	0	0	0	0	0	0	0	0	0	0	0	0	0	0	0	0	0	0	0	850361454198972	754780185869101	0	0	552114275078132	182404945985134	202693123131174	0	0	0	0	0	104847775301728	122867940755563	0
AT4G02890	UBQ14	0	595512920921305	0	451745798279008	0	0	0	0	0	0	0	0	0	0	0	0	0	372826852220436	0	0	0	515955329635339	591880215609109	0	0	0	0	0	0	0	0	0	0	576836779630972	0	0	73721300154231	0	311441079159785	122124705817537	0	453997668831307	0	0	0	0	781487469403319	0
AT4G34180	AT4G34180	0	595449668657577	0	0	0	0	0	0	0	0	0	444842856038372	0	0	0	0	0	0	0	0	0	0	0	0	0	0	0	0	0	0	0	0	0	529636010086972	0	0	0	0	740654606046659	763672795726818	0	0	0	0	0	0	0	0
AT3G51660	AT3G51660	0	594468576224477	0	0	0	0	0	0	0	0	0	479405617050051	0	0	0	0	0	0	0	0	0	0	0	0	0	0	0	0	0	0	0	0	0	0	0	0	0	0	686087487317183	0	0	274242650996507	0	0	0	0	0	0
AT3G52360	AT3G52360	0	587828633126019	0	31258116408901	0	0	0	0	0	0	0	0	0	0	103569883901784	0	0	0	0	0	0	0	681288208893855	0	484103509392663	0	0	0	0	0	726063430406703	0	103302597796497	0	0	0	0	898072844279713	664080273206456	671345907468801	0	347743545433113	0	0	0	289695317809196	299926754905595	0
AT2G26710	CYP734A1	0	586703431717606	0	0	0	0	0	0	0	126143139727834	0	351412789786189	0	0	0	0	0	0	0	0	0	0	0	0	0	0	0	0	0	0	0	0	0	0	0	0	0	576174050078447	474757369707889	897139102861784	0	0	0	0	0	0	314216093413041	0
AT1G74950	TIFY10B	0	585354738299371	0	907416005525387	0	0	0	0	0	0	0	0	0	0	0	0	0	62119422679409	0	0	0	980814366573099	944526585775039	0	430850808290809	0	0	0	0	0	0	0	0	0	0	0	923570307014465	0	0	357370986938144	0	563053969366687	0	0	0	0	0	0
AT4G30440	GAE1	0	582602189448273	0	0	0	0	0	0	0	0	0	544991507990493	0	0	0	0	0	407217616448775	0	0	0	0	278521754278084	0	0	0	0	0	0	0	0	0	0	510413310191143	0	279441876008749	389217971138279	0	695458507257105	386643315059896	0	0	0	0	0	0	0	0
AT1G67070	PMI2	0	579894336502448	0	0	0	0	0	0	0	0	0	0	0	0	0	0	0	0	0	0	0	0	0	0	0	0	0	0	0	0	0	0	0	0	0	0	0	0	0	353538372679619	0	632020551537974	0	0	0	0	0	0
AT1G69030	AT1G69030	0	575894338925487	0	0	0	0	0	0	0	0	0	614255014904633	0	0	0	0	0	0	0	0	0	0	0	0	0	0	0	0	0	0	0	0	0	0	0	0	0	0	421187879591792	425202066427158	0	0	0	0	0	0	0	0
AT1G67730	YBR159	0	574825084160602	0	0	0	0	0	0	0	0	0	960215769314924	0	0	28881320103262	0	0	0	0	0	0	0	0	0	0	0	0	0	0	0	0	0	261073383164504	0	0	0	0	0	131370966294081	62768424728101	0	0	0	0	0	640732545335487	0	311618524713484
AT5G16360	AT5G16360	0	572171481877379	0	0	0	0	0	0	0	310940889342565	0	421701027747768	0	0	0	0	0	734381508075627	0	0	0	0	0	0	0	0	0	0	0	0	0	923984428375011	0	342387329089266	786488607188345	0	517931418268496	0	107603641657501	630039141567376	0	0	0	0	0	586034097077717	0	0
AT1G67750	AT1G67750	0	570454116266193	0	0	0	0	0	0	0	0	0	342632406851035	0	0	0	0	0	0	0	308074246727797	0	0	0	0	0	0	0	0	0	0	0	0	0	0	0	0	0	0	0	0	0	374917946670468	0	0	0	0	0	0
AT5G04830	AT5G04830	0	566531658718114	0	0	0	0	0	0	0	493133429587671	0	333739234445704	0	0	0	0	0	0	0	0	0	0	0	0	0	0	0	0	0	0	0	0	0	0	0	0	0	0	913051078423913	934355864694602	0	0	0	0	0	458655030056397	446882723200355	0
AT1G70850	MLP34	0	563985692382316	0	0	0	0	0	0	0	0	0	854346993007645	0	0	0	0	0	0	0	112696586516096	0	0	0	0	0	0	0	0	0	400991890823316	0	0	0	0	0	0	0	321450534931162	106444776591528	363790026209132	0	264210686438364	0	0	735159352119061	732812372957966	0	0
AT5G45810	SnRK3.5	0	563528167705157	0	0	0	0	0	0	0	0	0	0	0	0	0	0	0	0	0	0	0	0	0	0	0	0	0	0	0	0	0	0	0	0	0	0	0	0	0	0	0	640794892275274	0	0	0	0	0	0
AT5G48175	AT5G48175	0	563332593247098	0	0	0	0	0	0	0	0	0	494088877071943	0	0	0	0	0	0	0	0	0	0	0	0	0	0	0	0	0	0	0	0	0	434120521138518	0	0	0	0	377779437893871	569017269447139	0	0	0	0	0	0	0	0
AT1G23210	GH9B6	0	562014077866761	0	0	0	0	0	0	0	0	0	0	0	0	0	0	0	0	0	0	0	0	0	0	0	0	0	0	0	0	0	0	0	0	0	0	0	0	0	325348266920871	0	447777812306509	0	0	0	0	0	0
AT1G29640	AT1G29640	0	561807480844931	0	0	0	0	0	0	0	29217164038057	0	644732418286609	0	0	0	0	0	401666406591805	0	0	0	0	282677948104157	0	0	0	0	0	0	0	0	0	0	797468034621988	0	0	0	0	135748791800625	726998350789404	0	0	0	0	0	724020377038547	0	253321017958829
AT5G41300	AT5G41300	0	560027846079453	0	0	0	0	0	0	0	0	0	331506008638703	0	0	0	0	0	0	0	0	0	0	0	0	0	0	0	0	0	313821895166124	0	0	0	0	0	0	0	0	0	598250203524974	0	0	0	0	0	0	0	0
AT5G54860	AT5G54860	0	559439529206908	0	0	0	0	0	0	0	0	0	325858664246762	0	0	0	0	0	0	0	0	0	0	0	0	0	0	0	326868175118067	0	0	337598502473937	0	0	0	0	0	0	0	644953398505186	569261334622843	0	0	0	0	0	0	0	0
AT5G01750	AT5G01750	0	558746221389639	0	0	0	0	172600210727852	0	0	0	0	0	0	0	0	0	0	693788161448587	0	0	0	0	0	0	402331144460273	0	0	0	0	0	546446681925936	0	0	449278736096411	0	0	0	0	0	803344653436876	0	645795990549913	0	0	0	0	547503105823053	0
AT3G13430	AT3G13430	0	557863341586843	0	0	0	0	0	0	0	0	0	293573614527269	0	0	0	0	0	0	0	0	0	0	0	0	0	0	0	0	0	0	0	0	0	448671397083819	0	0	0	0	437727569380978	999552956654473	0	251251787557847	0	0	0	0	523715774290387	0
AT3G22370	HSR3	0	556655653442243	0	0	0	0	0	0	0	0	0	0	0	0	0	0	0	0	0	0	0	0	0	0	263093755358658	0	0	0	0	0	0	0	0	710718917197841	0	0	0	0	0	662069468592365	0	294495111282875	0	0	0	0	339501585848806	0
AT4G35480	RHA3B	0	556381228329772	0	676568769690048	0	0	680932912439445	0	0	0	0	0	0	0	0	0	0	756044763371565	0	0	0	932883862855515	999967130070249	0	76119188362886	0	0	0	0	0	0	0	0	0	0	0	639909455146845	0	0	504551843277366	433053847707355	886271272198938	0	0	0	0	0	0
AT1G19180	TIFY10A	0	555581839731059	0	825731007459874	0	0	0	0	0	0	0	0	0	0	0	0	0	971154445295253	0	0	0	100760763516394	938458984214587	0	563983317258493	0	0	0	0	0	0	0	0	35509196460755	0	0	132180661094958	0	541566617285221	996008298659653	0	426308576210955	0	0	0	0	590444427531672	0
AT3G50740	UGT72E1	0	554429752726888	0	0	0	0	0	0	0	0	0	0	0	0	0	252118043106909	0	0	0	0	0	0	0	0	0	0	0	0	0	0	0	0	0	646265112859043	0	0	0	0	0	382858886657862	0	0	0	0	0	0	0	0
AT4G19880	AT4G19880	0	554242849009739	0	502958452714612	0	0	0	780341056210287	0	0	0	0	0	0	0	0	0	0	435620379441329	0	0	57446728380647	0	0	0	0	888514705415003	0	0	0	0	0	589548890685141	252241157837155	0	0	0	0	0	0	0	457589413262049	0	0	0	0	0	638424291202519
AT5G67140	AT5G67140	0	553707029401892	0	0	0	0	0	0	0	0	0	329857177594113	0	0	0	0	0	0	0	0	0	0	0	0	0	0	0	0	0	0	0	0	0	0	0	0	0	0	121012719538641	119907961260836	0	0	0	0	0	683930483985566	0	0
AT4G29740	CKX4	0	552005354941371	0	0	0	0	0	0	0	0	0	0	0	0	0	0	0	0	0	0	0	0	0	0	0	0	0	0	0	0	0	0	0	0	0	0	0	0	0	0	0	748214506076984	0	0	0	0	0	0
AT1G72140	AT1G72140	0	550990673149433	0	0	0	0	0	0	0	0	0	104824624131041	0	0	0	0	0	0	0	0	0	0	0	0	0	0	0	0	0	0	264486021661451	0	0	0	0	0	0	0	979121511693296	0	0	0	0	0	564614863406024	323715985458608	0	0
AT1G47620	CYP96A8	0	547755586478656	0	0	0	0	0	0	0	0	0	76253703558846	0	0	0	0	0	0	0	0	0	0	0	0	0	0	0	0	0	0	0	0	0	416475374632316	0	0	0	0	583821007171156	0	0	0	0	0	331511230412458	0	0	0
AT3G04080	APY1	0	547560803807124	0	0	0	0	0	0	0	0	0	34251184366638	0	0	0	0	0	0	0	26858271162727	0	0	0	0	0	0	0	0	0	0	0	0	0	0	532005617573297	0	0	0	0	0	0	0	0	0	0	0	0	0
AT2G41430	LSR1	0	546974045690811	0	381273885774918	0	0	0	0	0	0	0	0	0	0	0	0	0	0	0	0	0	907686792886435	720185539592805	0	0	0	577328139932937	0	0	0	0	0	0	724726385269924	0	0	101945802983512	0	0	118486561004355	0	580821755564876	0	0	0	0	952779523451418	0
AT2G30130	PCK1	0	541526589317736	0	0	0	0	0	0	0	0	0	951879964147601	281491430946702	0	0	687555391931841	0	0	0	0	286478159726871	0	0	0	0	0	0	0	0	0	0	0	0	627381923667757	0	0	0	0	0	0	0	0	0	0	566700810131358	0	0	0
AT3G50260	ERF011	0	540276688082366	0	0	0	0	0	480507622402716	0	0	0	0	0	0	0	0	0	0	0	0	0	0	0	0	0	0	32606791986336	0	0	0	0	0	0	0	0	0	0	0	71469042156149	139023243989559	0	414949877185451	0	0	0	366146385064349	907185484675886	0
AT4G18880	HSF A4A	0	539866101585344	0	0	0	0	0	0	0	0	0	0	0	0	0	0	0	0	0	0	0	310042139596351	0	0	0	0	0	0	0	0	0	0	0	778885608587301	0	0	0	0	0	884818556478137	0	0	0	0	0	0	631977834836734	0
AT4G24160	AT4G24160	0	538617113290593	0	0	0	0	0	480213976683538	0	0	0	490890551670939	0	0	0	0	0	0	0	0	0	0	0	0	0	0	0	0	0	0	0	0	0	437227254199324	0	0	0	0	520803154118697	380290870753202	0	0	0	0	255072170940781	0	0	0
AT4G15530	PPDK	0	534033585719393	0	0	0	0	0	0	0	0	0	0	0	0	0	0	0	0	0	0	0	0	0	0	0	0	0	0	0	0	0	0	0	285046307666439	0	0	0	0	0	340082755622347	0	401016463604113	0	0	0	0	0	0
AT1G80520	AT1G80520	0	533318742893547	0	0	0	0	0	0	0	0	0	0	0	0	0	0	0	0	0	0	0	0	0	0	0	0	0	0	0	0	0	0	0	0	0	0	0	0	0	0	0	271026428741765	0	0	0	0	0	0
AT3G10320	AT3G10320	0	532056181804359	0	0	0	0	0	0	0	577251183653526	0	0	0	0	0	0	0	0	0	0	0	0	0	0	0	0	0	0	0	0	0	0	0	0	0	0	0	0	0	49861664504911	0	361043990340377	0	0	0	0	275937808686995	0
AT5G05820	AT5G05820	0	530248928946111	0	0	0	0	0	0	0	0	0	0	0	0	0	0	0	0	0	0	0	0	0	0	0	0	0	0	0	0	0	0	0	0	0	0	0	0	0	0	0	0	0	0	0	0	0	0
AT4G30280	XTH18	0	528752627380255	0	0	0	0	0	101584476459498	0	0	0	0	0	0	0	0	0	0	0	0	0	0	0	0	0	0	0	0	0	67976447895922	0	0	0	164971818918213	0	0	0	294583300456999	0	0	0	0	0	0	0	0	0	0
AT1G70410	CA4	0	527846419834233	0	0	631548994859846	0	0	382114772390908	25479442251805	0	0	0	0	0	0	0	0	0	0	0	0	0	0	0	39837311800087	0	0	120139968032683	0	0	158245468880246	0	0	0	0	542628075236516	0	118856375163275	0	0	0	365846846407423	0	0	0	0	0	0
AT4G04610	PRH19	0	527739615599457	0	600155426706593	0	0	0	0	0	0	0	0	0	0	0	0	0	0	0	0	0	0	0	0	0	0	0	0	0	0	0	0	0	0	0	0	0	0	0	0	0	508766272839502	0	0	0	0	0	0
AT3G55740	PROT2	0	525112432915115	0	0	0	0	0	0	0	0	0	490593622819785	0	0	0	0	0	0	0	0	0	0	0	0	0	0	0	0	0	337927928739666	0	0	0	297468760378931	0	0	0	0	344232138798927	0	0	0	0	0	0	0	0	0
AT2G30550	DALL3	0	524199943876458	0	0	0	0	0	0	0	273437490850007	0	317558815695852	0	0	0	0	0	0	0	0	0	0	0	0	0	0	0	0	0	0	0	0	0	564416765238902	71063430100984	0	0	0	899846056388439	107036722491412	0	0	0	0	0	386630615499025	605225721916921	0
AT2G32030	AT2G32030	0	523634807172833	0	0	0	0	0	0	0	0	0	345246790383825	0	0	0	0	0	0	0	0	0	0	0	0	0	0	0	0	0	0	0	0	0	564832673468219	0	0	0	0	0	399958537956618	0	0	0	0	0	0	0	0
AT3G46720	AT3G46720	0	523486265140028	0	0	0	0	0	0	0	0	0	387866518067427	0	0	0	0	0	0	0	0	0	0	0	0	0	0	0	0	0	0	0	0	0	355657223071232	0	0	0	713648496300051	0	466372073042441	0	0	0	0	0	0	0	0
AT2G31880	SOBIR1	0	522903387177146	0	0	0	0	0	0	0	0	0	403837077749632	0	0	0	0	0	0	0	0	0	0	0	0	0	0	0	0	0	0	0	0	0	639621978724299	0	0	0	0	0	552070862886204	0	0	0	0	0	0	0	0
AT1G02430	ARFD1B	0	522114572106555	0	0	0	0	0	0	0	0	0	55148148618338	0	0	0	0	0	0	0	0	0	0	0	0	0	0	0	0	0	0	0	0	0	444730253682117	0	0	0	0	0	0	0	0	0	0	0	0	0	0
AT1G50740	AT1G50740	0	521908804870192	0	0	0	0	0	0	0	836216855949841	0	0	0	0	0	0	0	0	0	0	0	525170705378896	0	0	0	0	0	0	0	0	0	0	0	522393694903185	0	0	0	0	0	414465816203039	0	428514313726436	0	0	0	0	0	0
AT3G49190	AT3G49190	0	521315848828988	0	0	0	0	0	0	0	0	0	174264689449623	0	0	0	0	0	0	0	0	0	0	0	0	0	0	0	0	0	0	0	0	0	0	0	0	0	0	385879688893415	0	0	0	0	0	0	253391898453846	0	0
AT5G61010	EXO70E2	0	520473131623834	0	0	0	0	0	0	0	251732638174454	0	402236865975102	0	0	0	0	0	0	0	0	0	0	0	0	0	0	0	0	0	0	0	0	0	0	0	0	0	0	497008073141615	76596068276741	0	0	0	0	0	0	281187468024926	0
AT3G47400	AT3G47400	0	520142594478919	0	0	0	0	0	0	0	0	0	694947924104313	0	0	0	0	0	0	0	0	0	0	0	0	0	0	0	0	0	0	0	0	0	0	148254154157462	0	0	0	202848062566885	381854071314357	0	0	0	0	0	144126674055652	0	0
AT2G19590	ATACO1	0	519842109364732	0	0	0	0	460770864891681	0	0	0	0	0	0	0	0	0	0	0	0	0	0	0	0	0	0	0	0	0	0	0	0	0	0	0	0	0	0	0	0	0	0	610928125869707	0	0	0	0	0	0
AT1G76670	AT1G76670	0	519210388759516	0	0	0	0	0	824754262360641	0	0	0	622717275538395	0	0	0	0	0	0	420943156327023	0	289071345868459	0	0	0	0	0	0	0	0	0	0	104530291279004	0	0	0	0	0	0	0	0	0	0	0	0	339919198706862	0	0	425135365036329
AT3G53620	PPa4	0	518493678027745	0	0	0	0	780644348626022	0	0	0	0	0	0	0	0	0	0	906964875036251	0	0	0	0	0	0	0	0	0	0	0	0	0	203324168244785	0	0	281004603066156	0	0	0	0	755837254456765	0	751082089601368	0	0	0	0	503079383274254	0
AT2G19970	AT2G19970	0	517875828238669	0	0	0	0	0	0	0	0	0	405552907347706	0	0	0	0	0	0	0	0	0	0	0	0	0	0	0	0	0	0	0	0	0	0	0	0	0	0	625437739734095	184237755225845	0	0	0	0	0	0	114983298908362	0
AT4G01630	EXPA17	0	516815288236328	0	0	0	0	0	0	0	0	0	546396046576295	0	0	0	0	0	0	0	0	0	0	0	0	0	0	0	0	0	468248480288761	0	0	0	0	0	0	0	288418432592048	200909787283681	0	0	0	0	0	0	154830361462343	0	0
AT1G55450	AT1G55450	0	516717294933709	0	0	0	0	0	0	0	0	0	322283352189656	0	0	0	0	0	0	0	0	0	0	0	0	0	0	0	0	0	0	0	0	0	582400455936196	0	0	0	444541104845671	0	860011457040751	0	262890003234015	0	0	0	0	0	0
AT4G34810	SAUR5	0	516441234619196	0	0	0	0	0	0	0	0	0	833987362356848	0	0	0	0	0	0	0	0	0	0	0	0	0	0	0	0	0	0	0	0	0	0	0	0	0	0	717564726730207	0	0	0	0	0	446122731628761	0	0	0
AT5G05410	DREB2A	0	516268612908723	0	526649395307454	0	0	0	0	0	0	0	386592516755371	0	0	0	0	0	919986686333478	0	0	0	0	916316495137602	0	0	0	0	0	0	0	0	0	0	786835244384403	0	0	109117830887747	0	757542367205924	100819899706922	0	0	0	0	0	263167533061025	560370760609654	0
AT4G17615	SCABP5	0	514468532699042	0	0	0	0	0	0	0	0	0	0	0	0	0	0	0	0	0	0	0	478370372225522	0	0	381337624503488	0	0	0	0	0	0	0	0	0	0	0	0	0	0	0	0	39931456737085	0	0	0	0	0	0
AT3G59850	AT3G59850	0	514070948246335	0	0	0	0	0	0	0	0	0	504816632847928	0	0	0	0	0	0	0	0	0	0	0	0	0	0	0	0	0	397621028650384	0	0	0	0	0	0	0	0	119890865119613	0	0	0	0	0	0	757076587538535	0	0
AT1G09560	PDGLP1	0	514031675402376	0	0	0	0	0	342856815533512	0	0	0	982652924970422	0	0	142017195676238	0	0	0	0	0	0	0	0	0	0	0	0	0	0	536137139575199	0	0	136945526117225	277000299375135	0	0	0	610046696702424	103740678502825	582648114255571	0	0	0	0	568965593625974	437530792200192	0	0
AT4G11360	RHA1B	0	513431512282867	0	337141480523313	0	0	0	0	0	0	0	0	0	0	0	0	0	0	0	0	0	291157897327699	96228430170477	0	0	0	0	0	0	0	0	0	0	897806167893023	0	0	530391022358775	0	0	148602595403947	0	284222455858432	0	0	0	0	120023067111297	307843750103896
AT3G25900	HMT-1	0	513200568493122	0	0	0	0	514325024695382	0	0	0	0	709540239169303	0	0	0	0	0	646788230624691	0	0	0	0	0	0	0	0	0	0	0	0	381770834514428	117695834485175	0	0	248919331934242	0	0	0	149794245817219	0	0	0	0	0	301647913482513	928560104192705	0	0
AT4G37610	BT5	0	511132672007976	0	28312799824612	0	0	0	0	0	0	0	0	0	0	0	0	0	669747000902313	0	0	0	665417799066651	463131528170394	0	0	0	0	0	0	0	0	0	0	862720066538684	0	0	657437248776818	0	0	710063219107748	0	295465803021562	0	0	0	0	48657423438403	323704027524779
AT1G27350	AT1G27350	0	509875749883458	0	0	0	0	0	0	0	376120458749774	0	613201175891992	282708205493788	0	0	0	0	0	0	0	0	0	0	0	0	0	0	293970840739538	0	0	0	0	0	0	786687270609961	0	0	0	0	0	0	0	0	422751956464247	0	0	0	0
AT5G59520	ZIP2	0	508899659600084	0	0	0	0	0	394085836369184	0	0	0	609685827990421	0	0	0	0	0	0	0	719973363121386	0	0	0	0	0	0	0	0	0	939448601908341	105407037722131	0	0	385538969106761	0	0	0	883883514501057	0	0	0	0	0	0	389218974178926	0	0	0
AT1G63010	AT1G63010	0	508670987672051	0	0	0	0	0	0	0	0	0	619676297534711	0	0	0	0	0	0	0	0	0	0	0	0	0	0	0	0	0	415084226946524	0	0	0	0	0	0	0	0	791033670819303	0	0	0	0	0	0	33986766784767	0	0
AT5G49480	CP1	0	508431920783559	0	0	0	0	0	0	0	0	0	291818618917445	0	0	0	0	0	0	0	0	0	0	0	0	413435677041714	0	0	558474386618601	0	0	605848754583039	0	0	773036093047948	0	0	0	0	0	497776951585111	0	0	0	0	0	0	0	0
AT5G20050	AT5G20050	0	508280973115405	0	0	0	0	0	0	0	0	0	439469859649461	0	0	0	0	0	0	0	0	0	0	0	0	0	0	0	0	0	0	396174660341012	0	0	443334476806746	0	0	0	614789468143128	0	709298621490731	0	0	0	0	0	0	295544475552497	0
AT5G61820	AT5G61820	0	507909112894857	0	285642107496059	0	0	0	123619101022547	0	338601028479574	0	0	0	0	0	0	0	0	961861332973853	0	0	0	0	0	0	0	0	0	0	0	0	0	646551325388814	471038985053386	0	0	253485606337164	0	445807583348943	110522830005389	0	402366683793314	0	0	0	0	745129961479733	0
AT1G21120	IGMT2	0	507440052406549	0	0	0	0	0	0	0	0	0	572576687684717	0	0	0	0	0	0	0	0	0	0	0	0	0	0	0	0	0	0	0	0	0	118607368545069	0	0	0	0	0	817991360798815	0	0	0	0	430852046382821	0	0	0
AT3G45640	MPK3	0	504023307485364	0	0	0	0	0	0	0	253891720814739	0	0	0	0	0	0	0	0	0	0	0	37162057562625	0	0	0	0	0	0	0	0	0	0	0	711821025884442	0	0	39479791315988	0	0	722361670259796	0	299605478165816	0	0	0	0	415142314484375	0
AT5G48000	THAH1	0	503672478558702	0	0	0	0	0	998720793640869	0	0	0	101885674139997	0	0	0	0	0	0	0	0	0	0	0	0	0	0	0	0	0	0	0	0	0	0	0	0	0	126201857361052	282527732420249	0	0	0	0	41587617204236	499762844255066	0	0	0
AT1G33600	AT1G33600	0	502721092186844	0	0	0	0	0	0	0	0	0	0	0	0	0	0	0	0	0	0	0	0	0	0	0	0	0	0	0	0	0	0	0	0	0	0	0	0	0	61199772439512	0	33771191403228	0	0	0	0	0	0
AT3G06420	ATG8H	0	502494410028835	0	0	0	0	0	872441006205996	0	0	0	333757716795371	0	0	0	0	0	0	0	0	0	0	0	0	0	0	651409508256975	0	0	0	150833989529327	0	0	287403020654764	552354702994394	0	0	0	136954459342143	1055647327262	0	0	0	0	0	888125161082792	501446805311941	0
AT3G57020	AT3G57020	0	499376946226654	0	0	0	0	0	155216002464066	0	0	0	108252296769987	0	0	0	0	0	0	45205072748559	0	0	0	0	0	0	0	0	0	0	0	987914759373623	0	0	0	256227005107834	0	0	921408479397405	15572580033144	110901801213122	0	0	0	0	632717194800382	831808153860883	0	0
AT2G40080	ELF4	0	498555013191528	0	0	0	0	691104407709807	0	0	0	0	0	0	0	0	0	0	0	0	0	0	0	445932834107867	0	0	0	0	279105635459341	0	0	524674309618764	0	0	0	0	265839087344276	0	0	0	0	0	452696750357998	0	0	0	0	0	0
AT4G37820	AT4G37820	0	498225529084246	0	0	0	0	0	0	0	573923793153363	0	0	0	0	0	0	0	0	0	0	0	0	0	0	0	0	0	0	0	0	0	0	0	0	0	0	0	0	0	0	0	0	0	0	0	0	0	0
AT3G07320	AT3G07320	0	497053310648178	0	0	0	0	0	0	0	0	0	478204529327989	0	0	0	0	0	0	0	0	765062233719747	0	0	0	0	0	0	0	0	0	0	0	0	0	0	0	0	0	0	0	0	0	0	0	0	0	0	0
AT4G24050	AT4G24050	0	496094966294764	0	0	0	0	0	0	0	0	0	0	0	0	0	0	0	0	0	0	0	0	0	0	0	0	0	0	0	0	0	0	0	0	0	0	0	0	0	0	0	31360567337118	0	0	0	0	0	0
AT5G14550	AT5G14550	0	495949516259341	0	0	0	0	0	0	0	382907354747992	0	391537026949483	0	0	0	0	0	0	0	0	0	0	0	0	0	0	0	0	0	0	0	0	0	0	108158696918301	0	0	0	0	0	0	0	0	0	0	0	0	0
AT1G10810	AT1G10810	0	495613400468265	0	0	0	0	0	0	0	0	0	623704510644354	0	0	0	0	0	0	0	0	0	0	0	0	0	0	0	0	0	0	0	0	0	0	253896923455786	0	0	0	454335676208736	0	0	0	0	0	319928618272242	0	0	0
AT2G20960	pEARLI4	0	495523675882147	0	0	0	0	0	0	0	0	0	400547561600131	0	0	0	0	0	0	0	0	0	0	0	0	0	0	0	0	0	0	0	0	0	613750121124745	0	0	0	0	0	793384277667638	0	0	0	0	0	0	399041121973263	0
AT3G51600	LTP5	0	495015682294891	0	0	0	0	0	0	0	0	0	210970411031253	690441244772461	0	0	0	0	0	0	0	0	0	0	0	0	0	0	0	0	905219587295351	0	0	0	161724927858696	0	0	0	0	0	930454491274459	0	0	0	11853918565317	600990358972053	0	0	0
AT3G52800	AT3G52800	0	494753947893532	0	427168320408475	0	0	0	0	0	0	0	25442210830399	0	0	0	0	0	338863838463976	0	0	0	58587644650014	560012335384368	0	472415114824777	0	0	0	0	0	0	0	0	719507463387494	0	0	986325029216065	0	51912552463991	89510292140643	0	0	0	0	0	0	512555548026207	0
AT5G62420	AT5G62420	0	494433626814425	0	0	0	0	0	0	0	0	0	400968875023033	0	0	0	0	0	0	0	0	0	0	0	0	0	0	0	0	0	0	0	0	0	0	0	0	0	0	0	0	0	0	0	0	0	0	0	0
AT5G54940	AT5G54940	0	493743972871789	0	640410501571515	0	0	54211986128107	0	0	0	0	0	0	0	0	0	0	80315151075291	0	0	0	148365025495123	114517084386547	0	0	0	0	0	0	0	0	717250041805909	0	832611009307387	638881374301109	0	143007606007234	0	413181903653976	1412584850356	0	376157860570697	0	0	0	0	112257713024511	0
AT3G54150	AT3G54150	0	493019353380196	0	0	0	0	0	0	0	0	0	352504543036198	0	0	0	0	0	0	0	0	0	0	0	0	0	0	0	0	0	0	0	0	0	523578708791218	0	0	0	0	0	616709004792614	0	0	0	0	0	0	0	0
AT5G15130	WRKY72	0	492856720169851	0	0	0	0	0	0	0	0	0	5264579926361	0	0	0	0	0	0	0	0	0	0	0	0	0	0	0	0	0	262257184490722	0	0	0	519529330871389	0	0	0	0	50508616918118	806768476166581	0	0	0	0	0	0	0	0
AT4G12910	SCPL20	0	491559633676726	0	0	0	0	0	0	0	483424671199383	0	0	0	0	0	0	0	0	0	0	0	0	0	0	0	0	0	0	0	0	0	0	0	0	154176543547009	0	0	0	0	521889824327376	0	28155797460231	0	0	0	0	0	0
AT5G40510	AT5G40510	0	491420135456841	0	0	0	0	0	0	0	0	0	617795796735367	0	0	0	0	0	0	0	999945145803799	0	0	0	0	0	0	0	109607861869714	0	0	169824391963783	0	0	0	0	0	0	517584795440277	564878394512014	0	0	0	0	0	0	0	0	0
AT4G04450	WRKY42	0	491032453556915	0	0	0	0	0	0	0	0	0	0	0	0	0	0	0	0	0	0	0	0	0	0	0	0	0	0	0	0	0	0	0	0	0	0	0	0	0	0	0	0	0	0	0	0	0	0
AT2G16660	AT2G16660	0	490915685531991	0	400702616194223	0	0	0	0	0	0	0	0	0	0	0	0	0	292612195979053	0	0	0	61568903040901	495786660465027	0	0	0	0	0	0	0	0	0	0	0	0	0	539502027762933	0	0	0	0	770561691342625	0	0	0	0	0	0
AT3G09270	GSTU8	0	490882612770361	0	0	316041030297123	0	0	422447634543796	0	0	0	0	0	0	123416619768853	0	0	390609987927563	0	0	0	0	0	0	0	0	174241474766368	0	0	0	296201566549799	70069066483055	105732204095698	0	0	0	0	0	0	0	0	425654272960534	0	0	0	0	0	0
AT4G20830	AT4G20830	0	490331264238446	0	439586331616643	0	0	0	0	0	0	0	346216250950371	0	0	0	0	0	49646789375843	0	0	0	517355426376371	135761700146479	0	102491632794552	0	0	0	0	581011677950073	0	0	0	721215369431406	0	0	70123871254919	976295087642792	441429324213266	800451067999176	0	466497104079832	0	0	266691920638106	0	0	420226102682516
AT5G66800	AT5G66800	0	489934913313834	0	0	0	0	0	0	0	0	0	693402169561651	30253118770829	0	0	0	0	0	0	0	287750561919647	0	0	0	0	0	0	0	0	0	0	0	0	437311009355976	0	0	0	0	0	0	0	0	0	320530188923664	0	0	0	0
AT1G49500	AT1G49500	0	487180608865477	0	0	0	0	0	504316182361948	0	0	0	0	0	0	0	0	0	0	0	0	0	527446775540625	0	0	267405672583277	0	0	0	0	0	0	0	0	755405750316141	0	0	0	0	391608989513801	165835514698635	0	0	0	0	0	0	138299490971037	0
AT1G35720	OXY5	0	486343875996621	0	456583513572693	380122144011171	0	0	0	266979120265586	0	0	561063844089535	0	0	0	0	0	0	0	899796204938835	0	786589864962099	0	0	0	0	0	982311069558552	0	0	141058567013373	0	0	0	0	0	0	0	0	0	0	0	0	0	35242941055539	0	0	347277702854756
AT2G22780	PMDH1	0	485954935339112	0	0	0	0	0	0	0	0	0	440533933569451	0	0	0	0	0	0	0	0	0	0	0	0	0	0	0	0	0	0	0	0	0	0	0	0	0	0	0	0	0	0	0	0	0	0	0	0
AT5G03080	LPPgamma	0	485446588105289	0	0	0	0	0	0	0	327823533380719	0	0	0	0	0	0	0	0	0	0	0	0	0	0	0	0	0	0	0	0	669711542407303	0	0	0	0	0	0	0	0	0	0	387625085593328	0	0	0	0	0	0
AT1G69530	EXPA1	0	481210830123452	0	0	0	0	0	0	0	752246887740301	0	0	0	0	0	0	0	0	0	0	0	0	0	0	0	0	0	0	0	0	0	0	0	0	0	0	0	0	0	0	266980952804531	398863763036243	255216487232114	0	0	0	0	0
AT4G25400	AT4G25400	0	481072184012297	0	0	0	0	0	0	0	0	0	0	0	0	0	0	0	0	0	0	0	0	383298377543426	0	0	0	0	0	0	0	0	0	414809574294265	405426051362665	0	0	0	0	0	0	0	271465315176155	0	0	0	0	0	0
AT3G12510	AT3G12510	0	480523821803056	0	55550416424116	0	0	0	0	0	0	0	0	0	0	0	0	0	0	0	0	0	630782998560933	10728761579772	0	0	0	0	0	0	0	0	0	0	297634207109713	0	0	589599558462951	0	0	597117410345851	359909923546949	617084851815209	0	0	0	0	393548863762899	0
AT5G51830	AT5G51830	0	480097107241631	0	0	0	0	0	0	0	0	0	0	0	301132156589599	0	0	0	0	0	0	0	0	0	0	0	0	0	0	0	0	0	0	0	0	0	0	0	0	0	0	0	414145920399286	286254401255314	0	0	0	0	0
AT3G59080	AT3G59080	0	479741908335001	0	0	0	0	0	0	0	0	0	0	0	0	0	0	0	0	0	0	0	0	0	0	0	0	0	0	0	0	0	0	0	412152837668507	0	0	0	0	0	72516459297421	0	275899847677564	0	0	0	0	0	0
AT4G19230	CYP707A1	0	479111314015023	0	0	0	0	0	0	0	0	0	676849817598267	0	0	0	0	0	0	292581855406985	0	0	0	0	0	351623478877031	0	0	0	0	321220045791559	500038084154166	0	0	567323151207022	0	0	0	0	280718019597152	0	0	0	0	0	376544480526521	0	0	700453707548199
AT3G18690	MKS1	0	478676676297043	0	0	0	0	0	0	0	0	0	2780165426448	0	0	0	0	0	0	0	0	0	0	0	0	282864747231058	0	0	0	0	0	0	0	0	544510590489649	0	0	0	0	0	477409954593494	0	0	0	0	0	0	0	0
AT4G21120	CAT1	0	477788490297942	0	0	0	0	0	0	0	0	0	258514971946601	0	0	0	0	0	0	0	0	0	0	0	0	0	0	0	0	0	0	0	0	0	810184100181089	0	0	0	0	938692308865297	760173170038723	0	0	0	0	0	458877947802896	0	0
AT2G25735	AT2G25735	0	477134014834027	0	0	0	0	0	391085819769498	0	0	0	320507970343269	0	0	0	0	0	0	0	0	0	0	0	0	0	0	0	0	0	0	0	0	0	57444346161076	0	0	0	0	492155205087212	11362487432659	0	0	0	0	0	0	662375765995294	0
AT5G53110	AT5G53110	0	474656786398323	0	0	0	0	0	0	0	0	0	0	0	0	0	0	0	0	0	0	0	0	0	0	0	0	0	0	0	0	0	0	0	581699356282916	0	0	0	0	0	478124947986229	0	252196219547443	0	0	0	0	0	0
AT2G29450	GSTU5	0	474200389125343	0	781654560426232	0	0	0	845097367016069	0	0	0	0	0	0	0	0	0	453599138603358	0	0	0	106375577487156	129857485625043	0	762644147745643	0	0	0	0	0	0	0	0	485696624197459	0	0	938741992255387	0	0	66772888106542	0	991922163773932	0	0	0	0	56064285207986	554057902229144
AT4G30650	AT4G30650	0	474013855898184	0	0	0	0	0	341182329631612	0	0	0	0	0	0	0	0	0	0	0	785841136045613	0	0	0	0	0	0	0	0	0	678424268637011	59268143237138	0	0	0	0	0	0	0	0	0	0	0	477680290596919	0	0	0	0	0
AT4G28703	AT4G28703	0	473746994455055	0	0	0	0	0	0	0	0	0	43307177110658	0	0	0	0	0	0	484979555888464	0	0	0	0	0	0	0	0	0	52403368864123	262214653678191	0	0	0	738544228117604	0	0	0	0	0	0	0	0	0	0	0	0	0	0
AT4G13180	AT4G13180	0	472349354145941	0	0	0	0	0	634693287937502	0	0	0	587129330617302	0	0	0	0	0	0	534919829355858	0	0	0	0	0	378669885886151	0	0	331007196492101	0	520236272108235	318461935801725	0	325231904012947	564219767873566	0	0	0	0	0	0	0	0	0	0	383033158478635	0	0	504643179108259
AT4G13210	AT4G13210	0	471679806599366	0	0	0	0	0	0	0	294948456178152	0	0	0	0	0	0	0	0	0	0	0	0	0	0	0	0	0	0	0	0	0	0	0	0	0	0	0	0	0	0	0	0	0	0	0	0	0	0
AT3G62280	AT3G62280	0	470120987610631	0	0	0	0	0	0	0	0	0	730341412081204	0	0	0	0	0	0	0	0	266748658572916	0	0	0	0	0	0	0	0	474792768077903	0	0	0	0	0	0	0	0	0	0	0	0	0	0	406933029645888	0	0	0
AT1G68390	AT1G68390	0	470065716717247	0	0	0	0	0	0	0	461587871027105	0	0	0	0	0	0	0	0	0	0	0	0	0	0	0	0	0	0	0	0	0	754289594380594	0	0	0	0	0	0	0	0	0	430790210069571	0	0	0	0	0	0
AT5G57330	AT5G57330	0	469551417927436	0	0	0	0	0	0	0	413148204071652	0	0	0	0	0	0	0	0	0	255696829148831	0	0	0	0	0	0	0	0	0	0	0	0	0	0	481165859353456	0	0	0	0	0	0	0	0	0	0	0	0	0
AT4G37710	AT4G37710	0	468473883588201	0	38753468453748	0	0	0	0	0	0	0	357568000043324	0	0	0	0	0	256173918210486	0	0	0	543520648279751	596655005243807	0	278894333060846	0	0	0	0	0	0	0	0	0	0	0	0	0	64993975078787	0	0	0	0	0	0	0	0	0
AT5G22630	ADT5	0	467997023328001	0	758053465556266	572792414159575	0	0	0	36078003068982	0	0	0	0	0	0	0	0	0	0	0	0	621464322056034	695657425804515	0	520419769321625	0	0	0	0	0	0	0	0	683127598445874	0	0	533689629992575	0	0	0	0	505004613923691	0	0	0	0	0	0
AT3G46970	PHS2	0	467519205135389	0	0	0	0	0	0	0	426199948606523	0	0	0	0	0	0	0	0	0	0	0	0	0	0	0	0	0	0	0	0	0	0	0	0	0	0	0	0	0	0	0	2754680325804	288743701464609	0	0	0	0	0
AT5G60680	AT5G60680	0	466488153196537	0	6554562817188	0	0	0	0	0	272572924680899	0	0	0	0	0	0	0	710279218079182	0	0	0	0	102784742287904	0	499131979308182	0	0	0	0	0	0	0	0	693764887175913	0	0	881141830179204	0	427270867359077	751258078573465	0	299586497994693	0	0	0	0	453002990569166	0
AT1G11530	CXXS1	0	464909175076192	0	0	0	0	0	0	0	0	0	0	0	0	0	0	0	0	0	0	0	0	0	0	0	0	0	0	0	0	0	0	0	522458376911512	0	0	0	0	0	679316876165171	0	265461337508806	0	0	0	0	393367271001837	0
AT3G53600	ZAT18	0	463773248351398	0	123801545040121	0	0	0	0	0	0	0	0	0	0	0	0	0	0	0	0	0	132756460162175	688384119156693	0	487104093612717	0	0	0	0	0	0	0	0	0	0	0	469577437424845	0	0	288143034275443	0	643025733996129	0	0	0	0	0	0
AT5G04340	ZAT6	0	463620509200602	0	754799138469732	0	0	0	0	0	0	0	0	0	0	0	0	0	635401125768206	0	0	0	165577218747416	747188094136958	0	112695042865241	0	0	0	0	0	0	0	0	813273847428329	0	0	154896375039091	0	0	146043269053289	0	648316569102413	0	0	0	0	133486787174223	0
AT3G52710	AT3G52710	0	463288452098904	0	0	0	0	0	0	0	0	0	0	0	0	0	0	0	0	0	0	0	0	0	0	0	0	557076135817625	0	0	0	0	0	0	250660639975536	0	0	0	0	330667940170724	887137359643116	0	0	0	0	0	0	561189997110011	0
AT5G20190	AT5G20190	0	462012594557304	0	0	0	0	0	0	0	0	0	0	0	0	0	0	0	283690571036156	0	0	0	0	0	0	0	0	0	0	0	0	0	0	280511660514389	259306906589065	0	0	292091270064122	0	0	0	0	432027413328193	0	0	0	0	0	0
AT5G57010	AT5G57010	0	460085659027908	0	0	0	0	0	0	0	292026904071001	0	0	0	0	0	0	0	0	0	0	0	273921278871601	0	0	0	0	0	0	0	0	0	0	0	0	0	0	0	0	0	521877426557285	0	365740463283748	0	0	0	0	276820069733363	0
AT1G53210	NCL	0	459041070823113	0	0	0	0	0	0	0	540344240983037	0	0	0	0	0	0	0	0	0	0	0	0	499705765110069	0	0	0	854365802284516	0	0	0	0	776806327435289	0	0	0	0	318431311049475	0	0	0	0	354644847241368	0	0	0	0	0	0
AT2G29480	GSTU2	0	458516102206411	0	0	0	0	0	0	0	0	0	261485573230836	0	0	0	0	0	0	0	0	0	0	398421023046566	0	0	0	0	0	0	0	0	0	0	0	0	0	0	0	0	0	0	355143485584579	0	0	0	0	0	0
AT3G03610	AT3G03610	0	457846969343038	0	0	0	0	0	0	0	0	0	0	0	0	0	0	0	0	0	0	0	0	0	0	0	0	0	0	0	0	0	0	0	0	417821290844743	0	0	0	486949060815651	108390506188388	0	0	0	0	0	0	754700691974171	0
AT3G50530	CRK	0	457596113830601	0	0	0	0	0	0	0	923262861643719	0	339241909312115	0	0	0	0	0	0	0	0	0	0	0	0	262965293796888	0	0	0	0	0	0	0	0	0	0	0	0	0	0	0	0	0	0	0	0	0	0	0
AT4G17890	AGD8	0	457479540152352	0	0	0	0	0	0	0	0	0	292400355032148	0	0	0	0	0	0	0	252823069857696	0	0	0	0	0	0	0	0	0	0	0	0	0	0	903730555176706	0	0	0	372850776792706	0	0	0	0	0	0	0	0	0
AT3G11660	NHL1	0	456259067221628	0	59555352496719	577402328232897	0	0	0	0	850431607397732	0	0	0	0	95976218515144	0	0	0	0	0	0	477569495752605	0	0	0	0	0	0	0	0	0	0	13184902164292	0	0	0	0	0	0	0	0	692115436992511	0	0	0	0	0	0
AT5G06330	AT5G06330	0	455635796157515	0	0	0	0	0	0	0	0	0	0	0	0	0	0	0	0	0	0	0	0	0	0	0	0	0	0	0	0	0	0	0	0	0	0	0	0	0	0	0	0	320759055192396	0	0	0	0	0
AT4G33985	AT4G33985	0	454901559096455	0	0	0	0	0	0	0	0	0	416365665777104	0	0	0	0	0	671394785154581	0	0	0	452702903025729	457716931047383	0	257312095715741	0	0	0	0	0	0	0	0	461711315773929	0	0	0	0	25648212489326	307869494056083	44103417769209	0	0	0	0	0	0	0
AT4G28940	AT4G28940	0	449263589105538	0	0	0	0	0	0	0	0	0	815016053711409	0	0	0	0	0	0	0	0	0	0	0	0	0	0	0	0	0	0	0	0	0	0	0	0	0	101970856986987	110688121152096	0	0	0	0	0	717139114939822	617622536673376	0	0
AT5G51310	AT5G51310	0	448297478306579	0	0	0	0	0	0	0	0	0	737637192455791	0	0	0	0	0	0	0	0	0	0	0	0	0	0	0	0	0	0	0	0	0	0	0	0	0	0	413483949465061	0	0	0	0	30426728727074	26007910705728	0	0	0
AT1G04770	AT1G04770	0	448082267353218	0	0	0	0	0	0	0	0	0	0	0	0	0	0	0	0	0	0	0	0	0	0	0	0	0	0	0	0	0	0	0	549976555741506	0	0	0	0	0	552697592600737	0	0	0	0	0	0	0	281266012924512
AT1G23190	PGM3	0	439585006878324	0	0	0	0	0	0	0	0	0	320734401081568	0	0	0	0	0	0	0	0	0	0	0	0	0	0	0	0	0	0	0	0	260110434625574	0	567390892973886	488836870779301	0	0	0	0	0	0	0	0	0	0	0	286671604815748
AT5G10480	PEP	0	439041565656951	0	0	0	0	0	0	0	0	0	983063401672694	0	0	0	0	0	0	0	0	0	0	0	0	0	0	0	0	0	0	0	0	0	0	0	0	0	0	44372070825481	0	0	0	0	0	645168459499268	0	0	0
AT3G60520	AT3G60520	0	437851206004335	0	0	0	0	0	0	0	0	0	463169116582557	0	0	0	0	0	0	0	0	0	0	0	0	0	0	0	0	0	0	0	0	0	0	633468488293254	0	0	0	0	427872883726223	0	0	0	0	0	0	0	0
AT3G16220	AT3G16220	0	437036085532461	0	0	0	0	0	0	0	0	0	0	0	0	0	0	0	0	0	0	0	0	0	0	0	0	0	0	0	0	0	0	0	0	0	0	0	0	0	489795158108979	0	294885459739705	0	0	0	0	0	0
AT1G66160	CMPG1	0	436000408477389	0	0	0	0	0	0	0	0	0	424449375730444	0	0	0	0	0	0	0	0	0	0	0	0	0	0	0	0	0	0	0	0	0	371409720684219	0	0	0	0	378739635035397	697011202726056	0	0	0	0	0	0	0	0
AT5G16240	AT5G16240	0	434175581953531	0	0	0	0	0	0	0	0	0	262254707490878	0	0	0	0	0	0	0	0	0	0	0	0	0	0	0	0	0	0	0	0	0	0	0	0	0	0	644140792062203	0	0	259805666607287	0	0	0	374812652396865	0	0
AT3G48240	AT3G48240	0	432684615577185	0	0	0	0	0	0	0	0	0	251851710849906	0	0	0	0	0	0	0	0	0	0	0	0	0	0	0	0	0	0	0	0	0	0	0	0	0	0	603107539067749	595467542898272	0	0	0	0	0	0	0	0
AT5G52510	SCL8	0	432659196720157	0	0	0	0	432074130214354	0	0	0	0	0	0	0	0	0	0	0	0	0	0	0	0	0	0	0	0	0	0	0	0	0	0	0	501579155050336	0	0	0	514414299123469	884790186222774	0	253718050085534	0	0	0	272125279263219	638449198622173	0
AT3G61640	AGP20	0	431736401995128	0	0	0	0	613827186707465	0	0	0	0	0	0	0	0	0	0	864730809293474	0	0	0	773629444405226	409498457479269	0	440770620362018	0	0	0	0	0	0	614533496612097	0	595864666710973	0	897332658207879	0	0	0	419571542430463	0	362734472509379	0	0	0	0	0	782094883337695
AT1G22280	PAPP2C	0	431027151880764	0	0	0	0	0	0	0	0	0	254442648004158	0	0	0	0	0	0	0	0	0	362298797207545	0	0	294987669743377	0	0	0	0	0	0	0	0	537947736932338	0	0	0	0	0	44428325962426	252076211453988	0	0	0	0	0	0	0
AT1G29730	AT1G29730	0	430689678407792	0	0	0	0	0	0	0	0	0	0	0	0	0	0	0	0	0	0	0	0	0	0	0	0	0	0	0	0	0	0	0	0	0	0	0	0	0	0	0	0	0	0	0	0	0	0
AT5G35730	AT5G35730	0	430524668616172	0	0	0	0	0	0	0	284969532877842	0	412975267488429	0	0	0	0	0	0	0	0	0	0	0	0	0	0	0	0	0	0	0	0	0	0	0	0	0	0	0	0	0	0	0	0	0	0	0	0
AT5G16230	AT5G16230	0	428518177448491	0	0	0	0	0	0	0	0	0	109507065796998	0	0	0	0	0	0	0	0	0	0	0	0	0	0	0	0	0	0	0	0	0	43408546656547	0	0	0	0	290543600451965	106794740269726	0	0	0	0	0	201103903926765	0	0
AT5G08160	PK3	0	427676858602956	0	0	0	0	0	0	0	0	0	542385692672286	0	0	0	0	0	0	0	0	0	0	0	0	0	0	0	252241893730874	0	0	580854751332219	0	0	0	0	0	0	0	0	0	0	0	0	0	0	0	0	0
AT3G05830	AT3G05830	0	427461427854013	0	0	0	0	0	0	0	0	0	0	0	0	0	0	0	0	0	0	0	0	0	0	0	0	0	0	0	0	0	0	0	276110018398409	0	0	0	0	0	346808356845437	0	0	0	0	0	0	0	0
AT1G33612	AT1G33612	0	427087731593922	0	0	0	0	0	0	0	0	0	5139127753089	0	0	0	0	0	0	0	0	0	0	0	0	0	0	0	0	0	0	0	0	0	0	0	0	0	0	0	0	0	0	0	0	0	0	0	0
AT4G24340	AT4G24340	0	426720602998741	0	0	0	0	0	0	0	0	0	178392553140799	479485354930832	0	0	0	0	0	0	0	0	0	0	0	0	0	0	0	0	991739086348417	0	0	0	10043824840674	0	0	0	0	0	0	0	0	0	800397221832141	101193403532241	0	0	0
AT5G05730	WEI2	0	424542325800486	0	0	0	0	0	0	0	0	0	0	0	0	0	0	0	0	0	0	0	0	0	0	0	0	0	0	0	0	0	0	0	0	0	0	0	0	0	0	0	410096207741591	0	0	0	0	0	0
AT3G24300	AMT1;3	0	424107127792703	0	0	0	0	0	0	0	268192042450088	0	402473587579308	0	0	0	0	0	0	0	0	0	0	0	0	0	0	0	0	0	64311395226391	828282930712496	0	0	356514779800344	0	0	0	505318394266982	0	0	0	0	274672799828989	0	0	0	0	0
AT2G44370	AT2G44370	0	423776343559956	0	0	0	0	0	0	0	0	0	27719840412625	0	0	0	0	0	0	0	0	0	0	0	0	0	0	0	0	0	784632433159962	0	0	0	615336048074891	0	0	0	0	0	640182959328017	0	0	0	0	0	0	0	0
AT3G47780	ATH6	0	423158148763884	0	0	0	0	0	0	0	0	0	0	0	0	0	0	0	0	0	0	0	0	0	0	0	0	0	0	0	0	0	0	0	277202795771352	0	0	0	0	0	306732791440462	0	0	0	0	0	0	0	0
AT1G53700	WAG1	0	422060544857221	0	0	0	0	0	0	0	0	0	87607503747869	0	0	0	0	0	0	0	0	279239408798335	0	0	0	0	0	0	0	0	0	0	0	0	0	0	0	0	0	165545779669949	0	0	0	0	0	50099238171666	100870442289466	0	0
AT1G32540	LOL1	0	421795366437331	0	0	0	0	0	0	0	0	0	336768723824527	0	0	0	0	0	0	0	0	0	0	0	0	0	0	0	0	0	0	0	0	0	0	0	0	0	0	279717818571484	0	0	254443011358518	0	0	0	0	0	0
AT5G22140	AT5G22140	0	421147120432067	0	0	0	0	0	0	0	0	0	550103269641568	0	0	0	0	0	0	0	0	296349861405705	0	0	0	0	0	0	0	0	0	0	0	0	0	0	0	0	0	0	0	0	302596000014621	0	0	0	0	0	289989162267057
AT4G29810	MKK2	0	419578329407444	0	0	0	0	0	0	0	0	0	424330766147025	0	0	0	0	0	0	0	0	0	0	0	0	0	0	0	0	0	0	0	0	0	0	0	0	0	0	0	0	0	0	0	0	0	0	0	0
AT3G02110	SCPL25	0	419348041855557	0	0	0	0	0	0	0	0	0	624031227423825	0	0	0	0	0	0	0	0	0	0	0	0	0	0	0	0	0	0	0	0	0	0	0	0	0	0	649440592059254	71748645322655	357285196482794	0	0	0	290981310857239	357849327780717	0	0
AT4G17230	SCL13	0	418468553827712	0	420261731666234	0	0	0	0	0	0	0	0	0	0	0	0	0	500161118782213	0	0	0	388192760705753	588699256855231	0	581448278239284	0	0	0	0	0	0	0	0	532294681485623	0	0	866273605336752	0	0	453103069763408	0	0	0	0	0	0	0	0
AT5G44585	AT5G44585	0	417925070505415	0	0	0	0	0	0	0	0	0	134164593795333	373863830248783	0	0	0	0	0	0	670037795626723	0	0	0	0	0	0	0	0	0	176033229767585	0	0	0	134941509604487	0	0	0	120968920713845	0	0	0	0	0	573018935423705	851569495460716	0	0	0
AT5G45630	AT5G45630	0	417734629602416	0	0	0	0	0	0	0	0	0	682788394265452	30500789433821	0	0	0	0	0	0	0	0	0	0	0	0	0	0	0	0	0	0	0	0	695238872766235	0	0	0	0	919937307230684	0	0	0	0	0	0	0	0	0
AT5G02020	SIS	0	416180218320621	0	0	0	0	0	0	0	0	0	0	0	0	0	469651506326034	0	0	0	0	0	0	0	0	0	0	0	0	408511262398331	407566176566084	0	0	0	103510103299895	0	0	0	0	0	560462339615937	0	331265466151812	0	0	0	0	30040033576201	0
AT1G77530	AT1G77530	0	415911668270147	0	0	0	0	0	0	0	0	0	0	0	0	0	0	0	0	0	0	0	0	0	0	0	0	0	0	0	0	0	0	0	0	0	0	0	0	0	0	0	0	0	0	0	0	0	0
AT4G20860	AT4G20860	0	414908087845048	0	0	0	0	0	480475054205351	0	0	0	439639522673386	0	0	0	0	0	0	0	0	0	0	0	0	0	0	0	0	0	0	537961364599783	0	0	479622654705769	0	0	0	888702004246414	135000651994188	150619987403898	0	0	0	0	0	834260395162658	861323324104314	0
AT3G61070	PEX11E	0	413129904126908	0	0	0	0	0	0	0	0	0	445998682442201	0	0	0	0	0	0	0	0	0	0	0	0	0	0	0	0	0	0	0	0	0	0	0	0	0	0	850147077993095	710347255769796	0	0	0	0	0	457959175790309	307181674549042	0
AT3G28210	SAP12	0	412024725234383	0	788029611543082	0	0	0	0	0	0	0	47301736729409	0	0	0	0	0	619963136663315	0	0	0	115165705636048	106900792362508	0	0	0	0	0	0	0	0	0	0	369344890221826	693672712559387	0	462515373378495	0	188040974952822	165631383228745	0	0	0	0	0	127722225194994	10110290563805	0
AT1G05100	MAPKKK18	0	411160745968786	0	0	0	0	0	0	0	0	0	691546921720733	0	0	0	0	0	0	0	0	0	465781453217317	316363031808091	0	0	0	0	0	0	0	0	0	0	89738988128194	0	0	0	0	121177572925765	0	0	0	0	0	449071328985313	757288328095951	0	0
AT3G25290	AT3G25290	0	410642491018794	0	0	0	0	0	868011613505554	0	0	0	0	0	0	986074894999449	0	0	0	0	0	0	0	0	0	0	0	0	0	0	0	0	0	141738216899616	0	0	0	0	721186150865232	0	0	0	647280246055395	0	0	0	0	0	0
AT5G05110	AT5G05110	0	410355588125486	0	0	0	0	0	0	0	0	0	0	0	0	0	0	0	0	0	0	0	0	0	0	0	0	0	0	0	0	0	472939867808004	0	0	561013980147753	0	0	0	516073652519715	147236049319528	0	0	0	0	0	0	122258128852434	0
AT5G02420	AT5G02420	0	410327812387001	0	0	0	0	0	0	0	280990543471373	0	301320236241928	0	0	0	0	0	0	0	0	0	0	0	0	0	0	0	0	0	0	868345009873495	0	0	0	144390428103747	0	0	0	108911379266434	540900947071681	0	0	0	0	0	746832088799103	0	0
AT4G22470	AT4G22470	0	410183554717278	0	0	0	0	0	0	0	0	0	854475946170546	0	0	0	0	0	0	0	0	0	0	0	0	0	0	0	0	0	0	0	0	0	285158394404318	0	0	0	0	151330684741828	453165843174417	0	0	0	0	536637053431208	866000238340102	0	0
AT5G42580	CYP705A12	0	407574404379542	0	0	0	0	0	0	0	0	0	437848604506014	0	0	0	0	0	0	0	0	0	0	0	0	0	0	0	0	0	0	0	0	0	0	464560452175	0	0	0	319215268533317	506681292012633	0	0	0	0	0	0	0	0
AT4G32140	AT4G32140	0	407467513822034	0	0	0	0	0	0	0	0	0	0	0	0	0	0	0	0	0	0	0	0	0	0	0	0	0	0	0	0	0	0	0	0	759487870993619	0	0	0	0	316264148042541	0	0	0	0	0	0	0	0
AT2G40270	AT2G40270	0	404334983323146	0	0	0	0	0	0	0	484126855037867	0	0	0	0	0	0	0	0	0	0	0	0	0	0	0	0	0	0	0	0	0	0	0	365749954747505	0	0	0	0	317559491152454	30684642636922	0	258287596581718	0	0	0	0	0	0
AT3G01290	HIR2	0	402737332358965	0	0	0	0	0	0	0	0	0	117646373202467	0	0	0	0	0	0	0	0	0	0	0	0	0	0	0	0	0	0	612931348525968	0	0	368864006087402	0	0	0	197481249663127	189127022711225	14448004610345	0	0	0	0	768478433340415	108287878711931	452830912969585	0
AT5G14740	CA2	0	401132569792253	0	0	0	0	0	0	0	0	0	0	0	0	0	0	0	0	0	0	0	0	0	0	0	0	0	0	0	0	0	0	0	0	0	0	0	0	454236684842501	0	0	0	0	0	0	0	0	0
AT1G16150	WAKL4	0	400944251844472	0	0	0	0	0	0	0	0	0	397738521654649	0	0	0	0	0	0	0	0	0	0	0	0	0	0	0	0	0	0	0	0	0	260920112762959	0	0	0	0	717862701144381	53056560731227	0	0	0	0	0	357546368334386	0	0
AT1G01630	AT1G01630	0	400298537581576	0	0	0	0	0	662263836733298	0	0	0	320535767541285	0	0	0	0	0	0	0	0	0	0	0	0	0	0	0	0	0	0	0	0	0	0	0	0	0	0	0	0	0	0	0	0	0	0	0	0
AT1G78020	AT1G78020	0	400171499895818	0	0	293205907229387	0	783413080551534	0	0	0	0	272001859114458	0	0	0	0	0	424626823240404	0	0	0	0	0	0	0	0	0	0	0	0	0	0	0	0	0	283366798722086	0	0	371583634938175	297340565459434	0	0	0	0	0	0	0	408116134885152
AT5G62480	GSTU9	0	399574766756949	0	0	0	0	0	0	0	281581453218585	0	0	0	0	0	0	0	0	0	0	0	0	0	0	0	0	0	0	0	0	0	0	0	554308031863388	0	0	0	0	0	615675897292939	0	0	0	0	0	0	0	0
AT5G37600	GSR 1	0	399495634019956	0	0	0	0	0	72077361415235	0	0	0	40487945066167	0	0	0	0	0	0	362570013370951	0	0	0	0	0	0	0	0	0	0	255082011650565	945046270361905	0	0	0	0	0	0	0	804102286384176	0	0	0	0	0	0	488398688871466	0	287634738744037
AT1G50060	AT1G50060	0	397082794335287	0	0	0	0	0	0	0	0	0	0	0	0	0	0	0	0	0	0	0	0	0	0	0	0	0	0	0	0	0	0	0	0	0	0	0	0	0	251486622385096	0	17052043150201	0	0	0	0	478919195766172	0
AT5G13190	GILP	0	395633267185693	0	0	0	0	0	0	0	0	0	0	0	0	0	0	0	0	0	0	0	59023027458413	0	0	449247274760048	0	0	0	0	0	0	0	0	469955817091973	0	0	0	0	0	0	0	37783645868718	0	0	0	0	0	0
AT1G03610	AT1G03610	0	395593233245635	0	0	0	0	0	0	0	0	0	0	0	0	0	286926312211345	0	0	0	0	0	0	0	0	0	0	0	0	0	293288648282533	0	0	0	578764722894666	0	0	0	0	412604279515392	442592874887359	0	0	0	0	0	0	0	0
AT5G46230	AT5G46230	0	395078540603169	0	0	0	0	0	0	0	0	0	262772879462528	0	0	0	0	0	0	0	712041709423354	0	0	0	0	0	0	0	0	0	0	838354928832628	0	0	0	0	0	0	0	0	0	0	0	0	0	0	0	0	0
AT4G31550	WRKY11	0	394829785402975	0	0	0	0	0	0	0	0	0	527215744389839	0	0	256361239023429	0	0	0	0	0	0	0	0	0	0	0	0	0	0	371751346584176	0	0	0	780766975881518	0	0	0	0	0	570817471344869	0	0	0	0	0	0	0	0
AT5G40670	AT5G40670	0	393019630547736	0	0	0	0	0	0	0	3979216200292	0	0	0	0	0	0	0	0	0	0	0	0	0	0	0	0	0	268947031360496	0	0	367728100167686	0	0	0	0	0	0	0	0	551385719632871	0	368208996914874	0	0	0	0	362833987377005	0
AT5G24290	MEB2	0	392862383588604	0	0	0	0	0	0	0	0	0	354478562931876	0	0	0	0	0	0	0	0	0	0	0	0	0	0	0	0	0	0	0	0	0	0	0	0	0	518552646637141	0	0	0	0	0	0	0	0	0	0
AT2G30720	AT2G30720	0	392463527526108	0	0	0	0	0	0	0	0	0	267737199372719	0	0	0	0	0	0	0	0	0	0	0	0	0	0	0	0	0	0	0	0	0	0	0	0	0	0	322150398181234	271388562308777	0	0	0	0	0	0	0	0
AT3G23030	IAA2	0	391355752039362	0	10898932905216	0	0	0	0	0	0	0	379662691108456	0	0	0	0	0	107181445645482	0	0	0	736231207728128	139217977894197	0	461468723455936	0	0	0	0	0	0	0	0	0	0	342792003677537	155735030514873	0	100091386539653	864042394838144	0	0	0	0	0	533288876558195	405182912355496	0
AT1G77000	SKP2B	0	389128620638688	0	0	0	0	0	0	0	0	0	282859969653134	0	0	0	0	0	0	0	0	0	0	0	0	0	0	0	0	0	0	0	0	0	0	0	0	0	0	115373747078733	131819816671359	3698590178685	0	0	0	0	731847192260005	8744336759959	0
AT2G43120	AT2G43120	0	388802205263499	0	530256323430365	0	0	0	0	0	0	0	0	0	0	0	0	0	30850544408469	0	0	0	131714639173831	687109301708272	0	300113835765499	0	0	0	0	0	0	0	0	0	0	0	536180127509682	0	37684947153768	560011129280328	624216070151265	520631833252103	0	0	0	0	0	0
AT4G14630	GLP9	0	388552538311003	0	0	0	0	0	0	0	0	0	0	0	0	0	0	0	0	0	0	0	0	0	0	0	0	0	0	0	0	0	0	0	0	0	0	0	0	0	136734644784084	0	328514067954419	0	0	0	0	107606012105993	0
AT2G38250	AT2G38250	0	385134713959789	0	0	0	0	0	0	0	0	0	0	0	0	0	0	0	0	0	0	0	0	0	0	0	0	0	0	0	0	0	883690772849382	0	0	0	0	0	0	0	481542186097671	0	431772744323744	0	0	0	0	0	0
AT5G43620	AT5G43620	0	384694479622568	0	766490761610031	0	0	0	0	0	0	0	0	0	0	0	0	0	874491028539653	0	0	0	114988577023423	82234713604692	0	446134271398532	0	0	0	0	0	0	0	0	780064569816442	0	0	109117282916517	0	0	883212979888783	0	0	0	0	0	0	648821736413324	0
AT3G52180	SEX4	0	384641680712243	0	0	0	0	0	0	0	57935664828134	0	0	0	0	0	0	0	0	0	0	0	0	0	0	0	0	0	0	0	0	0	0	0	0	0	0	0	0	0	0	0	0	0	0	0	0	0	0
AT5G50180	AT5G50180	0	383903114812749	0	0	0	0	0	0	0	0	0	370415549979306	0	0	0	0	0	0	0	0	0	0	0	0	0	0	0	0	0	294828827715375	0	0	0	308251443586408	0	0	0	0	0	0	0	0	0	0	0	0	0	0
AT5G63790	ANAC102	0	383198038928826	0	679540693865307	0	0	0	0	0	0	0	0	0	0	0	0	0	863503663154971	0	0	0	513968017730838	109424070909539	0	0	0	0	0	0	0	0	0	0	609754632636094	0	0	12193563647891	0	0	953140903434965	0	26197953931269	0	0	0	0	730728155385162	0
AT4G32060	AT4G32060	0	382798823418922	0	0	0	0	0	0	0	0	0	0	0	0	0	0	0	400902370097932	0	0	0	0	0	0	0	0	0	273610798371361	0	0	0	0	0	268446408694779	0	0	335011701632717	0	0	600675837682801	0	0	0	0	0	0	322972703265848	0
AT5G65207	AT5G65207	0	380724854072314	0	391195535252801	0	0	0	0	0	0	0	0	0	0	0	0	0	684386895609643	0	0	0	114795627931336	930223529843926	0	0	0	0	0	0	0	0	0	0	818385073397354	0	0	733283279928732	0	338846707860193	578181873177853	0	405046720172033	0	0	0	0	410923740656634	0
AT5G39040	TAP2	0	379554179681703	0	0	0	0	0	0	0	0	0	36926516850529	0	0	0	0	0	0	0	0	0	0	0	0	0	0	0	0	0	0	0	0	0	0	0	0	0	0	0	0	0	0	0	0	0	0	0	0
AT2G30020	AT2G30020	0	378931972109398	0	0	0	0	0	0	0	343054316934609	0	0	0	0	0	0	0	762831981976363	0	0	264393315304913	0	440557117467671	0	0	0	0	0	0	0	0	0	0	643079927483366	0	0	59660773945741	0	0	900685337788459	0	0	0	0	0	0	699975043178297	0
AT1G64850	AT1G64850	0	376731632380644	0	0	0	0	0	0	0	0	0	302165785215315	0	0	0	0	0	0	0	0	0	0	0	0	0	0	0	0	0	0	0	0	0	0	0	0	0	0	0	0	0	0	0	0	0	0	0	0
AT2G43340	AT2G43340	0	374898738735506	0	0	0	0	0	508289229312396	0	0	0	334213724096475	0	0	0	0	0	0	470644862590043	0	0	0	0	0	0	0	0	0	0	0	0	0	585492341581823	0	0	0	0	0	0	0	0	0	0	0	0	0	0	0
AT3G29430	AT3G29430	0	374400633025966	0	0	0	0	0	0	0	0	0	68087128514092	0	0	0	0	0	0	0	0	0	0	0	0	0	0	0	0	0	0	0	0	0	0	0	0	0	0	0	0	0	0	0	314806951495156	275670591905648	0	0	0
AT3G02720	DJ1D	0	373781605097945	0	0	0	0	0	0	0	0	0	394472665339846	0	0	0	0	0	0	0	0	0	0	0	0	0	0	0	0	0	0	0	0	0	285091884097082	0	0	0	0	0	0	0	0	0	0	0	0	0	0
AT4G08850	AT4G08850	0	373318618934313	0	0	0	0	0	0	0	0	0	274995523332635	0	0	0	0	0	0	0	0	0	0	0	0	0	0	0	0	0	27881414124615	0	0	0	482246676737276	0	0	0	0	0	892023018211804	0	0	0	0	0	0	558131736793537	0
AT5G38780	AT5G38780	0	373193822015447	0	0	0	0	0	0	0	0	0	0	0	0	0	0	0	0	0	0	0	0	0	0	0	0	0	0	0	0	0	0	0	0	0	0	0	0	0	0	0	0	257235933621327	0	0	0	0	0
AT2G18193	AT2G18193	0	372048679598222	0	779109263651387	0	0	562066452957285	0	0	0	0	281305724162978	0	0	0	0	0	61739780645391	0	0	0	0	0	0	0	348202790833862	0	0	0	0	0	0	0	614452894222858	0	0	672000475635345	0	0	0	0	0	0	0	0	0	0	0
AT1G53660	AT1G53660	0	371945451182915	0	0	0	0	0	0	0	0	0	312506209740915	0	0	0	0	0	0	0	0	0	0	0	0	0	0	0	0	0	0	0	0	0	0	320824167264502	0	0	0	0	0	0	0	0	0	0	0	0	0
AT1G78830	AT1G78830	0	371361255344331	0	0	0	0	0	479815764418964	0	0	0	0	0	0	0	0	0	0	298282968726047	0	0	551972927466469	0	0	0	0	0	0	0	0	0	0	0	0	0	0	406693400578096	0	0	796560270035986	0	461187766994598	0	0	0	0	0	0
AT1G71110	AT1G71110	0	370775113845587	0	0	0	0	0	0	0	388531087408678	0	0	0	0	0	0	0	0	0	0	0	0	0	0	0	0	0	0	0	0	0	0	0	0	0	0	0	0	0	0	0	0	295508097659538	0	0	0	0	0
AT2G41630	TFIIB1	0	370518584549905	0	293851677154894	0	0	0	0	0	0	0	0	0	0	0	0	0	252239393869795	0	0	0	535042706870378	0	0	0	0	0	0	0	0	0	0	0	298628268891425	0	0	0	0	103427370433533	0	0	303761478529452	0	0	0	77651039362116	0	0
AT5G44070	PCS1	0	368783017337905	0	0	0	0	393146011587899	0	0	0	0	295687907796393	0	0	0	0	0	0	0	0	0	0	0	0	0	0	0	0	0	0	0	0	0	0	0	0	0	0	0	0	0	0	0	0	0	0	0	0
AT1G01180	AT1G01180	0	368016389491334	0	0	0	0	0	0	0	0	0	0	0	0	0	0	0	0	0	0	0	0	0	0	0	0	0	0	0	0	33047341974501	0	0	0	0	0	0	0	0	0	0	303590680831906	0	0	0	0	0	0
AT3G55030	PGPS2	0	367975038133821	0	0	0	0	0	0	0	0	0	0	0	0	0	0	0	0	0	0	0	0	0	0	0	0	0	0	0	0	0	0	0	0	0	0	0	0	0	0	0	0	0	0	0	0	0	0
AT3G63060	EDL3	0	367637508840269	0	0	0	0	0	0	0	0	0	0	0	0	0	0	0	0	0	0	0	0	0	0	0	0	0	0	0	0	0	0	0	409993588596661	0	0	0	0	0	659341673818337	305934847710461	0	0	0	0	0	420043561641969	0
AT5G59550	RDUF2	0	366467077128498	0	0	0	0	0	0	0	0	0	0	0	0	0	0	0	376227726887403	0	0	0	510486906204378	456094549117521	0	554135453293462	0	0	0	0	0	0	0	0	721798557051864	0	0	447808953943263	0	0	775026805354411	622765651254869	278513713806035	0	0	0	0	574010766710966	0
AT2G02800	Kin2	0	365186727535534	0	0	371817024499742	0	0	0	0	0	0	0	0	0	0	0	0	0	0	0	0	0	0	0	0	0	0	0	0	0	0	0	0	0	501329301863111	0	0	0	0	542117254586911	0	0	0	0	0	0	0	0
AT4G16260	AT4G16260	0	365122589726965	0	0	0	0	0	0	0	0	0	0	0	0	0	0	0	0	0	0	0	0	0	0	0	0	0	0	0	0	0	0	0	0	0	0	0	0	746329264018535	278323341444599	0	0	0	0	0	0	235952761246162	0
AT1G50630	AT1G50630	0	364575451816208	0	0	0	0	545182528628485	0	0	296033358972008	0	427260518777447	0	0	0	0	0	415657523448379	0	0	0	0	0	0	0	0	0	0	0	0	0	636011010709138	0	0	0	0	0	0	834172094625661	38674221237076	0	0	0	0	0	49538805876013	0	0
AT3G01470	ATHB1	0	364506791256061	0	0	442343979629465	0	698673397131465	435165368765552	0	0	0	387225619250844	0	0	0	0	0	275415690205953	0	0	0	0	0	0	319451844025311	0	0	0	0	0	0	0	0	421089595414548	0	591141380008158	0	715390217013765	387136402036375	104698360658475	0	0	0	0	0	0	661175287350073	67928977733412
AT1G13360	AT1G13360	0	363021910494962	0	289916926840221	0	0	0	0	0	0	0	0	0	0	0	0	0	417865442395184	0	0	0	632023702944145	0	0	0	0	0	0	26303570716393	0	0	0	0	0	0	0	0	0	0	507092262818405	0	368601245154358	0	0	0	0	352123036717691	0
AT5G63970	RGLG3	0	362769155625973	0	0	0	0	0	0	0	0	0	27815790196856	0	0	0	0	0	0	0	0	0	0	0	0	0	0	0	0	0	0	0	0	0	0	0	0	0	0	752441450349644	404740434449081	0	0	0	0	0	458457306429179	0	0
AT4G31130	AT4G31130	0	362703068458625	0	0	0	0	0	0	0	0	0	301837576280266	0	0	0	0	0	0	0	0	0	0	0	0	0	0	0	0	0	385535784210117	0	0	0	0	0	0	0	0	0	451697449097129	0	0	0	0	0	0	0	0
AT3G46690	AT3G46690	0	362449473450565	0	0	0	0	0	0	0	0	0	293713194511104	0	0	0	0	0	0	0	0	0	0	0	0	0	0	0	0	0	0	0	0	0	270874510384787	0	0	0	0	522971415434139	883798291114553	0	0	0	0	0	0	515062558007973	0
AT4G21902	AT4G21902	0	361736706129578	0	0	0	0	0	0	0	0	0	793579504482491	0	0	0	0	0	0	0	0	0	0	0	0	0	0	0	0	0	0	0	0	0	0	0	0	0	0	276281866790641	0	0	0	0	274927686344675	454886372679483	0	0	0
AT1G55850	CSLE1	336863115214429	360239240303491	0	0	0	0	0	456167218954302	0	0	0	511560671195163	0	41179728511535	0	0	0	0	12152574080616	0	0	0	0	0	0	0	0	0	702192748792832	472053349872605	0	0	0	565667063186454	0	0	0	0	0	0	0	0	0	0	351119387232338	0	0	0
AT5G38200	AT5G38200	0	358943121131648	0	0	0	0	0	0	0	0	0	555566072802663	0	0	0	963956514174624	0	0	0	0	0	0	0	0	0	0	0	0	0	103814378501182	0	0	0	168716470460422	0	0	0	0	0	0	0	0	0	0	371120631366954	0	0	0
AT5G43910	AT5G43910	0	358454086662055	0	0	0	0	0	0	0	0	0	0	0	0	0	0	0	0	0	0	0	0	0	0	0	0	0	0	0	0	0	0	252030553908986	0	0	0	0	0	0	272313045593781	0	324864310883568	0	0	0	0	0	0
AT4G31920	ARR10	0	358280527561487	0	0	0	0	0	0	0	0	0	65755170601218	0	0	0	0	0	0	0	0	0	0	0	0	0	0	0	0	0	0	0	0	0	0	0	0	0	0	0	0	0	0	0	0	410909360891831	0	0	0
AT4G33110	AT4G33110	0	356762260648539	0	0	0	0	0	0	0	0	0	612278346111506	0	0	0	0	0	0	0	0	0	33292948877106	0	0	0	0	0	0	0	0	0	0	0	0	0	0	53752557852523	0	152861403936713	0	0	0	0	0	0	103702044592199	0	0
AT1G21550	AT1G21550	0	356293973571241	0	0	0	0	0	0	0	0	0	0	0	0	0	0	0	0	0	0	0	0	0	0	0	0	0	0	0	0	0	0	0	0	0	0	0	0	0	0	0	0	0	0	0	0	0	0
AT2G15830	AT2G15830	0	354028641404296	0	0	0	0	0	0	0	0	0	611791237631031	0	0	0	0	0	0	0	0	0	0	0	0	0	0	0	0	0	0	427255123963999	0	0	0	0	0	0	0	269189208192221	156504633568514	0	0	0	0	0	200765725296956	589311825527499	0
AT3G44326	AT3G44326	0	353072001972701	0	426583841644208	0	0	0	0	0	0	0	447150882062771	0	0	0	0	0	0	0	0	0	773654045170206	364419915164384	0	0	0	0	0	0	0	0	0	0	337214362649293	0	0	0	0	278525147909542	0	0	0	0	0	256858244153929	0	0	0
AT1G12420	ACR8	0	352836652952664	0	0	0	0	0	0	0	35140273125956	0	0	0	0	0	0	0	0	0	0	0	0	0	0	0	0	0	0	0	0	0	0	0	29607247378965	466521619636757	0	0	0	0	0	0	0	0	0	0	0	0	0
AT2G34350	AT2G34350	0	352599832997334	0	0	0	0	0	0	0	0	0	433905849223873	0	0	0	0	0	0	0	0	0	0	0	0	0	0	0	0	0	0	0	0	0	0	0	0	0	680310570505121	130670768760531	0	0	0	0	0	0	886116078223336	0	0
AT5G11140	AT5G11140	0	352014008333126	0	0	0	0	0	0	0	0	0	0	0	0	0	0	0	0	0	0	0	0	0	0	0	0	0	0	0	0	0	0	0	609588818180988	0	0	0	0	0	0	0	0	0	0	0	0	0	0
AT3G05200	ATL6	0	351075336338969	0	0	0	0	0	0	0	423807705426774	0	0	0	0	0	0	0	0	0	0	0	0	0	0	0	0	0	0	0	0	0	0	0	459094104406618	0	0	0	0	0	30896596684862	0	0	0	0	0	0	0	0
AT2G28160	FRU	0	349409963421677	0	0	0	0	0	0	0	0	0	356241981025153	0	0	0	0	0	0	0	0	0	0	0	0	0	0	0	0	0	378097944550893	503697884801154	0	0	0	0	0	0	0	0	0	0	0	0	0	0	0	0	0
AT4G36860	AT4G36860	0	348504424511316	0	0	0	0	0	0	0	0	0	0	0	0	0	0	0	0	0	0	0	0	0	0	0	0	631148506437927	0	0	0	0	0	0	0	385756284836121	0	0	0	0	0	0	305547960545936	0	0	0	0	0	0
AT5G50175	AT5G50175	0	348305940007992	0	0	0	0	0	0	0	867665461949634	0	0	0	0	0	0	0	0	0	0	0	0	0	0	0	0	0	0	0	0	0	0	252177463607683	0	0	0	0	0	0	0	0	266989216709067	0	0	0	0	0	0
AT3G59900	ARGOS	0	345767546781929	0	0	0	0	0	0	0	0	0	0	0	0	0	0	0	0	0	0	0	0	0	0	0	0	0	0	0	0	0	0	0	0	0	0	0	0	0	378878188056626	0	0	0	0	0	0	0	0
AT1G29340	PUB17	0	345602311487946	0	0	0	0	0	0	0	0	0	0	0	0	0	0	0	0	0	0	0	0	0	0	0	0	0	0	0	0	0	0	0	472671663846834	0	0	0	0	0	685986461070391	0	0	0	0	0	0	366217525940905	0
AT4G05590	AT4G05590	0	345526986608677	0	0	0	0	259011576051144	27241113242391	0	0	0	360218337298029	0	0	0	0	0	0	0	0	0	0	0	0	0	0	0	0	0	0	454273159964133	0	0	0	0	0	0	715142985447289	121559709321205	102093292158354	0	0	0	0	0	741030123289938	531564957423815	0
AT4G27870	AT4G27870	0	345177669204617	0	0	0	0	0	0	0	0	0	349857061906535	0	0	0	0	0	0	0	0	0	0	0	0	0	0	0	542627149838123	0	443810759017198	673897057237526	0	0	366927972076183	0	0	0	781466793340037	309733101170545	423660564710437	0	0	0	0	0	0	0	0
AT2G30440	TPP	0	344668376008131	0	0	0	0	0	0	0	0	0	261509490821211	0	0	0	0	0	0	0	0	0	0	0	0	0	0	0	0	0	0	0	0	0	626231121144606	0	0	0	0	0	401793923955693	0	0	0	0	0	0	272330569765411	0
AT5G26940	DPD1	0	344369469484825	0	0	0	0	0	0	0	0	0	316677934787783	0	0	0	0	0	0	0	0	0	0	0	0	0	0	0	0	0	0	0	0	0	0	0	0	0	0	395962733580723	0	0	0	0	0	0	0	0	0
AT5G66070	ATL27	0	343958976561818	0	0	0	0	0	0	0	0	0	0	0	0	0	0	0	361496717271778	0	0	0	361858619141175	375179061830647	0	0	0	0	0	0	0	0	0	0	341847774873765	0	0	41645127101552	0	317905156265844	464572548968317	0	321328614210958	0	0	0	0	0	0
AT2G29065	AT2G29065	0	343618477557003	0	0	0	0	0	0	0	0	0	0	0	0	0	0	0	0	0	0	0	0	0	0	0	0	0	0	0	0	0	0	0	0	0	0	0	0	252362459322698	0	0	0	0	0	0	0	0	0
AT5G64410	OPT4	0	343490312431994	0	0	0	0	0	0	0	0	0	0	0	0	0	0	0	0	0	0	0	0	0	0	302479322403311	0	0	0	0	0	0	0	0	565620026440514	0	277053118867846	0	0	0	0	0	0	0	0	0	0	0	0
AT5G63990	AT5G63990	0	342353809586262	0	0	0	0	132773735384145	0	0	0	0	452269368791668	0	0	0	0	0	0	0	0	0	0	0	0	0	0	0	0	0	0	696433942920967	0	0	0	0	0	0	0	595958017956305	0	0	0	0	0	0	254416264205125	0	0
AT3G56400	WRKY70	0	340742416023655	0	0	0	0	0	0	0	0	0	0	0	0	0	0	0	0	0	0	0	0	309971443951342	0	335541083152051	0	0	0	0	0	0	0	0	534698168467683	0	0	0	0	0	0	0	0	0	0	0	0	0	0
AT5G07100	WRKY26	0	339227930621799	0	0	0	0	0	0	0	0	0	0	0	0	0	0	0	0	0	0	0	0	0	0	0	0	0	0	0	0	0	0	0	0	0	0	0	0	302430766226988	656682176097042	0	0	0	0	0	0	402507338471269	0
AT3G58750	CSY2	0	339009776203961	0	0	0	0	0	0	0	0	0	0	0	0	0	0	0	0	0	0	0	0	0	0	0	0	0	0	0	0	0	0	0	0	0	0	0	0	0	395921749643842	0	255118661538075	0	0	0	0	0	0
AT1G25560	TEM1	0	338018690417767	0	54312469484858	0	0	0	0	0	0	0	260884333073401	0	0	0	0	0	323208696691457	0	0	0	613062881158804	638943902780367	0	0	0	0	0	0	0	0	0	0	649657594588742	0	0	70434194712588	0	0	0	0	0	0	0	0	0	0	0
AT1G53400	AT1G53400	0	337998555345933	0	0	0	0	764368310121463	0	270128141318453	0	0	0	0	0	0	0	0	0	0	0	0	0	0	0	0	0	0	0	0	0	0	848600722798704	0	0	0	254803045702743	0	0	0	0	0	354080401034093	0	0	0	0	0	0
AT4G35110	AT4G35110	0	337988364805484	0	0	0	0	0	0	0	0	0	34445424266771	0	0	0	0	0	0	0	0	0	0	0	0	0	0	0	0	0	0	0	0	0	372765330289696	0	0	0	0	0	385565684494455	0	0	0	0	0	0	0	0
AT1G68690	PERK9	0	337349091703382	0	0	0	0	0	0	0	0	0	0	0	0	0	0	0	0	0	0	0	0	0	0	0	0	0	0	0	0	0	0	0	0	0	0	0	0	0	289570886011747	0	0	0	0	0	0	0	0
AT4G15280	UGT71B5	0	335668245721167	0	0	0	0	0	0	0	0	0	0	0	0	0	0	0	0	0	0	0	0	0	0	0	0	0	0	0	0	0	0	0	0	0	0	0	0	0	0	0	0	0	0	0	0	0	0
AT1G55265	AT1G55265	0	335347267083256	0	0	0	0	0	0	0	0	0	384503300224937	0	0	0	0	0	0	0	0	0	0	0	0	0	0	0	0	0	0	0	0	0	0	759588816579811	0	0	0	0	0	0	0	0	0	0	0	0	0
AT3G17860	TIFY6B	0	334979696171519	0	0	0	0	0	0	0	0	0	440010090473035	0	0	0	0	0	285500911870283	0	0	0	0	0	0	0	0	0	0	0	0	0	0	0	0	0	0	0	0	301492821022761	0	0	0	0	0	261270581924732	0	0	0
AT5G16150	PGLCT	0	334969808356156	0	0	0	0	0	0	0	0	0	284264299942359	0	0	0	0	0	0	442171077586382	0	0	0	0	0	0	0	0	0	0	0	0	0	0	0	0	0	0	0	0	0	0	0	0	0	0	0	0	29918649945225
AT1G65985	AT1G65985	0	334519379034675	0	0	0	0	0	0	0	0	0	376343674121937	0	0	0	0	0	0	0	0	0	0	0	0	0	0	0	0	0	0	4278206253851	0	0	0	0	0	0	926983848707894	0	0	0	0	0	0	0	0	0	0
AT5G65830	RLP57	0	334456345788268	0	0	0	0	0	0	0	439060255116232	0	0	0	0	0	0	0	0	0	0	0	0	0	0	0	0	0	0	0	0	0	0	0	0	0	0	0	0	0	0	0	0	0	0	0	0	0	0
AT1G21790	AT1G21790	0	334435637492671	0	0	0	0	0	0	0	0	0	0	0	0	0	0	0	0	0	0	0	0	0	0	0	0	0	0	0	0	0	0	0	0	0	0	0	0	313808859536785	356898774041714	0	0	0	0	0	0	0	0
AT5G03700	AT5G03700	0	333406805959112	0	442523928603012	0	0	0	0	0	0	0	0	0	0	0	0	0	0	0	0	0	0	519168186010938	0	0	0	0	0	0	0	0	0	0	0	0	0	458800713814215	0	0	0	0	0	0	0	0	0	0	0
AT2G35210	RPA	0	331487679153134	0	0	0	0	0	0	0	0	0	267302647043385	0	0	0	0	0	0	0	0	0	0	0	0	0	0	0	0	0	0	0	0	0	0	407901700154491	0	0	0	0	0	0	0	0	0	0	0	0	0
AT4G34480	AT4G34480	0	329805636537313	0	0	0	0	338290845716619	0	0	0	0	0	0	0	0	0	0	0	0	0	0	0	0	0	0	0	382534165387295	0	0	0	0	0	0	0	0	0	0	0	0	0	0	251228609721664	0	0	0	0	0	0
AT5G04980	AT5G04980	0	329658033182098	0	0	0	0	0	0	0	321823026985259	0	0	0	0	0	0	0	0	0	0	0	0	0	0	0	0	0	0	0	0	0	422415186542836	0	0	0	0	0	0	0	0	0	0	0	0	0	0	0	0
AT5G46780	AT5G46780	0	329233562110908	0	0	0	0	0	0	0	0	0	0	0	0	0	0	0	26429550369009	0	0	0	517089025215422	430683129133679	0	0	0	0	0	0	0	0	0	0	466976067495354	0	0	548456382094437	0	0	934882560615251	0	0	0	0	0	0	775141006582514	0
AT1G53633	AT1G53633	0	329035878073583	0	0	0	0	0	0	0	0	0	0	0	0	0	0	0	0	0	0	0	0	0	0	0	0	0	0	0	0	373623725496186	0	0	0	0	0	0	0	257351437715263	791404591216765	0	0	0	0	0	0	480460278713236	0
AT3G24840	AT3G24840	0	328967029857803	0	0	0	0	0	0	0	0	0	0	0	0	0	0	0	0	0	0	0	0	0	0	0	0	0	0	0	0	0	0	0	0	0	0	0	0	0	297370404793854	0	0	0	0	0	0	0	0
AT1G05530	UGT75B2	0	328210484283517	0	0	0	0	0	0	0	0	0	644646002625773	0	0	0	0	0	0	0	0	0	0	0	0	0	0	0	0	0	405170414197368	0	0	0	0	0	0	0	0	53764894528052	0	0	0	0	0	49381225136176	0	0	0
AT1G76980	AT1G76980	0	327938452242622	0	481596895982741	0	0	0	0	0	0	0	0	0	0	0	0	0	0	0	0	0	0	342913891559733	0	306728669458199	0	0	0	0	0	0	0	0	0	0	0	0	0	592394733740287	52161598406746	0	258450801841416	0	0	0	36066108662771	274500959141005	0
AT1G28380	NSL1	0	327532247262661	0	0	0	0	0	0	0	0	0	0	0	0	0	0	0	0	0	0	0	0	0	0	0	0	0	0	0	0	0	0	0	380513242282682	0	0	0	0	0	320492771208435	0	0	0	0	0	0	0	0
AT5G64250	AT5G64250	0	327455810690145	0	351254749902353	0	285860637950608	0	0	0	415222309070539	0	0	0	259815173647557	0	0	0	0	0	0	0	0	343781582721569	0	0	0	0	0	0	0	0	0	0	5944875087523	0	0	52610082592843	0	0	751304355423381	0	609032619366058	0	0	0	0	695901187224763	0
AT2G46170	AT2G46170	0	327437245329164	0	0	0	0	0	0	0	0	0	0	0	0	0	0	0	0	0	0	0	0	0	0	0	0	0	0	0	0	135051173933819	0	0	0	0	0	0	0	0	260432087812777	0	0	0	0	0	0	0	0
AT5G63030	GRXC1	0	327210078968937	0	0	0	0	0	0	0	0	0	480493959513611	0	0	0	0	0	0	0	25492336295564	0	0	0	0	0	0	0	268707682967693	0	0	388987794255202	0	0	585185049389005	0	0	0	0	0	542021464696779	0	0	0	0	325672139313972	0	0	0
AT3G29035	ORS1	0	327176629856632	0	0	0	0	0	0	0	0	0	0	0	0	0	0	0	0	384274803883063	0	0	0	0	0	0	0	0	284301168234819	428676919625574	315629296163358	0	0	0	545987074180643	0	0	0	0	0	643764698586591	0	0	0	0	0	0	438216352392467	0
AT3G08720	S6K2	0	325788720557702	0	0	0	0	0	0	0	0	0	0	0	0	0	0	0	0	0	0	0	340609341473857	0	0	303648882575245	0	0	0	0	0	0	0	0	415434978307372	0	0	516249497852081	0	621258877151328	728081028134592	0	0	0	0	0	331617384226812	431188131382184	0
AT1G71360	AT1G71360	0	325665966776588	0	0	0	0	0	0	0	0	0	0	0	0	0	0	0	0	0	0	0	0	0	0	0	0	0	0	0	0	0	0	0	0	110562464884929	0	0	0	0	414528819769232	0	29443312467276	0	0	0	0	0	0
AT4G34410	ERF109	0	325412497933653	0	652764435279037	0	0	0	0	0	337705436212245	0	0	0	0	0	0	0	100994660079069	0	0	0	112700475059519	102563084116443	0	751688318474813	0	0	0	0	0	0	0	0	630438456133963	0	0	111535118954607	0	0	422817652473296	0	0	0	0	0	0	0	780298081876458
AT1G58190	RLP9	0	325335982848416	0	0	0	0	0	0	0	0	0	485107258408281	0	0	0	0	0	0	0	0	0	0	0	0	0	0	0	0	0	0	0	0	0	0	0	0	0	0	307340251201546	287321506695339	0	0	0	0	0	0	0	0
AT4G21840	MSRB8	0	324869332870045	0	0	0	0	0	0	0	0	0	0	0	0	0	0	0	0	0	0	0	0	0	0	0	0	0	0	0	0	0	0	0	0	0	0	0	0	0	0	0	0	0	0	0	0	0	0
AT1G02930	GSTF6	0	324790028386245	0	0	0	0	0	0	0	0	0	0	0	0	0	0	0	0	0	0	0	257805234494164	0	0	0	0	0	0	0	0	0	0	0	586750373526096	0	0	0	0	0	117397648649491	359674970945694	0	0	0	0	0	104002772633957	0
AT4G33920	APD5	0	324059283106487	0	0	0	0	0	0	0	0	0	0	0	0	0	0	0	499304959939976	0	0	0	0	469122138315648	0	0	0	0	0	0	0	0	0	0	369754634567619	0	0	0	0	678604088896681	961207608813542	0	0	0	0	0	345511607397417	638279404906307	0
AT4G39090	RD19A	0	323864689687096	0	0	0	0	0	0	0	662599385268515	0	0	0	0	0	0	0	0	0	0	0	0	49073299123949	0	0	600221170902058	0	0	0	0	0	476579793579087	0	327184013837195	0	0	636763770304978	0	115818892701635	116107303285298	0	0	0	0	0	835060896391198	778338974842478	0
AT3G07000	AT3G07000	0	323611878237852	0	0	0	0	0	0	0	0	0	438077584815913	0	0	0	0	0	0	0	0	0	0	0	0	0	0	0	0	0	0	0	0	0	0	0	252736279660984	0	0	0	0	0	0	0	0	0	0	0	0
AT4G13050	AT4G13050	0	323240482554482	0	0	0	0	0	0	0	0	0	393858618488395	0	0	0	0	0	0	0	0	0	0	0	0	0	0	0	0	0	0	0	0	0	0	0	0	0	0	0	0	0	0	0	0	0	0	0	0
AT1G79380	RGLG4	0	322845877145144	0	0	0	0	0	0	0	0	0	0	0	0	25259990556252	0	0	0	0	0	0	0	0	0	0	0	0	0	0	0	0	0	0	393471500086461	0	0	0	0	324340668974031	631885097282903	0	0	0	0	0	0	0	0
AT2G35780	SCPL26	0	321532188960162	0	0	0	0	0	0	0	0	0	0	0	0	0	0	0	0	0	0	0	0	0	0	0	0	0	0	0	273407822390316	0	0	0	0	0	0	0	0	0	0	0	0	350788202646577	0	0	0	0	0
AT1G02305	AT1G02305	0	321365399307776	0	0	0	0	0	0	0	0	0	0	0	0	324926042296177	0	0	0	0	0	0	0	0	0	0	30497130764342	0	0	0	0	0	0	0	0	579414004321624	0	371269473650928	0	808860959820595	105873723282321	0	0	0	0	0	60365676547238	813515488416134	0
AT3G07340	CIB3	0	321166562526805	0	0	0	0	0	0	0	0	0	0	0	0	0	0	0	0	0	299398068701609	0	0	0	0	0	0	0	0	0	0	0	0	0	0	0	0	0	0	340420418392851	0	0	327881184312277	0	0	0	0	0	0
AT5G40230	UMAMIT37	0	321150067116765	0	0	0	0	0	0	0	0	0	0	0	0	0	0	0	0	0	0	0	0	0	0	0	0	0	0	0	0	0	0	0	0	0	0	0	0	0	0	0	0	0	0	0	0	0	0
AT3G16510	AT3G16510	0	320882234249766	0	0	0	0	0	0	0	0	0	0	0	0	0	0	0	388112249647918	0	0	0	374331995136107	0	0	332815120597018	0	0	0	0	0	0	0	0	463831243284145	0	0	36474280043389	0	0	0	0	0	0	0	0	0	0	0
AT2G38820	AT2G38820	0	320233025304606	0	0	0	0	0	0	0	0	0	0	0	0	0	0	0	0	0	0	0	0	0	0	0	0	0	0	0	0	0	0	0	0	337972307956593	0	0	0	0	312485265805251	0	0	0	0	0	0	0	0
AT3G59050	PAO3	0	320168396494899	0	0	0	0	0	0	0	0	0	0	0	0	0	0	0	0	0	0	0	0	0	0	0	0	0	0	0	0	0	0	0	0	0	0	0	0	0	395593107532978	0	0	0	0	0	0	0	0
AT5G21090	AT5G21090	0	318422134134033	0	0	514666149863767	0	546723873771429	0	0	708710190832285	0	0	0	0	0	0	0	0	0	0	0	351033693947592	0	0	0	0	737411496724851	0	0	0	0	0	0	0	0	0	0	0	0	0	0	464361783970792	0	0	0	0	0	0
AT5G44572	AT5G44572	0	317857799489588	0	0	0	0	0	0	0	0	0	0	0	0	0	0	0	0	0	0	0	0	0	0	0	0	0	0	0	0	0	0	0	0	0	0	0	0	0	135512568149264	0	0	0	0	0	0	136909076252665	0
AT5G45940	NUDX11	0	317642793082266	0	0	0	0	0	0	0	0	0	0	0	0	0	0	0	0	0	0	0	0	0	0	0	0	0	0	0	0	0	65243740577266	253412512781916	0	486371942812786	0	0	0	0	0	0	0	0	0	0	0	0	0
AT1G52070	AT1G52070	0	317577775087383	0	0	0	0	0	0	0	0	0	212578901419206	0	0	0	0	0	0	0	0	0	0	0	0	0	0	0	0	0	0	0	0	0	0	0	0	0	0	221545147644249	158780859078972	0	792481704547574	0	0	0	0	0	0
AT5G43040	AT5G43040	0	317474743480606	0	0	0	0	0	0	0	0	0	433664893543762	0	0	0	0	0	0	0	0	0	0	0	0	0	0	0	0	0	0	0	0	0	0	0	0	0	0	0	0	0	0	0	0	0	0	0	0
AT3G07990	SCPL27	0	316130737944039	0	0	0	0	0	0	0	0	0	444138356944092	0	0	0	0	0	0	0	0	0	0	0	0	0	0	0	0	0	250560686679113	0	0	0	0	0	0	0	0	0	0	0	0	0	0	0	0	0	440295970885101
AT4G25360	TBL18	0	315854086607532	0	0	0	0	0	0	0	0	0	280120597131525	0	0	0	0	0	0	0	0	0	0	0	0	0	0	0	0	0	0	0	0	0	0	0	0	0	0	0	0	0	0	0	0	0	0	0	0
AT3G23880	AT3G23880	0	314471846404534	0	0	0	0	0	0	0	0	0	0	0	0	0	0	0	0	0	0	0	0	0	0	0	384911119967252	0	0	0	0	0	0	0	31141663208047	0	0	0	0	0	0	0	0	0	0	0	0	0	294154996117038
AT1G27330	AT1G27330	0	313846104813221	0	0	0	0	0	0	0	0	0	515739612461959	0	0	0	0	0	0	0	70230880776103	0	0	0	0	0	0	0	0	0	0	559331051612779	0	29669245975167	0	123730110915038	0	0	0	0	0	0	0	0	600296571920173	0	0	0	0
AT3G13772	TMN7	0	313062077809372	0	0	0	0	0	0	0	521339398688364	0	0	0	0	0	0	0	0	0	0	0	0	0	0	0	0	0	0	0	0	0	0	0	0	0	0	0	0	0	0	0	262656922317378	0	0	0	0	0	0
AT4G26060	AT4G26060	0	312867088439282	0	0	0	0	0	0	0	0	0	0	0	0	0	0	0	0	0	0	0	0	0	0	0	0	0	0	0	0	0	0	0	0	0	0	0	0	0	64969100749019	0	0	0	0	0	0	502255770305271	0
AT3G05937	AT3G05937	0	311802907251313	0	0	0	0	0	0	0	0	0	0	0	0	0	0	0	0	0	0	0	300148779942912	0	0	0	0	0	0	0	0	0	0	0	0	0	0	0	0	533488995612486	746708354220914	0	0	0	0	0	265273453630542	45387645957418	0
AT3G52470	AT3G52470	0	311112050313799	0	525604744479302	791548028956398	0	797884837588756	316794617826655	0	349544797210445	0	25058478528427	0	0	0	0	0	351406126576765	0	0	0	0	476320469211064	0	692443240136781	0	0	0	0	0	0	0	0	0	0	0	0	0	0	0	0	302587660941476	0	0	0	0	0	0
AT1G07630	PLL5	0	310609922499805	0	0	0	0	0	0	0	0	0	0	0	0	0	0	0	0	0	0	0	0	0	0	0	0	0	0	0	0	0	0	0	297134822555679	0	0	0	0	0	517478997252227	0	0	0	0	0	0	0	0
AT2G14820	NPY2	0	310603710722354	0	0	0	0	0	0	0	0	0	680167203890732	351402875131476	0	0	0	0	0	0	0	310167685062188	0	0	0	0	329061795539268	0	0	0	273218486588714	0	0	0	0	0	0	0	0	0	0	0	0	0	366226298445331	321462838333577	0	0	0
AT4G01090	AT4G01090	0	310239898890815	0	0	0	0	0	0	0	0	0	0	0	0	0	0	0	0	0	0	0	0	0	0	0	0	0	0	0	0	0	0	0	419129210531018	0	0	0	0	326154700435122	465635099036995	0	0	0	0	0	0	0	0
AT5G42090	AT5G42090	0	310168782397754	0	0	0	0	0	0	0	837039506793691	0	0	0	0	0	0	0	250217941547568	0	0	0	0	0	0	0	0	0	0	0	346925203070428	0	414175109196107	0	0	530800069587245	0	0	0	0	0	0	0	0	0	0	0	0	0
AT2G01080	AT2G01080	0	309894155605621	0	0	0	0	0	0	0	0	0	0	0	0	0	0	0	0	0	0	0	0	0	0	0	0	0	0	0	0	0	0	0	0	0	0	0	0	0	0	0	0	0	0	0	0	0	0
AT5G62520	SRO5	0	308898334841621	0	90937508511621	0	0	0	0	0	294753694833723	0	0	0	0	0	0	0	582783445189144	0	0	0	106008856505819	828900501263292	0	67423165261927	0	0	0	0	0	0	0	0	67207559421373	0	0	605981537101905	0	938650509666592	114365546247485	0	358962463386925	0	0	0	702843824247717	819691777411222	0
AT3G48890	MSBP2	0	308665318796977	0	29597474132638	0	0	0	0	0	476223283327466	0	0	0	0	0	0	0	0	0	0	0	0	0	0	0	0	0	0	0	0	0	0	0	25781131119755	0	0	0	0	0	0	0	0	0	0	0	0	0	0
AT3G18490	ASPG1	0	307943048749673	0	0	0	0	417085279474564	0	0	619737337619278	0	0	0	0	0	0	0	0	0	0	0	0	0	0	0	0	0	0	0	0	0	0	0	360367525687618	0	0	0	0	0	0	0	0	407501903728209	0	0	0	0	314532020987102
AT1G25550	NIGT1.1	0	307513022412744	0	0	0	0	0	0	0	0	0	364601414872941	0	0	0	0	0	0	0	0	0	0	0	0	0	0	0	0	0	0	0	0	0	431297554568522	0	0	0	0	0	586589462113132	0	0	0	0	0	0	298962665304966	0
AT4G04745	AT4G04745	0	305338558086809	0	0	0	0	0	294805236663335	0	0	0	804810371318431	0	0	0	0	0	0	0	0	0	0	0	0	0	0	0	0	0	0	0	0	0	33935928137734	0	0	0	0	0	0	0	0	0	0	624724458760572	0	0	0
AT5G65110	ATACX2	0	305255375833317	0	0	0	0	0	0	0	0	0	0	0	0	0	0	0	0	0	0	0	0	0	0	0	0	0	0	0	0	0	0	0	0	935616803082399	0	0	0	37341100124785	664319378608404	0	0	0	0	0	0	444603534565592	0
AT3G55050	AT3G55050	0	305096644943816	0	0	0	0	0	0	0	0	0	0	0	0	0	0	0	0	0	0	0	0	0	0	0	0	0	313666029103574	0	0	0	0	0	360353165597519	0	0	0	0	0	0	0	0	0	0	0	0	0	0
AT1G52050	AT1G52050	0	303379293797507	0	0	0	0	0	0	0	0	0	173070274096992	0	0	0	0	0	0	0	0	0	0	0	0	0	0	0	0	0	0	0	0	0	0	0	0	0	0	268822081152282	248751997428276	0	832408843942131	0	0	0	565298883575614	0	0
AT5G64660	CMPG2	0	303287026210043	0	288365495119597	285782608510261	0	364537629697809	0	0	0	0	0	0	0	0	0	0	378403189916232	0	0	0	355863572830123	786287889765279	0	493469331651139	0	0	0	0	0	0	0	0	276285960772715	0	0	0	0	0	461292418607143	478910717523683	29940469306738	0	0	0	0	395795765661473	0
AT1G30900	VSR6	0	302513507118013	0	0	0	0	0	0	0	0	0	0	0	0	714449489834819	0	0	0	0	564574471287228	0	0	0	0	0	0	382454945551806	0	0	0	904443981962559	0	59520756935546	0	16219034156647	0	0	0	0	391584256369386	0	0	0	0	0	0	0	0
AT1G70790	AT1G70790	0	302195965998811	0	0	0	0	0	0	0	0	0	0	0	0	0	0	0	0	0	0	0	0	0	0	0	0	0	0	0	0	0	0	0	0	0	0	0	0	0	0	0	0	0	0	0	0	0	0
AT3G03650	EDA5	0	301692481789473	0	0	0	0	0	0	0	529009436388757	0	313942624126284	0	0	0	0	0	0	0	0	0	0	0	0	0	0	0	0	0	0	0	0	0	0	0	0	0	0	738095013889737	277201954808206	0	0	0	0	0	462856515275291	0	0
AT5G58430	EXO70B1	0	300737588468461	0	0	0	0	0	0	0	0	0	0	0	0	0	0	0	0	0	0	0	0	0	0	0	0	0	0	0	0	0	0	0	409351450746476	0	0	0	0	0	450611193053639	0	0	0	0	0	0	0	0
AT1G74450	AT1G74450	0	299634487494711	0	0	0	0	0	0	0	621912715962455	0	0	0	0	0	0	0	567140953656003	0	0	0	0	502071435026154	0	305452765286504	0	0	0	0	0	0	0	0	426716668269779	0	0	327545712195612	0	0	445034044861035	0	0	0	0	0	0	252506794848877	0
AT1G62180	PRH43	0	298424791682679	0	0	363395487449394	0	0	0	0	0	0	0	0	0	0	0	0	0	0	0	0	0	0	0	0	0	0	0	0	0	0	0	0	0	0	0	0	0	0	0	0	348263033742899	0	0	0	0	0	374840252019622
AT5G39730	AT5G39730	0	297889792293381	0	309980419162683	0	0	0	0	0	399333874183836	0	0	0	0	0	0	0	0	0	0	0	481851125736912	0	0	0	0	0	0	0	0	0	0	0	0	0	0	0	0	0	0	0	0	0	0	0	0	0	0
AT1G13260	RAV1	0	297353833645651	0	501517062131933	0	0	0	0	0	0	0	0	0	0	0	0	0	587971594053603	0	0	0	0	134130959775217	0	720776301131646	0	0	0	0	0	0	0	0	414141732141216	0	0	84643133080708	0	0	0	0	0	335463189672841	0	0	0	0	292236398674107
AT5G25050	AT5G25050	0	295613498800549	0	0	0	0	0	0	0	0	0	0	0	0	0	0	0	0	0	0	0	0	0	0	0	0	0	0	0	0	0	0	0	0	0	0	0	0	0	0	0	279030603578135	0	0	0	0	0	0
AT2G27430	AT2G27430	0	295425943566555	0	0	0	0	0	0	0	0	0	321233707523017	0	0	0	0	0	0	0	0	0	0	0	0	0	0	0	0	0	0	0	0	0	0	0	0	0	0	0	0	0	0	0	0	0	0	0	0
AT1G69050	AT1G69050	0	294932591392369	0	0	0	0	0	0	0	0	0	344362286500265	0	0	0	0	0	0	0	0	0	0	0	0	0	0	0	0	0	0	0	0	0	491269099698034	0	0	0	0	265735216974093	355213505144648	0	0	0	0	260497855070238	0	0	0
AT4G04800	MSRB3	0	294441285594384	0	0	0	0	0	0	0	0	0	0	0	0	0	0	0	0	0	0	0	0	0	0	0	0	0	350109859102799	0	0	505387715578564	0	0	0	0	0	0	0	0	0	0	0	0	0	0	0	0	0
AT5G24600	AT5G24600	0	294384314889925	0	0	0	0	0	0	0	0	0	0	0	0	0	0	0	0	0	0	0	0	0	0	0	0	0	0	0	0	0	0	0	521865742868678	0	0	0	0	0	316831756923077	0	0	0	0	0	0	0	0
AT4G13250	NYC1	0	294111977248946	0	0	0	0	0	0	0	374888397965136	0	0	0	0	0	0	0	0	0	0	0	0	0	0	0	0	0	0	0	0	0	0	0	0	0	0	0	0	0	497870131983567	0	0	0	0	0	0	389559456712816	0
AT4G23430	Tic32-IVa	0	293992173194983	0	0	0	0	0	0	0	0	0	274698255706752	0	0	0	0	0	0	0	0	0	0	0	0	0	0	0	0	0	0	0	0	0	44000173215108	0	0	0	0	0	0	0	0	0	0	0	0	0	0
AT3G19660	AT3G19660	0	293668704082968	0	0	0	0	0	0	0	0	0	0	0	0	0	0	0	0	0	0	0	0	0	0	0	0	0	0	0	0	0	0	0	475765440274679	0	0	0	0	0	0	0	0	0	0	0	0	0	0
AT3G27210	AT3G27210	0	292919042397012	0	0	0	0	0	0	0	451294740010968	0	0	0	0	0	0	0	0	0	0	0	311344963922263	0	0	0	0	0	459684726893358	0	0	368006087039749	0	0	481486046543158	0	0	0	0	0	48848115663837	0	0	0	0	0	0	274564134702382	0
AT2G33470	GLTP1	0	292855092426651	0	0	0	0	691941132212931	0	0	0	0	0	0	0	0	0	0	0	0	0	0	0	0	0	0	0	0	0	0	0	0	576572405641099	366596422885523	0	0	276395868032337	0	0	0	0	0	281975516292978	0	0	0	0	0	0
AT4G03420	AT4G03420	0	292746895850996	0	0	0	0	0	0	0	0	0	471694356287626	0	0	0	0	0	0	0	0	0	0	0	0	0	0	438777382837978	0	0	0	0	0	0	0	0	0	0	0	847919631686709	421629738405564	0	0	0	0	0	469881106999122	0	0
AT2G22430	ATHB6	0	291427867354665	0	288395927778644	585086783860842	0	0	0	0	0	0	0	0	0	0	0	0	472839946380644	0	0	0	0	0	0	0	0	0	0	0	0	0	0	0	415293496256528	0	0	863659270135954	0	0	672981077507715	0	0	0	0	0	0	486859616034983	0
AT4G24690	NBR1	0	291304589355551	0	0	0	0	0	0	0	0	0	0	0	0	0	0	0	0	0	0	0	0	0	0	0	0	0	0	0	0	0	0	0	40934636540218	0	0	0	0	0	733532368468135	0	0	0	0	0	0	543485451417374	0
AT2G22795	AT2G22795	0	290684388682851	0	0	0	0	0	0	0	0	0	439773921473917	0	0	0	0	0	0	0	0	0	0	0	0	0	0	0	684585485940673	0	325128153472163	541537516382606	0	0	0	0	0	0	0	0	0	0	0	0	283242895590262	0	0	0	0
AT5G59510	RTFL5	0	290411346437667	0	0	0	0	0	0	0	0	0	284940676492539	0	0	0	0	0	0	345348327652362	0	0	0	0	0	0	0	0	0	0	0	0	0	0	0	0	0	0	0	0	0	0	0	0	0	0	0	0	0
AT2G40180	PP2C5	0	289807082369664	0	0	0	0	0	0	0	0	0	0	0	0	0	0	0	0	0	0	0	0	0	0	0	0	0	0	0	0	0	0	0	0	0	0	0	0	0	0	0	362202558705244	0	0	0	0	0	0
AT3G13720	PRA8	0	289720100615588	0	0	0	0	0	0	0	507921895024185	0	0	0	0	0	0	0	0	0	0	0	0	0	0	0	0	0	282908412967555	0	0	0	0	25710703702514	37641424087613	0	0	0	0	0	0	0	0	0	0	0	0	0	686979894994889
AT5G03330	AT5G03330	0	289403742186207	0	0	0	0	0	0	0	0	0	0	0	0	0	0	0	0	0	0	0	0	0	0	0	0	0	0	0	0	0	0	0	0	516078974423182	0	0	0	0	350206479197974	0	0	0	0	0	0	0	0
AT1G22880	CEL5	0	289219507367871	0	0	0	0	0	0	0	574388521950352	0	0	0	0	0	0	0	0	0	0	0	0	0	0	0	0	0	0	0	0	0	0	0	0	0	0	0	0	0	115382638735821	0	124636124738509	448689151708131	0	0	0	0	0
AT2G38360	PRA1.B4	0	288457844707254	0	0	0	0	0	0	0	0	0	341597219436637	0	0	0	0	0	0	0	0	0	0	0	0	0	0	0	0	0	0	0	0	0	0	6073876877917	0	0	0	0	0	0	0	0	0	0	0	0	0
AT1G51420	SPP1	0	288317290265974	0	0	0	0	0	0	0	0	0	0	0	0	0	0	0	0	38064815434123	0	0	0	0	0	0	0	0	0	0	676192118579111	800416366660668	0	0	561056366830272	0	0	0	0	0	0	0	0	0	0	0	0	0	0
AT2G28570	AT2G28570	0	287743368521039	0	0	0	0	0	0	0	0	0	0	0	0	0	0	0	0	0	0	0	29878387508326	941954244694766	0	332204297458299	0	0	0	0	0	0	447716402153802	0	0	0	0	0	0	0	838248699796224	0	0	0	0	0	0	7523718877086	0
AT5G40390	SIP1	0	285949274601095	0	328176465595285	0	0	0	0	0	0	0	0	0	0	0	0	0	25869953856433	0	0	0	0	103987541261056	0	583393689901366	0	0	0	0	0	324261042534784	0	0	0	0	376604677316124	0	0	0	0	0	268945988613798	0	0	0	0	0	321339926243286
AT1G76560	CP12-3	0	285351617619553	0	0	0	0	0	0	0	0	0	250388660266294	0	0	0	0	0	0	0	0	0	0	0	0	0	0	0	0	0	0	0	0	0	0	0	0	0	0	0	0	0	0	0	0	0	0	0	0
AT5G42570	AT5G42570	0	284897502191161	0	410256372483154	0	0	0	0	0	564217910492425	0	0	0	0	0	0	0	0	0	0	0	348576328908261	337338654414195	0	0	0	0	0	0	0	0	0	0	312326667566721	0	0	0	0	0	0	0	286698009643723	0	0	0	0	0	0
AT3G28910	MYB30	0	284374240987225	0	0	0	0	0	0	0	0	0	761463510259325	0	0	0	0	0	0	0	0	0	0	0	0	0	0	0	0	0	729816021922648	0	0	0	105673200012394	0	0	0	0	0	590289303828527	0	0	0	0	494654838195313	0	0	0
AT5G45880	AT5G45880	0	282213235054551	0	0	0	0	0	0	0	251220233958495	0	0	0	0	0	0	0	0	0	0	0	0	0	0	0	0	0	0	0	0	0	0	0	0	0	0	0	0	0	0	0	0	0	0	0	0	0	0
AT2G30250	WRKY25	0	282110107954047	0	0	0	0	0	0	0	0	0	0	0	0	0	0	0	0	0	0	0	0	0	0	0	0	0	0	0	0	336116806032203	0	0	342592493665593	0	0	0	419357263749719	0	892143306918532	0	0	0	0	0	0	728190796612502	0
AT3G07090	AT3G07090	0	281829488516681	0	0	0	0	0	0	0	0	0	0	0	0	0	0	0	0	0	0	0	508793343508907	388429042599343	0	0	0	0	0	0	0	0	0	0	430523581815073	0	0	35024204917075	0	534634022925673	10171924338663	0	0	0	0	0	290533860640451	783667202357788	0
AT1G19310	AT1G19310	0	281574527678292	0	0	0	0	0	0	0	0	0	290885767319009	0	0	0	0	0	0	0	0	0	0	0	0	0	0	0	0	0	0	0	0	0	279569724702046	0	0	0	0	349804167380382	0	0	0	0	0	0	0	0	0
AT3G10500	NTL4	0	281459305180393	0	0	0	0	0	0	0	0	0	0	0	0	0	0	0	0	0	0	0	0	0	0	0	0	0	0	0	0	0	0	0	394798026811247	0	0	0	0	0	388413075982613	0	0	0	0	0	0	0	0
AT2G26650	KT1	0	281225269090553	0	0	0	0	0	0	0	472790293824973	0	0	0	0	0	0	0	0	0	0	0	0	254027332700607	0	0	0	0	0	0	0	414477235776338	0	0	511315312479347	0	0	0	0	0	110099378610325	0	0	0	0	0	0	93184060154917	0
AT2G23410	cPT3	0	281095993668515	0	0	0	0	0	0	0	0	0	201917737206844	0	0	0	0	0	0	0	0	0	0	0	0	0	0	0	0	0	0	0	0	0	0	0	0	0	0	361723484148027	0	0	0	0	0	730278253176758	226543529420529	0	0
AT1G80920	Toc12	0	280977944171952	0	0	0	0	0	0	0	0	39281005109409	0	0	0	0	0	0	0	0	0	0	40635133944995	271929830721563	0	0	452943059684836	0	0	263699889437492	0	0	0	0	0	0	0	749922132651568	0	47233494325968	102471760743238	0	297729292642154	0	0	0	39251654052883	921360171981257	0
AT1G32928	AT1G32928	0	280848503129388	0	0	0	0	0	0	0	287485533202936	0	0	0	0	0	0	0	49964575238585	0	0	0	839025223294113	336165933431418	0	0	0	0	0	0	0	0	0	0	727247093530294	0	0	443941399979618	0	0	727370337064252	384647491669573	0	0	0	0	0	691876397571012	0
AT2G27770	AT2G27770	0	280777616061865	0	0	0	0	0	0	0	0	0	375478241078225	0	0	0	0	0	0	0	0	0	0	0	0	0	0	0	0	0	0	0	438803637495571	0	0	0	276396623288211	0	0	0	0	0	0	0	0	0	0	0	0
AT1G06780	GAUT6	0	280728765199786	0	0	0	0	0	0	0	0	0	0	0	0	0	0	0	0	0	0	0	0	0	0	0	0	0	0	0	0	0	0	0	0	0	0	0	0	0	0	0	0	0	0	0	0	0	0
AT3G14200	AT3G14200	0	279907407219007	0	0	0	0	0	0	0	0	0	0	0	0	0	0	0	0	0	0	0	0	42255883510631	0	0	0	0	0	0	0	0	0	0	311110824173545	0	0	0	0	264794165321282	48496302452067	0	0	0	0	0	0	265938668615376	0
AT1G52060	AT1G52060	0	279087336282596	0	0	0	0	0	0	0	0	0	229087321947797	0	0	0	0	0	0	0	0	0	0	0	0	0	0	0	0	0	0	0	0	0	0	0	0	0	0	30566425723021	49982794589075	0	610315884419165	0	0	0	9065520564212	0	0
AT4G30610	SCPL24	0	278032843995125	0	0	0	0	0	0	0	0	0	810312520048944	359008113998927	0	0	0	0	0	0	330860963191674	0	0	0	0	0	0	0	0	0	334566144905637	0	0	0	0	0	0	0	0	0	0	0	0	0	607381495587165	319502317180574	0	0	0
AT1G02000	GAE2	0	277859835838051	0	0	0	0	0	0	0	3312550350793	0	0	0	0	0	0	0	0	0	0	0	0	0	0	0	0	0	0	0	0	0	0	0	0	700661519525231	0	0	0	0	0	0	254179273268061	0	0	0	0	0	0
AT1G22985	ERF069	0	277621475215935	0	0	0	0	0	0	0	0	0	0	0	0	0	0	0	0	0	0	0	593369108618934	571803192284453	0	0	0	0	0	0	0	0	0	0	0	0	0	294711028329123	0	0	897047428148461	0	3270841158729	0	0	0	0	699440530899128	0
AT1G29740	AT1G29740	0	277499772969957	0	0	0	0	0	0	0	0	0	0	0	0	0	0	0	0	0	0	0	0	0	0	0	0	0	0	0	0	0	0	0	0	0	0	0	0	0	0	0	0	0	0	0	0	0	0
AT2G06050	OPR3	0	277482177405925	0	28905234279269	0	0	0	0	0	0	0	0	0	0	0	0	0	0	0	0	0	0	410856579175563	0	412075891434541	0	0	0	0	0	0	0	0	0	0	0	0	0	0	0	0	372341248938823	0	0	0	0	0	0
AT3G23360	AT3G23360	0	277059148268727	0	0	0	0	0	0	0	0	0	0	0	0	0	0	0	0	0	0	0	0	0	0	0	0	0	0	0	0	0	0	0	0	0	0	0	0	0	0	0	330954986428151	0	0	0	0	0	0
AT5G15470	GAUT14	0	276322181850322	0	0	0	0	0	0	0	0	0	0	0	0	0	0	0	0	0	0	0	0	0	0	0	0	0	323992721599046	0	0	0	0	0	0	0	0	0	0	0	0	0	0	0	0	0	0	0	0
AT5G25440	AT5G25440	0	275322315472929	0	0	0	0	0	0	0	0	0	439291115503529	0	0	0	0	0	0	0	0	0	0	0	0	0	0	0	0	0	0	0	0	0	437849753418149	0	0	0	0	0	441691552137617	0	0	0	0	385713331292754	0	0	0
AT3G52400	SYP122	0	275205433366447	0	0	0	0	0	0	0	0	0	0	0	0	0	0	0	0	0	0	0	0	0	0	0	0	138873129514229	0	0	0	515030746318323	0	0	412923850856828	0	0	0	0	0	470964681157583	0	0	0	0	0	0	274657738991582	0
AT5G01820	SR1	0	275089252784206	0	378935986878841	0	0	0	0	0	0	0	0	0	0	0	0	0	0	0	0	0	0	0	0	0	0	0	0	0	0	0	0	0	270929511367256	843270934785959	0	497838375579685	0	129717917863114	652742844946155	0	0	0	0	0	101357230739627	0	0
AT3G10985	WI12	0	274891354374549	0	706455397708368	0	0	0	0	0	0	0	0	0	0	0	0	0	0	0	0	0	109038244220467	277817438258744	0	0	0	0	0	0	0	0	0	0	550403668704897	0	0	888629482915619	0	0	422460378862058	0	420879287781113	0	0	0	0	430346263888133	530994981707191
AT1G33270	AT1G33270	0	274784562222759	0	0	0	0	0	0	0	0	0	0	0	0	0	0	0	0	0	0	0	0	0	0	0	0	0	0	0	0	0	0	0	0	0	0	0	0	0	355972067693165	0	0	0	0	0	0	0	0
AT1G80460	NHO1	0	274635744135308	0	0	0	0	0	0	0	0	0	36419251658699	0	0	0	0	0	0	0	0	0	0	0	0	0	0	0	0	0	366473951466069	0	0	0	276547813629134	0	0	0	0	0	301269824663768	0	0	0	0	0	0	0	0
AT3G25040	ERD2B	0	273874475020072	0	0	0	0	0	0	0	28489469383928	0	374339940419193	0	0	0	0	0	0	0	0	0	0	0	0	0	0	0	0	0	44297444324237	0	0	0	0	0	0	0	0	0	0	0	0	0	260835227830141	0	0	0	0
AT3G08990	AT3G08990	0	273503612273669	0	0	0	0	0	0	0	0	0	0	0	0	0	0	0	0	0	0	0	0	0	0	0	0	0	0	0	0	0	0	0	0	0	0	0	0	0	0	0	0	0	0	0	0	0	0
AT1G68840	TEM2	0	273164414680601	0	0	0	0	0	0	0	0	0	284054513823194	0	0	0	0	0	516505186859287	0	0	0	0	823257246344256	0	59568064146439	0	0	0	0	0	0	0	0	851237378504154	0	0	298690932654111	0	35756346174645	586384984634317	0	0	0	0	0	0	377254525071377	0
AT3G13600	AT3G13600	0	272884237014044	0	0	0	0	0	0	0	0	0	352112448217794	0	0	0	0	0	0	0	0	0	0	0	0	0	0	0	0	0	0	0	0	353343978802724	258058003091848	0	0	0	0	0	0	0	0	0	0	0	0	0	0
AT2G21550	AT2G21550	0	272355473787862	0	0	0	0	0	0	0	0	0	294226885738404	0	0	0	0	0	0	0	0	0	0	0	0	0	0	0	0	0	0	0	0	0	290258676326961	0	0	0	0	327916409306938	401477978786667	0	0	0	0	0	0	0	0
AT3G12710	AT3G12710	0	272344288805817	0	0	0	0	0	0	0	0	0	452788434659395	0	0	0	0	0	547815319075809	0	0	0	0	0	0	0	0	0	0	0	0	0	924769814415395	317395043217748	0	0	473461056152902	0	0	841641930146913	0	0	0	0	0	356782172649614	513680652511765	0	0
AT5G62200	AT5G62200	0	272259171225889	0	0	0	0	0	0	0	688371188792185	0	0	0	0	0	0	0	0	0	0	0	0	0	0	0	0	0	0	0	0	0	0	0	0	0	0	0	0	0	332070192210329	0	0	0	0	0	0	0	0
AT3G47810	VPS29	0	272188112033378	0	0	0	0	0	0	0	0	0	0	0	0	0	0	0	0	0	0	0	0	0	0	0	0	0	0	0	0	566547409051096	0	0	0	0	0	0	0	0	0	0	0	0	0	0	0	0	0
AT3G03170	AT3G03170	0	271816049129195	0	314650379947134	0	0	0	0	0	0	0	0	0	0	0	0	0	554774562660824	0	0	0	0	28037005675742	0	0	0	0	0	0	0	0	0	0	619951625415546	0	0	824998512271055	0	0	0	518857853557251	0	0	0	0	0	0	0
AT5G62920	ARR6	0	271595323010521	0	0	0	0	0	0	0	684007986785099	0	0	0	0	0	0	0	0	0	0	0	388005980991729	0	0	0	0	0	0	0	0	0	0	0	0	0	0	0	0	0	0	0	0	0	0	0	0	0	0
AT3G61980	AT3G61980	0	271587525946464	0	0	0	0	0	0	0	0	0	377528085789509	0	0	0	0	0	0	0	0	0	0	0	0	0	0	0	0	0	0	0	0	0	300854481076369	0	0	0	0	388958055195036	30795835069717	0	0	0	0	0	0	0	0
AT3G51730	AT3G51730	0	271223799558278	0	0	0	0	0	590977061934361	0	663976439320419	0	0	0	0	0	0	0	0	0	0	0	0	0	0	0	597871756729725	0	0	0	0	0	0	0	859277698071369	0	0	313630190686695	0	525378458249342	174329831934336	0	0	0	0	0	0	15537273709832	0
AT1G09645	AT1G09645	0	270937934437566	0	0	0	0	523807138199591	0	0	0	0	35309433238544	0	0	0	0	0	0	0	0	0	0	0	0	0	0	0	0	0	0	0	0	0	0	878102105208424	0	0	0	352871790332026	0	0	0	0	0	0	0	0	0
AT5G63130	AT5G63130	0	270123141981772	0	0	0	0	0	0	0	288583789649906	0	0	0	0	0	0	0	42600168293601	0	0	0	513279321208846	0	0	268947316709876	0	0	0	0	0	0	0	0	52799556273523	0	0	441714677481889	0	0	787192379545128	345592935341532	0	0	0	0	0	553731735506129	0
AT1G32760	AT1G32760	0	269487582145278	0	0	0	0	0	0	0	258091906554705	0	0	0	0	0	0	0	0	0	0	0	0	0	0	0	0	0	0	0	0	0	0	0	0	0	0	0	0	0	0	0	0	0	0	0	0	0	0
AT3G05320	AT3G05320	0	268587040115917	0	0	0	0	0	0	0	404569921342714	0	0	0	0	0	0	0	0	0	0	0	0	0	0	0	0	0	0	0	0	0	0	0	0	0	0	0	0	0	0	0	0	0	0	0	0	0	0
AT1G18390	AT1G18390	0	268509068021625	0	0	0	0	0	0	0	0	0	290504443052005	0	0	0	0	0	0	0	0	0	0	0	0	0	0	0	0	0	288129415052775	0	0	0	317065156586147	0	0	0	0	0	354983836686829	0	0	0	0	0	0	0	0
AT5G67080	MAPKKK19	0	268499628589092	0	0	0	0	0	0	0	0	0	0	0	0	0	0	0	0	0	0	0	0	0	0	0	0	0	0	0	0	0	0	0	0	0	0	0	0	0	0	0	0	0	0	0	0	0	0
AT5G59420	ORP3C	0	268459574196855	0	0	0	0	0	0	0	0	0	0	0	0	0	0	0	0	0	0	0	0	0	0	0	0	0	0	0	0	0	0	0	0	0	0	0	0	0	279688285478098	0	0	0	0	0	0	0	0
AT1G20510	OPCL1	0	268362333981469	0	0	0	0	0	0	0	0	0	0	0	0	0	0	0	0	0	0	0	312362160386254	322513213176734	0	392681361775417	0	0	0	0	0	0	0	0	312519609447245	0	0	509877487849533	0	0	0	0	0	0	0	0	0	0	0
AT3G11230	AT3G11230	0	267836509078987	0	0	0	0	0	0	0	0	0	0	0	0	0	0	0	0	0	0	0	0	0	0	0	0	0	0	0	0	0	0	0	0	0	0	0	0	0	0	0	315441232350118	0	0	0	0	0	0
AT3G08710	TRX H9	0	267778825241933	0	0	0	0	364283677383473	0	0	0	0	285890242598366	0	0	0	0	0	0	0	0	0	551043823359604	0	0	0	0	0	0	0	0	455344833905575	0	0	0	0	0	0	0	50442108607736	495658524934046	0	0	0	0	0	0	0	0
AT5G54140	ILL3	0	267517707743784	0	0	0	0	0	0	0	0	0	0	0	0	0	0	0	0	0	0	0	0	0	0	0	0	0	0	0	0	0	0	0	0	0	0	0	0	0	0	0	0	0	0	0	0	0	0
AT2G41475	AT2G41475	0	266990297143022	0	0	0	0	0	605519134413192	0	0	0	379839806906051	0	0	0	0	0	0	549323052622015	0	0	0	0	0	0	0	0	0	0	774763621488406	0	0	428936632906899	0	0	0	0	0	0	0	0	0	0	357150152261064	0	0	0	0
AT5G13500	AT5G13500	0	266121874484593	0	0	0	0	0	0	0	0	0	0	0	0	0	0	0	0	0	0	0	0	0	0	0	0	0	488327798206587	0	0	911666174561432	0	0	0	0	0	0	0	0	0	0	0	0	0	0	0	0	350737103542343
AT3G14050	RSH2	0	265617415681216	0	0	0	0	0	0	0	0	0	0	0	0	0	0	0	0	0	0	0	0	0	0	0	0	0	0	0	0	0	0	0	31385485256038	0	0	0	0	0	490807943498727	0	0	0	0	0	0	371112371447679	0
AT5G40370	GRXC2	0	265471502392133	0	0	0	0	0	0	0	0	0	0	0	0	0	0	0	0	0	0	0	408734134674993	0	0	0	0	0	0	0	0	0	0	0	0	0	0	0	0	0	0	0	0	0	0	0	0	0	0
AT3G48570	AT3G48570	0	264871982356832	0	0	0	0	0	0	0	0	0	372712987760878	0	0	0	0	0	0	0	0	0	0	0	0	0	0	0	482487801483144	0	0	767764187941504	0	0	0	0	0	0	0	0	0	0	0	0	340902589881181	0	0	0	0
AT4G27400	AT4G27400	0	264849887622439	0	0	0	0	0	0	0	0	0	397038559728474	0	0	0	0	0	0	0	0	0	0	0	0	0	0	0	0	0	0	0	0	0	0	0	0	0	0	963697377176138	184623423870428	0	127728218678418	0	0	0	0	0	0
AT3G14595	AT3G14595	0	264770048060667	0	0	0	0	0	0	0	0	0	31295130293212	0	0	0	0	0	268403146126952	0	0	0	430486248759284	0	0	0	0	0	0	0	288902777063321	0	977825967155454	0	0	109852121613056	0	0	0	87931707950119	367211621991471	0	0	0	0	0	572878752744812	0	0
AT4G02340	AT4G02340	0	264595185085717	0	0	0	0	0	0	0	0	0	0	0	0	0	0	0	0	0	0	0	0	0	0	0	0	0	0	0	0	0	0	0	0	0	0	0	0	0	0	0	0	0	0	0	0	0	0
AT4G38470	STY46	0	264566560351438	0	0	0	0	0	0	0	0	0	32362666490278	0	0	0	0	0	0	0	0	0	0	0	0	0	0	0	0	0	357898657497087	0	0	0	694573381886607	0	0	0	0	0	0	0	0	0	0	0	0	0	0
AT5G40890	CLCA	0	264296342417722	0	0	0	0	0	635056046574776	0	0	0	32290672626939	0	0	0	0	0	0	0	0	0	0	0	0	0	0	0	0	0	410771360059962	0	0	288321845609404	294438148796108	0	0	0	111382083770542	29854283191978	575470996144522	0	0	0	0	36708551760186	0	0	0
AT1G70780	AT1G70780	0	263829493139073	0	0	0	0	0	837046750250993	0	0	0	31978816058384	0	0	0	0	0	0	441074087868125	0	0	0	0	0	0	0	0	0	0	0	0	0	867705024323932	594173182885706	0	0	0	0	0	546753980281511	0	0	0	0	0	0	0	0
AT2G31940	AT2G31940	0	263135153935526	0	0	128904483382079	0	257245969814426	0	0	870040161220456	0	0	0	0	0	0	0	772870346707139	0	0	0	0	0	0	0	0	0	0	0	0	0	0	0	571848054235394	0	0	0	0	0	0	0	564459749825689	0	0	0	0	0	0
AT5G49665	AT5G49665	0	262238527820428	0	0	0	0	0	0	0	0	0	25632838557185	0	0	0	0	0	0	0	0	0	0	0	0	0	0	0	0	0	0	0	0	0	0	0	0	0	0	0	0	0	0	0	0	0	0	0	0
AT1G59940	ARR3	0	262231284025087	0	0	0	0	0	0	0	570346834321137	0	0	0	0	0	0	0	0	0	0	0	0	0	0	0	0	0	0	0	0	0	0	983484252140893	0	0	289526216327042	0	0	0	0	0	374433502845732	0	0	0	0	0	0
AT2G35910	AT2G35910	0	262036333472475	0	0	0	0	0	0	0	0	0	0	0	0	0	0	0	0	0	0	0	0	0	0	0	0	0	0	0	0	0	0	0	0	0	0	0	0	0	0	0	0	0	0	0	0	0	0
AT5G54370	AT5G54370	0	261257561117404	0	0	0	0	0	0	0	0	0	132688263970614	0	0	0	0	0	0	0	0	0	0	0	0	0	0	0	0	0	0	0	0	0	0	0	0	0	0	304420278994322	24993491409395	0	627138418220013	0	0	0	990839270717607	0	0
AT5G42930	AT5G42930	0	261000123552542	0	0	0	0	0	0	0	0	0	0	0	0	0	0	0	0	0	0	0	0	0	0	0	0	0	0	0	0	0	0	0	0	0	0	0	35973556391427	499944377946995	0	0	0	0	0	0	354866447158629	0	0
AT1G08890	AT1G08890	0	260897300881839	0	0	0	0	0	582056228828307	0	0	0	339726539298062	0	0	0	0	0	0	0	0	0	0	0	0	0	0	0	0	0	0	0	0	0	0	0	0	0	999052376262946	0	0	0	0	0	0	322889171100372	0	0	0
AT3G44190	AT3G44190	0	260108166241466	0	0	0	0	0	583242593787659	0	0	0	26587952912253	0	0	0	0	0	295818452066805	0	0	0	0	0	0	384927916421506	0	0	0	0	0	451742734764681	0	0	400955284880725	0	0	0	0	566261635363192	0	0	0	0	0	0	0	0	0
AT2G30220	AT2G30220	0	259759927288095	0	0	0	0	0	0	0	0	0	354980269355981	0	0	0	0	0	0	0	0	0	0	0	0	0	0	0	0	0	0	0	0	0	0	0	0	0	0	591982761694348	0	0	0	0	0	0	320687885544494	0	0
AT4G00895	AT4G00895	0	259270651478049	0	0	0	0	0	0	0	0	0	0	0	0	0	0	0	0	0	0	0	0	0	0	0	0	0	0	0	0	0	0	0	286951572008694	0	0	0	0	0	406853198325011	0	0	0	0	0	0	0	0
AT2G39960	AT2G39960	0	259037004295255	0	0	0	0	0	0	0	0	0	378608493809009	0	0	0	0	0	0	0	0	0	0	0	0	0	0	0	0	0	421625617397006	0	0	0	0	0	0	0	0	0	0	0	0	0	351394898412705	0	0	0	0
AT1G16160	WAKL5	0	259013400751581	0	0	0	0	0	0	0	0	0	0	0	0	0	0	0	0	0	0	0	0	0	0	0	0	0	0	0	0	0	0	0	0	0	0	0	0	734086911099811	354734117431742	0	0	0	0	0	466248923165614	0	0
AT4G18340	AT4G18340	0	258962113835867	0	0	803057841961289	0	0	0	0	350868097293496	0	0	0	0	0	0	0	595626015553862	0	0	0	0	0	0	0	0	0	0	0	0	0	0	0	0	0	0	0	0	557750541929643	339885069438003	0	0	0	0	0	433104272313898	0	0
AT1G55690	AT1G55690	0	257745111390337	0	0	0	0	0	0	0	0	0	0	0	0	0	0	0	0	0	0	0	0	0	0	0	0	0	0	0	0	0	0	0	0	0	0	0	0	0	0	0	0	0	0	0	0	0	0
AT2G46000	AT2G46000	0	257473729377599	0	0	0	0	0	0	0	0	0	340790965711346	0	0	0	0	0	0	0	0	0	0	0	0	0	0	0	0	0	419837715316314	0	0	0	0	0	0	0	0	0	0	0	0	0	250151848809142	0	0	0	0
AT3G55470	AT3G55470	0	257434904487473	0	0	0	0	0	0	0	0	0	271665437417473	0	0	0	0	0	0	0	0	0	0	0	0	0	0	0	0	0	0	0	0	0	0	0	0	0	0	0	257610795095299	0	0	0	0	0	0	0	0
AT5G36250	PP2C74	0	256665211998432	0	0	0	0	0	0	0	0	0	260499481473942	0	0	0	0	0	0	0	0	0	0	0	0	0	0	0	0	0	0	0	0	0	323041968897466	0	0	0	0	787275479530287	0	0	0	0	0	0	544246744134304	0	0
AT3G53180	NodGS	0	255325674535404	0	0	0	0	0	0	0	0	0	0	0	0	0	0	0	0	0	0	0	0	0	0	0	0	0	0	0	343550091278831	0	0	0	459080427956804	0	0	0	0	0	0	0	0	0	0	0	0	0	0
AT5G47230	ERF5	0	255249286057845	0	0	0	0	0	0	0	0	0	0	0	0	0	0	0	0	0	0	0	568141861690978	290045495258778	0	287431953790219	0	0	0	0	0	0	0	0	913372313717441	0	0	321066456711169	0	0	614234091332389	0	0	0	0	0	0	0	0
AT1G01550	BPS1	0	255241978777875	0	0	0	0	0	0	0	0	0	0	0	0	0	0	0	0	0	0	0	750933536647219	0	0	0	0	0	0	0	0	0	0	0	525664163833756	641003214868547	0	573730186573705	0	419258568167113	878111427340722	419934620729939	0	0	0	0	0	702164067485396	0
AT1G75370	AT1G75370	0	254649324732794	0	0	0	0	0	0	0	0	0	0	0	0	0	0	0	0	0	0	0	0	0	0	0	0	0	0	0	0	0	0	0	0	0	0	0	0	0	0	0	0	0	0	0	0	0	0
AT1G67856	AT1G67856	0	254290601170759	0	0	0	0	0	0	0	0	0	0	0	0	0	0	0	0	0	0	0	0	0	0	0	0	0	0	0	0	0	0	0	0	0	0	0	0	0	0	0	0	0	0	0	0	0	0
AT5G62430	CDF1	0	252473129602166	0	0	0	0	322125965917483	0	0	0	0	0	0	0	0	0	0	289611704386797	0	0	0	0	760166461995141	0	374369079076994	0	0	0	0	0	0	0	0	0	0	0	415992220892548	0	0	326657494393246	0	0	0	0	0	0	0	0
AT5G65920	AT5G65920	0	252437903302999	0	0	0	0	0	0	0	273657712284613	0	301834822067101	0	0	0	0	0	0	0	0	0	0	0	0	0	0	0	0	0	0	0	0	0	0	0	0	0	0	0	0	0	0	0	0	0	0	0	0
AT5G45490	AT5G45490	0	251864370531319	0	0	0	0	0	0	0	330436005266696	0	714292256531556	0	0	0	0	0	0	0	0	0	0	0	0	0	0	0	0	0	258820550703141	718246569067545	0	0	0	0	0	0	0	27431591501346	0	0	0	0	268518943424527	493291981880846	0	0	0
AT4G01360	BPS3	0	251858591333304	0	0	0	0	0	0	0	0	0	0	0	0	0	0	0	477294886057654	0	0	0	337793155213855	0	0	0	0	0	0	0	0	0	0	0	528744138232321	0	0	0	0	0	0	0	0	0	0	0	0	0	0
AT4G28640	IAA11	0	251680648246119	0	0	0	0	0	0	0	0	0	0	0	0	0	0	0	0	0	0	0	0	0	0	0	0	0	0	0	0	0	0	0	0	851460897847701	0	0	0	0	0	0	0	0	0	0	0	0	0
AT5G01410	RSR4	0	250985952367886	0	834481350492386	0	0	0	0	0	0	0	0	0	0	0	0	0	0	0	0	0	548958530329038	87217749063978	0	0	0	0	0	0	0	0	0	0	0	0	0	672592403011735	0	0	0	0	469262403819464	0	0	0	0	0	0
AT5G27520	PNC2	0	250504067015411	0	0	0	0	0	0	0	266474085947474	0	0	0	0	0	0	0	0	0	0	0	0	0	0	0	0	0	0	0	0	0	0	0	0	0	0	0	0	0	0	0	0	0	0	0	0	0	0
AT4G34131	UGT73B3	0	250426296806339	0	0	0	0	0	0	0	39744962824387	0	0	0	0	0	0	0	0	0	0	0	0	555710583649961	0	5038473901087	0	0	0	0	313604816890023	944088728523061	0	0	426829860025229	0	0	0	0	0	0	0	353830543565636	0	0	0	0	0	0
AT3G03150	AT3G03150	0	250389975901884	0	0	0	0	0	0	0	0	0	0	0	0	0	0	0	0	0	0	0	0	0	0	0	0	0	0	0	0	0	0	0	305434052216142	0	0	394844578198806	0	0	329116677486224	0	0	0	0	0	0	0	0
AT4G22590	TPPG	0	250103354932491	0	0	0	0	0	453784253201351	0	0	0	406749650723238	0	0	0	0	0	0	0	0	0	374349771965139	0	0	0	0	0	0	0	0	116285111576533	0	0	0	0	0	0	68840989835062	758957505083827	0	0	0	0	0	0	438604912207919	0	0
AT3G04320	AT3G04320	0	249278503001998	0	0	0	0	0	0	0	0	0	215877670690637	0	0	0	0	0	0	0	0	0	0	0	0	0	0	0	0	0	0	0	0	0	12897645421189	0	0	0	0	971012773571768	164000512550814	0	364622015722766	0	0	307729820099859	0	0	0
AT3G19430	AT3G19430	0	247660134280135	0	0	0	0	0	0	0	0	0	0	0	0	0	0	0	0	0	0	0	0	0	0	0	0	0	0	0	0	0	0	0	0	0	0	0	0	549076355687786	132952833274923	0	199436404487322	0	0	0	0	0	0
AT5G55110	AT5G55110	0	247614563094062	0	0	0	0	0	0	0	0	0	100709396063046	0	0	0	0	0	0	0	0	0	0	0	0	0	0	0	0	0	0	0	0	0	549760080423014	0	0	0	0	179163390625534	282385944226237	0	659631397707878	0	0	0	0	100622049996771	0
AT5G20230	SAG14	0	228853668597796	0	0	0	0	0	0	0	0	0	505979533234488	0	0	0	0	0	0	0	0	0	0	0	0	0	0	0	0	0	0	0	0	0	191288789890149	0	0	0	0	929103905206989	282690140336273	0	997177278604365	0	0	0	0	112730893583912	0
AT5G43580	UPI	0	219485493020539	0	0	0	0	0	0	0	0	0	174590754500046	0	0	0	0	0	0	0	0	0	0	0	0	0	0	0	0	0	0	0	0	0	123696478228636	0	0	0	0	214746120051084	308193156294202	0	323768095761529	0	0	0	334229358658626	119454164307904	0
AT1G16905	AT1G16905	0	214707600402869	0	0	0	0	0	0	0	0	0	126598898792213	0	0	0	0	0	0	0	0	0	0	0	0	0	0	0	0	0	0	0	0	0	0	0	0	0	0	16952991012756	129881567714436	0	713498183218174	0	0	0	0	0	0
AT1G15385	AT1G15385	0	208505679567264	0	0	0	0	0	0	0	0	0	110554933832698	0	0	0	0	0	0	0	0	0	0	0	0	0	0	0	0	0	0	0	0	0	374121580067942	0	0	0	0	213426541673352	260682243867995	0	489739775731726	0	0	0	473417216778565	923769664122581	0
AT5G24070	AT5G24070	0	193611318814535	0	0	0	0	0	0	0	0	0	171622519780327	0	0	0	0	0	0	0	0	267626222633052	0	0	0	0	0	0	0	0	0	0	0	0	978833742737924	0	0	0	0	218127731330092	161739071655124	0	291502089166782	0	0	0	601037211081536	0	0
AT3G04330	AT3G04330	0	192830139965868	0	0	0	0	0	0	0	0	0	128696751046792	0	0	0	0	0	0	0	0	0	0	0	0	0	0	0	0	0	0	0	0	0	0	0	0	0	0	123822076917065	107428272736309	0	609544249319573	0	0	0	0	0	0
AT1G17860	AT1G17860	0	189938430316745	0	0	0	0	0	0	0	0	0	166565287884489	0	0	0	0	0	0	0	0	0	0	0	0	0	0	0	0	0	113501197360022	0	0	0	1100467986431	0	0	0	329540528821875	141451953086793	129524406257352	0	30035677092366	0	0	306544715627955	0	0	0
AT1G52910	AT1G52910	0	188960549002592	0	0	0	0	0	0	0	0	0	119135030727818	0	0	0	0	0	0	0	0	0	0	0	0	0	0	0	0	0	0	0	784332955364844	0	0	802866081315602	0	0	0	653100788011433	289686361539482	0	582398164340218	0	0	0	0	0	0
AT4G15393	CYP702A5	0	188829623023098	0	0	0	0	0	0	0	0	0	694064768552602	0	0	0	0	0	0	0	0	0	0	0	0	0	0	0	0	0	0	0	0	0	745739721773729	0	0	0	0	0	135837511926728	0	518085005685597	46794833646241	0	0	0	0	0
AT5G20045	AT5G20045	0	187949031841809	0	0	0	0	0	0	0	0	0	105523884882171	0	0	0	0	0	0	0	0	0	0	0	0	0	0	0	0	0	0	0	0	0	272591841560482	0	0	0	0	213143758964931	243290261962233	0	261488248532699	0	0	0	567228528573517	867599929626621	0
AT5G35735	AT5G35735	0	182218105161836	0	0	0	0	0	0	0	0	0	105300565471842	0	0	0	0	0	0	0	0	0	123850814956725	0	0	0	0	0	0	0	0	0	0	0	114462766753322	0	0	0	0	198328285327827	231802250935932	0	458663751493299	0	0	0	451725021260809	762277018718249	0
AT2G38870	AT2G38870	0	175937131797646	0	0	0	0	0	0	0	0	0	153222292217768	0	0	0	0	0	0	0	0	0	0	0	0	0	0	0	0	0	0	298612934040794	0	0	142912495237171	0	0	0	0	951739401627423	155587442187769	0	584112459176684	0	0	279580894152532	0	0	0
AT2G23630	sks16	0	172363111713822	0	0	0	0	0	0	0	0	0	247724682661717	714138006281294	0	0	0	0	0	0	0	0	0	0	0	0	0	0	0	0	0	0	0	0	0	0	0	0	0	0	0	0	0	0	661274942702268	705708201346396	0	0	0
AT1G33280	BRN1	0	166769009521345	0	0	0	0	0	0	0	0	0	877238763548698	0	0	0	0	0	0	0	0	0	0	0	0	0	0	0	0	0	0	0	0	0	825563952236137	0	0	0	0	174692044252539	205045792414433	0	30629023563351	0	0	0	366546622677522	712723968143864	0
AT4G19030	NLM1	0	164887477137675	0	0	0	0	0	0	0	0	0	169704539287022	0	0	0	0	0	0	0	10997502746157	0	0	0	0	0	0	0	0	0	140629149439163	0	0	0	0	0	0	0	218208655183714	281101784137581	948327665281779	0	0	0	0	0	126840059454748	0	0
AT3G22060	AT3G22060	0	164732635316324	0	0	0	0	0	0	0	0	0	650058094734209	0	0	0	0	0	0	0	0	0	0	0	0	0	0	0	0	0	396659951289925	0	0	0	71655308372767	0	0	0	0	71256888368449	120284303545408	0	866883853071812	0	0	0	0	0	0
AT2G27389	AT2G27389	0	155717744274566	0	0	0	0	0	0	0	0	0	824039621005188	0	0	0	0	0	0	0	0	0	0	0	0	0	0	0	0	0	0	0	0	0	131682462815412	0	0	0	0	111586076641832	197226868573349	0	468935547445025	0	0	0	0	740907169902346	0
AT1G14220	AT1G14220	0	155319012893574	0	0	0	0	0	0	0	0	0	21395661580355	455826184462418	0	0	0	0	0	0	551569773703334	0	0	0	0	0	0	0	0	0	0	0	0	0	358580851812615	0	0	0	0	995873904594232	0	0	0	0	0	908802813482104	0	0	0
AT2G16060	NSHB1	0	155200627115106	0	0	0	0	0	0	0	0	0	122110544971192	0	0	0	0	0	47424947460615	0	0	0	0	0	0	0	0	0	0	0	0	0	0	0	0	0	0	0	0	152452715403433	860169555547537	0	654618652153677	0	0	0	47624393468684	0	0
AT2G37430	ZAT11	0	154863835719855	0	0	0	0	0	0	0	0	0	706482205793653	0	0	0	0	0	0	0	0	0	0	0	0	0	0	0	0	0	0	0	0	0	787722790076363	0	0	0	0	339493788742795	125970693524798	0	537474079900685	0	0	0	0	0	0
AT4G01700	AT4G01700	0	154203948600476	0	0	0	0	0	0	0	0	0	131171544614747	0	0	0	0	0	0	0	0	0	0	0	0	0	0	0	0	0	0	719523264390508	0	0	411917598047719	0	0	0	0	0	54831650982718	0	540497878526601	0	0	355129076812557	0	0	0
AT1G67850	AT1G67850	0	152383348961907	0	0	0	0	0	0	0	0	0	606044235139622	0	0	0	0	0	0	0	0	0	0	0	0	0	0	0	0	0	0	0	0	0	0	0	0	0	0	671568301556178	116465252487579	0	667778989360082	0	0	0	0	0	0
AT1G48070	AT1G48070	0	149136561045802	0	0	0	0	0	0	0	0	0	0	0	0	0	0	0	0	0	0	0	0	0	0	0	0	0	0	0	0	0	0	0	0	0	0	0	0	0	624973452373008	0	136913841502445	0	0	0	0	0	0
AT3G48340	CEP2	0	148804452791295	0	0	0	0	0	0	0	0	0	121237233844852	0	0	0	0	0	0	0	927793691118845	0	0	0	0	0	0	0	0	0	0	764757206507431	0	0	0	0	0	0	0	369825245998862	236980747866268	0	0	0	0	0	201267770359325	47195238806996	0
AT1G07175	AT1G07175	0	146613127258899	0	0	0	0	0	0	0	0	0	155921689214113	0	0	0	0	0	0	0	0	0	0	0	0	0	0	0	0	0	0	0	0	0	0	0	0	0	0	11654349175253	163756303382615	0	320173779245845	0	0	540817341946924	0	0	0
AT1G54890	AT1G54890	0	146006277210976	0	0	0	0	0	0	0	0	0	11901623545866	318953333543474	0	0	0	0	0	0	324150301391382	0	0	0	0	0	0	0	0	0	132846719974215	0	0	0	617114615773794	0	0	0	0	0	0	0	47723056115446	0	0	0	0	0	0
AT1G29290	AT1G29290	0	143327395285101	0	0	0	0	0	0	0	0	0	575405526772441	0	0	0	0	0	0	0	0	0	0	0	0	0	0	0	0	0	0	0	0	0	122620099912645	0	0	0	0	0	230906632529948	0	383270567264785	0	0	0	0	127110899560136	0
[truncated: 8,541 more rows]
[truncated: 2 more columns]

## Sheet: locus(320)
	LocusDescending		lrc-0	LRC-1	LRC-2	LRC-11	LRC-12	LRC-18	LRC-30	LRC-35	LRC-36	Columella	in clusters 11, 35 and/or 36
[truncated: 320 more rows]

[truncated: 1 more sheets: locus(57)]
