# Supplementary material for: Repressive C2H2 zinc finger ZAT proteins promote programmed cell death in the Arabidopsis columella root cap
Source: Plant Physiol. Author manuscript; Available in PMC 2023 Nov 30. (PMC10231456; doi:10.1093/plphys/kiad130)
Supplement: Dataset S2 [file EMS171097-supplement-Dataset_S2.xlsx]

## Sheet: overview
	log2FC	PValue	FDR	Mock1	Mock2	Mock3	OE1	OE2	OE3	mean mock	mean OE	annotation
AT4G34530	-11.1687	1.51277e-11	1.20817e-09	270	295	305	0	0	0	290	0	CIB1__cryptochrome-interacting basic-helix-loop-helix 1
AT4G26090	-8.84144	2.41958e-08	2.71135e-07	54	60	59	0	0	0	58	0	RPS2__NB-ARC domain-containing disease resistance protein
AT4G29340	-7.92993	3.46498e-07	2.17603e-06	27	32	33	0	0	0	31	0	AtPRF4_PRF4__profilin 4
AT4G33790	-7.73628	2.34834e-09	4.91537e-08	75	126	97	0	1	0	99	0	CER4_FAR3_G7__Jojoba acyl CoA reductase-related male sterility protein
AT1G26255	-6.96711	9.80551e-09	1.38215e-07	56	48	71	1	0	0	58	0
AT1G43160	-6.48635	2.63782e-11	1.80997e-09	141	220	225	2	2	2	195	2	RAP2.6__related to AP2 6
AT1G19900	-5.76554	6.60679e-10	1.99969e-08	103	191	173	4	2	2	156	3	glyoxal oxidase-related protein
AT1G70860	-5.53237	8.30985e-09	1.2182e-07	62	84	59	1	1	2	68	1	Polyketide cyclase/dehydrase and lipid transport superfamily protein
AT5G43520	-5.44267	9.84236e-11	4.9307e-09	130	200	223	5	3	4	184	4	Cysteine/Histidine-rich C1 domain family protein
AT4G37700	-5.41485	4.16025e-07	2.5076e-06	30	35	38	0	0	2	34	1
AT5G33355	-5.30893	1.00839e-07	8.15376e-07	34	44	59	1	0	2	46	1	Defensin-like (DEFL) family protein
AT2G14510	-5.12267	7.10481e-07	3.85981e-06	39	42	38	0	3	0	40	1	Leucine-rich repeat protein kinase family protein
AT4G10910	-4.90867	1.86205e-10	7.96273e-09	184	182	261	5	11	4	209	7
AT5G47980	-4.76139	2.47413e-08	2.7582e-07	145	120	129	10	2	2	131	5	HXXXD-type acyl-transferase family protein
AT2G19060	-4.68212	9.5184e-09	1.35095e-07	80	116	130	5	1	6	109	4	SGNH hydrolase-type esterase superfamily protein
AT1G33840	-4.67435	1.65787e-07	1.20955e-06	45	70	78	4	0	3	64	2	Protein of unknown function (DUF567)
AT1G14960	-4.54754	1.19361e-08	1.59175e-07	142	104	117	3	9	3	121	5	Polyketide cyclase/dehydrase and lipid transport superfamily protein
AT5G01250	-4.35726	1.37033e-09	3.37593e-08	109	166	152	7	4	9	142	7	alpha 1,4-glycosyltransferase family protein
AT4G15290	-4.28153	2.35749e-10	9.39478e-09	127	185	215	10	8	8	176	9	ATCSLB05_ATCSLB5_CSLB05__Cellulose synthase family protein
AT5G54790	-4.27339	2.46566e-07	1.66487e-06	27	37	42	3	1	1	35	2	VUP4
AT1G05650	-4.20522	2.40913e-06	1.06384e-05	125	282	347	14	12	13	251	13	Pectin lyase-like superfamily protein
AT5G38540	-4.18118	5.73593e-07	3.24365e-06	25	43	31	2	1	2	33	2	Mannose-binding lectin superfamily protein
AT4G21340	-4.10804	9.98999e-07	5.10989e-06	32	55	61	1	6	1	49	3	B70__basic helix-loop-helix (bHLH) DNA-binding superfamily protein
AT4G15417	-4.10407	2.46677e-07	1.66505e-06	26	34	34	1	2	2	31	2	ATRTL1_RTL1__RNAse II-like 1
AT4G37070	-4.03453	1.56599e-09	3.70796e-08	430	574	577	22	48	24	527	31	AtPLAIVA_PLA IVA_PLP1__Acyl transferase/acyl hydrolase/lysophospholipase superfamily protein
AT5G15290	-3.92489	1.79007e-06	8.28382e-06	33	42	55	5	3	0	43	3	CASP5__Uncharacterised protein family (UPF0497)
AT2G41810	-3.82765	1.99676e-10	8.28363e-09	290	426	550	28	26	32	422	29	Protein of unknown function, DUF642
AT2G01530	-3.81429	9.37879e-11	4.77192e-09	1237	1124	1304	75	113	68	1222	85	MLP329_ZCE2__MLP-like protein 329
AT5G36180	-3.80171	4.42564e-11	2.69994e-09	261	330	309	21	27	15	300	21	scpl1__serine carboxypeptidase-like 1
AT3G53150	-3.79607	1.72323e-08	2.09282e-07	80	97	82	4	9	5	86	6	UGT73D1__UDP-glucosyl transferase 73D1
AT2G46430	-3.79448	9.76732e-10	2.62895e-08	121	183	169	13	12	8	158	11	ATCNGC3_CNGC3_CNGC3.C__cyclic nucleotide gated channel 3
AT4G15390	-3.79376	5.43926e-09	8.88665e-08	492	836	892	57	44	54	740	52	HXXXD-type acyl-transferase family protein
AT1G64590	-3.78644	5.26607e-10	1.67728e-08	137	142	177	13	12	7	152	11	NAD(P)-binding Rossmann-fold superfamily protein
AT2G44380	-3.76588	4.81633e-09	8.11692e-08	387	569	659	28	53	34	538	38	Cysteine/Histidine-rich C1 domain family protein
AT1G08670	-3.68595	3.1993e-07	2.03875e-06	44	75	56	7	4	2	58	4	ENTH/VHS family protein
AT3G48920	-3.67245	4.34481e-08	4.2525e-07	138	203	142	20	8	9	161	12	AtMYB45_MYB45__myb domain protein 45
AT2G39380	-3.59662	0.011859	0.0185634	42	40	111	0	15	0	64	5	ATEXO70H2_EXO70H2__exocyst subunit exo70 family protein H2
AT1G26250	-3.59083	9.57667e-07	4.93575e-06	708	1131	1377	72	109	77	1072	86	EXT18__Proline-rich extensin-like family protein
AT4G16515	-3.58275	3.47741e-05	0.000103853	50	60	53	3	0	10	54	4	CLEL 6_GLV1_RGF6
AT4G25220	-3.58145	4.7304e-06	1.87064e-05	45	46	47	4	7	0	46	4	AtG3Pp2_G3Pp2_RHS15__root hair specific 15
AT5G24410	-3.48615	4.80527e-08	4.59246e-07	54	88	80	5	6	8	74	6	PGL4__6-phosphogluconolactonase 4
AT3G20360	-3.45597	2.19003e-07	1.50856e-06	44	69	47	5	5	4	53	5	TRAF-like family protein
AT4G05200	-3.44376	1.25734e-08	1.65441e-07	98	135	127	7	10	15	120	11	CRK25__cysteine-rich RLK (RECEPTOR-like protein kinase) 25
AT4G19680	-3.41812	0.000576801	0.00123058	60	100	72	5	16	0	77	7	ATIRT2_IRT2__iron regulated transporter 2
AT5G12340	-3.4007	4.30254e-08	4.22173e-07	57	75	77	4	7	8	70	6
AT2G42060	-3.39828	1.71036e-08	2.08706e-07	75	121	133	12	8	10	110	10	Cysteine/Histidine-rich C1 domain family protein
AT5G01210	-3.3969	0.035259	0.0499921	182	123	114	0	0	39	140	13	HXXXD-type acyl-transferase family protein
AT3G46270	-3.39131	6.08749e-07	3.41078e-06	68	79	81	14	3	4	76	7	receptor protein kinase-related
AT4G15740	-3.37343	1.09409e-08	1.49095e-07	68	74	95	8	8	6	79	7	Calcium-dependent lipid-binding (CaLB domain) family protein
AT1G73300	-3.36215	1.66961e-06	7.8286e-06	35	43	52	1	7	4	43	4	scpl2__serine carboxypeptidase-like 2
AT1G19960	-3.34307	5.39932e-06	2.08296e-05	66	64	92	1	13	7	74	7
AT5G44574	-3.32449	1.62178e-06	7.65035e-06	38	43	56	5	1	7	46	4
AT2G44130	-3.32106	0.0489827	0.0674385	405	605	952	0	184	5	654	63	KFB39_KMD3__Galactose oxidase/kelch repeat superfamily protein
AT5G43350	-3.3173	2.27745e-08	2.59233e-07	2568	3813	4223	355	409	271	3535	345	ATPT1_PHT1;1_PT1__phosphate transporter 1;1
AT1G09090	-3.31445	2.23561e-09	4.74569e-08	153	220	232	27	14	18	202	20	ATRBOHB_ATRBOHB-BETA_RBOHB__respiratory burst oxidase homolog B
AT1G14540	-3.30782	4.38361e-08	4.27758e-07	132	240	199	15	27	14	190	19	PER4_PRX4__Peroxidase superfamily protein
AT5G64100	-3.29795	6.65351e-13	1.20562e-10	6115	8289	9767	824	796	768	8057	796	Peroxidase superfamily protein
AT3G14060	-3.29722	8.90708e-08	7.40812e-07	97	76	154	14	10	8	109	11
AT5G48010	-3.28719	5.38621e-07	3.07803e-06	1004	949	879	99	126	62	944	96	AtTHAS1_THAS_THAS1__thalianol synthase 1
AT4G12500	-3.28075	4.07763e-06	1.64788e-05	56	28	37	4	4	4	40	4	Bifunctional inhibitor/lipid-transfer protein/seed storage 2S albumin superfamily protein
AT2G45360	-3.2767	5.58201e-07	3.17596e-06	45	32	55	5	5	3	44	4	Protein of unknown function (DUF1442)
AT2G42350	-3.26938	1.64095e-10	7.25104e-09	168	212	246	22	22	19	209	21	RING/U-box superfamily protein
AT1G51840	-3.25831	2.27014e-08	2.59158e-07	133	141	159	8	23	13	144	15	protein kinase-related
AT1G61050	-3.24127	2.10448e-07	1.46255e-06	51	52	44	6	4	5	49	5	alpha 1,4-glycosyltransferase family protein
AT3G20380	-3.22763	1.1828e-07	9.25673e-07	62	105	75	7	8	10	81	8	TRAF-like family protein
AT4G33730	-3.22749	1.58775e-07	1.16889e-06	38	54	55	4	6	5	49	5	ATCAPE1__CAP (Cysteine-rich secretory proteins, Antigen 5, and Pathogenesis-related 1 protein) superfamily protein
AT5G47450	-3.22625	7.69826e-10	2.2074e-08	280	428	469	34	52	36	392	41	ATTIP2;3_DELTA-TIP3_TIP2;3__tonoplast intrinsic protein 2;3
AT5G10230	-3.21707	5.25199e-08	4.92756e-07	119	107	137	13	19	6	121	13	ANN7_ANNAT7__annexin 7
AT1G61810	-3.21601	2.46743e-08	2.75231e-07	79	73	88	9	6	10	80	8	BGLU45__beta-glucosidase 45
AT1G54740	-3.21138	2.68633e-05	8.30006e-05	1007	1492	1714	102	140	198	1404	147	Protein of unknown function (DUF3049)
AT4G30420	-3.20728	9.38154e-07	4.85315e-06	48	83	71	4	5	12	67	7	UMAMIT34__nodulin MtN21 /EamA-like transporter family protein
AT1G07560	-3.1951	5.01866e-09	8.36666e-08	126	212	191	18	16	22	176	19	Leucine-rich repeat protein kinase family protein
AT3G02240	-3.19477	6.74334e-09	1.03962e-07	96	137	156	14	11	16	130	14	GLV4_RGF7
AT1G51830	-3.18528	1.48635e-11	1.19688e-09	680	895	731	90	74	85	769	83	Leucine-rich repeat protein kinase family protein
AT4G12550	-3.16777	2.20608e-05	7.02106e-05	52	72	62	5	14	1	62	7	AIR1__Auxin-Induced in Root cultures 1
AT5G25810	-3.1437	2.24756e-12	2.97947e-10	554	733	820	74	80	78	702	77	tny__Integrase-type DNA-binding superfamily protein
AT5G42830	-3.11244	1.50846e-07	1.1211e-06	69	83	109	7	7	15	87	10	HXXXD-type acyl-transferase family protein
AT5G65690	-3.10438	7.46885e-07	4.01948e-06	353	594	725	74	68	46	557	63	PCK2_PEPCK__phosphoenolpyruvate carboxykinase 2
AT1G15460	-3.10012	7.80165e-08	6.68561e-07	70	81	88	13	9	5	80	9	ATBOR4_BOR4__HCO3- transporter family
AT5G47990	-3.09813	9.0827e-09	1.30335e-07	677	645	583	79	90	51	635	73	CYP705A5_THAD_THAD1__cytochrome P450, family 705, subfamily A, polypeptide 5
AT2G32270	-3.09151	8.06529e-09	1.19582e-07	140	264	247	26	26	22	217	25	ZIP3__zinc transporter 3 precursor
AT1G68940	-3.08601	4.67852e-07	2.74775e-06	67	52	56	7	4	9	58	7	Armadillo/beta-catenin-like repeat family protein
AT2G35000	-3.07839	1.06653e-09	2.786e-08	149	165	190	15	21	22	168	19	ATL2G_ATL9__RING/U-box superfamily protein
AT5G13080	-3.07678	2.33459e-07	1.59349e-06	58	80	62	11	7	5	67	8	ATWRKY75_WRKY75__WRKY DNA-binding protein 75
AT1G69140	-3.07645	0.000655535	0.00137878	162	65	69	14	15	6	99	12
AT1G73270	-3.05506	3.57595e-08	3.67147e-07	80	86	82	7	11	11	83	10	scpl6__serine carboxypeptidase-like 6
AT3G46880	-3.04264	7.9929e-07	4.25398e-06	41	41	38	3	5	6	40	5
AT1G07730	-3.02924	0.00926921	0.0148434	53	69	72	22	1	0	65	8	Disease resistance-responsive (dirigent-like protein) family protein
AT1G15125	-3.01823	1.75703e-06	8.15998e-06	1267	1631	2205	150	230	229	1701	203	S-adenosyl-L-methionine-dependent methyltransferases superfamily protein
AT2G26290	-3.01097	1.93399e-07	1.36253e-06	94	101	129	22	9	8	108	13	ARSK1__root-specific kinase 1
AT1G44970	-3.00819	4.75725e-05	0.000136955	50	110	90	9	18	3	83	10	Peroxidase superfamily protein
AT1G13300	-3.00417	1.89043e-10	8.03732e-09	275	407	459	44	52	42	380	46	AtNIGT1_HRS1__myb-like transcription factor family protein
AT4G12480	-2.99588	2.08329e-14	1.39877e-11	1236	1349	1542	166	175	165	1376	169	EARLI1_pEARLI 1__Bifunctional inhibitor/lipid-transfer protein/seed storage 2S albumin superfamily protein
AT1G60740	-2.99183	6.4268e-08	5.74755e-07	86	138	146	17	19	9	123	15	Thioredoxin superfamily protein
AT4G29740	-2.9854	1.10859e-08	1.50439e-07	110	108	106	14	15	11	108	13	ATCKX4_CKX4__cytokinin oxidase 4
AT5G43540	-2.98347	2.74124e-07	1.80712e-06	41	39	52	5	5	6	44	5	C2H2 and C2HC zinc fingers superfamily protein
AT5G56550	-2.9805	0.00438561	0.00755769	824	1139	1121	58	82	239	1028	126	ATOXS3_OXS3__oxidative stress 3
AT3G44326	-2.97557	3.45151e-07	2.17036e-06	51	72	64	10	9	4	62	8	CFB__F-box family protein
AT1G14860	-2.97268	2.79328e-10	1.0665e-08	439	535	529	53	52	82	501	62	atnudt18_NUDT18__nudix hydrolase homolog 18
AT5G09978	-2.96906	8.37023e-08	7.07331e-07	73	116	128	9	15	15	106	13	PEP7__elicitor peptide 7 precursor
AT1G64780	-2.92112	7.83502e-08	6.70536e-07	645	992	1021	148	107	87	886	114	AMT1;2_ATAMT1;2__ammonium transporter 1;2
AT3G29780	-2.91722	2.21461e-06	9.89364e-06	45	53	59	9	2	9	52	7	RALFL27__ralf-like 27
AT1G16370	-2.90692	6.13549e-07	3.4336e-06	94	90	101	6	21	10	95	12	ATOCT6_OCT6__organic cation/carnitine transporter 6
AT1G17990	-2.90428	1.19133e-08	1.59119e-07	170	252	296	43	27	23	239	31	FMN-linked oxidoreductases superfamily protein
AT2G01900	-2.88873	1.44247e-09	3.50055e-08	157	198	192	24	20	28	182	24	t5ptase9__DNAse I-like superfamily protein
AT1G66800	-2.88025	3.71249e-07	2.30106e-06	99	118	99	13	22	7	105	14	NAD(P)-binding Rossmann-fold superfamily protein
AT5G06200	-2.87912	1.62055e-05	5.37274e-05	94	194	191	25	29	9	160	21	CASP4__Uncharacterised protein family (UPF0497)
AT3G50470	-2.87603	3.63616e-06	1.49269e-05	31	43	49	4	3	9	41	5	HR3_MLA10__homolog of RPW8 3
AT1G08090	-2.87491	1.00646e-10	5.00328e-09	419	538	653	62	66	85	537	71	ACH1_ATNRT2.1_ATNRT2:1_LIN1_NRT2_NRT2.1_NRT2:1_NRT2;1AT__nitrate transporter 2:1
AT5G04340	-2.86466	2.44734e-08	2.73616e-07	206	219	350	47	25	31	258	34	AtZAT6_C2H2_CZF2_ZAT6__zinc finger of Arabidopsis thaliana 6
AT3G56400	-2.86182	0.00843386	0.0136379	68	160	253	8	42	13	160	21	ATWRKY70_WRKY70__WRKY DNA-binding protein 70
AT4G12510	-2.85676	0.000106129	0.000275421	452	823	817	122	106	53	697	94	AZI5__Bifunctional inhibitor/lipid-transfer protein/seed storage 2S albumin superfamily protein
AT5G08240	-2.85087	1.20818e-08	1.6038e-07	142	172	183	14	27	26	166	22
AT5G64120	-2.84997	5.46995e-08	5.08189e-07	6603	7260	8642	1372	873	815	7502	1020	AtPRX71_PRX71__Peroxidase superfamily protein
AT3G61430	-2.83699	6.49212e-07	3.59205e-06	4508	6765	7179	688	1066	757	6151	837	ATPIP1_PIP1_PIP1;1_PIP1A__plasma membrane intrinsic protein 1A
AT5G59530	-2.8311	1.38414e-07	1.04505e-06	67	61	62	10	9	7	63	9	2-oxoglutarate (2OG) and Fe(II)-dependent oxygenase superfamily protein
AT5G59590	-2.83072	3.97682e-08	3.9701e-07	70	78	79	12	9	10	76	10	UGT76E2__UDP-glucosyl transferase 76E2
AT4G28040	-2.82434	2.3554e-07	1.60657e-06	145	142	211	13	21	34	166	23	UMAMIT33__nodulin MtN21 /EamA-like transporter family protein
AT5G49780	-2.82236	5.46701e-08	5.08189e-07	96	99	95	13	10	17	97	13	Leucine-rich repeat protein kinase family protein
AT5G35777	-2.81752	0.0274668	0.039742	160	75	77	0	32	12	104	15	transposable element gene
AT2G29090	-2.81676	2.13935e-06	9.59793e-06	48	95	83	15	11	5	75	10	CYP707A2__cytochrome P450, family 707, subfamily A, polypeptide 2
AT4G12330	-2.81211	1.60692e-08	1.99326e-07	188	182	205	16	35	29	192	27	CYP706A7__cytochrome P450, family 706, subfamily A, polypeptide 7
AT3G51540	-2.79348	1.67541e-07	1.21765e-06	89	109	108	14	21	8	102	14
AT4G13410	-2.7848	3.32781e-09	6.27774e-08	139	158	154	22	25	17	150	21	ATCSLA15_CSLA15__Nucleotide-diphospho-sugar transferases superfamily protein
AT1G08320	-2.77732	2.81544e-11	1.90502e-09	418	533	575	62	82	73	509	72	bZIP21_TGA9__bZIP transcription factor family protein
AT1G29460	-2.77317	4.06451e-07	2.46515e-06	65	99	97	12	18	7	87	12	SAUR65__SAUR-like auxin-responsive protein family
AT3G03820	-2.77155	8.68834e-08	7.26339e-07	63	68	88	9	13	9	73	10	SAUR29__SAUR-like auxin-responsive protein family
AT5G24530	-2.76485	4.83971e-11	2.83457e-09	318	333	384	55	54	40	345	50	AtDMR6_DMR6__2-oxoglutarate (2OG) and Fe(II)-dependent oxygenase superfamily protein
AT4G15480	-2.7575	4.55465e-06	1.80988e-05	116	165	163	38	13	13	148	21	UGT84A1__UDP-Glycosyltransferase superfamily protein
AT4G11190	-2.75002	8.42695e-06	3.04668e-05	163	212	158	33	35	10	178	26	Disease resistance-responsive (dirigent-like protein) family protein
AT2G40610	-2.74543	1.59668e-09	3.73524e-08	772	835	913	94	161	113	840	123	ATEXP8_ATEXPA8_ATHEXP ALPHA 1.11_EXP8_EXPA8__expansin A8
AT2G42850	-2.74438	1.67875e-05	5.54282e-05	42	66	80	12	13	2	63	9	CYP718__cytochrome P450, family 718
AT1G04240	-2.74013	2.02116e-09	4.40072e-08	657	701	648	74	104	117	669	98	IAA3_SHY2__AUX/IAA transcriptional regulator family protein
AT4G04745	-2.73827	6.49177e-08	5.79236e-07	86	146	125	21	16	15	119	17
AT5G18030	-2.73804	5.79631e-08	5.30544e-07	68	90	104	15	13	10	87	13	SAUR21__SAUR-like auxin-responsive protein family
AT3G61060	-2.73489	0.000250872	0.00058766	1339	1829	2293	186	237	369	1820	264	AtPP2-A13_PP2-A13__phloem protein 2-A13
AT3G11550	-2.73073	0.000402831	0.000893598	121	264	267	28	52	15	217	32	CASP2__Uncharacterised protein family (UPF0497)
AT1G78450	-2.71038	1.44237e-05	4.86036e-05	679	704	782	66	103	154	722	108	SOUL heme-binding family protein
AT2G27830	-2.70613	5.58478e-08	5.16029e-07	695	887	1032	106	113	170	871	130
AT4G29905	-2.7054	0.000230746	0.000546426	1678	1830	1695	170	245	367	1734	261
AT4G22460	-2.70399	8.31039e-08	7.04648e-07	60	79	76	10	12	10	72	11	Bifunctional inhibitor/lipid-transfer protein/seed storage 2S albumin superfamily protein
AT5G39860	-2.70156	2.5512e-06	1.11399e-05	29	50	64	6	8	7	48	7	BHLH136_BNQ1_PRE1__basic helix-loop-helix (bHLH) DNA-binding family protein
AT5G48000	-2.69349	1.31428e-07	1.00358e-06	638	597	564	98	116	61	600	92	CYP708 A2_CYP708A2_THAH_THAH1__cytochrome P450, family 708, subfamily A, polypeptide 2
AT3G26500	-2.69134	1.75198e-08	2.11792e-07	121	151	188	17	29	23	153	23	PIRL2__plant intracellular ras group-related LRR 2
AT1G14870	-2.68648	1.07095e-12	1.73914e-10	1434	1765	2060	287	238	271	1753	265	AtPCR2_PCR2__PLANT CADMIUM RESISTANCE 2
AT5G45070	-2.67782	1.87329e-08	2.23135e-07	123	123	134	23	14	21	127	19	AtPP2-A8_PP2-A8__phloem protein 2-A8
AT1G14160	-2.67599	4.84461e-08	4.62196e-07	100	174	147	20	20	24	140	21	CASPL1A1__Uncharacterised protein family (UPF0497)
AT2G22330	-2.66521	1.74088e-11	1.34621e-09	2855	2687	3030	399	528	402	2857	443	CYP79B3__cytochrome P450, family 79, subfamily B, polypeptide 3
AT3G06390	-2.65959	7.27527e-10	2.1234e-08	296	312	360	60	56	34	323	50	CASPL1D2__Uncharacterised protein family (UPF0497)
AT5G52940	-2.65643	2.17677e-07	1.50155e-06	61	62	65	10	12	7	63	10	Protein of unknown function (DUF295)
AT1G14780	-2.65292	4.50116e-07	2.66204e-06	84	80	87	19	13	7	84	13	MAC/Perforin domain-containing protein
AT3G50260	-2.63668	5.0011e-09	8.35818e-08	128	140	173	23	27	19	147	23	ATERF#011_CEJ1_DEAR1__cooperatively regulated by ethylene and jasmonate 1
AT5G05600	-2.63574	4.46539e-12	4.83428e-10	823	904	1152	162	164	126	960	151	JAO2_JOX2__2-oxoglutarate (2OG) and Fe(II)-dependent oxygenase superfamily protein
AT5G19240	-2.63121	4.65572e-09	7.94548e-08	147	191	230	36	25	28	189	30	Glycoprotein membrane precursor GPI-anchored
AT3G51350	-2.6286	8.61761e-09	1.25135e-07	179	264	261	44	42	25	235	37	Eukaryotic aspartyl protease family protein
AT5G24210	-2.62563	1.2973e-07	9.92719e-07	124	134	207	29	30	14	155	24	alpha/beta-Hydrolases superfamily protein
AT1G68620	-2.62207	2.89556e-06	1.23281e-05	104	111	215	14	26	27	143	22	alpha/beta-Hydrolases superfamily protein
AT3G59220	-2.62074	1.9979e-10	8.28363e-09	229	269	296	40	48	38	265	42	ATPIRIN1_PRN_PRN1__pirin
AT5G10250	-2.61553	5.75587e-08	5.28082e-07	128	148	165	14	30	26	147	23	DOT3__Phototropic-responsive NPH3 family protein
AT1G02340	-2.61226	9.59339e-08	7.86149e-07	74	86	112	11	16	16	91	14	FBI1_HFR1_REP1_RSF1__basic helix-loop-helix (bHLH) DNA-binding superfamily protein
AT1G78440	-2.61143	1.67476e-05	5.53191e-05	41	48	37	10	2	8	42	7	ATGA2OX1_GA2OX1__Arabidopsis thaliana gibberellin 2-oxidase 1
AT4G13580	-2.60607	0.00107925	0.00214708	155	343	324	48	65	18	274	44	Disease resistance-responsive (dirigent-like protein) family protein
AT5G65730	-2.60447	2.23932e-06	9.98114e-06	988	1132	1206	122	240	173	1109	178	XTH6__xyloglucan endotransglucosylase/hydrolase 6
AT5G65380	-2.60166	3.82182e-12	4.35531e-10	2146	2337	2568	332	450	356	2350	379	MATE efflux family protein
AT1G29179	-2.59965	2.00257e-06	9.09281e-06	33	36	38	7	4	6	36	6
AT4G15490	-2.59737	6.619e-08	5.89239e-07	386	392	468	41	83	77	415	67	UGT84A3__UDP-Glycosyltransferase superfamily protein
AT5G63595	-2.59128	2.14839e-06	9.63536e-06	75	76	97	23	7	10	83	13	ATFLS4_FLS4__flavonol synthase 4
AT1G02400	-2.59027	1.95153e-09	4.30197e-08	141	154	181	27	24	26	159	26	ATGA2OX4_ATGA2OX6_DTA1_GA2OX6__gibberellin 2-oxidase 6
AT3G44990	-2.58542	1.82356e-08	2.18144e-07	4239	4625	4517	949	647	603	4460	733	AtXTH31_ATXTR8_XTH31_XTR8__xyloglucan endo-transglycosylase-related 8
AT1G59590	-2.58426	1.76936e-09	4.01391e-08	182	185	230	27	35	35	199	32	ZCF37__ZCF37
AT5G03570	-2.57745	1.53591e-05	5.13648e-05	58	52	82	3	13	15	64	10	ATIREG2_FPN2_IREG2__iron regulated 2
AT1G22500	-2.56871	5.279e-09	8.71058e-08	451	603	674	72	95	116	576	94	AtATL15_ATL15__RING/U-box superfamily protein
AT5G54040	-2.56858	9.59236e-10	2.60343e-08	201	274	260	46	36	39	245	40	Cysteine/Histidine-rich C1 domain family protein
AT1G21110	-2.5681	7.04979e-11	3.73313e-09	281	338	352	57	49	54	324	53	IGMT3__O-methyltransferase family protein
AT3G09020	-2.56778	9.16461e-07	4.76242e-06	114	120	124	11	32	16	119	20	alpha 1,4-glycosyltransferase family protein
AT4G15330	-2.56579	1.46381e-07	1.09475e-06	78	89	88	19	11	12	85	14	CYP705A1__cytochrome P450, family 705, subfamily A, polypeptide 1
AT1G49570	-2.56227	2.30913e-06	1.02396e-05	34	41	54	10	6	5	43	7	Peroxidase superfamily protein
AT3G61390	-2.55589	5.40926e-07	3.0903e-06	73	111	133	11	23	18	106	17	RING/U-box superfamily protein
AT2G48080	-2.55587	1.20326e-07	9.37918e-07	114	161	185	36	24	16	153	25	ALKBH10A__oxidoreductase, 2OG-Fe(II) oxygenase family protein
AT2G46660	-2.55481	1.7186e-07	1.23855e-06	139	129	146	18	35	16	138	23	CYP78A6_EOD3__cytochrome P450, family 78, subfamily A, polypeptide 6
AT2G37362	-2.54777	3.55418e-06	1.46428e-05	378	235	389	64	39	65	334	56
AT1G06120	-2.54761	1.88023e-06	8.63744e-06	55	77	98	17	15	6	77	13	Fatty acid desaturase family protein
AT3G04210	-2.54226	3.51206e-05	0.000104712	252	284	311	23	76	43	282	47	TN13__Disease resistance protein (TIR-NBS class)
AT5G16770	-2.54118	1.56933e-05	5.2276e-05	57	66	50	14	3	12	58	10	AtMYB9_MYB9__myb domain protein 9
AT2G47200	-2.53854	2.72695e-06	1.17749e-05	103	103	122	26	7	22	109	18
AT4G06534	-2.53129	1.50036e-07	1.11594e-06	77	124	127	19	22	14	109	18
AT1G73280	-2.52792	1.01658e-08	1.41151e-07	123	139	146	24	19	26	136	23	scpl3__serine carboxypeptidase-like 3
AT1G49310	-2.52289	2.02065e-09	4.40072e-08	163	204	198	29	34	33	188	32
AT3G07350	-2.52043	4.4969e-07	2.66189e-06	295	301	445	36	73	67	347	59	Protein of unknown function (DUF506)
AT2G20670	-2.52011	0.00140152	0.00270974	5973	7911	10027	806	1282	1925	7970	1338	Protein of unknown function (DUF506)
AT1G58037	-2.51661	4.50467e-06	1.7936e-05	33	41	57	10	8	4	44	7	Cysteine/Histidine-rich C1 domain family protein
AT2G46940	-2.51577	2.00269e-06	9.09281e-06	44	47	57	5	12	8	49	8
AT5G47220	-2.51511	1.63305e-08	2.01412e-07	168	168	229	25	30	41	188	32	ATERF-2_ATERF2_ERF2__ethylene responsive element binding factor 2
AT3G48100	-2.51088	5.67068e-06	2.16676e-05	235	215	147	28	47	29	199	35	ARR5_ATRR2_IBC6_RR5__response regulator 5
AT5G07680	-2.50858	1.55218e-05	5.18197e-05	250	297	322	66	22	61	290	50	ANAC079_ANAC080_ATNAC4_NAC080_NAC4__NAC domain containing protein 80
AT1G34330	-2.50617	5.21939e-08	4.90642e-07	82	92	94	16	17	13	89	15
AT3G57380	-2.50435	6.99809e-05	0.000191077	54	53	38	4	16	5	48	8	Glycosyltransferase family 61 protein
AT5G63450	-2.50072	1.56574e-08	1.95337e-07	339	309	319	39	71	58	322	56	CYP94B1__cytochrome P450, family 94, subfamily B, polypeptide 1
AT4G06536	-2.49319	1.40288e-06	6.81743e-06	56	48	58	13	9	6	54	9	SPla/RYanodine receptor (SPRY) domain-containing protein
AT1G01420	-2.49185	2.29939e-08	2.60968e-07	306	252	305	60	59	32	288	50	UGT72B3__UDP-glucosyl transferase 72B3
AT5G24140	-2.48936	4.54668e-07	2.68488e-06	72	81	77	15	17	8	77	13	SQP2__squalene monooxygenase 2
AT4G23880	-2.48921	2.61508e-05	8.12243e-05	53	63	70	3	11	18	62	11
AT1G33055	-2.48817	6.72923e-05	0.00018472	31	41	51	3	4	14	41	7
AT4G38850	-2.48352	9.12242e-06	3.26241e-05	37	36	37	5	4	10	37	6	ATSAUR15_SAUR-AC1_SAUR15_SAUR_AC1__SAUR-like auxin-responsive protein family
AT1G61560	-2.47987	3.26887e-07	2.07371e-06	158	175	144	17	39	28	159	28	ATMLO6_MLO6__Seven transmembrane MLO family protein
AT5G04190	-2.46083	3.83753e-06	1.56546e-05	100	112	98	8	21	26	103	18	PKS4__phytochrome kinase substrate 4
AT3G50560	-2.46024	7.80455e-09	1.16536e-07	172	204	277	31	44	40	218	38	NAD(P)-binding Rossmann-fold superfamily protein
AT3G21460	-2.45633	9.21297e-07	4.785e-06	51	69	79	10	9	16	66	12	Glutaredoxin family protein
AT2G30210	-2.45617	0.00181258	0.00341503	304	633	641	100	131	48	526	93	LAC3__laccase 3
AT4G33467	-2.45444	6.69381e-07	3.68377e-06	95	103	136	18	12	29	111	20
AT4G18940	-2.44996	3.50232e-08	3.62259e-07	100	150	143	27	22	21	131	23	RNA ligase/cyclic nucleotide phosphodiesterase family protein
AT3G24420	-2.44976	3.54034e-10	1.25666e-08	215	255	280	44	49	41	250	45	DLK2__alpha/beta-Hydrolases superfamily protein
AT4G39675	-2.44835	1.70455e-06	7.96751e-06	93	150	146	13	23	33	130	23
AT4G25090	-2.44528	2.83438e-05	8.68724e-05	204	289	353	56	71	24	282	50	Riboflavin synthase-like superfamily protein
AT1G21313	-2.42532	0.00195367	0.0036522	2079	4555	5368	631	928	590	4001	716
AT3G21870	-2.42205	9.75324e-07	5.01481e-06	86	107	128	10	25	23	107	19	CYCP2;1__cyclin p2;1
AT5G18060	-2.42052	0.000278444	0.000644575	27	31	37	1	4	12	32	6	SAUR23__SAUR-like auxin-responsive protein family
AT1G44160	-2.42021	4.6443e-07	2.73177e-06	74	85	83	11	13	20	81	15	HSP40/DnaJ peptide-binding protein
AT2G43590	-2.41994	4.12494e-10	1.4127e-08	411	521	546	87	112	71	493	90	Chitinase family protein
AT5G17040	-2.41794	4.80498e-06	1.89276e-05	57	98	122	25	15	10	92	17	UDP-Glycosyltransferase superfamily protein
AT4G37150	-2.41401	5.5986e-09	9.02399e-08	143	158	215	33	30	31	172	31	ATMES9_MES9__methyl esterase 9
AT3G14260	-2.4119	4.53845e-06	1.80455e-05	57	80	59	17	13	6	65	12	Protein of unknown function (DUF567)
AT3G62780	-2.40916	7.61496e-06	2.79354e-05	29	42	45	4	9	8	39	7	Calcium-dependent lipid-binding (CaLB domain) family protein
AT1G65970	-2.40887	3.05717e-06	1.28616e-05	132	110	166	41	17	17	136	25	TPX2__thioredoxin-dependent peroxidase 2
AT2G21100	-2.40656	1.18877e-07	9.29221e-07	98	96	133	23	23	14	109	20	Disease resistance-responsive (dirigent-like protein) family protein
AT4G31500	-2.4005	4.96038e-12	5.2483e-10	3642	3765	4031	695	818	617	3813	710	ATR4_CYP83B1_RED1_RNT1_SUR2__cytochrome P450, family 83, subfamily B, polypeptide 1
AT5G01015	-2.39876	3.87197e-10	1.34738e-08	303	296	408	60	58	68	336	62
AT3G62950	-2.39146	2.18892e-07	1.50832e-06	105	92	143	28	17	18	113	21	GRXC11__Thioredoxin superfamily protein
AT1G64380	-2.39058	1.22011e-06	6.06075e-06	72	70	113	11	22	14	85	16	Integrase-type DNA-binding superfamily protein
AT3G24300	-2.39044	3.10557e-10	1.14824e-08	671	860	1056	154	190	136	862	160	AMT1;3_ATAMT1;3__ammonium transporter 1;3
AT1G44608	-2.38943	1.75574e-06	8.15789e-06	63	112	100	24	16	11	92	17
AT2G37170	-2.38927	2.09136e-09	4.52324e-08	3507	4876	5554	813	1017	758	4646	863	PIP2;2_PIP2B__plasma membrane intrinsic protein 2
AT5G01017	-2.38811	0.00357119	0.00628766	34	53	65	11	17	0	51	9
AT4G16270	-2.38399	1.36547e-05	4.63731e-05	32	63	62	15	7	7	52	10	Peroxidase superfamily protein
AT3G59930	-2.38314	1.72187e-08	2.09282e-07	313	393	500	100	69	56	402	75
AT3G28270	-2.38253	7.0974e-09	1.08221e-07	183	205	214	35	48	30	201	38	AFL1__Protein of unknown function (DUF677)
AT2G04090	-2.38125	1.41622e-06	6.86684e-06	40	60	56	12	9	8	52	10	MATE efflux family protein
AT4G01630	-2.37943	1.09394e-06	5.50987e-06	245	421	506	85	76	57	391	73	ATEXP17_ATEXPA17_ATHEXP ALPHA 1.13_EXP17_EXPA17__expansin A17
AT3G22800	-2.37426	3.50754e-09	6.50966e-08	256	354	422	55	62	76	344	64	Leucine-rich repeat (LRR) family protein
AT2G38380	-2.37181	3.24013e-10	1.1802e-08	2144	2690	2873	546	535	377	2569	486	Peroxidase superfamily protein
AT4G25110	-2.36979	2.76982e-08	2.98867e-07	113	119	133	26	25	18	122	23	AtMC2_AtMCP1c_MC2_MCP1c__metacaspase 2
AT1G30750	-2.36317	0.000780368	0.00160938	94	211	138	17	48	19	148	28
AT3G59710	-2.36101	1.17996e-05	4.082e-05	54	49	55	16	10	4	53	10	NAD(P)-binding Rossmann-fold superfamily protein
AT3G14620	-2.35842	1.40912e-09	3.44536e-08	175	213	227	40	37	40	205	39	CYP72A8__cytochrome P450, family 72, subfamily A, polypeptide 8
AT5G27360	-2.35481	1.93361e-09	4.277e-08	246	231	230	48	44	44	236	45	SFP2__Major facilitator superfamily protein
AT1G51860	-2.35397	5.89514e-06	2.23979e-05	255	398	425	53	100	52	359	68	Leucine-rich repeat protein kinase family protein
AT3G48080	-2.35299	2.86964e-06	1.22366e-05	42	57	54	6	12	11	51	10	alpha/beta-Hydrolases superfamily protein
AT3G29035	-2.34855	2.26905e-11	1.60789e-09	467	451	543	100	91	90	487	94	ANAC059_ATNAC3_NAC3_ORS1__NAC domain containing protein 3
AT5G10410	-2.34831	1.72252e-07	1.24091e-06	120	142	155	38	25	17	139	27	ENTH/ANTH/VHS superfamily protein
AT1G15040	-2.34709	4.8373e-05	0.00013889	261	401	552	51	99	80	405	77	GAT_GAT1_2.1__Class I glutamine amidotransferase-like superfamily protein
AT5G39610	-2.34672	7.35481e-07	3.97017e-06	97	91	142	21	29	13	110	21	ANAC092_ATNAC2_ATNAC6_NAC2_NAC6_ORE1__NAC domain containing protein 6
AT3G27170	-2.34489	1.14423e-08	1.54201e-07	427	598	619	110	130	76	548	105	ATCLC-B_CLC-B__chloride channel B
AT3G14940	-2.34191	2.47129e-09	5.10149e-08	3731	5236	5354	975	1051	735	4774	920	ATPPC3_PPC3__phosphoenolpyruvate carboxylase 3
AT1G18810	-2.32834	1.90355e-09	4.22008e-08	367	320	377	57	84	67	355	69	phytochrome kinase substrate-related
AT3G21670	-2.32008	0.00118044	0.00232709	181	179	178	22	68	16	179	35	AtNPF6.4_NPF6.4__Major facilitator superfamily protein
AT4G12545	-2.3193	2.405e-05	7.55844e-05	326	431	364	86	97	38	374	74	Bifunctional inhibitor/lipid-transfer protein/seed storage 2S albumin superfamily protein
AT5G47740	-2.3193	1.57712e-06	7.47408e-06	95	98	136	30	11	23	110	21	Adenine nucleotide alpha hydrolases-like superfamily protein
AT3G04530	-2.31765	1.43746e-06	6.94567e-06	49	70	55	12	13	9	58	11	ATPPCK2_PEPCK2_PPCK2__phosphoenolpyruvate carboxylase kinase 2
AT5G17700	-2.3118	1.12958e-09	2.93104e-08	670	671	785	133	179	108	709	140	MATE efflux family protein
AT1G62540	-2.31166	2.63889e-06	1.14457e-05	36	34	43	7	8	7	38	7	FMO GS-OX2__flavin-monooxygenase glucosinolate S-oxygenase 2
AT3G46490	-2.31153	1.0184e-05	3.59261e-05	805	812	824	124	135	223	814	161	2-oxoglutarate (2OG) and Fe(II)-dependent oxygenase superfamily protein
AT3G09275	-2.31127	0.0169014	0.025611	2886	2389	3825	292	1120	379	3033	597
AT2G29300	-2.31125	1.17432e-09	3.02375e-08	463	639	814	124	118	132	639	125	NAD(P)-binding Rossmann-fold superfamily protein
AT2G36090	-2.30642	5.16455e-07	2.98109e-06	119	170	189	47	23	24	159	31	F-box family protein
AT1G21100	-2.30619	2.27539e-08	2.59233e-07	220	208	294	44	37	61	241	47	IGMT1__O-methyltransferase family protein
AT4G39950	-2.30275	1.74343e-06	8.10838e-06	2116	1905	2228	373	546	328	2083	416	CYP79B2__cytochrome P450, family 79, subfamily B, polypeptide 2
AT4G27410	-2.3023	3.99125e-10	1.37416e-08	406	508	662	101	97	112	525	103	ANAC072_ANAC72_AtRD26_RD26__NAC (No Apical Meristem) domain transcriptional regulator superfamily protein
AT4G00050	-2.30193	2.27585e-09	4.80493e-08	256	295	355	48	73	58	302	60	UNE10__basic helix-loop-helix (bHLH) DNA-binding superfamily protein
AT1G53640	-2.29844	4.97831e-06	1.94647e-05	37	56	76	8	13	12	56	11
AT1G51850	-2.29818	1.26164e-09	3.18467e-08	305	471	482	90	83	76	419	83	Leucine-rich repeat protein kinase family protein
AT2G40113	-2.29736	6.45514e-06	2.41767e-05	53	114	113	16	25	14	93	18	Pollen Ole e 1 allergen and extensin family protein
AT2G25160	-2.29457	2.87545e-07	1.87453e-06	133	197	209	43	43	21	180	36	CYP82F1__cytochrome P450, family 82, subfamily F, polypeptide 1
AT1G21310	-2.29126	1.18967e-09	3.05042e-08	24672	38858	40598	6520	7560	6587	34709	6889	ATEXT3_EXT3_RSH__extensin 3
AT1G31580	-2.29104	7.46326e-06	2.74433e-05	1090	1083	1229	200	317	166	1134	228	CXC750_ECS1__ECS1
AT1G19020	-2.29072	7.13837e-06	2.64158e-05	61	41	48	9	13	8	50	10
AT4G33666	-2.29055	4.70294e-10	1.54009e-08	283	295	364	57	73	58	314	63
AT4G02380	-2.28675	4.87782e-07	2.84083e-06	1817	2515	2978	414	463	574	2437	484	AtLEA5_SAG21__senescence-associated gene 21
AT1G71740	-2.28335	2.29314e-06	1.01779e-05	45	86	91	15	16	13	74	15
AT1G23560	-2.27941	1.48471e-08	1.86903e-07	153	178	191	30	44	31	174	35	Domain of unknown function (DUF220)
AT1G26945	-2.27605	7.35507e-09	1.11366e-07	153	147	165	31	32	31	155	31	KDR_PRE6__basic helix-loop-helix (bHLH) DNA-binding superfamily protein
AT1G29670	-2.27538	1.63142e-07	1.19382e-06	4575	4270	4726	754	1170	835	4524	920	GDSL-like Lipase/Acylhydrolase superfamily protein
AT1G51880	-2.27332	2.05471e-05	6.59423e-05	27	52	57	6	9	12	45	9	RHS6__root hair specific 6
AT5G53110	-2.27115	7.03071e-08	6.15763e-07	106	144	184	25	32	30	145	29	RING/U-box superfamily protein
AT5G24090	-2.26987	6.33677e-08	5.68578e-07	152	225	269	48	51	31	215	43	ATCHIA_CHIA_LYS1__chitinase A
AT3G16370	-2.26699	5.26759e-10	1.67728e-08	11678	12809	12267	2161	3021	2333	12251	2505	GDSL-like Lipase/Acylhydrolase superfamily protein
AT5G67060	-2.26439	1.98545e-06	9.03137e-06	104	89	70	17	16	21	88	18	HEC1__basic helix-loop-helix (bHLH) DNA-binding superfamily protein
AT5G24270	-2.2629	9.03281e-09	1.29786e-07	168	221	215	50	36	37	201	41	ATSOS3_CBL4_SOS3__Calcium-binding EF-hand family protein
AT2G46640	-2.26045	6.16439e-08	5.57686e-07	91	103	116	22	19	22	103	21	TAC1
AT2G15080	-2.2595	5.54891e-09	8.9885e-08	153	180	213	39	33	39	182	37	AtRLP19_RLP19__receptor like protein 19
AT4G17215	-2.25935	7.9853e-09	1.18695e-07	178	225	234	46	51	33	212	43	Pollen Ole e 1 allergen and extensin family protein
AT4G15230	-2.25656	2.46236e-07	1.6638e-06	387	270	351	88	56	64	336	69	ABCG30_ATPDR2_PDR2__pleiotropic drug resistance 2
AT3G53250	-2.25183	2.75984e-07	1.81815e-06	192	202	146	30	45	37	180	37	SAUR57__SAUR-like auxin-responsive protein family
AT1G52290	-2.24894	3.12815e-09	6.00008e-08	358	365	334	62	88	69	352	73	AtPERK15_PERK15__Protein kinase superfamily protein
AT5G46890	-2.24878	0.000175225	0.000428541	344	719	610	140	123	80	558	114	Bifunctional inhibitor/lipid-transfer protein/seed storage 2S albumin superfamily protein
AT1G16390	-2.24679	9.22392e-12	8.43881e-10	770	807	878	153	183	171	818	169	ATOCT3_OCT3__organic cation/carnitine transporter 3
AT5G18020	-2.24522	4.26151e-06	1.71154e-05	56	79	121	20	21	11	85	17	SAUR20__SAUR-like auxin-responsive protein family
AT5G50760	-2.24234	7.77145e-10	2.21407e-08	274	320	288	59	63	61	294	61	SAUR55__SAUR-like auxin-responsive protein family
AT2G30615	-2.24209	7.72979e-06	2.8314e-05	89	196	180	24	33	38	155	32
AT2G17060	-2.23793	2.91277e-06	1.23771e-05	42	53	56	7	13	11	50	10	Disease resistance protein (TIR-NBS-LRR class) family
AT3G23510	-2.23615	1.05307e-09	2.77314e-08	256	320	408	72	70	61	328	68	Cyclopropane-fatty-acyl-phospholipid synthase
AT1G18330	-2.23311	3.2238e-13	7.47884e-11	1352	1400	1626	308	308	296	1459	304	EPR1_RVE7__Homeodomain-like superfamily protein
AT5G24150	-2.23238	6.15583e-09	9.74482e-08	147	189	204	41	36	35	180	37	SQE5_SQP1__FAD/NAD(P)-binding oxidoreductase family protein
AT5G55620	-2.23037	0.0001371	0.000344376	694	668	560	87	184	134	641	135
AT2G44230	-2.23025	4.15255e-11	2.57709e-09	840	1040	1095	189	245	186	992	207	Plant protein of unknown function (DUF946)
AT5G21940	-2.23015	0.00489366	0.00833591	4989	6093	6917	669	1142	1900	6000	1237
AT5G11420	-2.22447	7.25751e-05	0.000197496	3795	3732	4377	572	1114	809	3968	832	Protein of unknown function, DUF642
AT1G43020	-2.22408	7.31102e-07	3.95091e-06	54	75	68	12	15	14	66	14	Protein of unknown function, DUF547
AT5G15780	-2.22281	1.4187e-12	2.17687e-10	1386	1528	1625	323	348	283	1513	318	Pollen Ole e 1 allergen and extensin family protein
AT3G13980	-2.22057	1.20683e-10	5.79248e-09	352	387	429	80	76	89	389	82	BG4
AT1G65310	-2.21894	2.06456e-07	1.43994e-06	120	224	212	41	43	32	185	39	ATXTH17_XTH17__xyloglucan endotransglucosylase/hydrolase 17
AT1G18710	-2.21133	8.32484e-06	3.01648e-05	57	77	66	7	16	19	67	14	AtMYB47_MYB47__myb domain protein 47
AT2G46750	-2.21022	4.5896e-10	1.51589e-08	345	347	445	93	69	78	379	80	AtGulLO2_GulLO2__D-arabinono-1,4-lactone oxidase family protein
AT5G08150	-2.20999	1.39014e-05	4.7096e-05	50	75	65	14	20	6	63	13	SOB5__suppressor of phytochrome b 5
AT4G21200	-2.20518	7.78986e-07	4.16349e-06	74	87	75	13	17	20	79	17	ATGA2OX8_GA2OX8__gibberellin 2-oxidase 8
AT4G22230	-2.20458	2.75281e-08	2.97691e-07	197	165	181	42	42	32	181	39	Arabidopsis defensin-like protein
AT2G26480	-2.2033	1.83718e-05	5.98281e-05	34	28	38	5	10	6	33	7	UGT76D1__UDP-glucosyl transferase 76D1
AT3G45410	-2.20086	2.1817e-09	4.67194e-08	218	271	314	49	62	59	268	57	LecRK-I.3__Concanavalin A-like lectin protein kinase family protein
AT2G25200	-2.20071	0.000354822	0.000797326	180	235	314	26	46	81	243	51	Plant protein of unknown function (DUF868)
AT3G24020	-2.19919	8.81887e-05	0.000234292	258	560	480	106	100	69	433	92	Disease resistance-responsive (dirigent-like protein) family protein
AT1G43675	-2.19757	4.78651e-05	0.000137676	32	40	32	4	12	6	35	7	transposable element gene
AT3G60530	-2.19508	5.22571e-12	5.41667e-10	1389	1552	1978	329	358	359	1640	349	GATA4__GATA transcription factor 4
AT2G39430	-2.19376	0.00336562	0.00596451	166	425	396	71	98	40	329	70	Disease resistance-responsive (dirigent-like protein) family protein
AT4G15440	-2.19254	1.04116e-06	5.28911e-06	80	65	94	21	18	12	80	17	CYP74B2_HPL1__hydroperoxide lyase 1
AT4G08815	-2.19193	0.0102657	0.0162759	46	65	49	0	14	20	53	11
AT3G19660	-2.19059	8.53136e-09	1.24312e-07	151	187	175	39	36	35	171	37
AT1G13650	-2.18705	1.26377e-09	3.1859e-08	247	273	270	53	55	62	263	57
AT4G17970	-2.18641	2.43547e-07	1.64906e-06	119	88	128	25	26	21	112	24	ALMT12_ATALMT12_QUAC1__aluminum-activated, malate transporter 12
AT4G38540	-2.17652	1.95235e-10	8.19944e-09	619	843	1002	181	191	158	821	177	FAD/NAD(P)-binding oxidoreductase family protein
AT1G13510	-2.17604	1.01631e-06	5.1883e-06	108	103	112	17	34	19	108	23	Protein of unknown function (DUF1262)
AT1G18400	-2.17559	4.14711e-08	4.09189e-07	133	155	166	33	26	39	151	33	BEE1__BR enhanced expression 1
AT5G25460	-2.17142	7.01276e-08	6.14878e-07	6169	6281	6663	1088	1721	1358	6371	1389	DGR2__Protein of unknown function, DUF642
AT1G70885	-2.17043	9.57748e-06	3.40515e-05	42	48	59	11	6	15	50	11
AT4G37610	-2.16879	0.000582063	0.00124072	2497	3420	3819	481	665	950	3245	699	BT5__BTB and TAZ domain protein 5
AT5G60270	-2.16816	1.53123e-09	3.64781e-08	271	323	339	60	82	61	311	68	LecRK-I.7__Concanavalin A-like lectin protein kinase family protein
AT4G02850	-2.16733	3.61918e-09	6.65976e-08	391	348	334	86	81	69	358	79	DAAR1__phenazine biosynthesis PhzC/PhzF family protein
AT4G06746	-2.16239	1.34233e-07	1.0214e-06	105	109	165	25	27	30	126	27	DEAR5_RAP2.9__related to AP2 9
AT5G44130	-2.16179	5.54278e-11	3.11274e-09	1561	1797	1986	364	468	337	1781	390	FLA13__FASCICLIN-like arabinogalactan protein 13 precursor
AT5G23350	-2.16117	7.74869e-08	6.64899e-07	104	103	123	26	21	25	110	24	GRAM domain-containing protein / ABA-responsive protein-related
AT1G80440	-2.15595	0.00281674	0.00507808	2511	3137	4544	420	858	923	3397	734	KFB20_KMD1__Galactose oxidase/kelch repeat superfamily protein
AT1G51090	-2.15579	1.14612e-05	3.97481e-05	70	47	46	13	12	11	54	12	AtHMAD1__Heavy metal transport/detoxification superfamily protein
AT5G61650	-2.15523	1.89006e-06	8.67035e-06	60	71	109	15	22	15	80	17	CYCP4_CYCP4;2__CYCLIN P4;2
AT1G18970	-2.15387	5.9953e-08	5.45173e-07	185	252	228	35	59	52	222	49	GLP4__germin-like protein 4
AT5G06570	-2.15259	1.54339e-08	1.93042e-07	153	208	243	42	50	40	201	44	alpha/beta-Hydrolases superfamily protein
AT1G49450	-2.15137	1.30446e-07	9.969e-07	117	128	141	36	29	20	129	28	Transducin/WD40 repeat-like superfamily protein
AT5G26310	-2.15087	5.13218e-07	2.96416e-06	57	74	89	17	16	15	73	16	UGT72E3__UDP-Glycosyltransferase superfamily protein
AT4G39070	-2.14734	3.37218e-09	6.34302e-08	292	351	418	62	81	90	354	78	BBX20_BZS1_STH7__B-box zinc finger family protein
AT4G15670	-2.14683	1.27987e-05	4.38252e-05	36	50	51	15	9	6	46	10	GRXS7__Thioredoxin superfamily protein
AT5G22270	-2.14667	1.55104e-08	1.93751e-07	190	207	268	40	48	58	222	49	SIED1
AT3G06070	-2.14622	4.80342e-06	1.89276e-05	805	966	934	135	235	228	902	199
AT5G15310	-2.13978	1.10539e-10	5.41224e-09	608	645	675	123	158	148	643	143	ATMIXTA_ATMYB16_MYB16__myb domain protein 16
AT2G39410	-2.13925	1.7568e-07	1.26141e-06	96	134	142	25	24	33	124	27	MAGL7__alpha/beta-Hydrolases superfamily protein
AT3G03280	-2.13465	1.54914e-05	5.17273e-05	25	37	43	6	8	9	35	8
AT4G17250	-2.13454	3.04077e-09	5.91962e-08	214	239	257	46	53	59	237	53
AT4G20110	-2.13202	3.48139e-05	0.000103956	631	892	923	118	226	199	815	181	BP80-3;1_VSR3;1_VSR7__VACUOLAR SORTING RECEPTOR 7
AT3G53420	-2.12923	1.22128e-07	9.47992e-07	7022	9432	10634	1888	2539	1610	9029	2012	AtPIP2;1_PIP2_PIP2;1_PIP2A__plasma membrane intrinsic protein 2A
AT1G14185	-2.12884	1.80268e-06	8.33226e-06	89	86	93	17	29	14	89	20	Glucose-methanol-choline (GMC) oxidoreductase family protein
AT4G10150	-2.12694	6.94066e-05	0.000189722	26	36	33	3	10	8	32	7	RING/U-box superfamily protein
AT1G78820	-2.1224	6.18257e-06	2.32991e-05	858	843	996	149	278	180	899	202	D-mannose binding lectin protein with Apple-like carbohydrate-binding domain
AT1G06160	-2.12063	2.03358e-07	1.42241e-06	105	99	140	31	21	25	115	26	ERF59_ORA59__octadecanoid-responsive Arabidopsis AP2/ERF 59
AT1G72920	-2.11202	1.89957e-06	8.69555e-06	46	55	78	14	14	12	60	13	Toll-Interleukin-Resistance (TIR) domain family protein
AT2G29310	-2.11033	3.67217e-12	4.20939e-10	1260	1274	1347	280	307	296	1294	294	NAD(P)-binding Rossmann-fold superfamily protein
AT1G61590	-2.11014	5.35818e-09	8.79654e-08	286	391	508	83	97	86	395	89	Protein kinase superfamily protein
AT1G18020	-2.11013	0.00307373	0.00549369	516	417	528	51	114	166	487	110	FMN-linked oxidoreductases superfamily protein
AT2G36295	-2.09994	0.0003851	0.000858729	33	31	33	10	11	1	32	7
AT1G49210	-2.09965	2.5759e-05	8.02117e-05	30	52	42	6	11	11	41	9	RING/U-box superfamily protein
AT1G13245	-2.0987	0.000169668	0.000416204	1329	1659	1767	291	288	501	1585	360	DVL4_RTFL17__ROTUNDIFOLIA like 17
AT1G15890	-2.0974	3.20149e-06	1.33764e-05	85	104	120	17	18	35	103	23	Disease resistance protein (CC-NBS-LRR class) family
AT5G18080	-2.09365	0.00010984	0.000283993	44	79	90	7	17	24	71	16	SAUR24__SAUR-like auxin-responsive protein family
AT5G25240	-2.08994	5.12732e-06	1.99673e-05	83	106	89	19	32	13	93	21
AT5G37260	-2.08682	2.07083e-09	4.48879e-08	1290	1534	1623	285	336	401	1482	341	CIR1_RVE2__Homeodomain-like superfamily protein
AT5G06300	-2.08498	2.55046e-11	1.76244e-09	563	652	782	151	156	152	666	153	LOG7__Putative lysine decarboxylase family protein
AT1G53870	-2.08351	0.0465109	0.0643582	156	31	96	8	23	35	94	22	Protein of unknown function (DUF567)
AT4G04570	-2.08233	3.37263e-08	3.50918e-07	578	735	748	131	207	138	687	159	CRK40__cysteine-rich RLK (RECEPTOR-like protein kinase) 40
AT5G52020	-2.08191	6.01404e-07	3.38032e-06	74	103	101	24	24	16	93	21	Integrase-type DNA-binding superfamily protein
AT5G19230	-2.08167	5.95231e-09	9.49204e-08	522	618	644	103	164	145	595	137	Glycoprotein membrane precursor GPI-anchored
AT2G44370	-2.07927	1.10503e-06	5.55566e-06	119	222	226	36	54	40	189	43	Cysteine/Histidine-rich C1 domain family protein
AT1G49960	-2.07771	1.46476e-06	7.06006e-06	116	157	159	39	43	18	144	33	Xanthine/uracil permease family protein
AT2G30930	-2.07749	3.81602e-09	6.90461e-08	1467	1788	2073	339	485	406	1776	410
AT2G27370	-2.06893	4.08911e-06	1.65149e-05	96	185	186	41	43	24	156	36	CASP3__Uncharacterised protein family (UPF0497)
AT3G06750	-2.06852	4.77153e-09	8.07142e-08	501	565	645	118	173	108	570	133	hydroxyproline-rich glycoprotein family protein
AT2G25240	-2.06727	0.000695657	0.00145422	50	57	65	17	21	2	57	13	AtCCP3_CCP3_SERP5__Serine protease inhibitor (SERPIN) family protein
AT4G18220	-2.06696	1.70991e-05	5.62571e-05	249	294	306	37	96	65	283	66	Drug/metabolite transporter superfamily protein
AT2G01760	-2.06695	1.71464e-07	1.23661e-06	327	300	241	64	65	76	289	68	ARR14_RR14__response regulator 14
AT1G29450	-2.06304	8.71389e-06	3.13703e-05	86	96	82	30	11	21	88	21	SAUR64__SAUR-like auxin-responsive protein family
AT1G78990	-2.06057	2.41009e-08	2.70383e-07	206	253	330	72	66	46	263	61	HXXXD-type acyl-transferase family protein
AT5G53990	-2.06027	6.64137e-06	2.47552e-05	38	44	38	9	9	10	40	9	UDP-Glycosyltransferase superfamily protein
AT1G62770	-2.05646	3.09841e-08	3.27433e-07	148	179	189	33	44	44	172	40	PMEI9__Plant invertase/pectin methylesterase inhibitor superfamily protein
AT2G26530	-2.05608	2.53966e-06	1.11015e-05	127	116	208	26	48	31	150	35	AR781__Protein of unknown function (DUF1645)
AT5G07990	-2.05487	3.9064e-08	3.9219e-07	169	234	258	65	48	42	220	52	CYP75B1_D501_TT7__Cytochrome P450 superfamily protein
AT5G08330	-2.0515	4.73061e-06	1.87064e-05	1230	1138	1573	249	407	273	1314	310	AtTCP21_CHE_TCP21__TCP family transcription factor
AT4G23870	-2.04761	6.15153e-06	2.31956e-05	148	176	213	24	42	60	179	42
AT5G40390	-2.04756	1.88193e-12	2.64418e-10	1556	1746	1803	414	429	369	1702	404	RS5_SIP1__Raffinose synthase family protein
AT5G44050	-2.04374	1.22375e-05	4.21181e-05	57	41	63	9	17	12	54	13	AtDTX28__MATE efflux family protein
AT4G17090	-2.03812	1.46001e-10	6.63199e-09	2969	3496	3741	791	964	680	3402	812	AtBAM3_BAM3_BMY8_CT-BMY__chloroplast beta-amylase
AT4G30170	-2.03704	1.55743e-05	5.19775e-05	2091	3712	4075	810	826	695	3293	777	Peroxidase family protein
AT1G18870	-2.03686	4.54744e-08	4.40437e-07	275	249	263	66	78	45	262	63	ATICS2_ICS2__isochorismate synthase 2
AT4G00970	-2.03534	6.39502e-05	0.00017669	57	64	86	11	29	9	69	16	CRK41__cysteine-rich RLK (RECEPTOR-like protein kinase) 41
AT3G28080	-2.03388	1.76626e-09	4.01155e-08	353	345	405	105	73	86	368	88	UMAMIT47__nodulin MtN21 /EamA-like transporter family protein
AT4G28940	-2.0338	8.64131e-05	0.000230171	330	339	386	84	125	44	352	84	Phosphorylase superfamily protein
AT5G05860	-2.03351	1.5517e-10	6.95149e-09	674	714	792	163	158	200	727	174	UGT76C2__UDP-glucosyl transferase 76C2
AT1G72910	-2.03157	3.96154e-05	0.000116491	54	77	125	14	17	29	85	20	Toll-Interleukin-Resistance (TIR) domain-containing protein
AT2G28960	-2.03116	7.43086e-10	2.15293e-08	287	337	350	72	77	84	325	78	Leucine-rich repeat protein kinase family protein
AT1G64400	-2.02968	3.22468e-08	3.38027e-07	262	263	265	48	79	63	263	63	LACS3__AMP-dependent synthetase and ligase family protein
AT4G01350	-2.02914	3.75394e-08	3.80015e-07	183	201	225	47	62	37	203	49	Cysteine/Histidine-rich C1 domain family protein
AT1G53885	-2.02774	1.16249e-06	5.81306e-06	104	92	86	20	22	26	94	23	Protein of unknown function (DUF581)
AT1G53903	-2.02774	1.16249e-06	5.81306e-06	104	92	86	20	22	26	94	23	Protein of unknown function (DUF581)
AT2G35075	-2.02298	8.37135e-06	3.02883e-05	63	51	65	19	9	15	60	14
AT4G38390	-2.01962	8.40132e-05	0.000224793	39	54	84	9	23	10	59	14	RHS17__root hair specific 17
AT4G15620	-2.01861	1.80453e-10	7.7971e-09	597	733	671	161	179	145	667	162	CASPL1E2__Uncharacterised protein family (UPF0497)
AT4G23820	-2.01217	1.61419e-11	1.27351e-09	2327	2523	2715	547	685	606	2522	613	Pectin lyase-like superfamily protein
AT4G14746	-2.01208	3.44698e-08	3.57294e-07	216	279	265	50	58	76	253	61
AT5G53370	-2.01139	2.22046e-10	9.00708e-09	470	606	636	141	153	121	571	138	ATPMEPCRF_PMEPCRF__pectin methylesterase PCR fragment F
AT5G65870	-2.01099	1.26738e-06	6.25569e-06	84	113	87	19	26	24	95	23	ATPSK5_PSK5_PSK5__phytosulfokine 5 precursor
AT1G71030	-2.00874	1.2611e-08	1.656e-07	237	306	386	75	64	85	310	75	ATMYBL2_MYBL2__MYB-like 2
AT1G70850	-2.00722	3.87066e-05	0.000114163	4301	5293	6129	1042	1753	1022	5241	1272	MLP34__MLP-like protein 34
AT1G69310	-2.00414	2.3201e-09	4.87196e-08	303	328	359	94	85	63	330	81	ATWRKY57_WRKY57__WRKY DNA-binding protein 57
AT3G29670	-2.00272	1.10937e-05	3.86248e-05	53	53	85	11	14	21	64	15	PMAT2__HXXXD-type acyl-transferase family protein
AT1G13420	-1.99972	3.69693e-07	2.29433e-06	161	218	157	49	50	33	179	44	ATST4B_ST4B__sulfotransferase 4B
AT4G30270	-1.99643	1.15256e-09	2.98272e-08	454	593	720	152	158	121	589	144	MERI-5_MERI5B_SEN4_XTH24__xyloglucan endotransglucosylase/hydrolase 24
AT1G37130	-1.99628	2.49392e-07	1.67873e-06	10994	12844	15926	2511	4062	3124	13255	3232	ATNR2_B29_CHL3_NIA2_NIA2-1_NR_NR2__nitrate reductase 2
AT2G25735	-1.99608	7.71376e-08	6.63071e-07	125	146	189	32	42	38	153	37
AT4G24510	-1.99358	1.18967e-09	3.05042e-08	1545	1536	1656	336	469	364	1579	390	CER2_VC-2_VC2__HXXXD-type acyl-transferase family protein
AT3G09010	-1.98839	4.73967e-05	0.000136509	38	43	67	9	19	8	49	12	Protein kinase superfamily protein
AT2G04080	-1.98695	3.412e-07	2.14899e-06	147	144	149	31	49	29	147	36	MATE efflux family protein
AT3G54420	-1.98611	1.88974e-06	8.67035e-06	341	430	463	71	141	92	411	101	ATCHITIV_ATEP3_CHIV_EP3__homolog of carrot EP3-3 chitinase
AT1G14250	-1.98508	1.9544e-07	1.37542e-06	209	192	168	43	57	42	190	47	GDA1/CD39 nucleoside phosphatase family protein
AT2G39980	-1.98481	5.32776e-06	2.06324e-05	142	223	316	52	69	45	227	55	HXXXD-type acyl-transferase family protein
AT4G04840	-1.98403	2.26547e-11	1.60789e-09	3780	4085	4071	919	1090	957	3979	989	ATMSRB6_MSRB6__methionine sulfoxide reductase B6
AT1G09750	-1.98305	4.72784e-08	4.53626e-07	5168	4843	6062	1192	1677	1120	5358	1330	Eukaryotic aspartyl protease family protein
AT4G22070	-1.98225	7.75611e-08	6.65244e-07	210	206	316	49	74	57	244	60	ATWRKY31_WRKY31__WRKY DNA-binding protein 31
AT3G23930	-1.98162	0.000185469	0.000450316	37	42	39	8	4	17	39	10
AT5G06839	-1.98043	5.87666e-08	5.36638e-07	194	235	309	75	62	45	246	61	bZIP65_TGA10__bZIP transcription factor family protein
AT5G47610	-1.97839	1.15713e-06	5.79221e-06	118	136	149	32	47	21	134	33	RING/U-box superfamily protein
AT5G49730	-1.97594	1.01332e-09	2.70131e-08	530	571	695	130	182	134	599	149	ATFRO6_FRO6_FRO6__ferric reduction oxidase 6
AT5G15240	-1.97249	4.31809e-07	2.57644e-06	167	156	155	40	52	28	159	40	Transmembrane amino acid transporter family protein
AT3G12977	-1.96781	2.48012e-07	1.67175e-06	138	165	179	30	39	51	161	40	NAC (No Apical Meristem) domain transcriptional regulator superfamily protein
AT3G29250	-1.96761	2.12715e-07	1.4741e-06	581	632	738	184	197	108	650	163	AtSDR4_SDR4__NAD(P)-binding Rossmann-fold superfamily protein
AT5G38030	-1.9662	4.99531e-07	2.89541e-06	212	174	172	38	60	43	186	47	MATE efflux family protein
AT4G15500	-1.9612	7.19532e-08	6.2708e-07	205	250	266	52	81	48	240	60	UGT84A4__UDP-Glycosyltransferase superfamily protein
AT2G01420	-1.95974	2.13955e-06	9.59793e-06	1867	1777	2105	405	632	414	1916	484	ATPIN4_PIN4__Auxin efflux carrier family protein
AT3G09220	-1.9582	0.00337721	0.00598108	1315	1297	1914	594	300	245	1509	380	LAC7__laccase 7
AT5G54300	-1.95777	3.97187e-07	2.41875e-06	191	175	193	32	51	58	186	47	Protein of unknown function (DUF761)
AT1G62975	-1.95698	1.48363e-07	1.10602e-06	232	208	227	73	41	55	222	56	basic helix-loop-helix (bHLH) DNA-binding superfamily protein
AT2G25090	-1.95257	0.000364011	0.000815624	41	46	90	25	8	11	59	15	AtCIPK16_CIPK16_SnRK3.18__CBL-interacting protein kinase 16
AT2G43535	-1.95199	5.46268e-11	3.09603e-09	1392	1637	1618	378	455	346	1549	393	Scorpion toxin-like knottin superfamily protein
AT2G30520	-1.95037	3.38183e-09	6.35504e-08	4362	4628	4865	1024	1443	1055	4618	1174	RPT2__Phototropic-responsive NPH3 family protein
AT2G22510	-1.95023	2.26498e-06	1.00725e-05	240	324	362	102	85	47	309	78	hydroxyproline-rich glycoprotein family protein
AT5G19970	-1.94901	4.9047e-07	2.85307e-06	151	143	177	28	40	51	157	40
AT3G46330	-1.94852	2.88663e-05	8.82935e-05	65	63	66	9	15	25	65	16	MEE39__Leucine-rich repeat protein kinase family protein
AT3G50970	-1.94713	1.48745e-10	6.7409e-09	1888	2199	2120	455	580	544	2069	526	LTI30_XERO2__dehydrin family protein
AT3G48390	-1.94629	0.000120482	0.000308033	45	92	95	10	22	26	77	19	MRF4__MA3 domain-containing protein
AT4G25780	-1.94465	7.58377e-09	1.1412e-07	248	242	296	71	76	53	262	67	AtCAPE2__CAP (Cysteine-rich secretory proteins, Antigen 5, and Pathogenesis-related 1 protein) superfamily protein
AT3G26520	-1.94458	5.06321e-05	0.000144292	25856	23190	31430	5207	9694	5579	26825	6827	GAMMA-TIP2_SITIP_TIP1;2_TIP2__tonoplast intrinsic protein 2
AT3G13404	-1.94291	1.35115e-06	6.62552e-06	93	72	90	20	24	21	85	22
AT1G52342	-1.94274	2.2637e-08	2.588e-07	188	198	244	48	65	47	210	53
AT1G72930	-1.94066	4.00519e-11	2.50962e-09	520	592	675	160	148	147	596	152	AtTN10_TIR_TN10__toll/interleukin-1 receptor-like
AT1G76930	-1.93902	3.1822e-08	3.34582e-07	5091	5791	6236	1137	1584	1639	5706	1453	ATEXT1_ATEXT4_EXT1_EXT4_ORG5__extensin 4
AT5G24160	-1.93787	2.35582e-05	7.42846e-05	195	155	212	74	30	40	187	48	SQE6__squalene monoxygenase 6
AT1G05700	-1.93594	2.36594e-08	2.67121e-07	309	448	420	83	100	117	392	100	Leucine-rich repeat transmembrane protein kinase protein
AT3G15358	-1.93419	2.7719e-05	8.5266e-05	59	71	61	24	17	8	64	16
AT5G39865	-1.934	9.15985e-05	0.000242064	60	39	41	15	7	14	47	12	Glutaredoxin family protein
AT5G57220	-1.93388	7.46391e-06	2.74433e-05	44	60	86	18	17	13	63	16	CYP81F2__cytochrome P450, family 81, subfamily F, polypeptide 2
AT4G34139	-1.93383	3.50637e-05	0.000104558	44	59	91	19	21	9	65	16
AT2G22770	-1.93366	9.50413e-11	4.81057e-09	915	926	885	228	240	235	909	234	NAI1__basic helix-loop-helix (bHLH) DNA-binding superfamily protein
AT5G54250	-1.92667	7.8415e-06	2.86585e-05	639	613	754	132	241	144	669	172	ATCNGC4_CNGC4_DND2_HLM1__cyclic nucleotide-gated cation channel 4
AT4G40060	-1.92506	3.15566e-11	2.09878e-09	1295	1453	1597	384	328	407	1448	373	ATHB-16_ATHB16_HB16__homeobox protein 16
AT1G65690	-1.92451	6.50994e-09	1.01325e-07	218	261	279	56	72	67	253	65	NHL6__Late embryogenesis abundant (LEA) hydroxyproline-rich glycoprotein family
AT2G28990	-1.92254	1.0828e-05	3.78689e-05	96	101	97	15	38	23	98	25	Leucine-rich repeat protein kinase family protein
AT2G10940	-1.92202	1.03551e-05	3.64241e-05	32736	35794	43206	7776	13579	7489	37245	9615	Bifunctional inhibitor/lipid-transfer protein/seed storage 2S albumin superfamily protein
AT2G17780	-1.91491	1.91764e-07	1.35395e-06	252	262	259	46	76	79	258	67	MCA2__PLAC8 family protein
AT1G30700	-1.91331	3.28269e-11	2.14186e-09	1121	1378	1635	363	385	322	1378	357	AtBBE8__FAD-binding Berberine family protein
AT4G32480	-1.91283	0.00270242	0.0048888	816	1257	1666	216	317	422	1246	318	Protein of unknown function (DUF506)
AT1G76530	-1.91209	3.02211e-05	9.19466e-05	34	74	59	14	14	15	56	14	PILS4__Auxin efflux carrier family protein
AT2G35960	-1.91026	4.84232e-08	4.62196e-07	539	471	589	134	177	107	533	139	NHL12__NDR1/HIN1-like 12
AT2G01430	-1.90886	3.11007e-06	1.30532e-05	68	94	72	18	24	19	78	20	ATHB-17_ATHB17_HB17__homeobox-leucine zipper protein 17
AT5G27350	-1.90755	2.66263e-11	1.82058e-09	1417	1564	1721	387	471	370	1567	409	SFP1__Major facilitator superfamily protein
AT3G04010	-1.90752	3.9236e-08	3.93106e-07	205	230	251	56	76	47	229	60	O-Glycosyl hydrolases family 17 protein
AT1G64210	-1.90397	2.6389e-06	1.14457e-05	49	61	59	16	14	14	56	15	Leucine-rich repeat protein kinase family protein
AT5G65030	-1.90345	1.88253e-05	6.10906e-05	45	45	40	15	10	9	43	11
AT3G12500	-1.90323	7.64156e-07	4.09532e-06	144	131	219	33	45	50	165	43	ATHCHIB_B-CHI_CHI-B_HCHIB_PR-3_PR3__basic chitinase
AT1G33170	-1.90302	2.21237e-09	4.7169e-08	654	787	788	211	226	148	743	195	S-adenosyl-L-methionine-dependent methyltransferases superfamily protein
AT1G74545	-1.90199	4.17846e-05	0.000122096	32	39	49	8	8	15	40	10
AT3G14440	-1.90146	1.47295e-05	4.95312e-05	69	54	64	11	22	16	62	16	ATNCED3_NCED3_SIS7_STO1__nine-cis-epoxycarotenoid dioxygenase 3
AT3G46400	-1.90092	0.000303108	0.000694411	26	49	69	17	6	14	48	12	Leucine-rich repeat protein kinase family protein
AT5G13580	-1.90043	1.16231e-05	4.02452e-05	241	266	300	82	93	37	269	71	ABCG6__ABC-2 type transporter family protein
AT2G23910	-1.90013	9.14448e-07	4.7545e-06	332	478	468	132	77	125	426	111	NAD(P)-binding Rossmann-fold superfamily protein
AT1G70700	-1.90005	5.16855e-07	2.98252e-06	407	497	598	101	175	116	501	131	JAZ9_TIFY7__TIFY domain/Divergent CCT motif family protein
AT2G43670	-1.89799	2.54102e-05	7.93399e-05	38	37	56	8	15	11	44	11	Carbohydrate-binding X8 domain superfamily protein
AT3G56080	-1.89794	1.62927e-07	1.19314e-06	173	163	160	39	53	39	165	44	S-adenosyl-L-methionine-dependent methyltransferases superfamily protein
AT4G23600	-1.89762	2.52563e-07	1.69588e-06	137	129	136	34	43	29	134	35	CORI3_JR2__Tyrosine transaminase family protein
AT4G35160	-1.89505	5.62462e-08	5.19219e-07	323	373	377	85	126	72	358	94	ASMT__O-methyltransferase family protein
AT2G43530	-1.89468	3.1085e-08	3.27966e-07	351	292	308	76	81	95	317	84	Scorpion toxin-like knottin superfamily protein
AT4G38860	-1.89465	2.64026e-08	2.89871e-07	313	367	289	84	98	75	323	86	SAUR16__SAUR-like auxin-responsive protein family
AT2G42530	-1.89249	0.00714339	0.0117382	621	319	299	115	125	95	413	112	COR15B__cold regulated 15b
AT5G24420	-1.8923	4.03985e-08	4.01042e-07	264	325	363	62	103	85	317	83	PGL5__6-phosphogluconolactonase 5
AT3G13610	-1.89192	1.34709e-09	3.33978e-08	513	673	665	152	193	143	617	163	F6'H1__2-oxoglutarate (2OG) and Fe(II)-dependent oxygenase superfamily protein
AT1G23730	-1.8902	2.37214e-05	7.47266e-05	105	60	87	25	27	15	84	22	ATBCA3_BCA3__beta carbonic anhydrase 3
AT1G50560	-1.88897	2.96214e-09	5.81301e-08	227	248	258	66	68	60	244	65	CYP705A25__cytochrome P450, family 705, subfamily A, polypeptide 25
AT4G12830	-1.88752	5.90952e-11	3.24391e-09	1364	1563	1523	361	446	374	1483	394	alpha/beta-Hydrolases superfamily protein
AT5G37690	-1.88597	8.0199e-06	2.91786e-05	371	487	496	171	106	82	451	120	SGNH hydrolase-type esterase superfamily protein
AT1G01660	-1.88502	0.000250814	0.000587595	26	57	43	11	6	16	42	11	RING/U-box superfamily protein
AT5G63600	-1.88456	6.99287e-07	3.80856e-06	3774	4188	5145	872	1289	1293	4369	1151	ATFLS5_FLS5__flavonol synthase 5
AT5G22300	-1.8837	6.5677e-07	3.62563e-06	144	250	249	47	56	66	214	56	AtNIT4_NIT4__nitrilase 4
AT1G76590	-1.88304	3.14824e-09	6.02058e-08	237	253	311	67	78	67	267	71	PLATZ transcription factor family protein
AT5G38020	-1.88213	5.22472e-07	3.0078e-06	443	458	428	148	128	80	443	119	S-adenosyl-L-methionine-dependent methyltransferases superfamily protein
AT1G30720	-1.88107	1.77395e-09	4.01964e-08	460	561	734	145	173	145	585	154	AtBBE10__FAD-binding Berberine family protein
AT1G13250	-1.88102	3.56764e-07	2.22686e-06	555	595	690	183	199	108	613	163	GATL3__galacturonosyltransferase-like 3
AT2G32800	-1.87991	1.5763e-09	3.71885e-08	580	616	770	142	198	181	655	174	AP4.3A_LecRK-S.2__protein kinase family protein
AT2G36100	-1.87955	0.00122701	0.00240817	323	590	682	137	192	91	532	140	CASP1__Uncharacterised protein family (UPF0497)
AT3G60280	-1.8782	5.78577e-05	0.000162016	33	56	59	15	17	7	49	13	UCC3__uclacyanin 3
AT4G07275	-1.87514	0.000245544	0.000576566	49	71	33	15	9	17	51	14
AT3G16560	-1.87324	2.56405e-11	1.76557e-09	739	783	856	202	215	219	793	212	Protein phosphatase 2C family protein
AT1G28600	-1.87322	1.62743e-09	3.79351e-08	1138	1268	1214	296	391	285	1207	324	GDSL-like Lipase/Acylhydrolase superfamily protein
AT1G21120	-1.872	8.09913e-06	2.944e-05	36	46	50	13	12	10	44	12	IGMT2__O-methyltransferase family protein
AT1G70880	-1.86967	7.51589e-06	2.76135e-05	116	78	139	40	23	26	111	30	Polyketide cyclase/dehydrase and lipid transport superfamily protein
AT1G06350	-1.86834	1.6139e-05	5.35595e-05	72	56	62	17	12	22	63	17	ADS4_AtADS4__Fatty acid desaturase family protein
AT4G24350	-1.86815	1.83529e-11	1.39161e-09	1577	1721	1789	435	511	422	1696	456	Phosphorylase superfamily protein
AT5G20470	-1.86776	0.000817491	0.00167636	30	31	45	2	12	14	35	9	HDK__myosin, putative
AT4G33880	-1.86556	8.54682e-06	3.08429e-05	95	157	160	36	51	23	137	37	RSL2__ROOT HAIR DEFECTIVE 6-LIKE 2
AT4G19530	-1.86356	5.09976e-06	1.98798e-05	2593	2695	3044	572	959	712	2777	748	disease resistance protein (TIR-NBS-LRR class) family
AT5G25120	-1.86306	2.57839e-09	5.27784e-08	277	358	354	89	98	79	330	89	CYP71B11__ytochrome p450, family 71, subfamily B, polypeptide 11
AT3G50840	-1.85983	7.87043e-08	6.72975e-07	298	321	325	62	107	86	315	85	Phototropic-responsive NPH3 family protein
AT1G30730	-1.85902	6.60593e-07	3.64261e-06	94	145	169	34	41	34	136	36	AtBBE11__FAD-binding Berberine family protein
AT1G17147	-1.85832	4.75459e-07	2.78487e-06	197	259	350	57	70	88	269	72	VQ motif-containing protein
AT4G15610	-1.85814	7.1708e-06	2.65257e-05	1057	1134	1471	434	314	240	1221	329	CASPL1D1__Uncharacterised protein family (UPF0497)
AT1G67400	-1.85686	2.67847e-09	5.41445e-08	299	281	337	76	88	84	306	83	ELMO/CED-12 family protein
AT2G39370	-1.8564	3.90752e-05	0.000115059	33	49	37	13	8	11	40	11	MAKR4
AT4G17340	-1.85612	0.000278319	0.000644362	1886	2529	3280	672	901	492	2565	688	DELTA-TIP2_TIP2;2__tonoplast intrinsic protein 2;2
AT4G34650	-1.85467	4.07361e-06	1.64694e-05	92	89	72	25	25	19	84	23	SQS2__squalene synthase 2
AT3G04445	-1.85325	1.74794e-05	5.73148e-05	92	56	112	20	22	28	87	23
AT4G00700	-1.84835	2.06648e-07	1.44077e-06	163	158	230	44	62	43	184	50	MCTP9__C2 calcium/lipid-binding plant phosphoribosyltransferase family protein
AT1G07187	-1.84799	1.71432e-07	1.23661e-06	118	148	155	32	40	42	140	38
AT1G49200	-1.84608	2.52936e-07	1.69721e-06	182	207	258	41	66	68	216	58	RING/U-box superfamily protein
AT3G23550	-1.84573	2.87759e-06	1.22623e-05	83	116	123	20	33	34	107	29	DTX18__MATE efflux family protein
AT3G15500	-1.84082	8.35222e-05	0.000223632	144	157	258	69	28	54	186	50	ANAC055_ANAC55_ATNAC3_NAC055_NAC3__NAC domain containing protein 3
AT1G78000	-1.83863	3.25657e-09	6.17925e-08	972	1438	1411	391	331	321	1274	348	SEL1_SULTR1;2__sulfate transporter 1;2
AT4G40010	-1.83719	3.534e-07	2.21011e-06	150	211	188	46	42	62	183	50	SNRK2-7_SNRK2.7_SRK2F__SNF1-related protein kinase 2.7
AT5G01790	-1.83717	2.76664e-07	1.82202e-06	286	216	243	70	81	55	248	69
AT5G65890	-1.83654	1.23765e-07	9.57446e-07	140	140	170	41	35	47	150	41	ACR1__ACT domain repeat 1
AT2G28710	-1.83569	6.96875e-06	2.58455e-05	55	47	55	15	16	12	52	14	C2H2-type zinc finger family protein
AT1G55990	-1.83252	5.50851e-06	2.11558e-05	86	104	93	33	29	16	94	26	glycine-rich protein
AT3G11110	-1.83123	9.45093e-08	7.75842e-07	122	130	172	39	40	37	141	39	RING/U-box superfamily protein
AT1G80830	-1.83071	5.77147e-12	5.85774e-10	1161	1354	1523	363	375	371	1346	370	ATNRAMP1_NRAMP1_PMIT1__natural resistance-associated macrophage protein 1
AT5G24155	-1.82915	1.36632e-05	4.63941e-05	66	69	95	23	28	12	77	21	FAD/NAD(P)-binding oxidoreductase family protein
AT3G21755	-1.82316	1.97149e-06	8.98258e-06	101	106	104	22	28	36	104	29	other RNA
AT4G14400	-1.82105	2.94509e-05	8.97995e-05	89	117	127	32	45	15	111	31	ACD6__ankyrin repeat family protein
AT3G26470	-1.81954	1.37379e-08	1.76958e-07	348	384	435	121	125	78	389	108	Powdery mildew resistance protein, RPW8 domain
AT2G37025	-1.81895	2.03495e-07	1.42262e-06	174	184	225	50	43	68	194	54	TRFL8__TRF-like 8
AT1G19670	-1.8169	1.20062e-09	3.07041e-08	917	899	974	248	312	219	930	260	ATCLH1_ATHCOR1_CLH1_CORI1__chlorophyllase 1
AT1G53890	-1.81671	6.34314e-05	0.000175406	109	173	86	31	33	39	123	34	Protein of unknown function (DUF567)
AT4G09760	-1.81377	8.13514e-11	4.26155e-09	1120	1198	1226	325	376	290	1181	330	CEK3__Protein kinase superfamily protein
AT2G44290	-1.81295	2.79416e-07	1.83449e-06	116	114	125	31	38	30	118	33	Bifunctional inhibitor/lipid-transfer protein/seed storage 2S albumin superfamily protein
AT3G46670	-1.81264	2.13121e-05	6.80834e-05	277	272	237	57	107	57	262	74	UGT76E11__UDP-glucosyl transferase 76E11
AT4G03460	-1.81263	2.46711e-06	1.08378e-05	80	72	81	21	26	18	78	22	Ankyrin repeat family protein
AT4G29050	-1.8118	4.28516e-05	0.000124895	59	66	50	16	23	10	58	16	LecRK-V.9__Concanavalin A-like lectin protein kinase family protein
AT3G01550	-1.81127	4.43274e-08	4.31257e-07	222	225	201	62	64	56	216	61	ATPPT2_PPT2__phosphoenolpyruvate (pep)/phosphate translocator 2
AT3G16800	-1.81071	5.46522e-09	8.8973e-08	325	485	462	125	117	112	424	118	EGR3__Protein phosphatase 2C family protein
AT2G39518	-1.80998	2.63166e-06	1.14242e-05	97	117	128	21	40	34	114	32	CASPL4D2__Uncharacterised protein family (UPF0497)
AT5G01100	-1.8085	1.30713e-05	4.46365e-05	43	70	71	21	17	13	61	17	FRB1__O-fucosyltransferase family protein
AT5G44585	-1.80648	0.000869917	0.00177101	100	169	259	63	28	54	176	48
AT5G14920	-1.80613	3.5106e-10	1.24838e-08	2723	2516	3237	759	917	700	2825	792	GASA14__Gibberellin-regulated family protein
AT1G23052	-1.80536	0.0586722	0.0794762	56	68	99	24	38	0	74	21
AT4G25790	-1.80319	0.000392482	0.000872994	35	63	60	21	18	5	53	15	AtCAPE4__CAP (Cysteine-rich secretory proteins, Antigen 5, and Pathogenesis-related 1 protein) superfamily protein
AT3G18773	-1.80206	1.08461e-07	8.64806e-07	187	245	232	49	66	71	221	62	RING/U-box superfamily protein
AT3G51960	-1.80027	2.53539e-05	7.92036e-05	90	58	64	18	19	23	71	20	ATBZIP24_BZIP24__basic leucine zipper 24
AT5G20790	-1.79963	0.000189803	0.000459579	90	89	105	47	18	15	95	27
AT1G21000	-1.79854	2.87427e-10	1.08338e-08	534	677	759	176	187	189	657	184	PLATZ transcription factor family protein
AT4G34250	-1.79609	3.68323e-10	1.29792e-08	450	558	615	144	156	156	541	152	KCS16__3-ketoacyl-CoA synthase 16
AT2G34510	-1.79564	7.37029e-11	3.88175e-09	1202	1373	1418	354	432	342	1331	376	Protein of unknown function, DUF642
AT2G40750	-1.79462	0.000121828	0.000310862	37	71	75	12	26	13	61	17	ATWRKY54_WRKY54__WRKY DNA-binding protein 54
AT5G40380	-1.79266	1.42369e-08	1.81094e-07	292	297	285	81	75	92	291	83	CRK42__cysteine-rich RLK (RECEPTOR-like protein kinase) 42
AT1G56010	-1.79204	2.49671e-10	9.78046e-09	424	514	542	139	146	133	493	139	anac021_ANAC022_NAC1__NAC domain containing protein 1
AT2G32300	-1.7919	0.00041393	0.000915579	122	254	283	54	85	45	220	61	UCC1__uclacyanin 1
AT1G65845	-1.79101	6.26736e-09	9.86527e-08	484	480	523	167	112	143	496	141
AT5G44460	-1.78947	3.31962e-06	1.38019e-05	53	67	72	17	17	20	64	18	CML43__calmodulin like 43
AT5G57785	-1.78737	6.2113e-08	5.61148e-07	329	374	421	119	76	123	375	106
AT1G45191	-1.78715	1.66888e-07	1.21529e-06	187	156	176	56	45	47	173	49	BGLU1__Glycosyl hydrolase superfamily protein
AT1G14120	-1.78685	4.93028e-09	8.25398e-08	545	582	550	171	182	126	559	160	AtDAO2__2-oxoglutarate (2OG) and Fe(II)-dependent oxygenase superfamily protein
AT4G22666	-1.78502	0.000271666	0.000630459	210	422	426	102	126	70	353	99	Bifunctional inhibitor/lipid-transfer protein/seed storage 2S albumin superfamily protein
AT2G26690	-1.78469	1.07085e-09	2.7898e-08	709	760	700	191	233	196	723	207	AtNPF6.2_NPF6.2__Major facilitator superfamily protein
AT5G04950	-1.78413	2.54695e-05	7.94756e-05	874	789	907	193	334	207	857	245	ATNAS1_NAS1__nicotianamine synthase 1
AT1G52245	-1.78241	1.69677e-06	7.93876e-06	98	144	140	29	34	45	127	36
AT5G01240	-1.7784	1.50342e-09	3.60308e-08	1182	1290	1539	340	463	340	1337	381	LAX1__like AUXIN RESISTANT 1
AT3G15850	-1.77629	1.1904e-10	5.7419e-09	4212	4763	4922	1252	1514	1215	4632	1327	ADS3_AtADS3_FAD5_FADB_JB67__fatty acid desaturase 5
AT2G38230	-1.77516	4.38009e-08	4.27629e-07	3670	3890	4826	1064	1473	1001	4129	1179	ATPDX1.1_PDX1.1__pyridoxine biosynthesis 1.1
AT2G39560	-1.77321	1.67014e-05	5.51907e-05	68	70	57	19	14	23	65	19	Putative membrane lipoprotein
AT1G33720	-1.77318	5.26501e-06	2.04137e-05	82	68	95	20	30	20	82	23	CYP76C6__cytochrome P450, family 76, subfamily C, polypeptide 6
AT3G20370	-1.77226	4.70453e-09	8.00673e-08	8311	8526	8070	2317	2834	2052	8302	2401	TRAF-like family protein
AT4G16980	-1.77034	0.000103921	0.000270411	4522	5193	6176	1362	2095	1100	5297	1519	arabinogalactan-protein family
AT1G07720	-1.77013	5.7242e-07	3.23795e-06	608	598	641	136	231	165	616	177	KCS3__3-ketoacyl-CoA synthase 3
AT2G28671	-1.76978	0.0240055	0.0351514	77	318	209	69	66	37	201	57
AT1G31690	-1.76848	2.83232e-05	8.6833e-05	51	36	49	12	15	12	45	13	Copper amine oxidase family protein
AT1G01190	-1.76844	3.10699e-06	1.30455e-05	130	106	106	39	26	34	114	33	CYP78A8__cytochrome P450, family 78, subfamily A, polypeptide 8
AT4G38340	-1.76837	4.86194e-05	0.00013946	25	35	35	9	8	10	32	9	NLP3__Plant regulator RWP-RK family protein
AT2G29670	-1.76789	5.25631e-08	4.92925e-07	1169	1587	1994	409	487	456	1583	451	Tetratricopeptide repeat (TPR)-like superfamily protein
AT2G23810	-1.76629	5.55847e-08	5.14819e-07	549	783	749	162	226	209	694	199	TET8__tetraspanin8
AT1G75960	-1.76616	3.29654e-07	2.0891e-06	613	718	885	159	254	221	739	211	AMP-dependent synthetase and ligase family protein
AT5G63410	-1.76485	2.43475e-09	5.0636e-08	398	469	430	121	140	114	432	125	Leucine-rich repeat protein kinase family protein
AT1G78830	-1.76348	0.000173519	0.000424742	2594	2857	3754	629	1154	854	3068	879	Curculin-like (mannose-binding) lectin family protein
AT2G27660	-1.76348	9.65423e-07	4.97046e-06	302	486	532	132	147	99	440	126	Cysteine/Histidine-rich C1 domain family protein
AT2G17500	-1.76151	1.89492e-10	8.03732e-09	1175	1122	1333	340	404	307	1210	350	PILS5__Auxin efflux carrier family protein
AT1G21540	-1.76101	1.37362e-08	1.76958e-07	370	318	415	95	125	99	368	106	AMP-dependent synthetase and ligase family protein
AT5G38550	-1.75952	1.16954e-06	5.84232e-06	82	113	129	36	27	30	108	31	Mannose-binding lectin superfamily protein
AT5G39030	-1.75692	2.27636e-06	1.01139e-05	75	94	98	21	31	25	89	26	Protein kinase superfamily protein
AT2G41100	-1.75577	0.0217791	0.032201	474	720	1283	124	250	325	826	233	ATCAL4_CML12_TCH3__Calcium-binding EF hand family protein
AT1G70475	-1.75547	0.000815891	0.00167343	33	39	32	3	16	11	35	10
AT5G23840	-1.75333	5.9643e-06	2.26195e-05	80	86	85	24	32	17	84	24	MD-2-related lipid recognition domain-containing protein
AT2G34810	-1.75267	1.39233e-08	1.78459e-07	517	609	598	148	211	143	575	167	AtBBE16__FAD-binding Berberine family protein
AT5G48430	-1.7526	4.04849e-07	2.45926e-06	792	1132	1259	270	371	278	1061	306	Eukaryotic aspartyl protease family protein
AT3G07600	-1.75217	0.000239296	0.00056448	30	39	42	18	6	8	37	11	Heavy metal transport/detoxification superfamily protein
AT1G45010	-1.75208	2.12154e-07	1.47231e-06	224	205	188	68	62	51	206	60	TRAM, LAG1 and CLN8 (TLC) lipid-sensing domain containing protein
AT1G75770	-1.75177	3.12064e-06	1.30947e-05	85	80	82	23	29	20	82	24
AT1G74430	-1.75131	2.69857e-08	2.93719e-07	230	248	294	85	60	79	257	75	ATMYB95_ATMYBCP66_MYB95__myb domain protein 95
AT1G29720	-1.74936	7.65379e-07	4.09976e-06	137	124	121	42	39	31	127	37	Leucine-rich repeat transmembrane protein kinase
AT1G23080	-1.74879	8.17562e-11	4.27127e-09	3073	3092	3222	880	1019	850	3129	916	ATPIN7_PIN7__Auxin efflux carrier family protein
AT3G21760	-1.74772	6.13459e-10	1.88854e-08	1130	1165	1338	310	421	329	1211	353	HYR1__UDP-Glycosyltransferase superfamily protein
AT4G00360	-1.74753	0.0013991	0.00270575	2530	2465	3238	660	1164	577	2744	800	ATT1_CYP86A2__cytochrome P450, family 86, subfamily A, polypeptide 2
AT5G26290	-1.7471	2.91572e-08	3.12019e-07	766	628	663	198	190	217	686	202	RAMGaP__TRAF-like family protein
AT4G39640	-1.74611	6.22558e-09	9.82331e-08	509	545	625	142	204	144	560	163	GGT1__gamma-glutamyl transpeptidase 1
AT2G18690	-1.74394	1.6433e-06	7.7294e-06	67	80	83	24	21	22	77	22
AT2G30040	-1.7435	1.14033e-08	1.53889e-07	221	261	256	69	80	67	246	72	MAPKKK14__mitogen-activated protein kinase kinase kinase 14
AT2G22920	-1.74342	7.26027e-07	3.93098e-06	166	208	163	66	50	42	179	53	FPT1_SCPL12__serine carboxypeptidase-like 12
AT1G67900	-1.74261	1.28685e-09	3.23572e-08	701	797	851	192	267	228	783	229	Phototropic-responsive NPH3 family protein
AT4G13510	-1.7426	1.57371e-05	5.23862e-05	1916	2566	3074	605	929	660	2519	731	AMT1;1_ATAMT1_ATAMT1;1__ammonium transporter 1;1
AT5G48490	-1.74149	4.00912e-08	3.99008e-07	295	368	418	82	126	107	360	105	DIR1-like__Bifunctional inhibitor/lipid-transfer protein/seed storage 2S albumin superfamily protein
AT5G02540	-1.74024	4.75178e-08	4.5525e-07	283	234	263	75	85	70	260	77	NAD(P)-binding Rossmann-fold superfamily protein
AT2G24580	-1.73931	1.33823e-09	3.33054e-08	655	767	862	211	268	190	761	223	FAD-dependent oxidoreductase family protein
AT3G55230	-1.73897	0.00445498	0.00766639	366	770	733	173	251	120	623	181	Disease resistance-responsive (dirigent-like protein) family protein
AT5G49740	-1.7386	3.53232e-08	3.64589e-07	285	315	336	86	116	73	312	92	ATFRO7_FRO7__ferric reduction oxidase 7
AT4G15765	-1.73752	2.54139e-07	1.70069e-06	199	173	210	45	62	64	194	57	FAD/NAD(P)-binding oxidoreductase family protein
AT4G39940	-1.7348	6.74394e-12	6.67102e-10	1517	1534	1805	503	474	453	1619	477	AKN2_APK2__APS-kinase 2
AT2G39250	-1.7347	3.18607e-10	1.17145e-08	432	483	512	135	147	138	476	140	SNZ__Integrase-type DNA-binding superfamily protein
AT4G12520	-1.73317	8.12682e-05	0.000218287	665	1200	1250	346	313	251	1038	303	Bifunctional inhibitor/lipid-transfer protein/seed storage 2S albumin superfamily protein
AT2G36830	-1.7305	5.55316e-06	2.12853e-05	7156	7973	10437	2374	3263	1881	8522	2506	GAMMA-TIP_GAMMA-TIP1_TIP1;1__gamma tonoplast intrinsic protein
AT2G43550	-1.72961	9.20822e-12	8.43881e-10	2316	2394	2792	726	788	702	2501	739	Scorpion toxin-like knottin superfamily protein
AT4G19380	-1.72861	1.23484e-09	3.12916e-08	418	443	438	125	126	134	433	128	Long-chain fatty alcohol dehydrogenase family protein
AT1G76110	-1.72714	7.80514e-09	1.16536e-07	512	549	616	135	165	195	559	165	HMG (high mobility group) box protein with ARID/BRIGHT DNA-binding domain
AT3G45070	-1.72551	4.18122e-06	1.68241e-05	184	186	162	74	48	37	177	53	AtSULT202B1_SULT202B1__P-loop containing nucleoside triphosphate hydrolases superfamily protein
AT5G04370	-1.72513	0.000212349	0.000507488	33	61	42	12	9	19	45	13	NAMT1__S-adenosyl-L-methionine-dependent methyltransferases superfamily protein
AT5G54510	-1.72374	2.35634e-10	9.39478e-09	1268	1393	1557	377	399	472	1406	416	DFL1_GH3.6__Auxin-responsive GH3 family protein
AT4G20390	-1.72368	1.61648e-07	1.18512e-06	294	389	455	125	131	80	379	112	CASPL1B2__Uncharacterised protein family (UPF0497)
AT2G45470	-1.72276	3.57956e-08	3.67324e-07	6609	6708	8014	2032	2623	1686	7110	2114	AGP8_FLA8__FASCICLIN-like arabinogalactan protein 8
AT2G40520	-1.72272	3.24928e-07	2.0654e-06	120	113	131	38	33	37	121	36	Nucleotidyltransferase family protein
AT1G24320	-1.72148	1.24378e-05	4.27017e-05	56	65	61	18	23	13	61	18	Six-hairpin glycosidases superfamily protein
AT5G62280	-1.71882	1.15686e-08	1.55473e-07	323	416	518	111	135	125	419	124	Protein of unknown function (DUF1442)
AT2G46690	-1.71834	7.09927e-10	2.09294e-08	651	823	888	214	228	258	787	233	SAUR32__SAUR-like auxin-responsive protein family
AT3G22060	-1.7181	3.06979e-05	9.31935e-05	140	176	262	42	81	47	193	57	Receptor-like protein kinase-related family protein
AT2G28630	-1.71623	4.99184e-06	1.95059e-05	199	192	270	44	90	62	220	65	KCS12__3-ketoacyl-CoA synthase 12
AT5G48070	-1.71608	2.82591e-07	1.85042e-06	242	233	196	77	66	59	224	67	ATXTH20_XTH20__xyloglucan endotransglucosylase/hydrolase 20
AT1G18570	-1.71514	1.11061e-06	5.58084e-06	172	228	263	51	59	86	221	65	AtMYB51_BW51A_BW51B_HIG1_MYB51__myb domain protein 51
AT1G78230	-1.71477	2.90791e-07	1.89014e-06	163	193	205	44	70	53	187	56	Outer arm dynein light chain 1 protein
AT1G72890	-1.71132	2.0416e-07	1.42546e-06	185	185	238	47	65	69	203	60	Disease resistance protein (TIR-NBS class)
AT1G51700	-1.71099	3.79797e-08	3.83425e-07	224	230	305	65	87	74	253	75	ADOF1_DOF1__DOF zinc finger protein 1
AT3G20395	-1.71098	0.00033232	0.000753451	56	91	100	11	36	26	82	24	RING/U-box superfamily protein
AT1G70985	-1.71023	1.60298e-06	7.58184e-06	79	87	88	28	26	22	85	25	hydroxyproline-rich glycoprotein family protein
AT4G00950	-1.7101	1.16195e-07	9.12884e-07	575	593	598	134	209	187	589	177	MEE47__Protein of unknown function (DUF688)
AT1G13080	-1.71002	5.31838e-10	1.68794e-08	538	547	633	196	166	153	573	172	CYP71B2__cytochrome P450, family 71, subfamily B, polypeptide 2
AT1G67920	-1.70929	4.82559e-05	0.000138635	35	50	46	13	17	9	44	13
AT2G30540	-1.70673	3.80322e-08	3.83609e-07	171	209	243	67	56	63	208	62	Thioredoxin superfamily protein
AT5G58660	-1.70671	1.4193e-06	6.87835e-06	93	91	117	28	36	26	100	30	2-oxoglutarate (2OG) and Fe(II)-dependent oxygenase superfamily protein
AT2G41730	-1.70601	1.39571e-05	4.72521e-05	57	68	94	16	27	22	73	22
AT1G52750	-1.70599	1.17462e-09	3.02375e-08	363	370	401	110	120	111	378	114	alpha/beta-Hydrolases superfamily protein
AT1G13260	-1.70288	4.65975e-08	4.48196e-07	2116	2828	3504	744	883	888	2816	838	AtRAV1_EDF4_RAV1__related to ABI3/VP1 1
AT3G15950	-1.70208	1.17864e-09	3.0301e-08	14198	15396	16405	4491	5317	4077	15333	4628	NAI2__DNA topoisomerase-related
AT3G20100	-1.69736	1.96645e-09	4.3202e-08	418	518	545	166	156	125	494	149	CYP705A19__cytochrome P450, family 705, subfamily A, polypeptide 19
AT1G18265	-1.69733	1.1056e-07	8.79338e-07	171	171	176	59	53	45	173	52	Protein of unknown function, DUF593
AT3G61410	-1.69597	3.3307e-05	0.000100054	50	91	86	18	30	20	76	23
AT1G68530	-1.69537	1.29586e-07	9.92575e-07	6736	6299	7489	1684	2533	2001	6841	2073	AtCUT1_CER6_CUT1_G2_KCS6_POP1__3-ketoacyl-CoA synthase 6
AT4G04750	-1.69496	6.30918e-07	3.50476e-06	182	179	192	66	64	38	184	56	Major facilitator superfamily protein
AT4G36900	-1.69224	1.08505e-05	3.7934e-05	141	86	117	34	41	30	115	35	DEAR4_RAP2.10__related to AP2 10
AT5G24290	-1.69223	4.62336e-09	7.917e-08	566	615	649	153	218	184	610	185	MEB2__Vacuolar iron transporter (VIT) family protein
AT3G04140	-1.69115	7.44876e-08	6.4427e-07	258	262	268	79	98	63	263	80	Ankyrin repeat family protein
AT5G55170	-1.69109	8.73262e-05	0.000232318	38	55	57	12	11	22	50	15	ATSUMO3_SUM3_SUMO 3_SUMO3__small ubiquitin-like modifier 3
AT4G00750	-1.69056	2.75435e-09	5.51634e-08	420	465	605	148	169	133	497	150	S-adenosyl-L-methionine-dependent methyltransferases superfamily protein
AT5G22310	-1.68919	3.73984e-06	1.53106e-05	210	269	339	82	58	106	273	82
AT1G52270	-1.68899	9.27756e-07	4.81085e-06	169	192	186	40	58	68	182	55
AT5G61270	-1.68691	2.81592e-08	3.02996e-07	590	605	710	153	238	188	635	193	PIF7__phytochrome-interacting factor7
AT5G58860	-1.68614	7.79873e-07	4.16709e-06	734	899	998	270	335	195	877	267	CYP86_CYP86A1_HORST__cytochrome P450, family 86, subfamily A, polypeptide 1
AT1G49320	-1.68522	1.04361e-07	8.37597e-07	220	187	247	62	62	75	218	66	ATUSPL1_USPL1__unknown seed protein like 1
AT1G77380	-1.68426	2.86263e-07	1.86819e-06	161	153	146	50	47	44	153	47	AAP3_ATAAP3__amino acid permease 3
AT1G76620	-1.68262	0.000102098	0.000266093	131	101	97	29	23	49	110	34	Protein of unknown function, DUF547
AT3G46370	-1.68134	5.2993e-07	3.04355e-06	126	149	151	39	54	37	142	43	Leucine-rich repeat protein kinase family protein
AT2G23030	-1.68091	2.02273e-08	2.38168e-07	225	257	257	86	67	73	246	75	SNRK2-9_SNRK2.9__SNF1-related protein kinase 2.9
AT5G05840	-1.67958	3.78661e-06	1.54825e-05	158	162	127	47	57	34	149	46	Protein of unknown function (DUF620)
AT3G20460	-1.67939	0.000512181	0.0011064	30	34	38	17	10	4	34	10	Major facilitator superfamily protein
AT2G23590	-1.679	5.74549e-08	5.27378e-07	184	171	225	56	62	59	193	59	ATMES8_MES8__methyl esterase 8
AT1G09380	-1.67846	0.0041863	0.00724947	42	34	52	27	6	6	43	13	UMAMIT25__nodulin MtN21 /EamA-like transporter family protein
AT5G42250	-1.67723	4.99022e-08	4.73901e-07	711	913	925	277	307	197	850	260	Zinc-binding alcohol dehydrogenase family protein
AT2G08480	-1.67703	8.59028e-06	3.09768e-05	89	74	127	27	26	35	97	29
AT5G03120	-1.67644	1.95701e-06	8.92285e-06	196	222	216	45	64	85	211	65
AT5G19410	-1.67606	0.000463329	0.00101209	83	103	97	45	31	11	94	29	ABCG23__ABC-2 type transporter family protein
AT3G05936	-1.67587	0.000168468	0.000413675	52	46	70	8	22	21	56	17
AT5G56100	-1.67451	4.1518e-09	7.34712e-08	418	421	587	138	142	155	475	145	glycine-rich protein / oleosin
AT1G30760	-1.67422	4.49417e-05	0.000130247	64	61	67	29	18	12	64	20	AtBBE-like 13__FAD-binding Berberine family protein
AT1G75900	-1.67364	1.41809e-08	1.80734e-07	341	314	342	95	99	113	332	102	GDSL-like Lipase/Acylhydrolase superfamily protein
AT1G33610	-1.67296	1.41403e-07	1.0635e-06	157	216	239	73	58	56	204	62	Leucine-rich repeat (LRR) family protein
AT1G32583	-1.67116	5.43887e-05	0.00015367	43	31	47	13	11	13	40	12
AT5G54145	-1.67096	2.39464e-07	1.6265e-06	335	367	304	91	96	124	335	104
AT1G76870	-1.6709	2.33375e-05	7.37079e-05	93	96	73	20	28	33	87	27
AT2G37640	-1.67003	9.32789e-09	1.32875e-07	1693	1485	1841	446	590	512	1673	516	ATEXP3_ATEXPA3_ATHEXP ALPHA 1.9_EXP3_EXPA3__Barwin-like endoglucanases superfamily protein
AT4G18970	-1.6695	1.29128e-10	6.04886e-09	1301	1570	1523	415	484	455	1465	451	GDSL-like Lipase/Acylhydrolase superfamily protein
AT3G18050	-1.66915	2.08739e-06	9.40724e-06	2807	2901	3433	798	1218	800	3047	939
AT3G50750	-1.6687	7.05825e-09	1.07878e-07	363	397	439	104	142	123	400	123	BEH1__BES1/BZR1 homolog 1
AT3G06880	-1.66843	2.90676e-09	5.7274e-08	1441	1365	1480	382	507	437	1429	442	Transducin/WD40 repeat-like superfamily protein
AT1G19380	-1.66784	3.06718e-05	9.31603e-05	43	41	53	15	17	10	46	14	Protein of unknown function (DUF1195)
AT3G45700	-1.66644	0.000344264	0.000777006	104	197	179	32	74	41	160	49	NPF2.4__Major facilitator superfamily protein
AT5G13400	-1.66351	6.60539e-09	1.02402e-07	610	672	664	192	245	167	649	201	Major facilitator superfamily protein
AT4G08620	-1.66216	0.000462117	0.00100967	25	38	52	6	17	12	38	12	SULTR1;1__sulphate transporter 1;1
AT2G28780	-1.66083	1.15667e-09	2.9894e-08	745	795	1080	297	240	270	873	269
AT3G50740	-1.66061	9.94076e-09	1.3929e-07	1493	1398	1887	431	578	468	1593	492	UGT72E1__UDP-glucosyl transferase 72E1
AT5G44550	-1.66009	5.91293e-06	2.2448e-05	458	474	628	205	173	105	520	161	CASPL1B1__Uncharacterised protein family (UPF0497)
AT1G05690	-1.65926	3.71205e-05	0.000109951	34	46	40	13	11	13	40	12	BT3__BTB and TAZ domain protein 3
AT1G60590	-1.65857	6.51691e-07	3.60474e-06	99	116	114	33	37	32	110	34	Pectin lyase-like superfamily protein
AT5G44260	-1.65836	1.40308e-05	4.74685e-05	177	170	320	54	72	78	222	68	AtTZF5_TZF5__Zinc finger C-x8-C-x5-C-x3-H type family protein
AT2G42380	-1.65653	1.06319e-09	2.78473e-08	433	473	576	165	139	155	494	153	ATBZIP34_BZIP34__Basic-leucine zipper (bZIP) transcription factor family protein
AT1G70210	-1.65533	2.00627e-07	1.40634e-06	767	731	756	206	211	286	751	234	ATCYCD1;1_CYCD1;1__CYCLIN D1;1
AT1G75880	-1.65388	1.35456e-06	6.63892e-06	141	126	158	40	37	55	142	44	SGNH hydrolase-type esterase superfamily protein
AT1G67810	-1.65311	7.94182e-07	4.23195e-06	121	191	189	46	58	51	167	52	SUFE2__sulfur E2
AT4G37800	-1.65301	6.89671e-08	6.08403e-07	4864	5148	5068	1397	1946	1380	5027	1574	XTH7__xyloglucan endotransglucosylase/hydrolase 7
AT1G29660	-1.65275	1.35999e-08	1.75977e-07	1984	2456	2452	673	867	609	2297	716	GDSL-like Lipase/Acylhydrolase superfamily protein
AT2G37180	-1.65187	3.16865e-09	6.04182e-08	453	620	713	185	191	177	595	184	PIP2;3_PIP2C_RD28__Aquaporin-like superfamily protein
AT5G57170	-1.65058	8.44171e-10	2.35781e-08	699	775	713	236	244	206	729	229	Tautomerase/MIF superfamily protein
AT3G22565	-1.65045	0.000111781	0.000288324	32	37	34	11	14	7	34	11
AT4G23260	-1.65044	1.36558e-07	1.03545e-06	235	240	219	78	81	59	231	73	CRK18__cysteine-rich RLK (RECEPTOR-like protein kinase) 18
AT2G30840	-1.65001	8.29532e-07	4.38911e-06	148	192	175	69	50	42	172	54	2-oxoglutarate (2OG) and Fe(II)-dependent oxygenase superfamily protein
AT4G05110	-1.64876	0.000123012	0.000313474	34	40	32	8	14	11	35	11	ATENT6_ENT6__equilibrative nucleoside transporter 6
AT2G23770	-1.64836	3.74119e-09	6.81988e-08	269	323	327	96	97	94	306	96	AtLYK4_LYK4__protein kinase family protein / peptidoglycan-binding LysM domain-containing protein
AT3G62930	-1.64746	7.90387e-07	4.21403e-06	235	253	320	59	89	103	269	84	GRXS6__Thioredoxin superfamily protein
AT3G48320	-1.64601	5.72853e-08	5.2636e-07	209	213	246	63	83	63	223	70	CYP71A21__cytochrome P450, family 71, subfamily A, polypeptide 21
AT4G34770	-1.64476	1.97335e-05	6.36351e-05	40	48	57	13	15	17	48	15	SAUR1__SAUR-like auxin-responsive protein family
AT5G01490	-1.64202	0.000312988	0.00071436	47	53	77	13	31	11	59	18	ATCAX4_CAX4__cation exchanger 4
AT5G23480	-1.64157	7.19879e-06	2.66242e-05	68	85	70	21	24	25	74	23	SWIB/MDM2 domain;Plus-3;GYF
AT1G19530	-1.64077	0.00771855	0.0125773	106	100	142	66	12	31	116	36
AT2G44210	-1.64047	2.21001e-10	8.99091e-09	1243	1385	1486	391	495	407	1371	431	Protein of Unknown Function (DUF239)
AT1G52000	-1.63809	3.52195e-07	2.20328e-06	142	130	143	46	46	39	138	44	Mannose-binding lectin superfamily protein
AT5G06740	-1.63809	4.81383e-06	1.89484e-05	67	92	83	29	25	22	81	25	LecRK-S.5__Concanavalin A-like lectin protein kinase family protein
AT4G36220	-1.63728	4.63213e-09	7.92506e-08	2998	2968	3281	991	1146	789	3082	975	CYP84A1_FAH1__ferulic acid 5-hydroxylase 1
AT4G33220	-1.63725	3.46998e-09	6.46458e-08	1715	1713	1768	474	634	535	1732	548	ATPME44_PME44__pectin methylesterase 44
AT2G38210	-1.63655	7.15845e-07	3.88246e-06	165	162	188	56	41	65	172	54	PDX1L4__putative PDX1-like protein 4
AT1G22370	-1.63648	7.69877e-10	2.2074e-08	464	524	603	155	182	163	530	167	AtUGT85A5_UGT85A5__UDP-glucosyl transferase 85A5
AT5G41900	-1.63646	2.25222e-05	7.14571e-05	51	57	68	16	15	24	59	18	alpha/beta-Hydrolases superfamily protein
AT2G39200	-1.63586	1.24755e-05	4.28163e-05	165	316	330	98	74	81	270	84	ATMLO12_MLO12__Seven transmembrane MLO family protein
AT3G59340	-1.63552	4.27677e-08	4.20704e-07	357	384	424	136	143	89	388	123	Eukaryotic protein of unknown function (DUF914)
AT1G34420	-1.63502	1.98256e-06	9.02033e-06	82	104	110	31	36	26	99	31	leucine-rich repeat transmembrane protein kinase family protein
AT4G05100	-1.63253	2.23286e-05	7.10047e-05	51	61	53	16	15	21	55	17	AtMYB74_MYB74__myb domain protein 74
AT5G38980	-1.63222	5.81148e-11	3.20723e-09	1573	1710	1771	498	544	557	1685	533
AT3G42800	-1.63181	8.46929e-07	4.4654e-06	129	133	143	35	52	41	135	43
AT5G43760	-1.63107	5.53273e-10	1.73617e-08	3638	4042	4071	1104	1402	1218	3917	1241	KCS20__3-ketoacyl-CoA synthase 20
AT2G38470	-1.63049	0.000750276	0.00155423	215	346	565	103	127	119	375	116	ATWRKY33_WRKY33__WRKY DNA-binding protein 33
AT1G02610	-1.62924	0.0013238	0.00257634	80	153	192	25	46	61	142	44	RING/FYVE/PHD zinc finger superfamily protein
AT4G27860	-1.62913	8.81739e-11	4.53363e-09	1785	1849	1971	587	661	533	1868	594	MEB1__vacuolar iron transporter (VIT) family protein
AT3G32980	-1.62442	1.3455e-08	1.74798e-07	3533	4931	4895	1356	1650	1229	4453	1412	Peroxidase superfamily protein
AT1G25400	-1.62418	0.00475815	0.00813137	300	497	742	107	186	186	513	160
AT5G33370	-1.62393	1.86123e-06	8.56027e-06	142	162	134	59	40	41	146	47	CUS2__GDSL-like Lipase/Acylhydrolase superfamily protein
AT3G28130	-1.62315	9.87428e-09	1.38795e-07	362	370	347	122	110	113	360	115	UMAMIT44__nodulin MtN21 /EamA-like transporter family protein
AT2G36890	-1.62299	2.33797e-06	1.03451e-05	191	226	216	95	58	49	211	67	ATMYB38_BIT1_MYB38_RAX2__Duplicated homeodomain-like superfamily protein
AT5G26280	-1.62213	1.50506e-09	3.60308e-08	20503	23892	23194	6787	7545	7217	22530	7183	TRAF-like family protein
AT3G27690	-1.62199	7.39777e-07	3.98978e-06	11508	11468	13020	3460	4981	3058	11999	3833	LHCB2_LHCB2.3_LHCB2.4__photosystem II light harvesting complex gene 2.3
AT3G21530	-1.61937	2.16749e-08	2.5067e-07	353	391	400	101	144	120	381	122	DNAse I-like superfamily protein
AT1G06740	-1.61872	0.140066	0.175834	74	88	45	19	48	0	69	22	MUG3
AT3G57540	-1.61679	4.43835e-06	1.77125e-05	70	94	94	30	23	29	86	27	AtREM4.1_REM4.1__Remorin family protein
AT5G16030	-1.61633	2.66365e-07	1.76553e-06	2279	2388	2468	612	913	760	2378	762
AT4G02090	-1.6158	0.00134826	0.00261923	39	96	100	18	38	18	78	25
AT4G39770	-1.61314	1.49725e-07	1.11405e-06	151	163	204	52	53	60	173	55	TPPH__Haloacid dehalogenase-like hydrolase (HAD) superfamily protein
AT3G20660	-1.61228	2.5526e-06	1.11405e-05	127	172	198	39	67	52	166	53	AtOCT4_OCT4__organic cation/carnitine transporter4
AT4G16983	-1.61065	1.3542e-08	1.75586e-07	2108	1885	2125	595	771	607	2039	658
AT3G47430	-1.61048	1.66124e-09	3.84473e-08	431	424	513	150	159	130	456	146	PEX11B__peroxin 11B
AT4G23990	-1.61007	2.20111e-06	9.84237e-06	113	110	109	39	40	28	111	36	ATCSLG3_CSLG3__cellulose synthase like G3
AT4G21760	-1.60943	0.000347429	0.000783425	34	32	34	17	7	8	33	11	BGLU47__beta-glucosidase 47
AT3G26690	-1.60893	2.81741e-08	3.02996e-07	399	524	578	191	131	158	500	160	ATNUDT13_ATNUDX13_NUDX13__nudix hydrolase homolog 13
AT5G07390	-1.60798	1.39468e-06	6.78679e-06	88	95	114	29	34	32	99	32	ATRBOHA_RBOHA__respiratory burst oxidase homolog A
AT1G29510	-1.60762	8.08274e-06	2.93914e-05	102	140	119	30	52	34	120	39	SAUR67__SAUR-like auxin-responsive protein family
AT2G06850	-1.60748	8.24608e-09	1.21189e-07	9619	10680	11118	2786	3788	3525	10472	3366	EXGT-A1_EXT_XTH4__xyloglucan endotransglucosylase/hydrolase 4
AT4G13660	-1.60694	7.21191e-09	1.09796e-07	417	597	619	190	175	158	544	174	ATPRR2_PRR2__pinoresinol reductase 2
AT1G13110	-1.60687	8.44818e-10	2.35781e-08	3279	3769	4027	1040	1366	1153	3692	1186	CYP71B7__cytochrome P450, family 71 subfamily B, polypeptide 7
AT3G15356	-1.60684	4.81936e-10	1.56005e-08	696	846	969	246	289	269	837	268	Legume lectin family protein
AT5G04530	-1.60523	8.81552e-09	1.27345e-07	1966	2149	2201	584	812	642	2105	679	KCS19__3-ketoacyl-CoA synthase 19
AT2G23540	-1.60377	2.78113e-06	1.19611e-05	581	753	704	273	232	154	679	220	GDSL-like Lipase/Acylhydrolase superfamily protein
AT4G13195	-1.60355	2.1899e-05	6.97526e-05	46	48	49	18	15	13	48	15	CLE44__CLAVATA3/ESR-RELATED 44
AT5G13370	-1.60273	1.97242e-07	1.3866e-06	820	991	1096	244	372	318	969	311	Auxin-responsive GH3 family protein
AT1G53340	-1.60113	0.00018855	0.000457	37	89	84	24	26	17	70	22	Cysteine/Histidine-rich C1 domain family protein
AT4G22980	-1.59985	7.07116e-06	2.61919e-05	84	90	106	22	33	35	93	30
AT1G78930	-1.5993	1.15305e-06	5.77473e-06	185	143	161	53	49	57	163	53	Mitochondrial transcription termination factor family protein
AT1G55152	-1.59741	0.00710221	0.0116855	198	173	181	62	23	94	184	60
AT4G03510	-1.59595	6.14497e-06	2.31798e-05	1442	1946	2230	496	592	715	1873	601	ATRMA1_RMA1__RING membrane-anchor 1
AT2G42870	-1.59058	5.24022e-07	3.01494e-06	177	171	223	48	71	66	190	62	HLH1_PAR1__phy rapidly regulated 1
AT2G15970	-1.59017	3.0718e-09	5.95079e-08	10458	10415	10140	3595	3624	2959	10338	3393	ATCOR413-PM1_ATCYP19_COR413-PM1_FL3-5A3_WCOR413_WCOR413-LIKE__cold regulated 413 plasma membrane 1
AT1G58270	-1.58994	6.42988e-10	1.96321e-08	1968	2449	2472	873	717	654	2296	748	ZW9__TRAF-like family protein
AT1G49750	-1.58792	4.95516e-10	1.59882e-08	2117	2187	2183	699	801	626	2162	709	Leucine-rich repeat (LRR) family protein
AT5G40590	-1.58716	4.19794e-06	1.68845e-05	110	138	188	61	44	36	145	47	Cysteine/Histidine-rich C1 domain family protein
AT2G31020	-1.58612	7.88061e-09	1.17318e-07	324	431	431	121	140	125	395	129	ORP1A__OSBP(oxysterol binding protein)-related protein 1A
AT4G15690	-1.58548	9.42573e-06	3.3561e-05	144	150	174	36	45	71	156	51	GRXS5__Thioredoxin superfamily protein
AT1G13500	-1.58492	0.00044538	0.000977243	51	35	49	20	7	17	45	15	Protein of unknown function (DUF1262)
AT2G37970	-1.58345	1.45528e-08	1.8451e-07	439	572	715	186	209	165	575	187	AtHBP2_HBP2_SOUL-1__SOUL heme-binding family protein
AT5G13210	-1.58342	2.9122e-05	8.89361e-05	56	62	73	14	24	24	64	21	Uncharacterised conserved protein UCP015417, vWA
AT5G65390	-1.58233	3.86702e-06	1.57419e-05	375	309	552	156	138	108	412	134	AGP7__arabinogalactan protein 7
AT1G29920	-1.58184	1.74529e-06	8.11514e-06	95278	90564	125108	30307	44745	26550	103650	33867	AB165_CAB2_LHCB1.1__chlorophyll A/B-binding protein 2
AT1G09240	-1.58061	8.38251e-07	4.42803e-06	102	122	128	43	34	38	117	38	ATNAS3_NAS3__nicotianamine synthase 3
AT1G04040	-1.57932	1.83019e-10	7.8793e-09	4694	5762	6351	1878	1932	1686	5602	1832	HAD superfamily, subfamily IIIB acid phosphatase
AT2G45960	-1.57913	8.18359e-07	4.33706e-06	12456	15469	17308	4261	6380	4144	15078	4928	ATHH2_PIP1;2_PIP1B_TMP-A__plasma membrane intrinsic protein 1B
AT3G49845	-1.57892	3.88026e-05	0.000114379	120	232	272	73	74	55	208	67	AthCYSTM10_WIH3
AT4G12320	-1.57746	2.84134e-09	5.61554e-08	3242	3191	3279	1161	1172	879	3237	1071	CYP706A6__cytochrome P450, family 706, subfamily A, polypeptide 6
AT3G27650	-1.5771	0.000107133	0.000277731	44	45	55	11	23	13	48	16	LBD25__LOB domain-containing protein 25
AT4G26830	-1.57708	1.24142e-05	4.26284e-05	68	61	69	25	18	22	66	22	O-Glycosyl hydrolases family 17 protein
AT1G60130	-1.57643	0.000133765	0.000337128	33	35	33	9	10	14	34	11	Mannose-binding lectin superfamily protein
AT2G41990	-1.57583	4.13332e-07	2.49755e-06	417	455	524	120	200	138	465	153	CC3
AT5G44490	-1.57575	7.30233e-07	3.94731e-06	133	139	141	54	39	43	138	45	FBD, F-box, Skp2-like and Leucine Rich Repeat domains containing protein
AT2G47930	-1.57313	6.27939e-08	5.64942e-07	341	327	338	111	132	90	335	111	AGP26_ATAGP26__arabinogalactan protein 26
AT4G33050	-1.57255	1.22917e-07	9.52022e-07	269	325	422	92	131	109	339	111	AtIQM1_EDA39_IQM1__calmodulin-binding family protein
AT5G28630	-1.57153	6.04308e-05	0.000168207	77	97	101	17	33	40	92	30	glycine-rich protein
AT1G20190	-1.57068	3.14785e-08	3.31759e-07	700	750	851	225	319	215	767	253	ATEXP11_ATEXPA11_ATHEXP ALPHA 1.14_EXP11_EXPA11__expansin 11
AT4G22080	-1.5704	0.000121699	0.000310655	66	114	84	25	42	20	88	29	RHS14__root hair specific 14
AT1G21130	-1.56896	1.06543e-08	1.46521e-07	8874	9656	10379	2623	3625	3293	9636	3180	IGMT4__O-methyltransferase family protein
AT5G04330	-1.56881	2.89398e-06	1.23255e-05	91	95	92	34	30	28	93	31	CYP84A4__Cytochrome P450 superfamily protein
AT2G18560	-1.56779	9.00127e-10	2.46014e-08	578	564	733	198	212	208	625	206	UDP-Glycosyltransferase superfamily protein
AT5G47550	-1.56636	2.54993e-05	7.9543e-05	423	315	479	117	179	107	406	134	CYS5__Cystatin/monellin superfamily protein
AT5G64410	-1.56608	5.24607e-08	4.92438e-07	591	629	678	164	251	213	633	209	ATOPT4_OPT4__oligopeptide transporter 4
AT5G26920	-1.56385	0.000122007	0.000311197	38	47	84	17	18	20	56	18	CBP60G__Cam-binding protein 60-like G
AT1G05300	-1.56285	6.86652e-08	6.06014e-07	175	183	216	69	59	62	191	63	ZIP5__zinc transporter 5 precursor
AT4G16563	-1.56223	2.309e-08	2.61906e-07	207	261	282	88	81	79	250	83	Eukaryotic aspartyl protease family protein
AT2G36380	-1.5612	4.01564e-08	3.99453e-07	3812	4360	4973	1400	1780	1181	4382	1454	ABCG34_AtABCG34_ATPDR6_PDR6__pleiotropic drug resistance 6
AT5G39090	-1.56082	0.000315405	0.000719203	30	40	49	12	8	19	40	13	HXXXD-type acyl-transferase family protein
AT5G02760	-1.5605	2.80616e-09	5.58539e-08	537	588	663	173	225	195	596	198	APD7_SSPP__Protein phosphatase 2C family protein
AT1G77855	-1.55871	5.67407e-05	0.000159324	65	61	57	15	27	19	61	20
AT5G52790	-1.55807	0.000234203	0.000553336	41	90	59	27	19	17	63	21	CBS domain-containing protein with a domain of unknown function (DUF21)
AT5G16980	-1.55788	5.58043e-08	5.16029e-07	325	416	361	142	125	101	367	123	Zinc-binding dehydrogenase family protein
AT1G51640	-1.55776	0.0618284	0.0834731	42	52	42	0	20	25	45	15	ATEXO70G2_EXO70G2__exocyst subunit exo70 family protein G2
AT5G57010	-1.55725	0.00021884	0.000521083	42	28	48	13	10	16	39	13	calmodulin-binding family protein
AT1G67030	-1.55642	3.70883e-09	6.78629e-08	398	496	588	177	155	159	494	164	ZFP6__zinc finger protein 6
AT4G32950	-1.55477	5.8112e-07	3.28145e-06	147	146	176	54	43	59	156	52	Protein phosphatase 2C family protein
AT1G22160	-1.55466	0.000109889	0.000284044	62	61	57	19	13	28	60	20	Protein of unknown function (DUF581)
AT1G08890	-1.55381	8.83805e-09	1.27481e-07	645	633	591	197	226	205	623	209	Major facilitator superfamily protein
AT1G06830	-1.55297	2.70898e-05	8.3603e-05	258	263	215	111	58	79	245	83	CEPD1__Glutaredoxin family protein
AT5G38865	-1.55179	1.01229e-05	3.57492e-05	130	137	143	31	63	43	137	46
AT3G53960	-1.55133	5.717e-08	5.2625e-07	181	234	245	79	74	67	220	73	Major facilitator superfamily protein
AT5G45830	-1.55125	2.19543e-05	6.99058e-05	48	57	57	20	20	14	54	18	ATDOG1_DOG1_GAAS5_GSQ5__delay of germination 1
AT1G48480	-1.55116	7.96757e-10	2.25827e-08	1315	1468	1695	449	582	463	1493	498	RKL1__receptor-like kinase 1
AT1G21590	-1.54518	2.13453e-10	8.75695e-09	1447	1456	1457	501	516	455	1453	491	Protein kinase protein with adenine nucleotide alpha hydrolases-like domain
AT5G59130	-1.54416	8.00225e-07	4.256e-06	628	643	669	219	276	160	647	218	Subtilase family protein
AT1G62510	-1.54406	8.24736e-08	6.99989e-07	283	334	369	118	130	83	329	110	Bifunctional inhibitor/lipid-transfer protein/seed storage 2S albumin superfamily protein
AT4G01460	-1.54367	2.19582e-07	1.51123e-06	169	170	191	61	52	65	177	59	basic helix-loop-helix (bHLH) DNA-binding superfamily protein
AT1G50732	-1.54352	1.84376e-08	2.2029e-07	363	373	361	112	128	130	366	123
AT1G72940	-1.54267	7.69773e-08	6.61984e-07	192	231	261	79	67	83	228	76	Toll-Interleukin-Resistance (TIR) domain-containing protein
AT5G05400	-1.54204	4.82843e-07	2.81739e-06	156	195	196	70	67	47	182	61	LRR and NB-ARC domains-containing disease resistance protein
AT3G62410	-1.54067	2.49523e-09	5.13458e-08	4664	5355	6133	1641	2126	1659	5384	1809	CP12_CP12-2__CP12 domain-containing protein 2
AT4G18205	-1.54021	4.07719e-08	4.03926e-07	487	541	549	142	185	204	526	177	AtPUP21_PUP21__Nucleotide-sugar transporter family protein
AT2G18050	-1.53944	2.23387e-05	7.10138e-05	59	48	72	20	19	21	60	20	HIS1-3__histone H1-3
AT4G37530	-1.53898	1.73492e-06	8.0746e-06	282	381	478	138	151	93	380	127	Peroxidase superfamily protein
AT3G21781	-1.53751	0.000522333	0.00112559	28	58	33	14	12	14	40	13	other RNA
AT4G23250	-1.53743	1.4401e-07	1.07894e-06	215	194	211	66	75	69	207	70	CRK17_DUF26-21_EMB1290_RKC1__kinases;protein kinases
AT2G35880	-1.53633	2.22323e-10	9.00708e-09	1651	1824	1922	547	646	630	1799	608	TPX2 (targeting protein for Xklp2) protein family
AT4G16870	-1.5363	0.284695	0.332386	585	159	874	152	392	0	539	181	transposable element gene
AT1G28660	-1.53596	4.29225e-07	2.5681e-06	1672	1620	1653	454	609	614	1648	559	GDSL-like Lipase/Acylhydrolase superfamily protein
AT2G22870	-1.53582	4.33133e-08	4.24357e-07	408	436	415	122	169	136	420	142	EMB2001_EngB-1__P-loop containing nucleoside triphosphate hydrolases superfamily protein
AT3G16400	-1.53554	7.67013e-09	1.15206e-07	12405	12764	14183	4391	5208	3743	13117	4447	ATMLP-470_ATNSP1_NSP1__nitrile specifier protein 1
AT1G67110	-1.53521	4.92422e-05	0.000140949	242	199	299	120	60	70	247	83	CYP735A2__cytochrome P450, family 735, subfamily A, polypeptide 2
AT3G50140	-1.53383	0.000116656	0.00029947	73	85	53	24	30	18	70	24	Plant protein of unknown function (DUF247)
AT1G02620	-1.53271	0.000535164	0.00114993	33	48	47	8	23	12	43	14	Ras-related small GTP-binding family protein
AT3G59940	-1.53223	0.0150784	0.023056	2328	3217	3645	909	612	1549	3063	1023	AtKFB50_KFB50_KMD4__Galactose oxidase/kelch repeat superfamily protein
AT1G22350	-1.53144	2.91159e-07	1.8919e-06	210	197	265	63	89	75	224	76
AT1G18390	-1.53102	1.63484e-08	2.01507e-07	338	358	403	106	132	134	366	124	LRK10L1.1_LRK10L1.2__Protein kinase superfamily protein
AT2G40150	-1.53023	1.47516e-08	1.86061e-07	224	247	279	89	83	82	250	85	TBL28__TRICHOME BIREFRINGENCE-LIKE 28
AT3G14850	-1.53023	0.000150987	0.000375626	45	80	87	27	15	29	71	24	TBL41__TRICHOME BIREFRINGENCE-LIKE 41
AT5G62140	-1.52938	1.05139e-08	1.44795e-07	512	530	511	176	201	153	518	177
AT1G02360	-1.52896	5.78196e-09	9.2735e-08	421	508	576	153	192	164	502	170	Chitinase family protein
AT4G37410	-1.52516	3.60734e-09	6.64426e-08	6313	6522	7160	2417	2561	1856	6665	2278	CYP81F4__cytochrome P450, family 81, subfamily F, polypeptide 4
AT1G08230	-1.52466	8.70104e-08	7.27089e-07	271	241	270	83	87	97	261	89	Transmembrane amino acid transporter family protein
AT4G12290	-1.52458	3.26944e-08	3.42351e-07	261	274	358	103	113	87	298	101	Copper amine oxidase family protein
AT3G01440	-1.52382	4.0245e-09	7.17525e-08	1645	1788	1557	541	611	560	1663	571	PnsL3_PQL1_PQL2__PsbQ-like 1
AT1G76410	-1.52347	6.36332e-06	2.38833e-05	74	72	96	25	28	29	81	27	ATL8__RING/U-box superfamily protein
AT5G63590	-1.52168	5.65239e-08	5.21288e-07	195	232	226	80	75	68	218	74	ATFLS3_FLS3__flavonol synthase 3
AT1G19350	-1.52151	3.61603e-10	1.27655e-08	3004	2963	3411	968	1132	1102	3126	1067	BES1_BZR2__Brassinosteroid signalling positive regulator (BZR1) family protein
AT3G21510	-1.5201	6.67308e-10	2.00367e-08	763	940	907	281	323	288	870	297	AHP1__histidine-containing phosphotransmitter 1
AT5G52120	-1.51691	1.39268e-07	1.04946e-06	201	186	207	75	67	62	198	68	AtPP2-A14_PP2-A14__phloem protein 2-A14
AT4G37520	-1.51682	1.69354e-09	3.89468e-08	1088	1181	1617	492	437	394	1295	441	Peroxidase superfamily protein
AT3G52790	-1.51675	1.42609e-05	4.81771e-05	92	119	135	44	49	25	115	39	peptidoglycan-binding LysM domain-containing protein
AT4G15680	-1.51392	9.97452e-07	5.10434e-06	166	220	217	66	56	84	201	69	GRXS4__Thioredoxin superfamily protein
AT4G03585	-1.51361	3.26774e-05	9.83249e-05	1022	854	1027	259	419	322	968	333
AT4G32650	-1.51316	2.79664e-10	1.0665e-08	622	747	819	251	248	250	729	250	ATKC1_AtLKT1_KAT3_KC1__potassium channel in Arabidopsis thaliana 3
AT1G52040	-1.51268	4.0274e-06	1.62995e-05	160	146	137	41	60	52	148	51	ATMBP_MBP1__myrosinase-binding protein 1
AT5G62630	-1.51256	4.5751e-10	1.51367e-08	1196	1284	1300	436	486	381	1260	434	HIPL2__hipl2 protein precursor
AT3G59400	-1.51217	1.46723e-06	7.06672e-06	1746	1917	2082	647	827	504	1915	659	GUN4__enzyme binding;tetrapyrrole binding
AT3G05800	-1.51137	9.23205e-09	1.31799e-07	731	640	808	225	289	236	726	250	AIF1__AtBS1(activation-tagged BRI1 suppressor 1)-interacting factor 1
AT1G25425	-1.50955	1.4423e-05	4.86036e-05	67	74	71	30	22	21	71	24	CLE43__CLAVATA3/ESR-RELATED 43
AT3G25717	-1.50762	3.50471e-07	2.19531e-06	720	834	826	290	211	319	793	273	DVL6_RTFL16__ROTUNDIFOLIA like 16
AT2G30150	-1.50756	6.83501e-08	6.03506e-07	408	460	514	149	200	127	461	159	UDP-Glycosyltransferase superfamily protein
AT4G00165	-1.50714	3.69951e-10	1.30131e-08	1225	1268	1393	461	498	384	1295	448	Bifunctional inhibitor/lipid-transfer protein/seed storage 2S albumin superfamily protein
AT1G64000	-1.50651	8.09109e-05	0.000217417	33	37	47	13	16	11	39	13	ATWRKY56_WRKY56__WRKY DNA-binding protein 56
AT5G51780	-1.50641	2.12868e-08	2.47356e-07	287	332	373	99	125	117	331	114	basic helix-loop-helix (bHLH) DNA-binding superfamily protein
AT1G18200	-1.50513	9.3288e-06	3.32523e-05	104	91	124	48	32	30	106	37	AtRABA6b_RABA6b__RAB GTPase homolog A6B
AT4G29700	-1.50435	4.32215e-09	7.54591e-08	535	615	601	191	231	184	584	202	Alkaline-phosphatase-like family protein
AT3G59250	-1.50333	1.62062e-05	5.37274e-05	190	154	140	46	71	52	161	56	F-box/RNI-like superfamily protein
AT3G07010	-1.50278	3.08997e-10	1.14523e-08	1110	1224	1323	384	426	453	1219	421	Pectin lyase-like superfamily protein
AT1G19340	-1.50255	1.83429e-06	8.45431e-06	195	164	170	66	51	67	176	61	Methyltransferase MT-A70 family protein
AT1G24148	-1.50239	4.99889e-06	1.95256e-05	110	136	146	53	32	50	131	45
AT5G05320	-1.50234	8.57182e-05	0.00022857	110	108	131	24	38	58	116	40	FAD/NAD(P)-binding oxidoreductase family protein
AT1G65960	-1.4999	2.46326e-09	5.10149e-08	11986	12859	13651	4155	4995	4211	12832	4454	GAD2__glutamate decarboxylase 2
AT1G21140	-1.49965	4.62788e-05	0.000133625	224	204	216	50	106	68	215	75	AtVTL1_VTL1__Vacuolar iron transporter (VIT) family protein
AT2G46495	-1.49947	3.56759e-05	0.00010614	55	96	100	25	29	32	84	29	RING/U-box superfamily protein
AT1G54050	-1.4987	3.58183e-07	2.235e-06	150	147	180	50	58	57	159	55	HSP20-like chaperones superfamily protein
AT1G78850	-1.4983	4.09787e-08	4.05617e-07	4110	5171	5804	1670	2094	1451	5028	1738	MBL1__D-mannose binding lectin protein with Apple-like carbohydrate-binding domain
AT3G51642	-1.49771	0.000402008	0.000892246	60	44	48	27	12	14	51	18
AT3G16420	-1.49681	7.08422e-08	6.18505e-07	45273	49224	51783	15577	20650	14697	48760	16975	JAL30_PBP1_PBPI__PYK10-binding protein 1
AT5G57780	-1.49642	1.78008e-06	8.2473e-06	155	163	180	52	75	46	166	58	P1R1
AT1G14700	-1.49598	1.06231e-09	2.78473e-08	943	910	927	316	346	309	927	324	ATPAP3_PAP3__purple acid phosphatase 3
AT3G58120	-1.49517	1.04477e-09	2.76049e-08	1292	1290	1624	434	495	528	1402	486	ATBZIP61_BZIP61__Basic-leucine zipper (bZIP) transcription factor family protein
AT3G13760	-1.49511	3.70242e-06	1.51701e-05	86	113	131	45	36	33	110	38	Cysteine/Histidine-rich C1 domain family protein
AT4G02280	-1.49424	3.18969e-07	2.03462e-06	195	255	290	77	104	75	247	85	ATSUS3_SUS3__sucrose synthase 3
AT4G00910	-1.49299	7.32038e-07	3.95382e-06	272	326	273	129	94	82	290	102	Aluminium activated malate transporter family protein
AT2G28470	-1.49263	1.89725e-10	8.03732e-09	2363	2419	2483	875	898	769	2422	847	BGAL8__beta-galactosidase 8
AT3G13061	-1.49215	0.00145753	0.00280758	27	64	36	10	19	15	42	15	other RNA
AT3G58850	-1.49204	2.15482e-06	9.66199e-06	128	146	161	55	38	58	145	50	HLH2_PAR2__phy rapidly regulated 2
AT1G50590	-1.49159	0.000299702	0.000687579	46	64	66	17	32	12	59	20	RmlC-like cupins superfamily protein
AT3G01290	-1.49071	7.51198e-07	4.03489e-06	2130	2461	3310	760	1051	918	2634	910	AtHIR2_HIR2__SPFH/Band 7/PHB domain-containing membrane-associated protein family
AT3G01420	-1.49001	5.83121e-09	9.3218e-08	3368	3319	4721	1216	1478	1262	3803	1319	ALPHA-DOX1_DIOX1_DOX1_PADOX-1__Peroxidase superfamily protein
AT4G25960	-1.48917	2.6127e-06	1.1352e-05	1952	1925	2298	615	920	622	2058	719	ABCB2_PGP2__P-glycoprotein 2
AT2G32880	-1.48911	5.42267e-09	8.87997e-08	671	600	711	212	234	247	661	231	TRAF-like family protein
AT5G05580	-1.48911	1.97758e-10	8.28363e-09	2020	2362	2504	810	883	711	2295	801	AtFAD8_FAD8__fatty acid desaturase 8
AT5G40180	-1.48803	2.35309e-05	7.42224e-05	51	53	66	20	17	22	57	20
AT5G22390	-1.48801	1.42677e-06	6.90425e-06	142	186	190	53	54	73	173	60	Protein of unknown function (DUF3049)
AT1G60260	-1.48794	7.66092e-08	6.5911e-07	404	416	407	118	165	147	409	143	BGLU5__beta glucosidase 5
AT1G05570	-1.48617	6.10959e-10	1.88382e-08	2234	2366	2903	790	976	850	2501	872	ATGSL06_ATGSL6_CALS1_GSL06_GSL6__callose synthase 1
AT3G15200	-1.4861	0.000346138	0.000780785	34	38	46	21	9	11	39	14	Tetratricopeptide repeat (TPR)-like superfamily protein
AT3G16390	-1.48453	5.54246e-06	2.12588e-05	130	205	180	61	74	45	172	60	NSP3__nitrile specifier protein 3
AT5G13330	-1.48399	3.53426e-06	1.45761e-05	141	150	201	56	44	71	164	57	Rap2.6L__related to AP2 6l
AT4G37340	-1.48365	1.48677e-05	4.99098e-05	56	72	79	22	23	27	69	24	CYP81D3__cytochrome P450, family 81, subfamily D, polypeptide 3
AT5G45820	-1.48096	1.32012e-09	3.30657e-08	1065	1140	1194	411	453	333	1133	399	CIPK20_PKS18_SnRK3.6__CBL-interacting protein kinase 20
AT2G29330	-1.4803	1.18393e-05	4.09429e-05	103	92	115	46	37	26	103	36	TRI__tropinone reductase
AT3G52430	-1.47833	2.88957e-08	3.0956e-07	288	353	398	112	140	112	346	121	ATPAD4_PAD4__alpha/beta-Hydrolases superfamily protein
AT1G66970	-1.47743	5.48444e-08	5.09172e-07	2099	2392	2514	715	1006	745	2335	822	GDPDL1_SVL2__SHV3-like 2
AT3G16430	-1.47646	1.35143e-10	6.21115e-09	1698	1872	2060	628	731	623	1877	661	JAL31_PBPII__jacalin-related lectin 31
AT5G10150	-1.47624	3.07926e-07	1.98103e-06	369	466	528	122	181	174	454	159	Domain of unknown function (DUF966)
AT2G06925	-1.47603	1.82679e-09	4.10191e-08	991	1029	959	337	360	358	993	352	ATSPLA2-ALPHA_PLA2-ALPHA__Phospholipase A2 family protein
AT1G19610	-1.47564	0.000600842	0.00127545	25	28	36	6	14	11	30	10	LCR78_PDF1.4__Arabidopsis defensin-like protein
AT1G70280	-1.47555	6.99459e-10	2.07533e-08	781	952	961	304	351	294	898	316	NHL domain-containing protein
AT1G30360	-1.47522	3.62705e-08	3.70054e-07	12637	13446	14534	4213	5848	4280	13539	4780	ERD4__Early-responsive to dehydration stress protein (ERD4)
AT1G22250	-1.47061	1.71928e-06	8.01904e-06	195	198	219	67	57	92	204	72
AT4G13575	-1.47054	2.53793e-06	1.10964e-05	163	140	154	47	52	63	152	54
AT3G47620	-1.47053	4.81478e-10	1.56005e-08	1655	1672	2083	578	660	669	1803	636	AtTCP14_TCP14__TEOSINTE BRANCHED, cycloidea and PCF (TCP) 14
AT2G47750	-1.4704	7.27358e-07	3.93395e-06	129	137	171	52	58	44	146	51	GH3.9__putative indole-3-acetic acid-amido synthetase GH3.9
AT4G24050	-1.4703	9.76546e-07	5.018e-06	220	218	281	79	68	106	240	84	NAD(P)-binding Rossmann-fold superfamily protein
AT4G26530	-1.46811	6.29447e-06	2.36704e-05	10616	10972	14447	3732	5573	3419	12012	4241	AtFBA5_FBA5__Aldolase superfamily protein
AT1G64500	-1.46553	0.00017349	0.000424724	77	72	130	31	46	21	93	33	Glutaredoxin family protein
AT1G04250	-1.46551	5.8412e-09	9.33012e-08	931	1245	1373	434	464	356	1183	418	AtIAA17_AXR3_IAA17__AUX/IAA transcriptional regulator family protein
AT5G36160	-1.46433	8.42832e-11	4.35657e-09	1252	1475	1549	510	538	470	1425	506	AtTAT2_TAT2__Tyrosine transaminase family protein
AT1G01390	-1.4638	4.07064e-07	2.46809e-06	254	249	286	72	104	104	263	93	UDP-Glycosyltransferase superfamily protein
AT4G13440	-1.46315	0.000698436	0.00145941	33	49	57	25	16	8	46	16	Calcium-binding EF-hand family protein
AT4G30280	-1.46213	8.71744e-05	0.000231977	186	356	329	118	115	75	290	103	ATXTH18_XTH18__xyloglucan endotransglucosylase/hydrolase 18
AT3G57190	-1.46096	3.68446e-08	3.74538e-07	435	501	467	145	168	187	468	167	PrfB3__peptide chain release factor, putative
AT2G29120	-1.4602	0.000188615	0.0004571	85	56	68	31	28	16	70	25	ATGLR2.7_GLR2.7_GLR2.7__glutamate receptor 2.7
AT5G47640	-1.46016	1.36162e-08	1.76071e-07	801	822	959	251	344	323	861	306	NF-YB2__nuclear factor Y, subunit B2
AT3G18560	-1.46015	1.34789e-07	1.02523e-06	210	259	313	91	106	80	261	92
AT1G11303	-1.45977	1.71128e-07	1.23556e-06	249	228	239	80	85	91	239	85
AT5G16530	-1.45919	8.55843e-06	3.08734e-05	80	90	97	39	28	28	89	32	PIN5__Auxin efflux carrier family protein
AT2G22890	-1.45785	1.04893e-06	5.31891e-06	140	170	198	51	60	69	169	60	Kua-ubiquitin conjugating enzyme hybrid localisation domain
AT2G34940	-1.45754	0.000309917	0.000708013	30	54	43	18	11	16	42	15	BP80-3;2_VSR3;2_VSR5__VACUOLAR SORTING RECEPTOR 5
AT1G67470	-1.4574	1.30008e-06	6.39764e-06	106	118	130	45	38	43	118	42	Protein kinase superfamily protein
AT4G25070	-1.45727	4.71037e-07	2.76146e-06	204	300	346	117	92	92	283	100
AT5G47560	-1.45713	0.000107173	0.000277798	1010	1172	1587	331	541	460	1256	444	ATSDAT_ATTDT_TDT__tonoplast dicarboxylate transporter
AT1G31550	-1.4569	1.20293e-05	4.15261e-05	73	88	86	34	24	30	82	29	GDSL-like Lipase/Acylhydrolase superfamily protein
AT2G28160	-1.45678	1.71247e-08	2.08752e-07	373	525	570	180	174	167	489	174	ATBHLH029_ATBHLH29_ATFIT1_BHLH029_FIT1_FRU__FER-like regulator of iron uptake
AT2G35760	-1.45668	7.98851e-05	0.000214987	129	92	110	55	28	36	110	40	CASPL2B2__Uncharacterised protein family (UPF0497)
AT5G63140	-1.45627	2.26107e-08	2.58761e-07	528	599	574	174	208	226	567	203	ATPAP29_PAP29_PAP29__purple acid phosphatase 29
AT4G01060	-1.45578	2.92724e-05	8.92693e-05	60	64	73	21	20	29	66	23	CPL3_ETC3__CAPRICE-like MYB3
AT1G55020	-1.45575	4.0813e-05	0.000119562	1905	1852	2363	969	651	570	2040	730	ATLOX1_LOX1__lipoxygenase 1
AT2G25780	-1.45505	0.00133111	0.00258875	49	47	41	7	25	17	46	16	Protein of unknown function (DUF1677)
AT3G07195	-1.45399	3.94635e-06	1.60147e-05	82	113	117	36	40	35	104	37	RPM1-interacting protein 4 (RIN4) family protein
AT5G13900	-1.45397	0.000231593	0.000547978	41	39	52	20	18	9	44	16	Bifunctional inhibitor/lipid-transfer protein/seed storage 2S albumin superfamily protein
AT5G13140	-1.45373	5.50033e-11	3.09783e-09	1493	1545	1713	553	586	562	1584	567	Pollen Ole e 1 allergen and extensin family protein
AT2G46810	-1.45352	1.43245e-07	1.07486e-06	203	211	220	68	80	79	211	76	basic helix-loop-helix (bHLH) DNA-binding superfamily protein
AT3G56290	-1.45261	8.31428e-09	1.2182e-07	503	670	637	238	220	190	603	216
AT2G18700	-1.45146	0.000986192	0.00198062	1098	1515	2150	432	613	633	1588	559	ATTPS11_ATTPSB_TPS11_TPS11__trehalose phosphatase/synthase 11
AT4G01026	-1.45108	4.79497e-08	4.58487e-07	359	357	375	144	110	138	364	131	PYL7_RCAR2__PYR1-like 7
AT1G64170	-1.45006	3.84951e-09	6.9523e-08	496	511	551	211	173	176	519	187	ATCHX16_CHX16__cation/H+ exchanger 16
AT2G01590	-1.44932	2.9843e-10	1.11195e-08	1369	1361	1392	514	484	488	1374	495	CRR3__chlororespiratory reduction 3
AT4G01130	-1.44909	8.98047e-09	1.29249e-07	509	497	503	172	195	177	503	181	GDSL-like Lipase/Acylhydrolase superfamily protein
AT4G08870	-1.44904	1.39431e-06	6.78679e-06	590	609	693	260	264	157	631	227	ARGAH2__Arginase/deacetylase superfamily protein
AT5G66400	-1.4468	7.5579e-05	0.000204727	49	50	63	24	21	13	54	19	ATDI8_RAB18__Dehydrin family protein
AT4G24140	-1.44653	1.37784e-08	1.77228e-07	411	451	468	156	185	138	443	160	alpha/beta-Hydrolases superfamily protein
AT5G48540	-1.44538	2.51414e-06	1.10097e-05	93	116	114	38	42	36	108	39	receptor-like protein kinase-related family protein
AT5G44572	-1.44483	1.65541e-06	7.77701e-06	167	164	195	69	48	72	175	63
AT2G20180	-1.44436	3.95662e-09	7.08664e-08	784	725	815	253	297	289	775	280	PIF1_PIL5__phytochrome interacting factor 3-like 5
AT5G41570	-1.44431	0.00018635	0.000452061	43	49	47	24	14	12	46	17	ATWRKY24_WRKY24__WRKY DNA-binding protein 24
AT5G11610	-1.44347	4.80533e-07	2.80639e-06	234	246	218	82	98	73	233	84	Exostosin family protein
AT1G17420	-1.44313	3.27771e-07	2.07852e-06	222	243	276	95	105	67	247	89	ATLOX3_LOX3__lipoxygenase 3
AT3G02400	-1.44312	0.178188	0.218593	195	188	212	69	145	2	198	72	FHA3__SMAD/FHA domain-containing protein
AT5G25610	-1.44248	0.000297099	0.000682169	2729	2630	3090	859	1397	799	2816	1018	ATRD22_RD22__BURP domain-containing protein
AT4G11210	-1.44222	1.84286e-06	8.4878e-06	131	160	167	69	51	45	153	55	Disease resistance-responsive (dirigent-like protein) family protein
AT3G14810	-1.442	7.0764e-08	6.18376e-07	321	305	350	125	133	95	325	118	MSL5__mechanosensitive channel of small conductance-like 5
AT5G64770	-1.44195	5.3557e-09	8.79654e-08	1028	1151	1045	351	404	412	1075	389	CLEL 9_GLV2_RGF9
AT3G29120	-1.44098	0.00153309	0.00293932	49	32	32	10	21	10	38	14	transposable element gene
AT3G47960	-1.43983	1.63261e-08	2.01412e-07	813	921	858	326	359	256	864	314	AtNPF2.10_GTR1_NPF2.10__Major facilitator superfamily protein
AT3G60390	-1.43971	3.20289e-09	6.08924e-08	545	547	676	206	202	229	589	212	HAT3__homeobox-leucine zipper protein 3
AT1G69450	-1.43946	1.90074e-09	4.22008e-08	814	877	873	289	303	336	855	309	Early-responsive to dehydration stress protein (ERD4)
AT4G28900	-1.4388	0.000121211	0.000309693	68	67	88	16	30	34	74	27	transposable element gene
AT3G20340	-1.43852	0.00286557	0.00515713	239	367	396	69	121	168	334	119
AT3G02850	-1.43835	5.77556e-07	3.26322e-06	172	173	216	60	64	78	187	67	SKOR__STELAR K+ outward rectifier
AT1G07650	-1.43812	1.23019e-08	1.62748e-07	1217	1024	1171	391	452	398	1137	414	Leucine-rich repeat transmembrane protein kinase
AT5G14070	-1.43779	4.80485e-06	1.89276e-05	91	98	143	41	38	40	111	40	ROXY2__Thioredoxin superfamily protein
AT1G14520	-1.43737	2.22117e-05	7.06447e-05	120	118	135	36	64	35	124	45	MIOX1__myo-inositol oxygenase 1
AT5G53980	-1.43611	0.000447114	0.000980632	41	30	37	9	14	16	36	13	ATHB52_HB52__homeobox protein 52
AT1G74670	-1.43608	1.79745e-07	1.28539e-06	2136	2642	2273	768	1000	796	2350	855	GASA6__Gibberellin-regulated family protein
AT3G52840	-1.43538	9.4236e-08	7.74516e-07	2899	2976	3091	902	1273	1082	2989	1086	BGAL2__beta-galactosidase 2
AT1G05660	-1.43484	0.000131292	0.000331625	116	175	242	77	73	41	178	64	Pectin lyase-like superfamily protein
AT1G62280	-1.43416	0.000101403	0.000264423	87	67	83	19	36	31	79	29	SLAH1__SLAC1 homologue 1
AT5G61010	-1.43412	3.31444e-09	6.25858e-08	463	475	504	169	187	168	481	175	ATEXO70E2_EXO70E2__exocyst subunit exo70 family protein E2
AT4G32780	-1.43276	7.89489e-06	2.88054e-05	82	110	112	44	36	30	101	37	phosphoinositide binding
AT1G08610	-1.43256	2.067e-08	2.42503e-07	273	346	379	131	115	115	333	120	Pentatricopeptide repeat (PPR) superfamily protein
AT4G23420	-1.43245	7.5375e-08	6.50502e-07	231	225	268	98	88	77	241	88	NAD(P)-binding Rossmann-fold superfamily protein
AT2G29340	-1.43242	8.19154e-10	2.30344e-08	579	609	725	224	233	236	638	231	NAD-dependent epimerase/dehydratase family protein
AT1G55260	-1.43233	4.294e-10	1.44271e-08	1929	2224	2340	752	885	721	2164	786	LTPG6__Bifunctional inhibitor/lipid-transfer protein/seed storage 2S albumin superfamily protein
AT4G10120	-1.43141	1.43031e-06	6.91626e-06	1799	2210	2446	750	971	620	2152	780	ATSPS4F_SPS4F__Sucrose-phosphate synthase family protein
AT4G39330	-1.43133	2.9425e-10	1.09848e-08	4692	4932	5048	1848	1820	1684	4891	1784	ATCAD9_CAD9__cinnamyl alcohol dehydrogenase 9
AT1G27950	-1.43089	1.69435e-09	3.89468e-08	3416	3347	4183	1431	1429	1121	3649	1327	LTPG1__glycosylphosphatidylinositol-anchored lipid protein transfer 1
AT1G15290	-1.42862	1.1417e-10	5.52066e-09	2654	2816	3282	1064	1140	980	2917	1061	REC3__Tetratricopeptide repeat (TPR)-like superfamily protein
AT1G72900	-1.4278	5.19505e-07	2.99338e-06	178	179	268	75	81	70	208	75	Toll-Interleukin-Resistance (TIR) domain-containing protein
AT2G47880	-1.42703	1.07981e-05	3.77779e-05	127	160	181	79	45	46	156	57	CEPD2__Glutaredoxin family protein
AT4G23290	-1.42649	3.86644e-09	6.97643e-08	797	819	877	280	354	277	831	304	CRK21__cysteine-rich RLK (RECEPTOR-like protein kinase) 21
AT4G13810	-1.42557	1.97525e-06	8.99548e-06	260	266	249	75	121	88	258	95	AtRLP47_RLP47__receptor like protein 47
AT1G58190	-1.42472	3.82558e-07	2.35245e-06	169	175	205	59	76	65	183	67	AtRLP9_RLP9__receptor like protein 9
AT4G39800	-1.42405	2.12125e-08	2.46787e-07	1711	2169	2159	723	867	616	2013	735	ATIPS1_ATMIPS1_MI-1-P SYNTHASE_MIPS1_MIPS1__myo-inositol-1-phosphate synthase 1
AT5G42650	-1.42373	1.06589e-06	5.38846e-06	3307	3320	3376	1272	1466	943	3334	1227	AOS_CYP74A_DDE2__allene oxide synthase
AT5G21100	-1.4227	2.6995e-08	2.93719e-07	354	332	352	126	135	120	346	127	Plant L-ascorbate oxidase
AT1G14687	-1.42251	6.60709e-05	0.000181777	41	58	61	16	21	21	53	19	AtHB32_HB32_ZHD14__homeobox protein 32
AT3G59700	-1.42174	1.52178e-05	5.09622e-05	72	109	114	36	31	40	98	36	ATHLECRK_HLECRK_LecRK-V.5_LecRK-V.5_LECRK1__lectin-receptor kinase
AT1G08930	-1.42048	2.69302e-07	1.78136e-06	2222	2645	3026	774	1101	999	2631	958	ERD6__Major facilitator superfamily protein
AT1G34040	-1.42014	3.43084e-05	0.000102604	93	137	115	47	29	50	115	42	AtTAR3_TAR3__Pyridoxal phosphate (PLP)-dependent transferases superfamily protein
AT2G46530	-1.41972	5.62307e-08	5.19219e-07	447	430	419	145	161	171	432	159	ARF11__auxin response factor 11
AT2G41370	-1.41948	1.6011e-08	1.98857e-07	419	456	512	168	149	190	462	169	BOP2__Ankyrin repeat family protein / BTB/POZ domain-containing protein
AT5G59520	-1.41801	4.62058e-09	7.917e-08	485	551	636	208	227	177	557	204	AtZIP2_ZIP2__ZRT/IRT-like protein 2
AT5G19190	-1.41597	6.52558e-05	0.00017989	1248	1716	1763	434	625	665	1576	575
AT1G19540	-1.41536	0.00179287	0.00338084	64	56	66	16	13	39	62	23	NmrA-like negative transcriptional regulator family protein
AT1G61795	-1.41428	5.84472e-07	3.29561e-06	141	168	200	57	63	66	170	62	PAK-box/P21-Rho-binding family protein
AT3G16450	-1.41428	1.72477e-08	2.09282e-07	6703	6836	7724	2433	3138	2263	7088	2611	JAL33__Mannose-binding lectin superfamily protein
AT5G42440	-1.4138	1.11975e-05	3.89376e-05	107	97	138	36	38	51	114	42	Protein kinase superfamily protein
AT3G03990	-1.41302	9.77426e-09	1.37922e-07	1176	1356	1493	413	523	540	1342	492	D14__alpha/beta-Hydrolases superfamily protein
AT1G67910	-1.41216	0.000530533	0.00114137	342	433	544	112	147	221	440	160
AT2G44740	-1.4115	7.01778e-07	3.81999e-06	184	177	177	62	74	63	179	66	CYCP4;1__cyclin p4;1
AT2G22800	-1.41139	5.99165e-06	2.27026e-05	110	101	135	35	49	43	115	42	HAT9__Homeobox-leucine zipper protein family
AT3G01260	-1.41083	2.16557e-07	1.49806e-06	321	395	464	146	117	169	393	144	Galactose mutarotase-like superfamily protein
AT3G61830	-1.41045	6.76247e-08	5.98011e-07	245	246	253	95	88	92	248	92	ARF18__auxin response factor 18
AT3G04370	-1.41007	4.28303e-05	0.000124852	43	50	57	19	20	16	50	18	PDLP4__plasmodesmata-located protein 4
AT5G46900	-1.40815	3.7582e-07	2.32495e-06	360	572	538	163	199	178	490	180	Bifunctional inhibitor/lipid-transfer protein/seed storage 2S albumin superfamily protein
AT1G57560	-1.40709	0.000247728	0.000581274	46	69	59	26	13	25	58	21	AtMYB50_MYB50__myb domain protein 50
AT5G62360	-1.40606	8.75636e-07	4.57835e-06	2932	3057	2855	1001	1339	954	2948	1098	Plant invertase/pectin methylesterase inhibitor superfamily protein
AT2G36220	-1.40584	7.11311e-06	2.63423e-05	226	229	330	98	124	67	262	96
AT3G57157	-1.40526	1.85699e-06	8.5448e-06	116	119	142	42	46	51	126	46	sORF5__other RNA
AT1G07150	-1.40509	8.46635e-07	4.4654e-06	137	132	176	55	53	56	148	55	MAPKKK13__mitogen-activated protein kinase kinase kinase 13
AT4G28080	-1.40462	3.30434e-08	3.45634e-07	15235	16062	18287	5617	7321	5425	16528	6121	REC2__Tetratricopeptide repeat (TPR)-like superfamily protein
AT3G28290	-1.40436	1.48555e-05	4.98862e-05	436	446	513	118	192	205	465	172	AT14A__Protein of unknown function (DUF677)
AT3G28300	-1.40436	1.48555e-05	4.98862e-05	436	446	513	118	192	205	465	172	AT14A__Protein of unknown function (DUF677)
AT2G41340	-1.40375	1.48753e-05	4.9921e-05	79	94	104	27	36	39	92	34	RPB5D__RNA polymerase II fifth largest subunit, D
AT2G39360	-1.40365	1.0837e-08	1.48197e-07	355	412	414	158	151	129	394	146	CVY1__Protein kinase superfamily protein
AT1G18650	-1.40302	3.13266e-09	6.00008e-08	735	710	766	305	275	243	737	274	PDCB3__plasmodesmata callose-binding protein 3
AT1G60270	-1.40254	1.55454e-06	7.39007e-06	177	173	174	77	54	64	175	65	BGLU6__beta glucosidase 6
AT5G09530	-1.40179	0.000264627	0.000615736	996	1347	1540	547	565	323	1294	478	PELPK1_PRP10__hydroxyproline-rich glycoprotein family protein
AT5G04960	-1.40105	0.00307407	0.0054938	244	415	420	115	197	86	360	133	PME46__Plant invertase/pectin methylesterase inhibitor superfamily
AT4G20460	-1.40016	6.2211e-08	5.61488e-07	308	452	464	155	148	149	408	151	NAD(P)-binding Rossmann-fold superfamily protein
AT1G49430	-1.39968	9.80966e-11	4.9307e-09	1210	1248	1352	480	489	449	1270	473	LACS2_LRD2__long-chain acyl-CoA synthetase 2
AT5G06870	-1.39966	6.22371e-08	5.61488e-07	345	303	336	119	127	121	328	122	ATPGIP2_PGIP2__polygalacturonase inhibiting protein 2
AT5G08350	-1.39901	4.82524e-05	0.000138635	266	372	372	83	142	148	337	124	GRAM domain-containing protein / ABA-responsive protein-related
AT1G07897	-1.39785	0.000241007	0.000567759	28	29	38	10	13	12	32	12
AT1G31885	-1.39707	1.21712e-05	4.19277e-05	83	117	113	34	47	35	104	39	NIP3;1__NOD26-like intrinsic protein 3;1
AT5G23190	-1.39592	0.00027908	0.000645829	153	181	174	86	72	32	169	63	CYP86B1__cytochrome P450, family 86, subfamily B, polypeptide 1
AT3G48970	-1.3948	1.23511e-05	4.24564e-05	83	94	97	41	28	33	91	34	Heavy metal transport/detoxification superfamily protein
AT1G01120	-1.39477	2.57517e-05	8.02019e-05	1349	1461	1358	466	670	427	1389	521	KCS1__3-ketoacyl-CoA synthase 1
AT5G47230	-1.39473	0.000313915	0.000716223	90	133	231	66	48	52	151	55	ATERF-5_ATERF5_AtMACD1_ERF102_ERF5__ethylene responsive element binding factor 5
AT5G45800	-1.39428	4.26005e-10	1.43753e-08	1501	1512	1588	612	596	515	1534	574	MEE62__Leucine-rich repeat protein kinase family protein
AT4G01670	-1.39355	1.57579e-06	7.46958e-06	143	223	236	78	79	66	201	74
AT4G38250	-1.39291	0.51858	0.567219	119	0	383	0	181	0	167	60	At4g38250__Transmembrane amino acid transporter family protein
AT1G77570	-1.39263	0.000747486	0.00154894	32	46	38	10	12	21	39	14	AtREN1_REN1__Winged helix-turn-helix transcription repressor DNA-binding
AT3G07500	-1.3925	1.30325e-05	4.45394e-05	81	93	109	28	39	38	94	35	FRF2__Far-red impaired responsive (FAR1) family protein
AT5G12420	-1.39245	2.24339e-07	1.53879e-06	383	467	463	182	188	121	438	164	O-acyltransferase (WSD1-like) family protein
AT4G12970	-1.39237	6.7635e-08	5.98011e-07	286	331	341	141	116	101	319	119	AtEPFL9_EPFL9_STOMAGEN__stomagen
AT5G04150	-1.39225	0.000275096	0.000637734	66	53	69	25	14	31	63	23	BHLH101__basic helix-loop-helix (bHLH) DNA-binding superfamily protein
AT2G34620	-1.39222	6.6085e-10	1.99969e-08	1201	1349	1534	478	573	471	1361	507	mTERF10__Mitochondrial transcription termination factor family protein
AT3G26460	-1.39207	1.92526e-05	6.22802e-05	231	294	320	108	139	68	282	105	Polyketide cyclase/dehydrase and lipid transport superfamily protein
AT5G50915	-1.39157	0.000454372	0.000994423	34	67	44	21	18	15	48	18	basic helix-loop-helix (bHLH) DNA-binding superfamily protein
AT2G23960	-1.39032	0.000182092	0.000443293	35	32	35	13	12	13	34	13	Class I glutamine amidotransferase-like superfamily protein
AT1G09390	-1.38995	2.06975e-06	9.3407e-06	357	307	387	98	154	141	350	131	GDSL-like Lipase/Acylhydrolase superfamily protein
AT1G76790	-1.38992	5.06405e-07	2.93089e-06	2136	2082	1848	840	797	657	2022	765	IGMT5__O-methyltransferase family protein
AT5G65140	-1.38962	3.39428e-05	0.000101604	76	82	103	24	40	33	87	32	TPPJ__Haloacid dehalogenase-like hydrolase (HAD) superfamily protein
AT2G24120	-1.38883	2.49944e-10	9.78046e-09	1737	1851	2005	712	761	624	1864	699	PDE319_SCA3__DNA/RNA polymerases superfamily protein
AT3G43670	-1.38773	1.8651e-08	2.22295e-07	1543	1746	1748	560	753	577	1679	630	Copper amine oxidase family protein
AT4G15236	-1.38684	0.00352149	0.00621081	37	30	35	6	10	22	34	13	ABCG43__ABC-2 and Plant PDR ABC-type transporter family protein
AT5G45380	-1.386	4.46741e-07	2.6477e-06	436	448	555	142	224	172	480	179	ATDUR3_DUR3__solute:sodium symporters;urea transmembrane transporters
AT4G24810	-1.38526	1.04835e-09	2.76444e-08	819	957	941	350	316	354	906	340	Protein kinase superfamily protein
AT1G63720	-1.38412	0.000107885	0.00027942	81	102	75	26	29	42	86	32
AT1G23390	-1.38378	2.76572e-06	1.19054e-05	6535	7480	10213	2464	3638	2908	8076	3003	KFB__Kelch repeat-containing F-box family protein
AT4G29310	-1.38314	9.86667e-08	8.01147e-07	497	497	607	160	230	210	534	200	Protein of unknown function (DUF1005)
AT2G32550	-1.38269	9.85234e-06	3.49213e-05	120	112	118	41	55	36	117	44	Cell differentiation, Rcd1-like protein
AT3G21750	-1.38175	8.3775e-09	1.2247e-07	544	607	630	230	252	189	594	224	UGT71B1__UDP-glucosyl transferase 71B1
AT1G05260	-1.3802	0.000241507	0.000568526	942	1676	1556	548	591	424	1391	521	RCI3_RCI3A__Peroxidase superfamily protein
AT5G39080	-1.37992	7.59625e-08	6.54702e-07	913	1061	1207	324	426	442	1060	397	HXXXD-type acyl-transferase family protein
AT1G30820	-1.37977	3.56724e-09	6.59534e-08	2689	2888	3236	954	1166	1192	2938	1104	CTP synthase family protein
AT1G59620	-1.37975	1.14149e-07	9.02033e-07	235	235	303	98	88	104	258	97	CW9__Disease resistance protein (CC-NBS-LRR class) family
AT3G20110	-1.37924	1.02053e-05	3.59817e-05	214	280	342	140	80	93	279	104	CYP705A20__cytochrome P450, family 705, subfamily A, polypeptide 20
AT1G35515	-1.37804	0.000353785	0.000795454	38	61	39	16	20	16	46	17	MYB8
AT3G53170	-1.37776	7.90151e-07	4.21392e-06	209	184	190	74	72	75	194	74	Tetratricopeptide repeat (TPR)-like superfamily protein
AT5G66790	-1.3764	1.106e-07	8.79338e-07	227	214	250	84	91	86	230	87	Protein kinase superfamily protein
AT5G38870	-1.37629	1.02438e-05	3.61042e-05	162	173	221	55	96	58	185	70	transposable element gene
AT1G44446	-1.37624	2.60745e-08	2.87442e-07	2436	2751	2813	924	1218	884	2667	1009	ATCAO_CAO_CH1__Pheophorbide a oxygenase family protein with Rieske [2Fe-2S] domain
AT2G15580	-1.37591	2.65218e-08	2.90354e-07	468	466	609	173	194	213	514	193	RING/U-box superfamily protein
AT5G08600	-1.37579	2.41639e-07	1.64013e-06	201	211	262	94	90	70	225	85	U3 ribonucleoprotein (Utp) family protein
AT3G09240	-1.37475	7.55518e-05	0.000204682	59	84	117	31	39	27	87	32	BSK9__Protein kinase protein with tetratricopeptide repeat domain
AT1G29440	-1.37443	2.36515e-05	7.45545e-05	91	84	95	35	27	40	90	34	SAUR63__SAUR-like auxin-responsive protein family
AT5G01445	-1.37441	0.00020571	0.000493376	41	50	44	22	17	12	45	17
AT2G37440	-1.37425	1.14566e-05	3.97392e-05	100	101	122	52	38	32	108	41	DNAse I-like superfamily protein
AT4G38550	-1.37391	5.50409e-05	0.000155222	1820	1932	2748	666	1023	749	2167	813	Arabidopsis phospholipase-like protein (PEARLI 4) family
AT1G29430	-1.37321	2.53243e-06	1.10798e-05	151	164	143	53	65	56	153	58	SAUR62__SAUR-like auxin-responsive protein family
AT5G03760	-1.37308	1.83737e-07	1.30865e-06	1059	1132	1066	489	421	331	1086	414	ATCSLA09_ATCSLA9_CSLA09_CSLA9_RAT4__Nucleotide-diphospho-sugar transferases superfamily protein
AT5G54980	-1.37304	1.4947e-06	7.17241e-06	242	303	249	81	109	111	265	100	CASPL2D1__Uncharacterised protein family (UPF0497)
AT1G69730	-1.37266	5.36743e-06	2.07448e-05	106	113	117	39	39	49	112	42	Wall-associated kinase family protein
AT4G07820	-1.37185	1.23427e-05	4.24352e-05	67	83	86	29	30	30	79	30	CAP (Cysteine-rich secretory proteins, Antigen 5, and Pathogenesis-related 1 protein) superfamily protein
AT2G20835	-1.37104	0.000301499	0.000691214	52	66	116	22	31	34	78	29
AT5G58010	-1.37	0.00602895	0.0100639	133	257	313	74	130	59	234	88	DROP3_LRL3__LJRHL1-like 3
AT5G55580	-1.36954	4.18903e-09	7.38079e-08	661	684	745	236	284	273	697	264	mTERF9__Mitochondrial transcription termination factor family protein
AT1G52100	-1.36864	2.46955e-07	1.66635e-06	5931	6354	6694	2021	2962	2232	6326	2405	Mannose-binding lectin superfamily protein
AT1G51080	-1.36811	1.69383e-07	1.22614e-06	272	292	270	119	96	103	278	106
AT5G14740	-1.36725	2.35717e-07	1.60721e-06	31742	36853	41302	11699	16848	13078	36632	13875	BETA CA2_CA18_CA2__carbonic anhydrase 2
AT3G54950	-1.36621	6.83835e-07	3.74533e-06	351	363	413	163	105	160	376	143	PLA IIIA_PLP7_pPLAIIIbeta__patatin-like protein 6
AT3G62700	-1.36514	1.95563e-06	8.91867e-06	2933	3218	3263	1059	1515	1019	3138	1198	ABCC14_ATMRP10_MRP10__multidrug resistance-associated protein 10
AT1G10360	-1.36487	8.79299e-10	2.42704e-08	908	912	1061	358	406	333	960	366	ATGSTU18_GST29_GSTU18__glutathione S-transferase TAU 18
AT5G21482	-1.36393	1.63665e-07	1.1972e-06	241	249	279	96	114	83	256	98	ATCKX5_CKX7__cytokinin oxidase 7
AT5G52450	-1.36365	2.08418e-08	2.44005e-07	326	357	388	138	151	119	357	136	MATE efflux family protein
AT2G41180	-1.36333	7.01429e-08	6.14878e-07	243	249	289	92	100	105	260	99	SIB2__VQ motif-containing protein
AT5G42840	-1.36297	0.000120082	0.000307173	41	42	46	20	14	15	43	16	Cysteine/Histidine-rich C1 domain family protein
AT3G55880	-1.36252	3.36481e-07	2.12682e-06	205	229	248	93	98	69	227	87	SUE4__Alpha/beta hydrolase related protein
AT4G12090	-1.36181	6.1113e-05	0.000169815	57	71	61	20	28	24	63	24	Cornichon family protein
AT2G42690	-1.3617	1.0923e-08	1.4906e-07	1283	1464	1643	521	668	483	1463	557	alpha/beta-Hydrolases superfamily protein
AT5G17460	-1.35829	1.95072e-09	4.30197e-08	711	878	871	340	290	310	820	313
AT1G22530	-1.3575	1.06181e-05	3.72149e-05	4107	5152	5669	1582	2442	1664	4976	1896	PATL2__PATELLIN 2
AT4G06195	-1.35695	0.000423372	0.000934449	67	83	55	38	21	20	68	26
AT4G19520	-1.35544	1.01523e-07	8.20224e-07	301	296	314	112	134	104	304	117	disease resistance protein (TIR-NBS-LRR class) family
AT3G09490	-1.35485	1.80061e-05	5.87943e-05	80	117	110	38	34	45	102	39	Tetratricopeptide repeat (TPR)-like superfamily protein
AT1G66130	-1.35458	4.97162e-07	2.88597e-06	531	643	724	208	306	211	633	242	NAD(P)-binding Rossmann-fold superfamily protein
AT3G63200	-1.35393	1.37562e-09	3.37617e-08	1549	1631	2026	620	748	622	1735	663	PLA IIIB_PLP9__PATATIN-like protein 9
AT1G19150	-1.35338	2.91961e-09	5.74111e-08	3156	3333	3594	1261	1487	1129	3361	1292	LHCA2*1_Lhca6__photosystem I light harvesting complex gene 6
AT5G17165	-1.35318	0.000623212	0.00131748	37	31	31	13	16	9	33	13
AT1G14580	-1.35262	1.86689e-07	1.32475e-06	496	579	596	178	265	198	557	214	BLJ__C2H2-like zinc finger protein
AT1G29395	-1.3525	0.0171152	0.0259109	2090	1213	1168	537	706	513	1490	585	COR413-TM1_COR413IM1_COR414-TM1__COLD REGULATED 314 INNER MEMBRANE 1
AT3G45430	-1.35152	1.36866e-06	6.68951e-06	174	205	215	73	94	61	198	76	LecRK-I.5__Concanavalin A-like lectin protein kinase family protein
AT3G06145	-1.35135	8.33913e-07	4.40846e-06	153	170	211	60	75	69	178	68
AT3G06868	-1.35037	1.37393e-08	1.76958e-07	350	346	388	139	137	141	361	139
AT2G25680	-1.35031	1.92792e-05	6.2335e-05	81	88	114	29	41	38	94	36	MOT1__molybdate transporter 1
AT4G01970	-1.35012	0.000714825	0.00148886	46	31	43	11	15	20	40	15	AtSTS_RS4_STS__stachyose synthase
AT1G18000	-1.35003	1.66027e-07	1.21084e-06	853	781	1174	332	410	332	936	358	Major facilitator superfamily protein
AT3G21690	-1.34998	1.60004e-09	3.7386e-08	1725	1877	1964	703	815	627	1855	715	MATE efflux family protein
AT5G67370	-1.34936	7.77429e-09	1.16268e-07	1068	1246	1250	477	522	375	1188	458	CGLD27__Protein of unknown function (DUF1230)
AT2G22970	-1.3478	5.71226e-09	9.19198e-08	475	540	596	231	207	182	537	207	SCPL11__serine carboxypeptidase-like 11
AT3G25830	-1.34762	1.38821e-07	1.0469e-06	1509	1340	1470	632	586	458	1440	559	ATTPS-CIN_TPS-CIN_TPS-CIN_TPS27__terpene synthase-like sequence-1,8-cineole
AT1G65080	-1.34631	8.72203e-07	4.56543e-06	143	167	198	65	73	57	169	65	Membrane insertion protein, OxaA/YidC with tetratricopeptide repeat domain
AT1G25530	-1.3463	1.71585e-07	1.23702e-06	220	211	277	86	92	94	236	91	Transmembrane amino acid transporter family protein
AT3G09260	-1.34589	3.16006e-07	2.01902e-06	104759	107432	108301	39146	48909	36223	106831	41426	BGLU23_LEB_PSR3.1_PYK10__Glycosyl hydrolase superfamily protein
AT5G01075	-1.34515	1.19085e-06	5.92751e-06	191	177	179	77	64	71	182	71	TWS1__Glycosyl hydrolase family 35 protein
AT1G12950	-1.34494	0.000117529	0.000301353	100	106	134	58	49	24	113	44	AtDTX31_RHS2__root hair specific 2
AT1G18860	-1.34468	1.29324e-05	4.42206e-05	79	99	117	40	32	41	98	38	ATWRKY61_WRKY61__WRKY DNA-binding protein 61
AT3G25820	-1.34442	4.75488e-06	1.87872e-05	1806	1539	1647	715	717	514	1664	649	ATTPS-CIN_TPS-CIN_TPS23__terpene synthase-like sequence-1,8-cineole
AT3G05370	-1.34396	1.16189e-07	9.12884e-07	426	428	396	151	159	175	417	162	AtRLP31_RLP31__receptor like protein 31
AT3G52720	-1.34346	1.79373e-07	1.2832e-06	713	781	888	248	371	299	794	306	ACA1_ATACA1_CAH1__alpha carbonic anhydrase 1
AT5G52570	-1.34318	0.00048797	0.00105823	30	67	60	20	21	19	52	20	B2_BCH2_BETA-OHASE 2_CHY2__beta-carotene hydroxylase 2
AT1G22740	-1.34285	3.41545e-08	3.54403e-07	861	903	959	291	372	389	908	351	ATRABG3B_RAB7_RAB75_RABG3B__RAB GTPase homolog G3B
AT5G62470	-1.34218	1.51995e-06	7.27209e-06	136	141	164	50	59	61	147	57	ATMYB96_MYB96_MYBCOV1__myb domain protein 96
AT3G06080	-1.34211	3.07272e-06	1.29142e-05	786	928	1164	290	430	384	959	368	TBL10__Plant protein of unknown function (DUF828)
AT1G28570	-1.34203	3.39302e-07	2.14118e-06	305	259	277	106	114	107	280	109	SGNH hydrolase-type esterase superfamily protein
AT3G60320	-1.34161	4.58676e-08	4.43364e-07	3416	3678	4061	1186	1645	1477	3718	1436	NRG2__Protein of unknown function (DUF630 and DUF632)
AT3G28345	-1.34114	1.71291e-08	2.08752e-07	846	944	939	301	366	389	910	352	ABCB15_MDR13__ABC transporter family protein
AT4G34138	-1.34092	1.59572e-06	7.55486e-06	3557	4803	5212	1458	2092	1668	4524	1739	UGT73B1__UDP-glucosyl transferase 73B1
AT1G66160	-1.34087	5.11987e-06	1.99462e-05	100	109	139	45	51	38	116	45	ATCMPG1_CMPG1__CYS, MET, PRO, and GLY protein 1
AT1G49390	-1.34007	0.000354419	0.000796604	62	85	75	34	37	15	74	29	2-oxoglutarate (2OG) and Fe(II)-dependent oxygenase superfamily protein
AT5G20740	-1.33984	1.41602e-06	6.86684e-06	186	218	274	77	108	76	226	87	Plant invertase/pectin methylesterase inhibitor superfamily protein
AT3G47340	-1.33924	6.86124e-05	0.000187788	243	314	495	112	141	148	351	134	ASN1_AT-ASN1_DIN6__glutamine-dependent asparagine synthase 1
AT5G47240	-1.33847	5.10697e-09	8.49143e-08	954	885	968	359	404	330	936	364	atnudt8_NUDT8_NUDX8__nudix hydrolase homolog 8
AT4G06744	-1.3379	7.96951e-09	1.18551e-07	552	698	775	253	290	239	675	261	Leucine-rich repeat (LRR) family protein
AT4G27520	-1.3377	1.77425e-06	8.22816e-06	4961	4841	5703	1852	2541	1634	5168	2009	AtENODL2_ENODL2__early nodulin-like protein 2
AT4G32990	-1.33763	0.000770314	0.00159083	32	27	37	16	8	13	32	12	Transducin/WD40 repeat-like superfamily protein
AT3G02050	-1.33701	6.85554e-10	2.04272e-08	951	1023	1099	376	437	380	1024	398	ATKT4_ATKUP3_KUP3__K+ uptake transporter 3
AT4G18360	-1.33551	1.54139e-07	1.14079e-06	235	288	350	106	126	105	291	112	GOX3__Aldolase-type TIM barrel family protein
AT5G62430	-1.33518	0.000205737	0.000493379	162	160	158	39	90	58	160	62	CDF1__cycling DOF factor 1
AT3G18320	-1.33407	2.4658e-08	2.75206e-07	284	325	327	121	124	119	312	121	F-box and associated interaction domains-containing protein
AT1G76100	-1.33398	3.71952e-09	6.79309e-08	3484	3545	4031	1345	1655	1305	3687	1435	PETE1__plastocyanin 1
AT5G53550	-1.33349	1.27741e-09	3.21614e-08	741	721	886	302	297	313	783	304	ATYSL3_YSL3__YELLOW STRIPE like 3
AT4G37900	-1.33333	3.47563e-05	0.000103832	114	100	173	39	55	55	129	50	AtGRDP2__Protein of unknown function (duplicated DUF1399)
AT1G72120	-1.33295	6.26033e-05	0.000173387	74	61	81	28	34	22	72	28	AtNPF5.14_NPF5.14__Major facilitator superfamily protein
AT5G24920	-1.33218	2.63759e-05	8.17929e-05	109	78	108	37	40	38	98	38	AtGDU5_GDU5__glutamine dumper 5
AT4G22730	-1.33211	2.83356e-06	1.21277e-05	180	233	200	70	98	71	204	80	Leucine-rich repeat protein kinase family protein
AT3G46540	-1.33124	2.31336e-08	2.62248e-07	725	678	735	270	255	310	713	278	ENTH/VHS family protein
AT5G66620	-1.33016	9.73563e-05	0.000255444	57	53	57	19	20	26	56	22	DAR6__DA1-related protein 6
AT5G52330	-1.3294	0.000404866	0.000897772	43	33	42	19	16	11	39	15	TRAF-like superfamily protein
AT3G59060	-1.3291	1.47414e-07	1.09937e-06	1350	1567	1974	534	720	640	1630	631	A-PUT2_bHLHb1_PIF5_PIL6__phytochrome interacting factor 3-like 6
AT2G21020	-1.32811	6.96767e-07	3.79695e-06	171	188	203	63	80	76	187	73
AT4G13800	-1.32802	0.00070499	0.00147152	46	42	45	22	21	9	44	17	Protein of unknown function (DUF803)
AT3G02500	-1.32748	0.000188322	0.000456616	80	71	85	34	19	39	79	31
AT4G18210	-1.32711	5.33823e-05	0.000151179	67	76	78	23	28	35	74	29	ATPUP10_PUP10__purine permease 10
AT3G44550	-1.32599	9.849e-07	5.05471e-06	218	260	255	100	114	73	244	96	FAR5__fatty acid reductase 5
AT4G28350	-1.32592	0.000124547	0.000316806	55	42	54	19	21	19	50	20	LecRK-VII.2__Concanavalin A-like lectin protein kinase family protein
AT1G18590	-1.32552	6.87168e-07	3.75426e-06	662	716	657	319	215	266	678	267	ATSOT17_ATST5C_SOT17__sulfotransferase 17
AT4G38810	-1.32469	2.47001e-09	5.10149e-08	1109	1221	1421	446	478	538	1250	487	Calcium-binding EF-hand family protein
AT5G35525	-1.32303	0.00287726	0.00517483	26	30	37	9	7	20	31	12	PLAC8 family protein
AT3G46600	-1.32214	0.00122536	0.00240565	1016	1520	2060	477	642	652	1532	590	GRAS family transcription factor
AT5G56985	-1.32182	0.0107537	0.0169778	64	52	107	11	32	43	74	29
AT2G23600	-1.32163	5.43485e-09	8.88665e-08	4695	4880	5536	1786	2248	1891	5037	1975	ACL_ATME8_ATMES2_ME8_MES2__acetone-cyanohydrin lyase
AT5G09520	-1.32087	1.72122e-05	5.65623e-05	108	165	176	74	48	53	150	58	PELPK2__hydroxyproline-rich glycoprotein family protein
AT3G63440	-1.31994	6.07985e-07	3.40944e-06	272	222	256	107	98	91	250	99	ATCKX6_ATCKX7_CKX6__cytokinin oxidase/dehydrogenase 6
AT5G16350	-1.31969	1.09961e-05	3.83467e-05	176	190	149	82	67	55	172	68	O-acyltransferase (WSD1-like) family protein
AT4G15563	-1.31912	9.3223e-06	3.32352e-05	100	122	136	55	37	48	119	47
AT2G47800	-1.31844	1.11749e-07	8.85947e-07	671	717	871	314	346	227	753	296	ABCC4_ATMRP4_EST3_MRP4__multidrug resistance-associated protein 4
AT5G15130	-1.318	5.4573e-06	2.09922e-05	141	217	239	94	71	68	199	78	ATWRKY72_WRKY72__WRKY DNA-binding protein 72
AT4G35770	-1.31679	0.0730789	0.097141	634	852	1537	170	417	570	1008	386	ATSEN1_DIN1_SEN1_SEN1__Rhodanese/Cell cycle control phosphatase superfamily protein
AT2G03550	-1.3167	2.27108e-09	4.80005e-08	740	832	882	294	352	319	818	322	alpha/beta-Hydrolases superfamily protein
AT3G17170	-1.31559	4.19621e-10	1.42708e-08	2177	2497	2806	1016	914	1007	2493	979	RFC3__Translation elongation factor EF1B/ribosomal protein S6 family protein
AT1G55850	-1.31506	1.2587e-08	1.65508e-07	1786	2114	2553	741	949	836	2151	842	ATCSLE1_CSLE1__cellulose synthase like E1
AT3G48200	-1.31476	6.16312e-09	9.74843e-08	2604	2729	2812	943	1197	1076	2715	1072
AT1G29280	-1.31461	8.08578e-09	1.19682e-07	708	958	1094	369	355	356	920	360	ATWRKY65_WRKY65__WRKY DNA-binding protein 65
AT5G57660	-1.31264	4.44074e-08	4.3182e-07	2425	2516	3269	910	1168	1142	2737	1073	ATCOL5_BBX6_COL5__CONSTANS-like 5
AT4G27450	-1.31222	0.00103732	0.00207261	211	193	319	61	91	130	241	94	Aluminium induced protein with YGL and LRDR motifs
AT5G66631	-1.3122	0.000216327	0.000515603	48	63	51	26	23	15	54	21	Tetratricopeptide repeat (TPR)-like superfamily protein
AT4G22690	-1.31212	2.93661e-07	1.90435e-06	3255	3694	4382	1324	1831	1303	3777	1486	CYP706A1__cytochrome P450, family 706, subfamily A, polypeptide 1
AT2G23010	-1.312	7.33015e-06	2.70433e-05	187	144	160	66	60	69	164	65	SCPL9__serine carboxypeptidase-like 9
AT5G38990	-1.31173	1.71298e-06	7.99734e-06	595	643	674	211	325	220	637	252	Malectin/receptor-like protein kinase family protein
AT4G30470	-1.31059	4.61227e-07	2.71703e-06	292	405	436	168	161	117	378	149	NAD(P)-binding Rossmann-fold superfamily protein
AT2G41660	-1.31045	3.17537e-07	2.02729e-06	522	730	819	292	302	220	690	271	MIZ1__Protein of unknown function, DUF617
AT4G18197	-1.31027	6.04834e-07	3.3947e-06	231	260	306	92	129	93	266	105	ATPUP7_PEX17_PUP7__purine permease 7
AT1G72500	-1.31008	1.22158e-10	5.84888e-09	1217	1311	1436	521	536	510	1321	522
AT4G04850	-1.30893	3.11951e-09	6.00008e-08	1640	1847	1766	680	780	626	1751	695	ATKEA3_KEA3__K+ efflux antiporter 3
AT2G43150	-1.30869	5.309e-06	2.05761e-05	11046	18000	19915	6496	7195	5488	16320	6393	Proline-rich extensin-like family protein
AT3G28910	-1.30848	2.83942e-09	5.61554e-08	773	785	862	299	317	342	807	319	ATMYB30_MYB30__myb domain protein 30
AT1G06570	-1.3075	3.12413e-06	1.31066e-05	374	458	618	164	234	171	483	190	HPD_HPPD_PDS1__phytoene desaturation 1
AT5G07460	-1.30743	3.90347e-08	3.9219e-07	678	927	1040	385	359	298	882	347	ATMSRA2_PMSR2__peptidemethionine sulfoxide reductase 2
AT2G38870	-1.30733	5.11262e-09	8.49357e-08	823	1046	1188	428	364	412	1019	401	Serine protease inhibitor, potato inhibitor I-type family protein
AT1G32928	-1.30677	8.1602e-05	0.000219093	88	126	127	32	43	59	114	45
AT1G10070	-1.30535	3.58921e-05	0.000106604	168	164	242	90	50	86	191	75	ATBCAT-2_BCAT-2_BCAT2__branched-chain amino acid transaminase 2
AT5G38340	-1.3052	2.29733e-06	1.01931e-05	143	162	194	74	54	69	166	66	Disease resistance protein (TIR-NBS-LRR class) family
AT5G42750	-1.30517	1.11484e-07	8.84922e-07	241	272	293	98	106	115	269	106	BKI1__BRI1 kinase inhibitor 1
AT4G01070	-1.30496	1.73117e-08	2.09927e-07	1028	1269	1315	471	559	402	1204	477	GT72B1_UGT72B1__UDP-Glycosyltransferase superfamily protein
AT1G67460	-1.30347	0.000341885	0.000772351	45	43	56	25	20	12	48	19	Minichromosome maintenance (MCM2/3/5) family protein
AT3G62960	-1.30321	0.00112832	0.00223223	38	32	36	17	8	17	35	14	Thioredoxin superfamily protein
AT4G23570	-1.3026	1.33318e-09	3.3272e-08	726	770	843	296	309	324	780	310	SGT1A__phosphatase-related
AT5G39790	-1.30224	4.63282e-08	4.46708e-07	418	451	436	182	155	183	435	173	PTST__5'-AMP-activated protein kinase-related
AT3G62260	-1.30205	8.75074e-06	3.14797e-05	133	194	158	68	73	52	162	64	Protein phosphatase 2C family protein
AT3G25882	-1.30156	0.000266027	0.000618771	35	44	53	19	13	20	44	17	NIMIN-2__NIM1-interacting 2
AT4G02630	-1.30142	3.34559e-07	2.11536e-06	210	195	233	93	84	77	213	85	Protein kinase superfamily protein
AT2G32010	-1.29702	6.24857e-07	3.47854e-06	475	481	533	155	240	199	496	198	CVL1__CVP2 like 1
AT3G08660	-1.29622	0.000677155	0.00141966	42	32	60	22	13	18	45	18	Phototropic-responsive NPH3 family protein
AT1G62630	-1.29609	1.11108e-07	8.82297e-07	483	448	447	170	194	189	459	184	Disease resistance protein (CC-NBS-LRR class) family
AT1G16260	-1.29322	2.07401e-06	9.3578e-06	296	314	337	96	129	153	316	126	Wall-associated kinase family protein
AT5G55590	-1.29318	0.0012444	0.00243862	37	58	51	23	10	25	49	19	QRT1__Pectin lyase-like superfamily protein
AT3G49160	-1.29268	1.32297e-05	4.50948e-05	288	375	320	99	135	159	328	131	pyruvate kinase family protein
AT1G66190	-1.29148	1.63685e-06	7.7065e-06	135	146	180	68	63	53	154	61
AT1G15510	-1.29146	6.37322e-08	5.71273e-07	320	337	403	131	136	156	353	141	ATECB2_ECB2_VAC1__Tetratricopeptide repeat (TPR)-like superfamily protein
AT1G65860	-1.29033	3.75273e-07	2.32231e-06	190	203	235	86	75	90	209	84	FMO GS-OX1__flavin-monooxygenase glucosinolate S-oxygenase 1
AT5G39210	-1.28993	1.33083e-08	1.73355e-07	948	946	959	345	387	415	951	382	CRR7__chlororespiratory reduction 7
AT4G23510	-1.28969	3.43943e-06	1.42362e-05	138	145	140	52	64	54	141	57	Disease resistance protein (TIR-NBS-LRR class) family
AT1G78260	-1.28915	6.94652e-09	1.06337e-07	593	768	817	275	309	286	726	290	RNA-binding (RRM/RBD/RNP motifs) family protein
AT1G50840	-1.28674	1.95116e-10	8.19944e-09	1480	1677	1775	651	691	639	1644	660	POLGAMMA2_PolIA__polymerase gamma 2
AT4G33070	-1.28671	2.81627e-05	8.64261e-05	94	139	156	44	65	46	130	52	AtPDC1_PDC1__Thiamine pyrophosphate dependent pyruvate decarboxylase family protein
AT5G50335	-1.28631	0.000113105	0.000291353	41	45	49	18	17	19	45	18
AT4G23180	-1.28608	2.32012e-08	2.62862e-07	370	435	471	165	191	156	425	171	CRK10_RLK4__cysteine-rich RLK (RECEPTOR-like protein kinase) 10
AT4G37580	-1.28602	3.17925e-05	9.61273e-05	93	107	147	41	40	57	116	46	COP3_HLS1_UNS2__Acyl-CoA N-acyltransferases (NAT) superfamily protein
AT1G13100	-1.28469	4.25077e-07	2.54955e-06	371	386	455	139	204	144	404	162	CYP71B29__cytochrome P450, family 71, subfamily B, polypeptide 29
AT3G05900	-1.28441	1.00705e-08	1.40375e-07	2287	3021	3228	1079	1289	1052	2845	1140	neurofilament protein-related
AT3G26840	-1.2841	4.24603e-05	0.000123847	151	123	138	73	54	40	137	56	PES2__Esterase/lipase/thioesterase family protein
AT2G18210	-1.28378	0.000529278	0.00113892	58	47	38	20	20	18	48	19
AT5G42500	-1.28358	0.000618457	0.00130842	80	164	143	68	53	34	129	52	Disease resistance-responsive (dirigent-like protein) family protein
AT5G24105	-1.28352	3.98555e-06	1.61569e-05	150	178	165	81	62	56	164	66	AGP41__arabinogalactan protein 41
AT2G47160	-1.28239	2.26186e-09	4.78577e-08	886	1050	1249	405	463	409	1062	426	AtBOR1_BOR1__HCO3- transporter family
AT1G59700	-1.28198	3.82845e-07	2.35289e-06	204	206	243	84	100	79	218	88	ATGSTU16_GSTU16__glutathione S-transferase TAU 16
AT1G49490	-1.28149	1.63279e-06	7.68928e-06	124	137	162	58	60	52	141	57	LRX9__Leucine-rich repeat (LRR) family protein
AT3G55120	-1.28104	6.88358e-05	0.00018832	695	859	935	433	336	235	830	335	A11_AtCHI_CFI_CHI_TT5__Chalcone-flavanone isomerase family protein
AT4G08300	-1.2806	7.71947e-08	6.63268e-07	380	502	615	198	206	195	499	200	UMAMIT17__nodulin MtN21 /EamA-like transporter family protein
AT5G12900	-1.27946	7.29106e-09	1.10669e-07	568	555	623	224	251	231	582	235
AT2G28690	-1.27912	0.000250413	0.000586726	38	33	46	16	17	14	39	16	Protein of unknown function (DUF1635)
AT4G20780	-1.27904	6.73753e-07	3.7026e-06	322	424	422	125	177	168	389	157	CML42__calmodulin like 42
AT1G76405	-1.27851	1.4301e-06	6.91626e-06	445	508	596	165	205	252	516	207
AT2G29170	-1.27824	9.31867e-08	7.6751e-07	394	351	388	167	150	143	378	153	NAD(P)-binding Rossmann-fold superfamily protein
AT3G50825	-1.27806	0.000468091	0.00102158	45	36	43	14	15	21	41	17	snoRNA
AT2G40130	-1.27795	0.00024882	0.000583714	82	57	78	30	37	21	72	29	SMXL8__Double Clp-N motif-containing P-loop nucleoside triphosphate hydrolases superfamily protein
AT1G23480	-1.27779	1.90348e-09	4.22008e-08	844	902	934	339	389	357	893	362	ATCSLA03_ATCSLA3_CSLA03_CSLA03_CSLA3__cellulose synthase-like A3
AT1G69040	-1.27761	1.33792e-09	3.33054e-08	2083	2186	2177	895	825	895	2149	872	ACR4__ACT domain repeat 4
AT4G28780	-1.27714	3.73014e-09	6.80611e-08	1487	1573	1618	712	648	540	1559	633	GDSL-like Lipase/Acylhydrolase superfamily protein
AT2G45830	-1.27674	2.19207e-07	1.50943e-06	284	319	337	142	105	133	313	127	DTA2__downstream target of AGL15 2
AT1G62422	-1.27672	1.21311e-05	4.18331e-05	126	133	171	45	71	57	143	58
AT5G46590	-1.27587	0.00066483	0.00139682	39	41	39	13	13	22	40	16	anac096_NAC096__NAC domain containing protein 96
AT4G39720	-1.27575	8.43338e-05	0.000225558	60	63	83	34	28	21	69	28	VQ motif-containing protein
AT1G26100	-1.27415	3.30694e-07	2.09501e-06	214	223	231	83	97	91	223	90	Cytochrome b561/ferric reductase transmembrane protein family
AT4G38420	-1.27235	1.39613e-08	1.78755e-07	601	561	654	230	267	241	605	246	sks9__SKU5 similar 9
AT1G11670	-1.272	1.1407e-09	2.95596e-08	1112	1209	1298	506	535	430	1206	490	MATE efflux family protein
AT1G78070	-1.27125	6.05633e-08	5.49878e-07	322	315	360	125	145	135	332	135	Transducin/WD40 repeat-like superfamily protein
AT5G49350	-1.27103	4.58627e-05	0.0001326	75	112	115	51	36	35	101	41	Glycine-rich protein family
AT2G18196	-1.27003	2.46122e-06	1.08225e-05	125	148	175	55	62	64	149	60	Heavy metal transport/detoxification superfamily protein
AT4G24180	-1.26951	0.000701471	0.00146496	31	40	61	23	16	14	44	18	ATTLP1_TLP1__THAUMATIN-LIKE PROTEIN 1
AT1G07135	-1.26913	2.5626e-05	7.98743e-05	124	180	262	82	77	68	189	76	glycine-rich protein
AT1G73260	-1.268	0.0275956	0.0399107	1582	791	1868	765	493	469	1414	576	ATKTI1_KTI1__kunitz trypsin inhibitor 1
AT3G49210	-1.26775	6.02378e-08	5.47506e-07	334	422	453	184	164	143	403	164	O-acyltransferase (WSD1-like) family protein
AT3G55630	-1.26735	2.74767e-09	5.5143e-08	2029	2155	2136	843	818	919	2107	860	ATDFD_DFD_FPGS3__DHFS-FPGS homolog D
AT2G41310	-1.26705	2.63987e-09	5.36985e-08	840	1024	1070	436	363	394	978	398	ARR8_ATRR3_RR3__response regulator 3
AT3G18080	-1.26623	5.95943e-08	5.42417e-07	8527	8145	8600	3263	4005	3091	8424	3453	BGLU44__B-S glucosidase 44
AT1G33340	-1.26592	1.13813e-05	3.9506e-05	98	96	100	41	39	40	98	40	ENTH/ANTH/VHS superfamily protein
AT2G13910	-1.26531	0.000128958	0.000326618	45	66	72	22	29	23	61	25
AT5G46240	-1.26518	4.91271e-07	2.85688e-06	533	487	467	226	178	207	496	204	AtKAT1_KAT1__potassium channel in Arabidopsis thaliana 1
AT5G23230	-1.26403	0.00121974	0.00239559	43	43	54	26	22	9	47	19	NIC2__nicotinamidase 2
AT1G05010	-1.26297	1.27153e-07	9.77832e-07	9497	10409	11112	3546	4966	4153	10339	4222	ACO4_EAT1_EFE__ethylene-forming enzyme
AT5G39710	-1.26282	2.27552e-05	7.20558e-05	240	214	185	107	88	69	213	88	EMB2745__Tetratricopeptide repeat (TPR)-like superfamily protein
AT1G70370	-1.26265	5.64673e-10	1.76343e-08	2643	2770	3136	1244	1206	1046	2850	1165	PG2__polygalacturonase 2
AT2G28970	-1.26239	5.4444e-06	2.09508e-05	148	204	199	66	69	89	184	75	Leucine-rich repeat protein kinase family protein
AT2G25900	-1.26202	0.00279336	0.00503833	1663	1938	2395	574	781	1069	1999	808	ATCTH_ATTZF1__Zinc finger C-x8-C-x5-C-x3-H type family protein
AT5G52420	-1.26147	1.01606e-08	1.41151e-07	519	591	566	233	240	214	559	229	PRCE3
AT4G33610	-1.25997	0.00219626	0.00405827	170	229	321	102	134	56	240	97	glycine-rich protein
AT5G06865	-1.2595	0.000489487	0.00106126	43	66	50	28	16	21	53	22	other RNA
AT4G32870	-1.25909	2.50069e-06	1.09606e-05	169	209	279	100	93	74	219	89	Polyketide cyclase/dehydrase and lipid transport superfamily protein
AT5G61440	-1.25839	2.69317e-06	1.16548e-05	982	1283	1441	451	457	598	1235	502	ACHT5__atypical CYS HIS rich thioredoxin 5
AT3G09162	-1.2573	2.93525e-07	1.9041e-06	274	258	308	133	114	98	280	115
AT5G47910	-1.25676	3.02296e-06	1.27548e-05	478	499	660	263	246	161	546	223	ATRBOHD_RBOHD__respiratory burst oxidase homologue D
AT5G58770	-1.25672	0.000228779	0.000542032	73	125	106	29	53	42	101	41	AtcPT4_AtCPT7_cPT4_CPT7__Undecaprenyl pyrophosphate synthetase family protein
AT3G54910	-1.25649	1.94935e-06	8.89833e-06	314	305	262	116	115	133	294	121	RNI-like superfamily protein
AT1G65900	-1.2561	3.65501e-07	2.27193e-06	293	306	278	129	126	107	292	121
AT5G55740	-1.25502	1.66519e-08	2.04273e-07	700	720	699	274	316	284	706	291	CRR21__Tetratricopeptide repeat (TPR)-like superfamily protein
AT5G05890	-1.25468	7.6018e-09	1.14303e-07	798	907	1025	329	413	376	910	373	UGT76C5__UDP-Glycosyltransferase superfamily protein
AT1G76180	-1.25455	9.45599e-09	1.34405e-07	6769	8749	9124	3262	3567	3259	8214	3363	ERD14__Dehydrin family protein
AT1G12860	-1.25379	1.76635e-08	2.13e-07	1576	1583	1654	580	684	718	1604	661	ICE2_SCRM2__basic helix-loop-helix (bHLH) DNA-binding superfamily protein
AT1G03055	-1.25357	0.000291924	0.000672266	63	81	62	31	35	19	69	28	AtD27_D27
AT4G30650	-1.25294	0.0120627	0.0188475	2671	1977	1483	895	950	737	2044	861	Low temperature and salt responsive protein family
AT3G44970	-1.25269	4.04855e-09	7.20494e-08	1167	1313	1221	487	515	525	1234	509	Cytochrome P450 superfamily protein
AT5G51810	-1.25195	0.000258047	0.000601935	78	58	78	21	34	33	71	29	AT2353_ATGA20OX2_GA20OX2__gibberellin 20 oxidase 2
AT3G58690	-1.25192	2.4373e-07	1.64973e-06	264	322	282	118	120	120	289	119	Protein kinase superfamily protein
AT2G04790	-1.2512	9.85479e-07	5.05635e-06	273	260	276	94	130	110	270	111
AT1G14345	-1.25115	1.22982e-08	1.62748e-07	2306	2618	2581	1005	1198	897	2502	1033	NAD(P)-linked oxidoreductase superfamily protein
AT3G15115	-1.25107	6.45273e-06	2.41723e-05	138	177	175	62	59	80	163	67
AT4G23270	-1.25092	7.47624e-10	2.15517e-08	1662	1681	1943	682	759	735	1762	725	CRK19__cysteine-rich RLK (RECEPTOR-like protein kinase) 19
AT1G60750	-1.25033	1.44167e-05	4.86024e-05	104	167	166	64	64	51	146	60	NAD(P)-linked oxidoreductase superfamily protein
AT1G66180	-1.25014	5.46986e-07	3.12035e-06	1031	1238	1319	407	495	570	1196	491	Eukaryotic aspartyl protease family protein
AT1G53940	-1.24986	2.4866e-05	7.7854e-05	120	138	119	49	65	42	126	52	GLIP2__GDSL-motif lipase 2
AT1G62660	-1.24977	1.86745e-07	1.32475e-06	4024	4512	5626	1998	2271	1550	4721	1940	Glycosyl hydrolases family 32 protein
AT1G71040	-1.2496	4.36523e-08	4.26393e-07	395	417	469	167	202	159	427	176	LPR2__Cupredoxin superfamily protein
AT3G11840	-1.24929	0.000448112	0.000982268	39	35	53	16	22	14	42	17	PUB24__plant U-box 24
AT1G77990	-1.24856	2.00855e-07	1.40743e-06	267	287	311	115	138	104	288	119	AST56_SULTR2;2__STAS domain / Sulfate transporter family
AT1G11545	-1.2481	1.52381e-09	3.63903e-08	957	1065	1268	453	494	407	1097	451	XTH8__xyloglucan endotransglucosylase/hydrolase 8
AT2G41870	-1.24735	4.94289e-06	1.93573e-05	177	181	298	88	94	86	219	89	AtREM4.2_REM4.2__Remorin family protein
AT5G38430	-1.24587	1.16054e-07	9.12646e-07	67487	78257	86688	31505	35338	29068	77477	31970	RBCS1B__Ribulose bisphosphate carboxylase (small chain) family protein
AT1G71460	-1.24414	3.47452e-07	2.18068e-06	217	246	245	89	105	99	236	98	Pentatricopeptide repeat (PPR-like) superfamily protein
AT5G16900	-1.24381	2.71697e-05	8.37878e-05	73	84	111	36	36	38	89	37	Leucine-rich repeat protein kinase family protein
AT1G02380	-1.24313	0.00136002	0.00263867	54	62	69	13	26	37	62	25
AT5G53880	-1.24278	1.28766e-08	1.68633e-07	849	1059	1207	396	418	468	1038	427
AT1G53430	-1.24249	1.21472e-09	3.09429e-08	2189	2420	2689	928	1076	1014	2433	1006	NILR2__Leucine-rich repeat transmembrane protein kinase
AT1G77200	-1.24017	0.000530104	0.00114057	41	37	58	24	14	18	45	19	Integrase-type DNA-binding superfamily protein
AT2G28400	-1.23944	0.000356127	0.000800076	37	47	52	14	20	22	45	19	Protein of unknown function, DUF584
AT5G56080	-1.23922	0.0747063	0.0991488	530	554	399	102	365	156	494	208	ATNAS2_NAS2__nicotianamine synthase 2
AT3G09270	-1.23897	4.25687e-09	7.45315e-08	2065	2726	2676	1099	1065	934	2489	1033	ATGSTU8_GSTU8__glutathione S-transferase TAU 8
AT5G59260	-1.23821	0.00028259	0.000653165	41	63	48	20	22	21	51	21	LecRK-II.1__Concanavalin A-like lectin protein kinase family protein
AT5G53320	-1.23814	2.96274e-06	1.25593e-05	122	137	172	58	58	62	144	59	Leucine-rich repeat protein kinase family protein
AT2G01200	-1.237	0.0016456	0.00313193	43	53	90	25	16	35	62	25	IAA32_MEE10__indole-3-acetic acid inducible 32
AT2G31790	-1.23579	5.31827e-10	1.68794e-08	1968	2356	2419	922	968	914	2248	935	UDP-Glycosyltransferase superfamily protein
AT1G08940	-1.23562	1.50043e-06	7.19283e-06	220	216	332	101	104	112	256	106	Phosphoglycerate mutase family protein
AT1G53830	-1.23537	0.0001711	0.000419506	164	285	325	105	132	82	258	106	ATPME2_PME2__pectin methylesterase 2
AT2G23130	-1.23464	6.2351e-05	0.000172835	242	252	281	86	153	84	258	108	AGP17_ATAGP17__arabinogalactan protein 17
AT3G49120	-1.23459	2.48165e-09	5.11203e-08	2651	2960	3269	1154	1380	1161	2960	1232	ATPCB_ATPERX34_PERX34_PRX34_PRXCB__peroxidase CB
AT4G14640	-1.23393	0.000639885	0.00134849	40	58	64	31	15	21	54	22	AtCML8_CAM8_CML8__calmodulin 8
AT3G16460	-1.23348	3.32243e-07	2.10345e-06	23548	25130	28677	9862	13077	9311	25785	10750	JAL34__Mannose-binding lectin superfamily protein
AT2G47630	-1.23337	2.73217e-09	5.49451e-08	687	736	829	333	288	317	751	313	MAGL9__alpha/beta-Hydrolases superfamily protein
AT1G78460	-1.23297	0.000165374	0.000407054	1945	1886	2368	655	860	1057	2066	857	SOUL heme-binding family protein
AT4G29020	-1.23291	2.62224e-07	1.74045e-06	1127	959	1288	544	472	394	1125	470	glycine-rich protein
AT4G11280	-1.23279	0.00260532	0.00473071	146	219	372	127	92	83	246	101	ACS6_ATACS6__1-aminocyclopropane-1-carboxylic acid (acc) synthase 6
AT3G45650	-1.23255	1.19582e-07	9.33611e-07	414	468	482	166	222	181	455	190	AtNPF2.7_NAXT1_NPF2.7__nitrate excretion transporter1
AT5G49215	-1.23143	7.32046e-07	3.95382e-06	262	304	267	109	133	107	278	116	Pectin lyase-like superfamily protein
AT2G48030	-1.23141	1.3368e-08	1.7379e-07	435	499	614	219	215	209	516	214	DNAse I-like superfamily protein
AT3G18950	-1.2304	0.000695326	0.00145369	66	53	85	36	33	16	68	28	Transducin/WD40 repeat-like superfamily protein
AT3G07540	-1.23033	5.72645e-08	5.2636e-07	430	406	462	166	193	184	433	181	Actin-binding FH2 (formin homology 2) family protein
AT1G69690	-1.22974	2.63897e-06	1.14457e-05	248	224	210	91	98	98	227	96	AtTCP15_TCP15__TCP family transcription factor
AT1G14430	-1.22861	6.66008e-06	2.48155e-05	223	193	272	77	118	92	229	96	glyoxal oxidase-related protein
AT1G34670	-1.22703	1.70576e-05	5.61584e-05	94	117	163	55	50	50	125	52	AtMYB93_MYB93__myb domain protein 93
AT3G21680	-1.22694	0.000610992	0.00129474	39	71	91	31	30	22	67	28
AT1G14470	-1.22665	0.00167265	0.00317875	60	34	51	25	23	13	48	20	Pentatricopeptide repeat (PPR) superfamily protein
AT4G29610	-1.22609	0.000417517	0.000922779	79	70	62	24	40	25	70	30	Cytidine/deoxycytidylate deaminase family protein
AT3G44900	-1.22591	0.00213088	0.00394795	30	35	33	19	15	7	33	14	ATCHX4_CHX4__cation/H+ exchanger 4
AT3G51890	-1.225	1.61055e-05	5.34664e-05	88	109	117	41	41	49	105	44	CLC3__Clathrin light chain protein
AT2G23620	-1.22493	0.00016739	0.000411185	58	62	56	28	27	19	59	25	ATMES1_MES1__methyl esterase 1
AT3G45290	-1.2249	3.57674e-05	0.000106331	101	97	92	38	39	45	97	41	ATMLO3_MLO3__Seven transmembrane MLO family protein
AT4G36850	-1.22433	0.0578314	0.0784409	207	315	451	56	152	192	324	133	PQ-loop repeat family protein / transmembrane family protein
AT1G66840	-1.22415	9.02353e-07	4.70039e-06	315	349	328	114	158	145	331	139	PMI2_WEB2__Plant protein of unknown function (DUF827)
AT3G59080	-1.2235	4.60133e-05	0.000132957	120	133	177	42	72	65	143	60	Eukaryotic aspartyl protease family protein
AT4G27290	-1.22238	0.000407156	0.000902235	31	44	45	15	16	19	40	17	S-locus lectin protein kinase family protein
AT1G18750	-1.22142	0.0001585	0.000392365	78	84	86	24	39	41	83	35	AGL65__AGAMOUS-like 65
AT1G29530	-1.22131	6.68702e-09	1.03421e-07	504	571	585	229	237	232	553	233
AT5G44680	-1.22116	1.97817e-08	2.33344e-07	2158	2400	2304	857	989	1044	2287	963	DNA glycosylase superfamily protein
AT5G17000	-1.22115	5.06617e-08	4.79944e-07	395	429	461	196	193	152	428	180	Zinc-binding dehydrogenase family protein
AT3G08030	-1.22114	5.35408e-10	1.69375e-08	1853	2050	2287	915	905	782	2063	867	Protein of unknown function, DUF642
AT2G27360	-1.22093	3.06971e-08	3.24752e-07	340	378	394	168	156	144	371	156	GDSL-like Lipase/Acylhydrolase superfamily protein
AT1G74070	-1.22053	2.98846e-09	5.84936e-08	2051	2163	2425	872	1052	869	2213	931	Cyclophilin-like peptidyl-prolyl cis-trans isomerase family protein
AT3G29810	-1.22012	9.66321e-06	3.4325e-05	106	101	139	51	50	44	115	48	COBL2__COBRA-like protein 2 precursor
AT2G15090	-1.2198	9.02921e-09	1.29786e-07	3611	4080	4551	1524	1889	1725	4081	1713	KCS8__3-ketoacyl-CoA synthase 8
AT5G19120	-1.21968	0.00706834	0.0116355	3799	4666	6173	1286	2368	2419	4879	2024	Eukaryotic aspartyl protease family protein
AT1G74460	-1.21926	3.60993e-06	1.48379e-05	367	430	435	223	169	128	411	173	GDSL-like Lipase/Acylhydrolase superfamily protein
AT3G18870	-1.21891	4.27576e-06	1.7162e-05	171	189	191	63	91	78	184	77	mTERF11__Mitochondrial transcription termination factor family protein
AT3G47210	-1.21776	0.000982916	0.00197546	63	91	98	25	27	53	84	35	Plant protein of unknown function (DUF247)
AT1G30520	-1.21508	3.72066e-08	3.77628e-07	1219	1217	1214	455	556	536	1217	516	AAE14__acyl-activating enzyme 14
AT1G74840	-1.21495	8.44352e-09	1.23342e-07	2226	2756	3211	1054	1226	1157	2731	1146	Homeodomain-like superfamily protein
AT1G47530	-1.21467	5.54347e-10	1.73675e-08	1695	1888	2251	823	860	773	1945	819	DTX33__MATE efflux family protein
AT1G10657	-1.21427	1.79933e-07	1.28568e-06	222	234	262	100	100	103	239	101	Plant protein 1589 of unknown function
AT1G78600	-1.21284	9.33199e-10	2.53984e-08	2610	2605	2778	1154	1129	1108	2664	1130	BBX22_DBB3_LZF1_STH3__light-regulated zinc finger protein 1
AT4G27030	-1.21249	4.30969e-08	4.22662e-07	482	533	592	208	262	209	536	226	FAD4_FADA__fatty acid desaturase A
AT5G14340	-1.2113	0.00168751	0.00320419	29	59	40	22	18	14	43	18	AtMYB40_MYB40__myb domain protein 40
AT5G26010	-1.21087	1.1026e-06	5.54918e-06	397	531	559	168	229	229	496	209	Protein phosphatase 2C family protein
AT4G21120	-1.21039	0.00176349	0.00333156	61	31	54	21	25	16	49	21	AAT1_AtCAT1_CAT1__amino acid transporter 1
AT5G03860	-1.21028	5.5459e-06	2.12658e-05	165	146	177	64	81	62	163	69	MLS__malate synthase
AT3G55580	-1.20945	0.000110295	0.000284941	59	55	78	31	27	23	64	27	TCF1__Regulator of chromosome condensation (RCC1) family protein
AT1G49860	-1.20701	0.00228362	0.00420137	60	118	146	36	37	62	108	45	ATGSTF14_GSTF14__glutathione S-transferase (class phi) 14
AT2G46650	-1.20683	5.14304e-08	4.85339e-07	691	757	781	367	267	314	743	316	ATCB5-C_B5 #1_CB5-C_CYTB5-C__cytochrome B5 isoform C
AT5G01880	-1.20613	0.0042994	0.00742751	46	40	91	16	36	22	59	25	DAFL2__RING/U-box superfamily protein
AT4G10400	-1.20567	3.02892e-05	9.21251e-05	165	157	131	56	72	66	151	65	F-box/RNI-like/FBD-like domains-containing protein
AT2G42430	-1.20546	0.0012171	0.00239152	50	38	46	25	12	20	45	19	ASL18_LBD16__lateral organ boundaries-domain 16
AT2G41640	-1.20393	0.000157073	0.000389375	64	95	122	32	43	43	94	39	Glycosyltransferase family 61 protein
AT4G18670	-1.20306	6.24793e-09	9.84264e-08	1877	1962	2299	795	992	823	2046	870	Leucine-rich repeat (LRR) family protein
AT4G38080	-1.20284	0.000479689	0.00104304	923	1241	1446	613	566	352	1203	510	hydroxyproline-rich glycoprotein family protein
AT1G64660	-1.20214	2.40855e-05	7.56657e-05	156	185	301	89	101	80	214	90	ATMGL_MGL__methionine gamma-lyase
AT2G31585	-1.20155	0.000243547	0.000572291	100	104	109	29	44	60	104	44	other RNA
AT4G37320	-1.20114	3.62652e-08	3.70054e-07	341	342	404	158	150	155	362	154	CYP81D5__cytochrome P450, family 81, subfamily D, polypeptide 5
AT5G55050	-1.20025	1.56496e-05	5.21636e-05	120	126	144	45	67	54	130	55	GDSL-like Lipase/Acylhydrolase superfamily protein
AT1G11540	-1.19863	0.000135743	0.000341451	89	91	108	48	49	26	96	41	Sulfite exporter TauE/SafE family protein
AT5G10280	-1.19785	1.70869e-06	7.98495e-06	227	293	281	135	94	113	267	114	ATMYB64_ATMYB92_MYB92__myb domain protein 92
AT1G70250	-1.196	1.24655e-05	4.27892e-05	140	137	156	61	51	73	144	62	receptor serine/threonine kinase, putative
AT1G11070	-1.19473	0.00162557	0.00309871	31	40	47	10	18	22	39	17
AT5G24230	-1.19444	2.06104e-06	9.30572e-06	142	170	184	76	74	62	165	71	Lipase class 3-related protein
AT4G01390	-1.19414	3.77979e-07	2.33239e-06	399	351	424	190	145	169	391	168	TRAF-like family protein
AT4G25410	-1.19407	0.000193919	0.000468091	65	54	75	30	32	21	65	28	basic helix-loop-helix (bHLH) DNA-binding superfamily protein
AT4G04630	-1.19383	2.12004e-05	6.77598e-05	99	101	103	40	49	41	101	43	Protein of unknown function, DUF584
AT3G02060	-1.19322	6.17001e-09	9.75142e-08	1248	1275	1417	549	642	501	1313	564	DEAD/DEAH box helicase, putative
AT5G64780	-1.19297	5.77833e-06	2.20012e-05	140	156	162	57	65	74	153	65	Uncharacterised conserved protein UCP009193
AT3G17860	-1.19246	7.05875e-07	3.84014e-06	213	246	287	105	123	91	249	106	JAI3_JAZ3_TIFY6B__jasmonate-zim-domain protein 3
AT2G32179	-1.192	0.00180281	0.00339795	58	43	63	19	16	35	55	23	other RNA
AT3G60290	-1.19038	4.71633e-06	1.86689e-05	253	215	275	85	119	115	248	106	2-oxoglutarate (2OG) and Fe(II)-dependent oxygenase superfamily protein
AT5G66690	-1.18945	3.62477e-06	1.48926e-05	494	579	711	260	312	192	595	255	UGT72E2__UDP-Glycosyltransferase superfamily protein
AT3G20600	-1.18941	0.000308607	0.000705268	70	87	66	24	36	36	74	32	NDR1__Late embryogenesis abundant (LEA) hydroxyproline-rich glycoprotein family
AT3G16240	-1.18917	4.41258e-05	0.000128206	12077	12122	15723	4774	7568	4776	13307	5706	AQP1_ATTIP2;1_DELTA-TIP_DELTA-TIP1_TIP2;1__delta tonoplast integral protein
AT1G30650	-1.18908	1.2553e-06	6.20392e-06	242	330	405	136	130	150	326	139	AR411_ATWRKY14_WRKY14__WRKY DNA-binding protein 14
AT5G16370	-1.18882	0.000152648	0.000379129	1340	1596	2357	624	852	769	1764	748	AAE5__acyl activating enzyme 5
AT1G77120	-1.18853	4.55004e-05	0.000131709	77	100	96	38	35	44	91	39	ADH_ADH1_ATADH_ATADH1__alcohol dehydrogenase 1
AT2G26220	-1.18732	0.000278294	0.000644362	58	60	51	23	29	21	56	24
AT5G06530	-1.18688	6.50195e-05	0.000179263	178	192	263	76	125	70	211	90	ABCG22_AtABCG22__ABC-2 type transporter family protein
AT5G07240	-1.1861	7.01234e-08	6.14878e-07	741	778	825	292	396	323	781	337	IQD24__IQ-domain 24
AT1G19840	-1.18573	0.000420764	0.000929323	36	60	61	21	21	25	52	22	SAUR53__SAUR-like auxin-responsive protein family
AT1G51270	-1.18553	3.52483e-05	0.000104998	139	113	135	49	52	66	129	56	structural molecules;transmembrane receptors;structural molecules
AT2G26975	-1.18529	3.51539e-07	2.19989e-06	581	517	604	207	274	254	567	245	COPT6__Ctr copper transporter family
AT5G11250	-1.18521	4.04581e-08	4.01429e-07	424	409	475	178	195	191	436	188	BURNOUT1__Disease resistance protein (TIR-NBS-LRR class)
AT2G43200	-1.18343	5.72647e-08	5.2636e-07	424	468	446	185	203	191	446	193	S-adenosyl-L-methionine-dependent methyltransferases superfamily protein
AT4G02600	-1.1826	1.6125e-07	1.18309e-06	481	505	500	187	227	229	495	214	ATMLO1_MLO1__Seven transmembrane MLO family protein
AT2G30990	-1.18248	6.06203e-08	5.49957e-07	821	888	944	320	419	406	884	382	Protein of unknown function (DUF688)
AT1G03340	-1.18245	9.43104e-05	0.000248624	59	68	73	25	29	32	67	29
AT4G35100	-1.1823	2.46022e-07	1.66293e-06	11410	14605	16514	5739	7104	5432	14176	6092	PIP2;7_PIP3_PIP3A_SIMIP__plasma membrane intrinsic protein 3
AT5G67385	-1.18205	2.66912e-09	5.40678e-08	2334	2521	2535	1020	1149	1032	2463	1067	NCH1__Phototropic-responsive NPH3 family protein
AT2G04860	-1.18205	0.000219201	0.000521622	89	59	83	32	33	35	77	33	Tetratricopeptide repeat (TPR)-like superfamily protein
AT1G67750	-1.18201	5.8512e-06	2.22439e-05	182	196	251	111	91	69	210	90	Pectate lyase family protein
AT2G18300	-1.1818	1.28153e-08	1.6817e-07	2604	2894	3135	1087	1351	1286	2878	1241	HBI1__basic helix-loop-helix (bHLH) DNA-binding superfamily protein
AT2G36430	-1.18173	6.32553e-07	3.51184e-06	458	373	543	185	223	185	458	198	Plant protein of unknown function (DUF247)
AT4G08290	-1.18137	0.000291963	0.000672277	385	382	507	121	205	221	425	182	UMAMIT20__nodulin MtN21 /EamA-like transporter family protein
AT2G03530	-1.18125	2.59427e-07	1.7266e-06	393	334	405	172	172	147	377	164	ATUPS2_UPS2__ureide permease 2
AT2G30010	-1.18087	3.31191e-09	6.25858e-08	1536	1725	1772	681	805	692	1678	726	TBL45__TRICHOME BIREFRINGENCE-LIKE 45
AT5G23660	-1.18041	9.24871e-09	1.3194e-07	1539	1504	1794	621	749	720	1612	697	AtSWEET12_MTN3_SWEET12__homolog of Medicago truncatula MTN3
AT2G23610	-1.18029	6.11685e-09	9.70676e-08	919	1037	1195	418	508	433	1050	453	ATMES3_MES3__methyl esterase 3
AT4G18250	-1.18029	0.000863329	0.0017598	35	44	32	15	16	17	37	16	receptor serine/threonine kinase, putative
AT1G23010	-1.17892	5.08054e-06	1.98207e-05	131	180	181	69	67	76	164	71	LPR1__Cupredoxin superfamily protein
AT3G18145	-1.17826	0.000947218	0.00191299	61	67	89	25	22	46	72	31
AT4G09160	-1.17799	4.85534e-09	8.16359e-08	769	801	927	377	389	316	832	361	PATL5__SEC14 cytosolic factor family protein / phosphoglyceride transfer family protein
AT5G52190	-1.17766	5.86784e-07	3.30768e-06	328	401	433	144	201	157	387	167	Sugar isomerase (SIS) family protein
AT5G45475	-1.17754	0.0321368	0.0459093	57	115	114	73	19	31	95	41
AT2G43120	-1.17721	0.000251184	0.000588037	172	230	332	134	107	74	245	105	PRN2__RmlC-like cupins superfamily protein
AT3G26980	-1.17659	2.76997e-06	1.1921e-05	254	260	258	101	138	97	257	112	MUB4__membrane-anchored ubiquitin-fold protein 4 precursor
AT1G77960	-1.17493	0.000721383	0.0015014	32	31	39	12	16	16	34	15
AT2G23680	-1.17488	0.000105721	0.000274581	76	84	99	31	48	33	86	37	Cold acclimation protein WCOR413 family
AT1G01340	-1.17457	3.51973e-05	0.000104892	170	206	262	70	121	84	213	92	ACBK1_ATCNGC10_CNGC10__cyclic nucleotide gated channel 10
AT5G41050	-1.1744	6.06047e-06	2.29232e-05	373	386	318	159	183	130	359	157	Pollen Ole e 1 allergen and extensin family protein
AT4G38160	-1.17426	5.01905e-09	8.36666e-08	2322	2441	2684	975	1134	1124	2482	1078	mTERF6_pde191__Mitochondrial transcription termination factor family protein
AT1G03790	-1.17403	0.0244378	0.0357174	58	20	58	28	11	20	45	20	AtTZF4_SOM_TZF4__Zinc finger C-x8-C-x5-C-x3-H type family protein
AT5G51670	-1.17373	1.9773e-06	9.00272e-06	161	214	248	90	97	82	208	90	Protein of unknown function (DUF668)
AT3G50270	-1.17354	2.60788e-08	2.87442e-07	920	956	938	369	443	415	938	409	HXXXD-type acyl-transferase family protein
AT1G55110	-1.17303	2.76089e-08	2.98301e-07	443	456	527	197	204	218	475	206	AtIDD7_IDD7_REDSTART__indeterminate(ID)-domain 7
AT5G21105	-1.17278	1.66083e-09	3.84473e-08	1219	1164	1395	549	576	519	1259	548	Plant L-ascorbate oxidase
AT1G04360	-1.17204	2.96515e-06	1.25667e-05	144	156	157	65	70	64	152	66	ATL1__RING/U-box superfamily protein
AT3G46130	-1.1712	2.67282e-05	8.2675e-05	346	318	306	120	128	176	323	141	ATMYB48_ATMYB48-1_ATMYB48-2_ATMYB48-3_MYB48__myb domain protein 48
AT5G47950	-1.17098	3.3409e-06	1.38785e-05	171	160	175	81	75	65	169	74	HXXXD-type acyl-transferase family protein
AT3G24463	-1.17052	0.00018973	0.000459459	43	53	66	26	22	22	54	23
AT5G25440	-1.17042	0.000108118	0.000279801	78	78	85	32	44	29	80	35	Protein kinase superfamily protein
AT2G45820	-1.16844	1.3726e-08	1.76958e-07	2628	3300	3978	1378	1472	1436	3302	1429	Rem1.3__Remorin family protein
AT2G27385	-1.16671	1.82324e-06	8.41333e-06	6919	6862	6879	2549	2992	3503	6887	3015	Pollen Ole e 1 allergen and extensin family protein
AT4G16890	-1.16667	7.48731e-09	1.13017e-07	3626	3531	3721	1520	1678	1571	3626	1590	BAL_SNC1__disease resistance protein (TIR-NBS-LRR class), putative
AT4G37560	-1.16565	1.39409e-06	6.78679e-06	205	219	226	83	99	102	217	95	Acetamidase/Formamidase family protein
AT4G01430	-1.1654	3.92115e-06	1.59357e-05	126	162	179	67	67	69	156	68	UMAMIT29__nodulin MtN21 /EamA-like transporter family protein
AT3G23030	-1.16523	1.85308e-08	2.21268e-07	986	1232	1394	505	492	572	1204	523	IAA2__indole-3-acetic acid inducible 2
AT2G41312	-1.1648	0.000254372	0.000594785	76	79	68	42	27	29	74	33	sORF13__other RNA
AT2G47370	-1.164	2.55369e-05	7.96474e-05	80	98	104	44	42	37	94	41	Calcium-dependent phosphotriesterase superfamily protein
AT4G27820	-1.16355	1.1785e-08	1.57946e-07	1333	1305	1279	585	565	574	1306	575	BGLU9__beta glucosidase 9
AT4G27830	-1.16278	1.67692e-08	2.05394e-07	616	707	742	273	323	307	688	301	AtBGLU10_BGLU10__beta glucosidase 10
AT3G55150	-1.16257	3.57676e-05	0.000106331	131	188	236	96	84	61	185	80	ATEXO70H1_EXO70H1__exocyst subunit exo70 family protein H1
AT2G38010	-1.16152	9.13471e-08	7.55231e-07	357	429	464	206	181	160	417	182	AtNCER2__Neutral/alkaline non-lysosomal ceramidase
AT5G13930	-1.16135	0.00344306	0.00608791	4193	6014	7644	3261	2777	1723	5950	2587	ATCHS_CHS_TT4__Chalcone and stilbene synthase family protein
AT3G56200	-1.16095	1.67665e-05	5.53683e-05	155	167	162	76	84	53	161	71	Transmembrane amino acid transporter family protein
AT2G24150	-1.16079	8.45749e-10	2.35781e-08	1088	1221	1287	523	554	500	1199	526	HHP3__heptahelical protein 3
AT4G15810	-1.16069	5.64686e-08	5.21025e-07	334	332	390	159	159	145	352	154	P-loop containing nucleoside triphosphate hydrolases superfamily protein
AT2G36690	-1.16013	1.80742e-05	5.89674e-05	127	155	185	74	79	51	156	68	2-oxoglutarate (2OG) and Fe(II)-dependent oxygenase superfamily protein
AT5G36930	-1.16004	1.78957e-06	8.28346e-06	263	266	252	123	99	122	260	115	Disease resistance protein (TIR-NBS-LRR class) family
AT5G06330	-1.16001	0.000306705	0.00070191	127	133	113	65	67	33	124	55	Late embryogenesis abundant (LEA) hydroxyproline-rich glycoprotein family
AT4G14820	-1.15963	0.000104642	0.000272105	82	72	80	40	34	29	78	34	Pentatricopeptide repeat (PPR) superfamily protein
AT2G20340	-1.15885	2.61953e-06	1.13766e-05	343	335	317	154	170	116	332	147	AAS_AtAAS__Pyridoxal phosphate (PLP)-dependent transferases superfamily protein
AT4G38400	-1.15858	1.87841e-05	6.09772e-05	111	109	114	56	45	46	111	49	ATEXLA2_ATEXPL2_ATHEXP BETA 2.2_EXLA2_EXPL2__expansin-like A2
AT5G03960	-1.15821	2.09486e-06	9.42613e-06	200	198	226	100	77	97	208	91	IQD12__IQ-domain 12
AT1G15000	-1.15757	1.4354e-07	1.07583e-06	363	401	523	174	201	187	429	187	scpl50__serine carboxypeptidase-like 50
AT2G31750	-1.15675	7.3266e-08	6.35396e-07	1430	1916	2008	873	817	658	1785	783	UGT74D1__UDP-glucosyl transferase 74D1
AT4G22110	-1.15616	0.000713143	0.00148615	39	76	78	33	25	26	64	28	GroES-like zinc-binding dehydrogenase family protein
AT2G40540	-1.15594	2.83032e-09	5.60513e-08	1588	1642	1846	727	827	681	1692	745	ATKT2_ATKUP2_KT2_KUP2_SHY3_TRK2__potassium transporter 2
AT1G21670	-1.15585	1.89562e-07	1.33986e-06	1132	1297	1600	540	702	522	1343	588
AT2G43820	-1.15549	3.64594e-05	0.000108157	1292	1821	2213	655	844	817	1775	772	ATSAGT1_GT_SAGT1_SGT1_UGT74F2__UDP-glucosyltransferase 74F2
AT5G54720	-1.15529	0.00545274	0.00918468	36	29	47	12	27	10	37	16	Ankyrin repeat family protein
AT1G61190	-1.15525	2.68496e-09	5.42194e-08	1623	1733	1780	715	810	740	1712	755	LRR and NB-ARC domains-containing disease resistance protein
AT3G48830	-1.15436	1.43386e-05	4.84004e-05	127	121	133	62	48	58	127	56	polynucleotide adenylyltransferase family protein / RNA recognition motif (RRM)-containing protein
AT1G70410	-1.15325	1.11005e-08	1.50533e-07	4156	4930	5189	1969	2322	1992	4758	2094	ATBCA4_BCA4_CA4__beta carbonic anhydrase 4
AT5G46580	-1.15313	6.0544e-09	9.62333e-08	2237	2765	2826	1128	1266	1053	2609	1149	SOT1__pentatricopeptide (PPR) repeat-containing protein
AT2G29320	-1.15284	9.48765e-08	7.78466e-07	397	391	410	179	189	162	399	177	NAD(P)-binding Rossmann-fold superfamily protein
AT2G41090	-1.15263	1.4806e-05	4.9754e-05	492	444	520	187	279	178	485	215	CML10__Calcium-binding EF-hand family protein
AT1G76160	-1.1518	1.58666e-08	1.97441e-07	5380	6204	7175	2587	3031	2627	6253	2748	sks5__SKU5 similar 5
AT2G03410	-1.15167	0.000112133	0.000289116	92	92	85	40	33	46	90	40	Mo25 family protein
AT1G01610	-1.15165	1.98815e-07	1.39565e-06	1597	1716	1979	707	945	681	1764	778	ATGPAT4_GPAT4__glycerol-3-phosphate acyltransferase 4
AT3G51420	-1.1514	9.03779e-09	1.29786e-07	1822	1906	1880	770	865	848	1869	828	ATSSL4_SSL4__strictosidine synthase-like 4
AT1G42470	-1.15035	5.17761e-08	4.87892e-07	535	550	575	225	249	260	553	245	AtNPC1 - 1__Patched family protein
AT3G52540	-1.15032	0.000106639	0.000276561	96	115	94	36	53	46	102	45	ATOFP18_OFP18__ovate family protein 18
AT2G39920	-1.15003	0.000246501	0.000578604	433	376	324	157	144	204	378	168	HAD superfamily, subfamily IIIB acid phosphatase
AT2G37280	-1.14945	2.59749e-06	1.12991e-05	142	161	180	78	69	66	161	71	ABCG33_ATPDR5_PDR5__pleiotropic drug resistance 5
AT3G62210	-1.14943	0.000757918	0.00156856	33	32	42	14	19	14	36	16	EDA32__Putative endonuclease or glycosyl hydrolase
AT3G20540	-1.14931	2.36069e-09	4.93591e-08	1061	1126	1127	504	482	483	1105	490	POLGAMMA1_PolIB__polymerase gamma 1
AT1G70000	-1.14927	4.53275e-06	1.80265e-05	192	178	232	103	92	71	201	89	MYBD__myb-like transcription factor family protein
AT1G48690	-1.1491	0.000458949	0.00100365	51	54	44	20	22	24	50	22	Auxin-responsive GH3 family protein
AT4G07960	-1.14891	4.23692e-05	0.000123674	107	139	122	65	56	42	123	54	ATCSLC12_CSLC12_CSLC12__Cellulose-synthase-like C12
AT2G02980	-1.14868	6.89655e-06	2.55938e-05	178	193	169	80	90	70	180	80	OTP85__Pentatricopeptide repeat (PPR) superfamily protein
AT3G26540	-1.14744	7.22543e-06	2.67025e-05	163	148	186	73	85	62	166	73	Tetratricopeptide repeat (TPR)-like superfamily protein
AT3G55500	-1.14714	1.07085e-06	5.40331e-06	409	317	442	183	181	154	389	173	ATEXP16_ATEXPA16_ATHEXP ALPHA 1.7_EXP16_EXPA16__expansin A16
AT3G04290	-1.14687	4.69273e-09	7.99364e-08	1351	1435	1484	709	597	590	1423	632	ATLTL1_LTL1__Li-tolerant lipase 1
AT3G59310	-1.1468	1.24512e-06	6.16611e-06	330	355	356	139	189	134	347	154	Eukaryotic protein of unknown function (DUF914)
AT1G25560	-1.14627	0.00225325	0.00415294	1719	1923	2948	715	1045	1114	2197	958	AtTEM1_EDF1_TEM1__AP2/B3 transcription factor family protein
AT2G18290	-1.14612	8.87931e-08	7.39133e-07	692	668	675	276	314	315	678	302	APC10_AtAPC10_EMB2783__anaphase promoting complex 10
AT3G59580	-1.146	0.00046494	0.00101527	42	40	47	23	16	18	43	19	NLP9__Plant regulator RWP-RK family protein
AT4G37470	-1.1457	7.292e-09	1.10669e-07	1991	2048	2269	917	1054	829	2103	933	KAI2__alpha/beta-Hydrolases superfamily protein
AT1G27100	-1.14542	3.36543e-08	3.50905e-07	1094	1263	1471	486	618	584	1276	563	Actin cross-linking protein
AT1G32450	-1.14355	2.87106e-08	3.08256e-07	4447	4626	5853	2087	2101	2399	4975	2196	AtNPF7.3_NPF7.3_NRT1.5__nitrate transporter 1.5
AT2G16380	-1.14268	1.71686e-05	5.64571e-05	792	744	878	277	435	360	805	357	Sec14p-like phosphatidylinositol transfer family protein
AT3G10260	-1.14214	1.15073e-08	1.54757e-07	1075	1042	1144	444	506	501	1087	484	Reticulon family protein
AT4G17470	-1.14171	0.0015908	0.0030395	33	42	33	20	17	11	36	16	alpha/beta-Hydrolases superfamily protein
AT3G26210	-1.14137	0.000134481	0.000338583	119	151	165	42	75	75	145	64	CYP71B23__cytochrome P450, family 71, subfamily B, polypeptide 23
AT4G01080	-1.14133	0.000524653	0.00113009	48	43	51	25	16	22	47	21	TBL26__TRICHOME BIREFRINGENCE-LIKE 26
AT2G44640	-1.14082	3.96101e-09	7.088e-08	1227	1454	1692	632	701	603	1458	645
AT1G60460	-1.14076	0.000191649	0.000463301	63	57	62	25	31	25	61	27	MTOPVIB
AT4G34680	-1.14058	4.73565e-06	1.87213e-05	219	239	233	124	83	101	230	103	GATA3__GATA transcription factor 3
AT3G11430	-1.1405	2.61965e-05	8.13533e-05	134	127	157	73	67	46	139	62	ATGPAT5_GPAT5__glycerol-3-phosphate acyltransferase 5
AT1G55450	-1.14048	2.96857e-08	3.16782e-07	1048	1173	1396	464	592	545	1206	534	S-adenosyl-L-methionine-dependent methyltransferases superfamily protein
AT2G44690	-1.13972	0.000385587	0.000859619	53	58	72	23	36	22	61	27	ARAC9_ATROP8_ROP8__Arabidopsis RAC-like 9
AT3G26590	-1.1394	3.96693e-06	1.60882e-05	226	352	378	130	156	136	319	141	MATE efflux family protein
AT2G16970	-1.13843	0.000739631	0.00153495	30	33	34	14	14	15	32	14	MEE15__Major facilitator superfamily protein
AT2G28305	-1.13788	2.94671e-07	1.90957e-06	268	340	326	142	148	126	311	139	ATLOG1_LOG1__Putative lysine decarboxylase family protein
AT1G65190	-1.13726	1.25256e-08	1.65034e-07	1320	1497	1471	590	635	687	1429	637	Protein kinase superfamily protein
AT2G30424	-1.13719	1.46777e-07	1.09603e-06	330	399	426	161	167	185	385	171	TCL2__Homeodomain-like superfamily protein
AT3G21790	-1.13712	3.02826e-08	3.2124e-07	554	518	665	252	263	258	579	258	UDP-Glycosyltransferase superfamily protein
AT4G11360	-1.13701	2.81303e-06	1.20741e-05	932	1127	1333	424	489	587	1131	500	RHA1B__RING-H2 finger A1B
AT1G72030	-1.13556	2.561e-06	1.11647e-05	371	293	327	141	157	147	330	148	Acyl-CoA N-acyltransferases (NAT) superfamily protein
AT3G09600	-1.13551	0.000494363	0.00107136	39	51	47	24	21	16	46	20	LCL5_RVE8__Homeodomain-like superfamily protein
AT5G39530	-1.13534	1.48765e-09	3.57458e-08	2273	2359	2510	1052	1120	1022	2381	1065	Protein of unknown function (DUF1997)
AT4G17900	-1.13523	2.72194e-09	5.47958e-08	784	937	1008	418	391	406	910	405	PLATZ transcription factor family protein
AT4G23060	-1.13496	1.22465e-06	6.07865e-06	218	232	267	121	112	87	239	107	IQD22__IQ-domain 22
AT5G41400	-1.13435	0.000147669	0.000368265	85	102	121	62	37	38	103	46	RING/U-box superfamily protein
AT3G10870	-1.1337	8.12659e-07	4.31154e-06	184	202	231	97	86	92	206	92	ATMES17_MES17__methyl esterase 17
AT1G11460	-1.13356	0.00165062	0.00313965	41	34	39	22	18	11	38	17	UMAMIT26__nodulin MtN21 /EamA-like transporter family protein
AT5G58320	-1.13321	4.40087e-07	2.61622e-06	313	425	445	197	178	152	394	176	NET4A__Kinase interacting (KIP1-like) family protein
AT3G06125	-1.13298	3.52828e-06	1.45545e-05	260	266	239	132	101	111	255	115	sORF22__other RNA
AT2G32295	-1.13289	5.84611e-08	5.34348e-07	349	365	390	164	171	159	368	165	EXS (ERD1/XPR1/SYG1) family protein
AT5G65613	-1.13285	0.000233031	0.000550968	49	56	59	22	23	28	55	24
AT1G26761	-1.1322	6.69807e-08	5.9492e-07	452	487	503	208	241	197	481	215	Arabinanase/levansucrase/invertase
AT4G12750	-1.1318	6.76077e-09	1.04028e-07	615	696	740	324	289	304	684	306	Homeodomain-like transcriptional regulator
AT4G03060	-1.13125	9.17902e-06	3.28024e-05	201	223	274	124	78	109	233	104	AOP2_AOP2-Cvi__AOP2 (ALKENYL HYDROXALKYL PRODUCING 2); oxidoreductase, acting on paired donors, with incorporation or reduction of molecular oxygen, 2-oxoglutarate as one donor, and incorporation of one atom each of oxygen into both donors
AT1G01620	-1.13095	1.54031e-07	1.14042e-06	6483	7678	9025	3106	3999	3221	7729	3442	PIP1;3_PIP1C_TMP-B__plasma membrane intrinsic protein 1C
AT3G05360	-1.1304	5.74541e-05	0.000161118	131	134	124	52	74	49	130	58	AtRLP30_RLP30__receptor like protein 30
AT4G33000	-1.13028	2.17498e-07	1.50085e-06	912	798	859	357	387	412	856	385	ATCBL10_CBL10_SCABP8__calcineurin B-like protein 10
AT2G15050	-1.12938	8.5648e-09	1.24554e-07	1490	1459	1705	675	782	631	1551	696	LTP_LTP7__lipid transfer protein
AT2G48140	-1.12846	0.00918287	0.0147269	222	264	409	161	167	70	298	133	EDA4__Bifunctional inhibitor/lipid-transfer protein/seed storage 2S albumin superfamily protein
AT5G41790	-1.12812	3.16231e-09	6.03564e-08	2935	3109	3440	1349	1537	1368	3161	1418	CIP1__COP1-interactive protein 1
AT2G29480	-1.1281	7.4049e-05	0.000201058	118	139	165	66	45	77	141	63	ATGSTU2_GST20_GSTU2__glutathione S-transferase tau 2
AT1G13740	-1.12807	3.89097e-07	2.38214e-06	425	382	406	201	173	173	404	182	AFP2__ABI five binding protein 2
AT4G18910	-1.12752	1.70408e-07	1.23264e-06	337	324	408	174	148	157	356	160	ATNLM2_NIP1;2_NLM2__NOD26-like intrinsic protein 1;2
AT2G38860	-1.1275	8.67449e-08	7.25492e-07	592	728	787	340	345	259	702	315	DJ-1e_DJ1E_YLS5__Class I glutamine amidotransferase-like superfamily protein
AT4G37980	-1.12733	7.49992e-06	2.75601e-05	874	999	1094	410	563	358	989	444	ATCAD7_CAD7_ELI3_ELI3-1__elicitor-activated gene 3-1
AT1G03650	-1.12698	3.20287e-05	9.66464e-05	86	91	109	43	47	38	95	43	Acyl-CoA N-acyltransferases (NAT) superfamily protein
AT5G26742	-1.12658	8.42426e-08	7.09639e-07	16069	17937	19857	7445	8944	7757	17954	8049	AtRH3_emb1138_RH3__DEAD box RNA helicase (RH3)
AT1G76470	-1.12614	0.00940782	0.0150468	25	51	38	28	12	11	38	17	NAD(P)-binding Rossmann-fold superfamily protein
AT5G17640	-1.12532	3.06226e-08	3.24141e-07	569	617	757	273	286	310	648	290	ASG1__Protein of unknown function (DUF1005)
AT5G51720	-1.12478	1.07057e-07	8.55706e-07	1636	2080	2410	1023	956	763	2042	914	At-NEET_NEET__2 iron, 2 sulfur cluster binding
AT3G24503	-1.12368	7.49769e-08	6.47514e-07	4505	5506	6209	2211	2775	2278	5407	2421	ALDH1A_ALDH2C4_REF1__aldehyde dehydrogenase 2C4
AT1G74930	-1.12318	0.000192445	0.00046488	79	95	115	43	32	54	96	43	ORA47__Integrase-type DNA-binding superfamily protein
AT1G05250	-1.12309	0.0172462	0.026097	1381	2822	2876	1015	1336	799	2360	1050	AtPRX1_PRX2__Peroxidase superfamily protein
AT1G77145	-1.12301	0.000241645	0.000568781	55	54	53	26	23	24	54	24	Protein of unknown function (DUF506)
AT2G47220	-1.12273	4.40919e-07	2.61957e-06	348	397	482	162	182	205	409	183	ATDUF5_DUF5__DOMAIN OF UNKNOWN FUNCTION 724 5
AT5G15850	-1.12249	0.00175189	0.00331189	64	56	85	31	44	17	68	31	ATCOL1_BBX2_COL1__CONSTANS-like 1
AT1G60160	-1.1223	3.34145e-08	3.49141e-07	819	839	880	342	422	381	846	382	Potassium transporter family protein
AT1G79310	-1.12145	0.00480237	0.00819832	57	44	38	12	28	23	46	21	AtMC7_AtMCP2a_MC7_MCP2a__metacaspase 7
AT1G53200	-1.12099	4.15412e-07	2.50546e-06	270	291	290	125	123	136	284	128
AT3G05660	-1.12049	0.00320581	0.00570517	70	41	45	20	31	20	52	24	AtRLP33_RLP33__receptor like protein 33
AT1G22190	-1.12032	1.133e-07	8.96767e-07	609	637	757	264	299	337	668	300	RAP2.4_WIND2__Integrase-type DNA-binding superfamily protein
AT1G31790	-1.11944	0.00130447	0.00254354	45	72	59	27	18	34	59	26	Tetratricopeptide repeat (TPR)-like superfamily protein
AT1G11050	-1.11931	0.492393	0.541585	37	19	274	107	36	0	110	48	Protein kinase superfamily protein
AT4G24700	-1.119	0.000136538	0.000343187	59	58	79	30	31	27	65	29
AT1G54890	-1.11897	0.000863603	0.00176017	225	416	492	198	160	147	378	168	Late embryogenesis abundant (LEA) protein-related
AT4G01680	-1.11878	8.72988e-06	3.14163e-05	132	174	186	80	64	77	164	74	AtMYB55_MYB55__myb domain protein 55
AT1G70290	-1.11864	0.000661968	0.00139126	1627	2310	2935	812	1164	1083	2291	1020	ATTPS8_ATTPSC_TPS8__trehalose-6-phosphatase synthase S8
AT1G09680	-1.11823	0.000589626	0.00125405	44	42	59	17	24	24	48	22	Pentatricopeptide repeat (PPR) superfamily protein
AT2G46250	-1.11783	8.7037e-06	3.13394e-05	310	311	379	112	165	173	333	150	myosin heavy chain-related
AT1G07887	-1.11776	0.101903	0.131527	255	219	271	219	59	61	248	113
AT3G47380	-1.11763	0.000124082	0.000315961	60	74	96	33	37	33	77	34	AtPMEI11__Plant invertase/pectin methylesterase inhibitor superfamily protein
AT3G13310	-1.11741	1.40286e-08	1.79262e-07	823	762	1009	387	407	376	865	390	DJC66__Chaperone DnaJ-domain superfamily protein
AT4G20860	-1.11681	5.57517e-09	9.01033e-08	1293	1433	1648	624	735	614	1458	658	AtBBE22__FAD-binding Berberine family protein
AT1G62480	-1.11645	1.77412e-07	1.27104e-06	5877	6913	8360	3076	2862	3550	7050	3163	Vacuolar calcium-binding protein-related
AT3G03855	-1.11584	5.71371e-07	3.23363e-06	223	262	296	125	106	121	260	117
AT3G52400	-1.11511	2.06832e-05	6.63246e-05	297	294	405	131	196	122	332	150	ATSYP122_SYP122__syntaxin of plants 122
AT1G31540	-1.11458	2.18104e-06	9.76157e-06	233	272	317	107	120	143	274	123	Disease resistance protein (TIR-NBS-LRR class) family
AT3G52340	-1.11453	2.0114e-09	4.38927e-08	1063	1132	1156	521	513	487	1117	507	ATSPP2_SPP2__sucrose-6F-phosphate phosphohydrolase 2
AT5G61260	-1.11421	0.000213297	0.000509565	66	62	90	31	29	38	73	33	Plant calmodulin-binding protein-related
AT2G04100	-1.1134	1.51526e-06	7.25323e-06	208	252	274	130	107	95	245	111	MATE efflux family protein
AT4G13860	-1.11321	5.42214e-06	2.08935e-05	145	148	152	67	69	66	148	67	RNA-binding (RRM/RBD/RNP motifs) family protein
AT2G19130	-1.11311	3.88489e-05	0.000114479	134	180	201	64	99	69	172	77	S-locus lectin protein kinase family protein
AT1G47655	-1.11293	0.000803357	0.0016512	56	44	57	21	20	30	52	24	Dof-type zinc finger DNA-binding family protein
AT5G42010	-1.11273	0.00146939	0.00282721	74	97	98	24	39	58	90	40	Transducin/WD40 repeat-like superfamily protein
AT1G78480	-1.11264	0.000167041	0.000410482	84	77	88	46	30	37	83	38	Prenyltransferase family protein
AT5G07650	-1.1126	0.00167885	0.00318929	31	40	56	20	24	13	42	19	Actin-binding FH2 protein
AT5G19140	-1.1123	3.78052e-08	3.81913e-07	7126	7155	7631	3072	3533	3354	7304	3320	AILP1_ATAILP1__Aluminium induced protein with YGL and LRDR motifs
AT3G28340	-1.11146	0.00137713	0.00266788	34	64	48	25	23	18	49	22	GATL10_GolS8__galacturonosyltransferase-like 10
AT3G47560	-1.11031	4.29363e-08	4.21511e-07	666	728	802	296	337	362	732	332	alpha/beta-Hydrolases superfamily protein
AT5G19740	-1.10942	2.86762e-07	1.87082e-06	262	301	364	133	142	144	309	140	LAMP1__Peptidase M28 family protein
AT2G23100	-1.1091	8.03649e-05	0.000216129	80	104	138	50	54	41	107	48	Cysteine/Histidine-rich C1 domain family protein
AT2G26710	-1.10904	0.000227883	0.000540434	150	173	246	60	112	84	190	85	BAS1_CYP72B1_CYP734A1__Cytochrome P450 superfamily protein
AT4G19450	-1.10871	3.30942e-07	2.0959e-06	589	601	556	269	296	234	582	266	Major facilitator superfamily protein
AT5G58260	-1.10803	2.03034e-08	2.3892e-07	1933	2176	2296	929	1121	865	2135	972	NdhN__oxidoreductases, acting on NADH or NADPH, quinone or similar compound as acceptor
AT1G21410	-1.10765	3.33696e-05	0.000100161	102	116	140	60	44	58	119	54	SKP2A__F-box/RNI-like superfamily protein
AT4G10310	-1.1074	0.00152998	0.00293452	37	41	34	15	22	14	37	17	ATHKT1_HKT1_HKT1;1__high-affinity K+ transporter 1
AT5G62350	-1.10654	6.34023e-08	5.68578e-07	4507	5018	5130	2156	2578	1954	4885	2229	Plant invertase/pectin methylesterase inhibitor superfamily protein
AT3G47570	-1.10556	2.47267e-07	1.66788e-06	337	339	366	150	155	170	347	158	Leucine-rich repeat protein kinase family protein
AT1G63240	-1.10512	3.33321e-08	3.48467e-07	572	621	604	276	267	278	599	274
AT4G38690	-1.10459	1.02635e-08	1.42338e-07	1396	1403	1549	655	741	591	1449	662	PLC-like phosphodiesterases superfamily protein
AT2G41170	-1.10376	2.40703e-05	7.563e-05	148	136	174	78	78	53	153	70	F-box family protein
AT1G07870	-1.10358	5.71714e-06	2.18109e-05	186	209	190	101	92	75	195	89	Protein kinase superfamily protein
AT2G02955	-1.10319	1.92862e-06	8.80989e-06	192	223	233	89	98	108	216	98	CCG_MEE12__maternal effect embryo arrest 12
AT4G20210	-1.10305	0.000682236	0.00142862	43	52	78	29	21	28	58	26	TPS08__Terpenoid cyclases/Protein prenyltransferases superfamily protein
AT2G02070	-1.10292	3.13444e-09	6.00008e-08	2195	2428	2677	1041	1184	1102	2433	1109	AtIDD5_IDD5_RVN__indeterminate(ID)-domain 5
AT2G34700	-1.10237	0.00156778	0.00299846	37	38	37	16	13	22	37	17	Pollen Ole e 1 allergen and extensin family protein
AT1G79510	-1.1023	2.32087e-06	1.02849e-05	754	876	855	321	465	350	828	379	Uncharacterized conserved protein (DUF2358)
AT5G11070	-1.10209	8.42666e-08	7.09639e-07	1462	1739	1971	715	744	889	1724	783
AT5G58140	-1.10177	3.0302e-08	3.21271e-07	5343	5610	6375	2607	2976	2337	5776	2640	AtPHOT2_NPL1_PHOT2__phototropin 2
AT1G50280	-1.10154	0.00015211	0.000378034	152	141	127	48	78	67	140	64	Phototropic-responsive NPH3 family protein
AT5G23060	-1.09988	1.83234e-07	1.30555e-06	6569	6636	6889	2975	3583	2678	6698	3079	CaS__calcium sensing receptor
AT1G79700	-1.09984	0.00249865	0.00455526	368	334	519	124	188	241	407	184	WRI4__Integrase-type DNA-binding superfamily protein
AT5G03390	-1.0997	3.78637e-06	1.54825e-05	141	150	178	75	71	68	156	71	Protein of unknown function (DUF295)
AT1G13540	-1.09942	0.00051261	0.00110713	35	39	47	18	18	19	40	18	Protein of unknown function (DUF1262)
AT5G51560	-1.09857	3.16358e-08	3.32877e-07	724	756	794	325	391	327	758	348	Leucine-rich repeat protein kinase family protein
AT1G13810	-1.09806	5.98695e-06	2.26892e-05	164	193	182	74	93	80	180	82	Restriction endonuclease, type II-like superfamily protein
AT5G49630	-1.098	4.08733e-06	1.65111e-05	191	189	220	95	105	75	200	92	AAP6__amino acid permease 6
AT1G72130	-1.09733	5.42706e-08	5.0529e-07	877	956	975	395	499	395	936	430	NPF5.11__Major facilitator superfamily protein
AT3G13510	-1.09656	2.23344e-08	2.56596e-07	985	1036	994	488	433	467	1005	463	Protein of Unknown Function (DUF239)
AT3G18850	-1.09631	6.27294e-07	3.4896e-06	271	281	289	121	127	138	280	129	LPAT5__lysophosphatidyl acyltransferase 5
AT5G52250	-1.09558	4.98869e-06	1.94975e-05	218	292	378	124	135	144	296	134	EFO1_RUP1__Transducin/WD40 repeat-like superfamily protein
AT2G39930	-1.09546	2.33316e-09	4.88884e-08	1766	1854	2051	826	924	852	1890	867	ATISA1_ISA1__isoamylase 1
AT1G15175	-1.09497	0.000725784	0.00150943	74	66	62	30	24	39	67	31	other RNA
AT2G17972	-1.09485	0.000609367	0.00129186	240	185	153	81	106	82	193	90
AT1G05207	-1.09415	0.000609041	0.00129131	78	78	58	29	38	32	71	33
AT1G49130	-1.09358	1.63166e-05	5.40261e-05	393	508	581	188	210	277	494	225	BBX17__B-box type zinc finger protein with CCT domain
AT4G33770	-1.09338	1.13332e-05	3.93672e-05	167	178	215	71	85	100	187	85	ITPK2__Inositol 1,3,4-trisphosphate 5/6-kinase family protein
AT4G15920	-1.09246	2.67847e-08	2.92411e-07	552	644	640	273	281	290	612	281	AtSWEET17_SWEET17__Nodulin MtN3 family protein
AT2G18328	-1.09245	1.45472e-06	7.01596e-06	348	365	494	216	155	181	402	184	ATRL4_RL4__RAD-like 4
AT3G61400	-1.09154	0.000128812	0.00032629	118	92	99	51	43	49	103	48	2-oxoglutarate (2OG) and Fe(II)-dependent oxygenase superfamily protein
AT1G08300	-1.09142	1.68843e-05	5.57008e-05	149	168	160	89	64	67	159	73	NVL__no vein-like
AT2G48020	-1.09125	8.19589e-07	4.3424e-06	630	829	933	345	434	316	797	365	ZIF2__Major facilitator superfamily protein
AT2G39570	-1.09112	3.46111e-05	0.000103446	3328	3633	4251	1360	1694	2073	3737	1709	ACR9__ACT domain-containing protein
AT2G45340	-1.08941	4.93488e-08	4.69103e-07	949	881	899	428	435	402	910	422	Leucine-rich repeat protein kinase family protein
AT4G30190	-1.08811	4.89835e-07	2.85108e-06	13972	17772	19372	7971	8895	6636	17039	7834	AHA2_AtHA2_HA2_PMA2__H(+)-ATPase 2
AT3G43800	-1.08795	4.55383e-09	7.81854e-08	951	1150	1179	534	478	499	1093	504	ATGSTU27_GSTU27__glutathione S-transferase tau 27
AT3G48360	-1.08717	0.0359202	0.050863	7525	10315	13979	2796	4957	6620	10606	4791	ATBT2_BT2__BTB and TAZ domain protein 2
AT5G18170	-1.08691	2.45795e-07	1.66197e-06	1077	1114	1397	462	596	590	1196	549	GDH1__glutamate dehydrogenase 1
AT1G11340	-1.08655	2.43708e-05	7.64757e-05	156	150	159	59	83	73	155	72	S-locus lectin protein kinase family protein
AT4G34740	-1.08639	1.64357e-08	2.0221e-07	1393	1635	1539	687	773	654	1522	705	ASE2_ATASE2_ATPURF2_CIA1_DOV1__GLN phosphoribosyl pyrophosphate amidotransferase 2
AT3G51910	-1.0856	0.00150694	0.00289347	513	666	777	240	252	402	652	298	AT-HSFA7A_HSFA7A__heat shock transcription factor A7A
AT5G67260	-1.0855	1.179e-06	5.88202e-06	1337	1311	1264	604	536	676	1304	605	CYCD3;2__CYCLIN D3;2
AT1G50040	-1.08521	0.0011051	0.00219277	81	87	76	24	51	38	81	38	Protein of unknown function (DUF1005)
AT3G25770	-1.08512	1.96514e-06	8.95571e-06	4601	4617	5003	2339	2568	1699	4740	2202	AOC2__allene oxide cyclase 2
AT4G26800	-1.08507	0.000384587	0.000857685	69	65	69	40	25	29	68	31	Pentatricopeptide repeat (PPR) superfamily protein
AT4G23170	-1.08431	0.00021919	0.000521622	69	75	79	30	43	30	74	34	CRK9_EP1__receptor-like protein kinase-related family protein
AT3G50400	-1.08426	0.000275152	0.000637789	69	91	96	42	48	28	85	39	GDSL-like Lipase/Acylhydrolase superfamily protein
AT2G35130	-1.08423	8.05406e-09	1.19535e-07	783	792	895	362	392	388	823	381	Tetratricopeptide repeat (TPR)-like superfamily protein
AT2G32180	-1.08422	7.20196e-08	6.27379e-07	541	641	600	261	286	278	594	275	PTAC18__plastid transcriptionally active 18
AT1G60730	-1.08389	4.36698e-05	0.00012703	778	1026	1219	373	549	464	1008	462	NAD(P)-linked oxidoreductase superfamily protein
AT1G02350	-1.08371	0.0007467	0.00154781	41	44	52	16	24	23	46	21	protoporphyrinogen oxidase-related
AT1G77210	-1.08352	7.84622e-07	4.19132e-06	965	972	1136	392	558	470	1024	473	AtSTP14_STP14__sugar transporter 14
AT1G03457	-1.08331	2.87715e-07	1.87453e-06	407	400	470	178	196	216	426	197	AtBRN2_BRN2__RNA-binding (RRM/RBD/RNP motifs) family protein
AT2G30400	-1.08309	0.000254731	0.000595554	48	63	65	27	25	29	59	27	ATOFP2_OFP2__ovate family protein 2
AT5G57050	-1.08273	8.24019e-05	0.000220967	138	110	119	57	65	49	122	57	ABI2_AtABI2__Protein phosphatase 2C family protein
AT2G12190	-1.08249	0.000550235	0.00117933	94	91	74	44	48	29	86	40	Cytochrome P450 superfamily protein
AT5G20935	-1.08231	4.27425e-06	1.71595e-05	440	385	404	162	219	191	410	191	CRR42
AT2G35430	-1.08112	2.30808e-05	7.29799e-05	98	101	119	48	51	48	106	49	Zinc finger C-x8-C-x5-C-x3-H type family protein
AT5G62370	-1.08087	2.52238e-05	7.88477e-05	121	109	146	66	56	52	125	58	Tetratricopeptide repeat (TPR)-like superfamily protein
AT1G13590	-1.0804	0.00122632	0.00240707	102	183	164	92	46	69	150	69	ATPSK1_PSK1__phytosulfokine 1 precursor
AT4G35300	-1.08021	7.30412e-09	1.10767e-07	1048	1120	1212	482	561	524	1127	522	TMT2__tonoplast monosaccharide transporter2
AT4G26150	-1.08013	0.000115148	0.000296263	80	84	79	41	38	34	81	38	CGA1_GATA22_GNL__cytokinin-responsive gata factor 1
AT1G32200	-1.07972	9.25945e-09	1.31996e-07	2363	2547	2805	1161	1337	1082	2572	1193	ACT1_ATS1__phospholipid/glycerol acyltransferase family protein
AT5G03355	-1.07961	1.18938e-05	4.11167e-05	132	124	147	63	67	57	134	62
AT1G70580	-1.07915	2.08607e-08	2.44005e-07	1502	1610	1706	812	802	628	1606	747	AOAT2_GGT2__alanine-2-oxoglutarate aminotransferase 2
AT5G42530	-1.07895	0.00126936	0.00248154	84	79	100	61	26	35	88	41
AT5G28610	-1.07886	0.00210658	0.00390626	28	30	51	19	17	14	36	17
AT1G27360	-1.07872	1.03746e-06	5.27552e-06	248	271	275	116	140	113	265	123	SPL11__squamosa promoter-like 11
AT1G22430	-1.07844	8.18627e-09	1.20761e-07	1886	1837	1993	887	852	921	1905	887	GroES-like zinc-binding dehydrogenase family protein
AT5G07700	-1.07837	0.000803849	0.00165204	33	40	44	16	21	17	39	18	AtMYB76_MYB76__myb domain protein 76
AT4G14480	-1.07755	3.40225e-05	0.000101818	358	307	366	139	139	201	344	160	BLUS1__Protein kinase superfamily protein
AT5G11590	-1.07737	0.000612121	0.00129685	64	45	63	30	26	24	57	27	TINY2__Integrase-type DNA-binding superfamily protein
AT5G54490	-1.0772	0.00301972	0.00540261	27	40	55	17	25	14	41	19	PBP1__pinoid-binding protein 1
AT4G12030	-1.07718	4.64898e-07	2.73287e-06	642	751	616	336	299	304	670	313	BASS5_BAT5__bile acid transporter 5
AT4G09970	-1.07715	2.85545e-06	1.2192e-05	194	194	203	92	86	97	197	92
AT2G20610	-1.07664	1.82632e-09	4.10191e-08	2200	2511	2875	1216	1197	1104	2529	1172	ALF1_HLS3_RTY_RTY1_SUR1__Tyrosine transaminase family protein
AT1G06640	-1.07639	2.3907e-09	4.98263e-08	2403	2451	2659	1170	1213	1117	2504	1167	2-oxoglutarate (2OG) and Fe(II)-dependent oxygenase superfamily protein
AT2G23470	-1.07605	9.90307e-06	3.50539e-05	149	165	158	73	82	65	157	73	RUS4__Protein of unknown function, DUF647
AT5G05090	-1.07603	1.57965e-05	5.253e-05	169	192	282	88	111	97	214	99	Homeodomain-like superfamily protein
AT4G21910	-1.07565	1.47155e-07	1.09786e-06	1328	1243	1386	668	675	507	1319	617	MATE efflux family protein
AT1G61890	-1.07527	6.69222e-07	3.68377e-06	441	610	687	305	264	235	579	268	MATE efflux family protein
AT5G56850	-1.0751	3.05931e-07	1.9708e-06	1357	1225	1290	623	542	646	1291	604
AT4G14440	-1.07465	6.70709e-07	3.69004e-06	855	687	1015	392	428	369	852	396	ATECI3_ECI3_HCD1__3-hydroxyacyl-CoA dehydratase 1
AT3G12080	-1.07405	1.25884e-07	9.70371e-07	2194	2522	2813	1017	1360	1119	2510	1165	emb2738_EngA-1__GTP-binding family protein
AT3G17640	-1.07369	4.2173e-07	2.53493e-06	305	284	338	138	153	141	309	144	Leucine-rich repeat (LRR) family protein
AT2G30140	-1.07358	2.84674e-07	1.86031e-06	340	427	440	177	209	175	402	187	UGT87A2__UDP-Glycosyltransferase superfamily protein
AT4G00380	-1.0732	1.62584e-06	7.66393e-06	250	264	262	114	115	133	259	121	FDM2_IDP2_INDL2__XH/XS domain-containing protein
AT4G13030	-1.0726	7.61384e-06	2.79354e-05	177	210	250	82	104	109	212	98	P-loop containing nucleoside triphosphate hydrolases superfamily protein
AT4G33660	-1.07238	3.34341e-05	0.000100282	167	168	187	98	88	58	174	81	AthCYSTM11
AT3G50890	-1.07218	0.000213554	0.000510116	76	80	89	44	29	41	82	38	AtHB28_HB28_ZHD7__homeobox protein 28
AT5G17230	-1.07203	7.57492e-08	6.53152e-07	4952	5108	5301	2362	2721	2110	5120	2398	PSY__PHYTOENE SYNTHASE
AT1G58360	-1.07156	1.50759e-06	7.21827e-06	460	464	504	188	271	208	476	222	AAP1_AtAAP1_NAT2__amino acid permease 1
AT1G52190	-1.07129	0.00127745	0.00249611	1063	959	1023	338	559	528	1015	475	AtNPF1.2_NPF1.2_NRT1.11__Major facilitator superfamily protein
AT1G21060	-1.07075	3.01171e-06	1.27198e-05	353	307	328	144	148	171	329	154	Protein of unknown function, DUF547
AT3G52450	-1.07047	2.051e-07	1.43151e-06	331	431	466	200	194	177	409	190	AtPUB22_PUB22__plant U-box 22
AT2G01520	-1.07005	0.00181654	0.00342117	1069	1191	1432	521	784	416	1231	574	MLP328_ZCE1__MLP-like protein 328
AT4G38840	-1.06937	6.1898e-07	3.45519e-06	453	469	432	203	235	198	451	212	SAUR14__SAUR-like auxin-responsive protein family
AT5G42030	-1.06896	2.25575e-08	2.58727e-07	1614	1674	1591	748	770	773	1626	764	ABIL4__ABL interactor-like protein 4
AT1G80820	-1.06846	0.000166983	0.000410392	67	80	110	37	44	38	86	40	ATCCR2_CCR2__cinnamoyl coa reductase
AT3G54600	-1.06748	5.91441e-09	9.43932e-08	1289	1335	1629	717	679	591	1418	662	DJ-1f_DJ1F__Class I glutamine amidotransferase-like superfamily protein
AT5G63160	-1.06686	0.102203	0.131878	849	1312	2034	304	727	881	1398	637	BT1__BTB and TAZ domain protein 1
AT4G36040	-1.06628	6.88462e-06	2.5569e-05	5137	5229	7361	2275	2866	3079	5909	2740	DJC23_J11__Chaperone DnaJ-domain superfamily protein
AT5G05420	-1.06627	0.000841269	0.00171987	42	37	43	18	18	21	41	19	FKBP-like peptidyl-prolyl cis-trans isomerase family protein
AT2G14660	-1.06611	1.47285e-06	7.08328e-06	190	223	224	96	101	101	212	99
AT4G34290	-1.06582	2.78326e-08	3.00152e-07	1046	1038	1120	518	553	435	1068	502	SWIB3__SWIB/MDM2 domain superfamily protein
AT1G18910	-1.06581	1.11674e-07	8.85713e-07	343	357	435	174	177	179	378	177	BTSL2__zinc ion binding;zinc ion binding
AT1G61065	-1.06577	0.000257474	0.000600958	82	83	94	30	48	43	86	40	Protein of unknown function (DUF1218)
AT1G77690	-1.06557	5.12676e-07	2.96191e-06	578	804	804	396	309	316	729	340	LAX3__like AUX1 3
AT4G12310	-1.06541	3.74916e-08	3.79729e-07	1786	1858	1906	780	962	864	1850	869	CYP706A5__cytochrome P450, family 706, subfamily A, polypeptide 5
AT4G31000	-1.06522	9.71509e-06	3.44653e-05	188	205	264	112	82	112	219	102	Calmodulin-binding protein
AT1G53600	-1.0648	0.00227737	0.00419185	55	37	55	28	26	15	49	23	Tetratricopeptide repeat (TPR)-like superfamily protein
AT5G19850	-1.06379	4.2292e-07	2.54052e-06	277	322	311	138	144	145	303	142	alpha/beta-Hydrolases superfamily protein
AT3G10450	-1.06329	1.56442e-06	7.42652e-06	228	244	269	112	106	129	247	116	SCPL7__serine carboxypeptidase-like 7
AT3G62820	-1.06319	2.40916e-06	1.06384e-05	303	264	297	129	153	125	288	136	Plant invertase/pectin methylesterase inhibitor superfamily protein
AT1G27060	-1.06279	0.0004804	0.00104412	75	73	101	38	29	49	83	39	Regulator of chromosome condensation (RCC1) family protein
AT1G70310	-1.0621	7.82916e-09	1.16731e-07	2368	2693	2875	1152	1293	1275	2645	1240	SPDS2__spermidine synthase 2
AT5G67150	-1.06165	1.90739e-07	1.3472e-06	318	365	357	168	162	159	347	163	HXXXD-type acyl-transferase family protein
AT4G02410	-1.06158	2.85276e-06	1.21858e-05	269	284	279	121	155	116	277	131	AtLPK1_LecRK-IV.3_LPK1__Concanavalin A-like lectin protein kinase family protein
AT1G18300	-1.06157	8.82154e-05	0.000234331	123	141	176	52	70	83	147	68	atnudt4_NUDT4__nudix hydrolase homolog 4
AT1G03580	-1.06114	0.00232993	0.00427647	45	36	63	17	21	29	48	22
AT4G38770	-1.06046	3.05081e-06	1.28404e-05	34314	35739	43444	17749	21307	14277	37832	17778	ATPRP4_PRP4__proline-rich protein 4
AT1G64640	-1.05936	1.49436e-07	1.11232e-06	374	427	453	210	209	171	418	197	AtENODL8_ENODL8__early nodulin-like protein 8
AT4G12730	-1.05935	2.30016e-05	7.27885e-05	3278	3830	4439	1894	2182	1349	3849	1808	FLA2__FASCICLIN-like arabinogalactan 2
AT4G03935	-1.05924	0.000837385	0.00171301	81	94	94	28	41	57	90	42	other RNA
AT3G49220	-1.05852	6.34943e-09	9.94625e-08	1353	1326	1554	685	710	600	1411	665	PME34__Plant invertase/pectin methylesterase inhibitor superfamily
AT1G20650	-1.05831	4.92352e-08	4.68251e-07	701	749	798	316	372	370	749	353	ASG5__Protein kinase superfamily protein
AT5G24470	-1.05818	6.75828e-09	1.04028e-07	3567	4115	4679	1882	2030	1888	4120	1933	APRR5_PRR5__pseudo-response regulator 5
AT3G10270	-1.05806	3.71656e-09	6.79309e-08	1296	1282	1397	630	632	614	1325	625	GYRB1__DNA GYRASE B1
AT1G05540	-1.05799	0.000940017	0.00190022	36	39	40	16	21	17	38	18	Protein of unknown function (DUF295)
AT1G21400	-1.05781	2.41842e-07	1.64037e-06	519	526	702	251	272	295	582	273	Thiamin diphosphate-binding fold (THDP-binding) superfamily protein
AT3G51430	-1.05739	1.48761e-05	4.9921e-05	171	200	215	73	99	103	195	92	SSL5_YLS2__Calcium-dependent phosphotriesterase superfamily protein
AT4G36500	-1.05699	1.4256e-06	6.90029e-06	584	755	784	288	321	386	708	332
AT4G37925	-1.05663	2.70715e-09	5.46109e-08	1573	1753	1847	801	800	836	1724	812	NDH-M_NdhM__subunit NDH-M of NAD(P)H:plastoquinone dehydrogenase complex
AT2G23450	-1.05639	6.51878e-08	5.8138e-07	653	614	810	314	353	310	692	326	Protein kinase superfamily protein
AT5G53080	-1.05617	2.84406e-06	1.21593e-05	217	237	269	97	129	114	241	113	WTG1__Tetratricopeptide repeat (TPR)-like superfamily protein
AT4G12990	-1.05523	0.00778063	0.0126699	120	139	96	38	45	85	118	56
AT2G21330	-1.0551	0.000169033	0.000414907	14506	16120	20955	7671	10590	5976	17194	8079	AtFBA1_FBA1__fructose-bisphosphate aldolase 1
AT5G48545	-1.05508	2.37397e-08	2.67563e-07	725	773	950	364	379	407	816	383	HINT3__histidine triad nucleotide-binding 3
AT3G24190	-1.05454	2.45523e-07	1.66071e-06	1273	1572	1730	682	849	622	1525	718	Protein kinase superfamily protein
AT5G18600	-1.05423	5.21702e-06	2.02599e-05	684	667	897	288	365	402	749	352	Thioredoxin superfamily protein
AT1G07440	-1.05423	1.1942e-08	1.59175e-07	1061	1001	1262	509	558	501	1108	523	NAD(P)-binding Rossmann-fold superfamily protein
AT1G69530	-1.05395	1.07315e-07	8.57072e-07	3949	3992	4297	1823	2243	1731	4079	1932	AT-EXP1_ATEXP1_ATEXPA1_ATHEXP ALPHA 1.2_EXP1_EXPA1__expansin A1
AT2G29060	-1.05373	0.000136959	0.000344111	250	237	259	93	103	156	249	117	GRAS family transcription factor
AT1G33930	-1.05359	0.00176246	0.00333028	47	41	41	22	15	24	43	20	P-loop containing nucleoside triphosphate hydrolases superfamily protein
AT4G17695	-1.05335	5.83083e-05	0.000163095	103	95	102	46	48	48	100	47	KAN3__Homeodomain-like superfamily protein
AT1G11580	-1.05255	8.62025e-08	7.21687e-07	1733	2330	2703	1033	1129	1011	2255	1058	ATPMEPCRA_PMEPCRA__methylesterase PCR A
AT2G37950	-1.05198	1.70674e-05	5.61812e-05	129	175	196	75	89	71	167	78	RING/FYVE/PHD zinc finger superfamily protein
AT5G02020	-1.05157	0.000375083	0.000838408	80	109	127	48	37	63	105	49	SIS
AT1G15830	-1.05154	0.000117344	0.000300958	136	128	157	54	88	57	140	66
AT2G25840	-1.05129	3.03008e-09	5.90471e-08	1614	1821	1916	818	897	816	1784	844	OVA4__Nucleotidylyl transferase superfamily protein
AT5G66480	-1.0511	0.000121801	0.000310835	85	94	116	44	57	38	98	46
AT2G45180	-1.05106	3.34266e-06	1.38829e-05	28039	30824	29037	11666	16011	14047	29300	13908	Bifunctional inhibitor/lipid-transfer protein/seed storage 2S albumin superfamily protein
AT5G17800	-1.05072	0.000637825	0.00134487	45	62	56	28	29	20	54	26	AtMYB56_BRAVO_MYB56__myb domain protein 56
AT3G26450	-1.05042	3.33355e-07	2.10844e-06	1910	2096	2225	958	1177	820	2077	985	Polyketide cyclase/dehydrase and lipid transport superfamily protein
AT3G57770	-1.05021	1.96281e-05	6.33582e-05	151	141	176	68	69	84	156	74	Protein kinase superfamily protein
AT5G04490	-1.04988	1.23121e-07	9.5322e-07	615	589	666	273	330	284	623	296	VTE5__vitamin E pathway gene 5
AT5G15830	-1.04938	1.89757e-05	6.1466e-05	131	138	192	81	67	69	154	72	AtbZIP3_bZIP3__basic leucine-zipper 3
AT1G60060	-1.0493	0.000270485	0.000628119	120	84	100	49	53	43	101	48	Serine/threonine-protein kinase WNK (With No Lysine)-related
AT1G76190	-1.04867	0.00386118	0.006744	27	31	31	18	9	15	30	14	SAUR56__SAUR-like auxin-responsive protein family
AT1G09460	-1.04864	3.57418e-08	3.67147e-07	453	475	521	235	230	222	483	229	Carbohydrate-binding X8 domain superfamily protein
AT1G62515	-1.04852	0.147196	0.183967	49	33	97	6	32	45	60	28
AT1G64700	-1.04763	0.00103589	0.00207019	38	38	38	19	16	19	38	18
AT1G35330	-1.04741	0.0016201	0.00309064	38	54	54	29	25	15	49	23	RING/U-box superfamily protein
AT2G24430	-1.04729	0.00044485	0.000976216	45	47	54	21	25	23	49	23	ANAC038_ANAC039_NAC038__NAC domain containing protein 38
AT5G04720	-1.04715	1.23311e-06	6.11443e-06	576	678	914	349	384	288	723	340	ADR1-L2_PHX21__ADR1-like 2
AT1G14480	-1.04627	0.000165063	0.000406476	89	84	92	50	35	41	88	42	Ankyrin repeat family protein
AT1G03870	-1.04577	3.70095e-07	2.29537e-06	2636	3411	3847	1544	1797	1335	3298	1559	FLA9__FASCICLIN-like arabinoogalactan 9
AT1G03270	-1.04545	5.13628e-05	0.000146075	105	99	123	55	45	55	109	52	CBS domain-containing protein with a domain of unknown function (DUF21)
AT5G17780	-1.04531	0.000377316	0.000842917	92	134	120	44	74	46	115	55	alpha/beta-Hydrolases superfamily protein
AT5G01600	-1.04517	0.000842943	0.00172311	12252	17003	16180	4997	8322	8136	15145	7152	ATFER1_FER1__ferretin 1
AT1G76990	-1.04502	1.01674e-08	1.41151e-07	4083	4531	5177	2101	2188	2243	4597	2177	ACR3__ACT domain repeat 3
AT5G49555	-1.04477	4.76819e-09	8.07142e-08	742	797	885	387	379	385	808	384	FAD/NAD(P)-binding oxidoreductase family protein
AT3G53720	-1.04463	2.91999e-05	8.91321e-05	373	291	450	148	206	174	371	176	ATCHX20_CHX20__cation/H+ exchanger 20
AT4G27560	-1.04456	3.98161e-05	0.000116993	581	551	477	310	237	226	536	258	UGT79B2__UDP-Glycosyltransferase superfamily protein
AT3G20250	-1.04431	8.52307e-09	1.24312e-07	786	842	978	406	447	384	869	412	APUM5_PUM5__pumilio 5
AT1G26800	-1.0443	2.29863e-05	7.27519e-05	315	365	466	140	186	214	382	180	MPSR1__RING/U-box superfamily protein
AT4G21445	-1.04425	1.63205e-06	7.68763e-06	482	570	550	208	275	278	534	254	CRR9
AT3G44798	-1.04401	0.000612272	0.00129703	179	155	143	66	61	101	159	76	other RNA
AT3G52070	-1.04394	2.96135e-07	1.91593e-06	341	427	463	181	210	192	410	194
AT4G25260	-1.04344	1.06916e-07	8.54934e-07	508	493	614	241	278	248	538	256	PMEI7__Plant invertase/pectin methylesterase inhibitor superfamily protein
AT2G21880	-1.04252	1.35221e-05	4.59788e-05	155	147	166	82	66	75	156	74	ATRAB7A_ATRABG2_RAB7A__RAB GTPase homolog 7A
AT5G66490	-1.04217	5.87231e-07	3.30924e-06	243	289	313	129	132	140	282	134
AT3G18830	-1.04214	5.15649e-08	4.86373e-07	1117	1199	1662	625	655	600	1326	627	ATPLT5_ATPMT5_PMT5__polyol/monosaccharide transporter 5
AT3G04110	-1.04199	2.56082e-06	1.11647e-05	238	249	233	112	114	118	240	115	ATGLR1.1_GLR1_GLR1.1__glutamate receptor 1.1
AT1G53730	-1.04187	2.87693e-08	3.08715e-07	1221	1439	1606	671	763	593	1422	676	SRF6__STRUBBELIG-receptor family 6
AT1G68585	-1.04154	0.000545026	0.00116906	73	111	129	65	47	36	104	49
AT1G10470	-1.04153	5.77393e-08	5.28992e-07	2234	2120	2345	1123	952	1124	2233	1066	ARR4_ATRR1_IBC7_MEE7__response regulator 4
AT3G14650	-1.04149	2.6309e-08	2.89325e-07	3002	3257	3422	1431	1721	1464	3227	1539	CYP72A11__cytochrome P450, family 72, subfamily A, polypeptide 11
AT1G25390	-1.04109	1.64763e-08	2.02442e-07	649	748	799	336	376	333	732	348	LRK10L4__Protein kinase superfamily protein
AT3G43270	-1.04086	1.69521e-05	5.58772e-05	136	146	154	81	67	60	145	69	Plant invertase/pectin methylesterase inhibitor superfamily
AT4G33560	-1.04047	0.00311312	0.0055566	43	52	64	20	18	37	53	25	Wound-responsive family protein
AT2G24220	-1.04038	0.000921368	0.00186542	63	60	48	29	25	28	57	27	ATPUP5_PUP5__purine permease 5
AT5G59930	-1.04014	0.00245692	0.00448632	30	44	40	13	20	21	38	18	Cysteine/Histidine-rich C1 domain family protein
AT1G31835	-1.03985	0.000998736	0.00200364	60	97	67	38	41	28	75	36
AT1G28010	-1.03982	3.06938e-05	9.31935e-05	230	173	242	92	121	95	215	103	ABCB14_ATABCB14_MDR12_PGP14__P-glycoprotein 14
AT3G06530	-1.0394	1.61595e-08	2.00318e-07	1732	1646	1897	910	867	747	1758	841	ARM repeat superfamily protein
AT3G13650	-1.03928	0.000528614	0.00113774	95	120	109	66	57	32	108	52	Disease resistance-responsive (dirigent-like protein) family protein
AT3G09830	-1.03837	2.02559e-06	9.17327e-06	199	214	240	99	100	112	218	104	PCRK1__Protein kinase superfamily protein
AT2G14900	-1.03837	1.52943e-05	5.11919e-05	148	212	255	104	96	91	205	97	Gibberellin-regulated family protein
AT4G20230	-1.03821	0.000535978	0.00115155	72	63	61	35	27	32	65	31	TPS30__Terpenoid cyclases/Protein prenyltransferases superfamily protein
AT1G04343	-1.03692	8.49429e-05	0.000226813	159	158	160	67	65	96	159	76
AT3G57780	-1.03606	6.19278e-06	2.33331e-05	407	412	374	190	165	218	398	191
AT4G37540	-1.03597	8.94426e-07	4.66283e-06	1099	1198	1443	551	531	696	1247	593	LBD39__LOB domain-containing protein 39
AT3G15210	-1.03593	1.53276e-05	5.12681e-05	286	269	364	120	183	135	306	146	ATERF-4_ATERF4_ERF4_RAP2.5__ethylene responsive element binding factor 4
AT3G44380	-1.03528	2.68102e-05	8.28759e-05	194	176	205	101	106	69	192	92	Late embryogenesis abundant (LEA) hydroxyproline-rich glycoprotein family
AT3G26512	-1.03519	0.0466581	0.0645253	43	89	132	34	67	23	88	41
AT5G57530	-1.03506	0.00313019	0.00558437	95	134	104	57	74	29	111	53	AtXTH12_XTH12__xyloglucan endotransglucosylase/hydrolase 12
AT4G32000	-1.03502	1.27943e-05	4.38178e-05	185	167	170	84	86	81	174	84	Protein kinase superfamily protein
AT2G45350	-1.03461	0.00337566	0.00597959	61	59	51	16	32	34	57	27	CRR4__Pentatricopeptide repeat (PPR) superfamily protein
AT1G72450	-1.03436	1.46665e-06	7.06569e-06	453	498	506	225	200	272	486	232	JAZ6_TIFY11B__jasmonate-zim-domain protein 6
AT5G40240	-1.03386	3.44734e-07	2.16844e-06	321	313	346	164	151	155	327	157	UMAMIT40__nodulin MtN21 /EamA-like transporter family protein
AT4G38580	-1.03362	1.05019e-05	3.68541e-05	330	244	367	154	164	133	314	150	ATFP6_FP6_HIPP26__farnesylated protein 6
AT1G33560	-1.03353	5.22662e-07	3.00801e-06	282	294	324	154	131	146	300	144	ADR1__Disease resistance protein (CC-NBS-LRR class) family
AT2G27000	-1.03317	8.63181e-06	3.11093e-05	256	338	385	194	144	129	326	156	CYP705A8__cytochrome P450, family 705, subfamily A, polypeptide 8
AT1G15170	-1.03273	3.54959e-07	2.21701e-06	316	359	416	161	191	169	364	174	MATE efflux family protein
AT3G61220	-1.03261	1.51223e-07	1.12348e-06	764	769	776	426	346	340	770	371	SDR1__NAD(P)-binding Rossmann-fold superfamily protein
AT4G29910	-1.03166	2.34697e-07	1.60138e-06	308	324	357	155	157	162	330	158	ATORC5_EMB2798_ORC5__origin recognition complex protein 5
AT4G32570	-1.03166	1.62554e-08	2.01124e-07	1919	1926	2130	888	1044	937	1992	956	TIFY8__TIFY domain protein 8
AT4G02990	-1.03165	5.4571e-09	8.8973e-08	1582	1770	1760	818	808	829	1704	818	BSM_RUG2__Mitochondrial transcription termination factor family protein
AT5G47250	-1.0312	0.000204145	0.000489863	94	104	89	45	40	53	96	46	LRR and NB-ARC domains-containing disease resistance protein
AT5G50720	-1.03082	0.000407683	0.000903197	59	52	71	26	32	29	61	29	ATHVA22E_HVA22E__HVA22 homologue E
AT2G42170	-1.03075	3.57523e-05	0.000106318	431	429	546	172	227	272	469	224	Actin family protein
AT5G57180	-1.03071	5.63833e-07	3.20239e-06	1220	1227	1124	622	607	499	1190	576	CIA2__chloroplast import apparatus 2
AT2G21140	-1.0305	3.98298e-08	3.97217e-07	767	708	855	357	393	369	777	373	ATPRP2_PRP2__proline-rich protein 2
AT2G02060	-1.03031	9.35756e-05	0.000246854	91	99	117	60	43	44	102	49	Homeodomain-like superfamily protein
AT3G14310	-1.03024	2.8206e-07	1.84757e-06	6884	7376	9363	3622	4323	3349	7874	3765	ATPME3_OZS2_PME3__pectin methylesterase 3
AT4G34900	-1.02986	3.10311e-08	3.27589e-07	1468	1361	1457	688	682	697	1429	689	ATXDH2_XDH2__xanthine dehydrogenase 2
AT3G14280	-1.02938	7.82381e-06	2.86046e-05	192	261	270	109	136	101	241	115
AT4G14590	-1.02933	0.000242891	0.000570955	106	102	88	50	41	52	99	48	DSP2_emb2739__embryo defective 2739
AT4G22755	-1.02909	0.00137983	0.00267231	73	59	52	28	27	34	61	30
AT5G57190	-1.02877	0.000557324	0.0011936	67	71	63	40	31	26	67	32	PSD2__phosphatidylserine decarboxylase 2
AT5G08620	-1.02868	6.48244e-09	1.01107e-07	789	948	1022	458	447	418	920	441	ATRH25_STRS2__DEA(D/H)-box RNA helicase family protein
AT2G17820	-1.02866	7.55049e-09	1.13795e-07	890	952	1050	439	492	458	964	463	AHK1_ATHK1_HK1__histidine kinase 1
AT2G01730	-1.0282	0.000270451	0.000628119	59	73	68	34	29	33	67	32	ATCPSF73-II_CPSF73-II_EDA26__cleavage and polyadenylation specificity factor 73 kDa subunit-II
AT1G61170	-1.02783	1.9069e-06	8.72656e-06	191	204	214	101	97	95	203	98
AT4G01037	-1.0277	3.82635e-09	6.91689e-08	1301	1480	1543	676	698	704	1441	693	AtWTF1_WTF1__Ubiquitin carboxyl-terminal hydrolase family protein
AT1G53060	-1.02767	0.000171427	0.000420149	88	83	86	48	39	37	86	41	Legume lectin family protein
AT1G66200	-1.02763	3.58467e-06	1.47497e-05	20466	29718	31326	13550	14377	11058	27170	12995	ATGSR2_GLN1;2_GSR2__glutamine synthase clone F11
AT5G23280	-1.02739	8.58244e-08	7.20267e-07	792	920	818	401	409	411	843	407	AtTCP7_TCP7__TCP family transcription factor
AT2G40370	-1.02728	0.000233569	0.000552106	98	113	164	69	67	43	125	60	LAC5__laccase 5
AT5G38970	-1.0272	0.000438141	0.000963116	73	102	92	46	32	50	89	43	ATBR6OX_BR6OX_BR6OX1_CYP85A1__brassinosteroid-6-oxidase 1
AT4G31140	-1.02719	5.34644e-07	3.0652e-06	311	350	359	159	184	148	340	164	O-Glycosyl hydrolases family 17 protein
AT1G01490	-1.02663	5.76671e-08	5.28579e-07	987	1081	1323	488	550	585	1130	541	Heavy metal transport/detoxification superfamily protein
AT5G43470	-1.02642	1.24636e-07	9.62655e-07	1830	1877	2117	819	1082	902	1941	934	HRT_RCY1_RPP8__Disease resistance protein (CC-NBS-LRR class) family
AT4G01410	-1.02637	1.83813e-05	5.98492e-05	201	168	211	103	101	76	193	93	Late embryogenesis abundant (LEA) hydroxyproline-rich glycoprotein family
AT3G01140	-1.02624	0.00653072	0.0108227	108	107	81	73	29	42	99	48	AtMYB106_MYB106_NOK__myb domain protein 106
AT1G09480	-1.02569	0.000760364	0.00157262	68	72	79	27	32	46	73	35	NAD(P)-binding Rossmann-fold superfamily protein
AT1G42550	-1.02424	1.54287e-06	7.3475e-06	1732	2079	2394	852	1179	945	2068	992	PMI1__plastid movement impaired1
AT3G50010	-1.0241	2.24525e-05	7.12942e-05	106	125	146	65	61	55	126	60	Cysteine/Histidine-rich C1 domain family protein
AT5G40780	-1.02408	9.42078e-07	4.87086e-06	413	361	495	225	187	199	423	204	LHT1__lysine histidine transporter 1
AT5G08640	-1.02361	0.0109443	0.0172366	1094	1558	1693	969	645	476	1448	697	ATFLS1_FLS_FLS1__flavonol synthase 1
AT3G58990	-1.0229	1.70004e-08	2.07965e-07	817	835	904	453	400	383	852	412	IPMI1__isopropylmalate isomerase 1
AT1G44100	-1.02272	5.17211e-08	4.8761e-07	607	661	771	366	299	317	680	327	AAP5__amino acid permease 5
AT4G14890	-1.02259	4.74825e-07	2.78199e-06	2783	2858	2885	1193	1580	1355	2842	1376	FdC1__2Fe-2S ferredoxin-like superfamily protein
AT4G15700	-1.0223	2.92494e-05	8.92272e-05	136	178	188	81	68	92	167	80	GRXS3__Thioredoxin superfamily protein
AT3G23710	-1.02213	5.07369e-07	2.9356e-06	343	389	359	175	176	177	364	176	AtTic22-III_Tic22-III__Tic22-like family protein
AT1G59740	-1.022	5.36558e-06	2.07437e-05	201	182	221	109	95	88	201	97	AtNPF4.3_NPF4.3__Major facilitator superfamily protein
AT3G50950	-1.02174	4.44234e-07	2.63605e-06	1148	1222	1434	509	692	630	1268	610	ZAR1__HOPZ-ACTIVATED RESISTANCE 1
AT3G44310	-1.02173	1.17513e-06	5.86721e-06	11625	12140	13002	6186	6866	4774	12256	5942	ATNIT1_NIT1_NITI__nitrilase 1
AT3G49780	-1.02153	0.0426344	0.0594885	552	638	701	151	359	397	630	302	ATPSK3 (FORMER SYMBOL)_ATPSK4_PSK4__phytosulfokine 4 precursor
AT2G34500	-1.0215	0.00273199	0.0049393	109	133	168	58	99	40	137	66	CYP710A1__cytochrome P450, family 710, subfamily A, polypeptide 1
AT4G08950	-1.02124	2.71547e-06	1.17409e-05	355	413	536	199	248	179	435	209	EXO__Phosphate-responsive 1 family protein
AT5G27690	-1.02123	0.000470985	0.00102724	141	91	136	59	49	70	123	59	Heavy metal transport/detoxification superfamily protein
AT1G29500	-1.0209	0.000305373	0.000699191	119	179	202	82	102	56	167	80	SAUR66__SAUR-like auxin-responsive protein family
AT3G53280	-1.0207	2.23357e-07	1.53529e-06	624	607	690	276	348	305	640	310	CYP71B5__cytochrome p450 71b5
AT5G65640	-1.02047	1.07518e-06	5.41992e-06	337	355	348	182	149	173	347	168	bHLH093_NFL__beta HLH protein 93
AT4G15340	-1.0203	9.07634e-06	3.2507e-05	199	265	253	133	97	116	239	115	04C11_ATPEN1_PEN1__pentacyclic triterpene synthase 1
AT1G09900	-1.01969	1.74959e-08	2.11635e-07	650	724	759	337	341	353	711	344	Pentatricopeptide repeat (PPR-like) superfamily protein
AT5G11460	-1.01913	4.24269e-05	0.000123787	166	174	203	68	108	86	181	87	Protein of unknown function (DUF581)
AT1G49470	-1.01875	1.25461e-06	6.2021e-06	203	223	262	111	117	104	229	111	Family of unknown function (DUF716)
AT2G42320	-1.01846	1.49903e-08	1.88461e-07	990	1043	1090	474	520	519	1041	504	nucleolar protein gar2-related
AT3G01970	-1.01829	0.000362964	0.000813933	62	77	105	38	45	34	81	39	ATWRKY45_WRKY45__WRKY DNA-binding protein 45
AT5G51540	-1.0178	2.60563e-07	1.73178e-06	311	332	389	176	173	150	344	166	AtOCT1__Zincin-like metalloproteases family protein
AT2G24645	-1.01762	0.000106048	0.000275284	144	158	184	62	72	100	162	78	Transcriptional factor B3 family protein
AT1G80570	-1.01751	3.54429e-05	0.000105511	145	195	170	74	97	76	170	82	RNI-like superfamily protein
AT1G58290	-1.01736	2.68583e-07	1.77781e-06	4339	4764	5184	2097	2730	2093	4762	2307	AtHEMA1_GluTR_HEMA1__Glutamyl-tRNA reductase family protein
AT5G37990	-1.01679	0.0169463	0.0256711	486	542	519	243	367	144	516	251	CIMT1__S-adenosyl-L-methionine-dependent methyltransferases superfamily protein
AT2G46600	-1.01678	3.92134e-08	3.93082e-07	787	891	954	429	386	458	877	424	Calcium-binding EF-hand family protein
AT2G39400	-1.01663	0.00102552	0.00205157	399	501	692	190	263	308	531	254	MAGL6__alpha/beta-Hydrolases superfamily protein
AT5G01881	-1.01657	0.000356358	0.000800317	71	89	75	43	32	39	78	38
AT3G55740	-1.01599	5.66535e-07	3.21493e-06	332	310	354	174	160	150	332	161	ATPROT2_PROT2__proline transporter 2
AT1G67940	-1.01567	5.3816e-07	3.07721e-06	239	269	291	135	127	125	266	129	ABCI17_ATNAP3_AtSTAR1_NAP3_NAP3__non-intrinsic ABC protein 3
AT1G13790	-1.01561	0.000189837	0.000459603	171	192	191	78	70	120	185	89	FDM4__XH/XS domain-containing protein
AT1G69610	-1.01509	0.00121718	0.00239152	74	59	71	34	24	41	68	33	Protein of unknown function (DUF1666)
AT1G35290	-1.01502	0.00013375	0.000337128	106	117	111	50	47	65	111	54	ALT1__Thioesterase superfamily protein
AT1G12020	-1.01378	2.59518e-07	1.7266e-06	331	383	418	193	194	162	377	183
AT3G02170	-1.01354	2.6236e-08	2.88685e-07	1040	1086	1421	546	582	585	1182	571	LNG2_TRM1__longifolia2
AT3G53180	-1.01348	1.08676e-08	1.48511e-07	1601	1895	2081	880	985	837	1859	901	NodGS__glutamate-ammonia ligases;catalytics;glutamate-ammonia ligases
AT2G15300	-1.0131	6.72078e-05	0.00018454	130	183	174	96	64	76	162	79	Leucine-rich repeat protein kinase family protein
AT1G60550	-1.01306	8.67263e-09	1.25653e-07	1847	1874	2134	942	1034	871	1952	949	DHNS_ECHID__enoyl-CoA hydratase/isomerase D
AT1G70940	-1.01304	3.72733e-08	3.78108e-07	1278	1295	1574	606	739	665	1382	670	ATPIN3_PIN3__Auxin efflux carrier family protein
AT1G05200	-1.01273	1.41893e-07	1.06625e-06	1310	1124	1274	611	642	559	1236	604	ATGLR3.4_GLR3.4_GLUR3__glutamate receptor 3.4
AT1G78490	-1.01261	3.5467e-06	1.46212e-05	260	229	257	132	121	111	249	121	CYP708A3__cytochrome P450, family 708, subfamily A, polypeptide 3
AT3G17330	-1.0126	9.98254e-08	8.08183e-07	527	579	579	297	278	246	562	274	ECT6__evolutionarily conserved C-terminal region 6
AT5G13270	-1.01253	9.37167e-06	3.33807e-05	159	175	213	90	100	75	182	88	RARE1__Pentatricopeptide repeat (PPR) superfamily protein
AT3G29320	-1.01185	9.26565e-08	7.63466e-07	10066	10434	11539	5133	5686	4781	10680	5200	PHS1__Glycosyl transferase, family 35
AT1G60000	-1.01178	2.38426e-08	2.68411e-07	2438	2573	2628	1187	1364	1174	2546	1242	RNA-binding (RRM/RBD/RNP motifs) family protein
AT2G29260	-1.01162	0.00105025	0.00209502	65	67	74	41	22	37	69	33	NAD(P)-binding Rossmann-fold superfamily protein
AT2G33590	-1.01074	2.62453e-07	1.74137e-06	442	582	638	293	260	252	554	268	AtCRL1_CRL1__NAD(P)-binding Rossmann-fold superfamily protein
AT4G14130	-1.01025	0.00241941	0.00442198	257	501	579	227	225	190	446	214	XTH15_XTR7__xyloglucan endotransglucosylase/hydrolase 15
AT4G15550	-1.01019	7.12235e-07	3.86718e-06	655	796	880	420	415	298	777	378	IAGLU__indole-3-acetate beta-D-glucosyltransferase
AT1G28580	-1.01016	5.49401e-08	5.09818e-07	2560	2471	2720	1166	1271	1342	2584	1260	GDSL-like Lipase/Acylhydrolase superfamily protein
AT3G18090	-1.0101	8.05616e-07	4.28e-06	361	316	396	188	169	166	358	174	NRPD2B__nuclear RNA polymerase D2B
AT5G53500	-1.00997	1.18124e-08	1.58039e-07	1362	1403	1468	709	650	706	1411	688	Transducin/WD40 repeat-like superfamily protein
AT2G29750	-1.00908	0.000402078	0.0008923	271	448	434	186	232	141	384	186	UGT71C1__UDP-glucosyl transferase 71C1
AT3G20083	-1.00893	0.353341	0.403632	78	40	89	37	0	63	69	33	CYP705A16
AT3G15650	-1.00869	7.22985e-05	0.000196909	85	89	108	48	47	42	94	46	alpha/beta-Hydrolases superfamily protein
AT1G12080	-1.0085	2.44645e-06	1.07714e-05	1806	2252	2683	1097	934	1226	2247	1086	Vacuolar calcium-binding protein-related
AT5G13750	-1.00846	2.22503e-06	9.9311e-06	472	565	631	319	284	209	556	271	ZIFL1__zinc induced facilitator-like 1
AT3G26830	-1.00832	1.03008e-05	3.62724e-05	160	218	199	103	90	88	192	94	CYP71B15_PAD3__Cytochrome P450 superfamily protein
AT5G57560	-1.00779	0.00599363	0.010011	199	357	517	164	167	182	358	171	AtXTH22_TCH4_XTH22__Xyloglucan endotransglucosylase/hydrolase family protein
AT2G01755	-1.00762	5.75486e-07	3.25341e-06	411	452	477	190	242	221	447	218
AT5G63700	-1.00727	2.51097e-06	1.10032e-05	309	322	316	178	156	130	316	155	zinc ion binding;DNA binding
AT1G64710	-1.00704	8.8867e-09	1.27993e-07	892	954	1084	463	516	449	977	476	GroES-like zinc-binding dehydrogenase family protein
AT4G32295	-1.00695	8.67156e-05	0.000230914	90	87	104	50	46	41	94	46	KIX9
AT4G38830	-1.00651	0.00414663	0.00718589	34	44	48	12	25	24	42	20	CRK26__cysteine-rich RLK (RECEPTOR-like protein kinase) 26
AT3G15354	-1.00583	4.75976e-08	4.55791e-07	739	735	839	347	392	390	771	376	SPA3__SPA1-related 3
AT3G61820	-1.00577	4.7805e-07	2.79585e-06	1407	1340	1505	793	730	563	1417	695	Eukaryotic aspartyl protease family protein
AT4G18010	-1.00556	3.0654e-09	5.94974e-08	1099	1147	1294	606	575	548	1180	576	5PTASE2_AT5PTASE2_IP5PII__myo-inositol polyphosphate 5-phosphatase 2
AT2G39530	-1.00521	6.37271e-05	0.000176149	221	357	414	175	170	135	331	160	CASPL4D1__Uncharacterised protein family (UPF0497)
AT2G01940	-1.00491	3.59538e-06	1.47876e-05	210	219	243	115	96	117	224	109	ATIDD15_IDD15_SGR5__C2H2-like zinc finger protein
AT4G09730	-1.00466	5.97082e-09	9.51377e-08	1990	2365	2523	1113	1182	1060	2293	1118	RH39__RH39
AT2G47460	-1.00389	1.69438e-05	5.58594e-05	204	273	240	142	105	104	239	117	ATMYB12_MYB12_PFG1__myb domain protein 12
AT2G27590	-1.00365	1.09571e-05	3.82533e-05	222	334	371	171	142	137	309	150	S-adenosyl-L-methionine-dependent methyltransferases superfamily protein
AT3G13810	-1.00343	6.13412e-07	3.4336e-06	388	348	398	184	186	186	378	185	AtIDD11_IDD11__indeterminate(ID)-domain 11
AT1G68870	-1.00251	0.0002942	0.000676389	78	101	109	45	38	57	96	47	ATSOFL2_SOFL2__SOB five-like 2
AT4G32710	-1.00193	1.37664e-07	1.04102e-06	548	547	679	278	322	267	591	289	PERK14__Protein kinase superfamily protein
AT5G36870	-1.00161	0.000375485	0.000839209	69	82	78	41	30	41	76	37	ATGSL09_atgsl9_gsl09_GSL09__glucan synthase-like 9
AT5G08610	-1.0016	1.77844e-08	2.13797e-07	2452	2761	3342	1411	1495	1267	2852	1391	PDE340__P-loop containing nucleoside triphosphate hydrolases superfamily protein
AT1G60140	-1.00115	6.53315e-07	3.61167e-06	1642	1929	2142	777	1005	1003	1904	928	ATTPS10_TPS10_TPS10__trehalose phosphate synthase
AT2G39681	-1.00105	9.80927e-05	0.000257134	206	200	158	106	84	89	188	93	TAS2__TAS2; other RNA
AT1G27480	-1.00103	4.32068e-08	4.23526e-07	1305	1409	1496	657	786	622	1403	688	alpha/beta-Hydrolases superfamily protein
AT5G62670	-1.00058	1.36353e-07	1.0343e-06	1678	1853	2157	880	1091	811	1896	927	AHA11_HA11__H(+)-ATPase 11
AT1G10760	-0.99958	1.49197e-06	7.16107e-06	19321	19203	21782	9518	11632	8497	20102	9882	GWD_GWD1_SEX1_SOP_SOP1__Pyruvate phosphate dikinase, PEP/pyruvate binding domain
AT1G26230	-0.999505	8.39551e-08	7.0803e-07	1142	1272	1275	555	690	567	1230	604	Cpn60beta4_CPNB4__TCP-1/cpn60 chaperonin family protein
AT5G53220	-0.999044	3.34296e-05	0.000100282	141	140	149	69	63	79	143	70
AT2G16430	-0.997937	1.13372e-07	8.96767e-07	1015	1178	1077	520	597	494	1090	537	ATPAP10_PAP10__purple acid phosphatase 10
AT1G72150	-0.997883	2.401e-05	7.55014e-05	11645	13421	15270	5153	8091	6470	13445	6571	PATL1__PATELLIN 1
AT1G62350	-0.997176	0.000563265	0.00120579	58	50	61	31	26	26	56	28	Pentatricopeptide repeat (PPR) superfamily protein
AT5G63820	-0.996537	0.000676168	0.0014182	58	52	59	28	24	31	56	28	Protein of unknown function (DUF626)
AT1G12110	-0.996451	6.16429e-07	3.44391e-06	3491	3766	4150	1636	2235	1733	3802	1868	AtNPF6.3_ATNRT1_B-1_CHL1_CHL1-1_NPF6.3_NRT1_NRT1.1__nitrate transporter 1.1
AT4G36670	-0.996352	9.45168e-08	7.75842e-07	761	828	948	370	467	407	846	415	AtPLT6_AtPMT6_PLT6_PMT6__Major facilitator superfamily protein
AT4G00955	-0.996261	0.00070927	0.00147951	69	81	80	49	28	36	77	38
AT4G24040	-0.995986	2.71944e-05	8.38375e-05	136	141	146	62	73	73	141	69	ATTRE1_TRE1__trehalase 1
AT5G35370	-0.995519	2.17297e-07	1.50085e-06	375	384	433	186	208	192	397	195	S-locus lectin protein kinase family protein
AT3G58820	-0.994621	0.00201295	0.0037476	165	116	125	54	58	89	135	67	F-box/RNI-like superfamily protein
AT1G44350	-0.994567	2.24506e-07	1.53939e-06	355	379	423	185	206	178	386	190	ILL6__IAA-leucine resistant (ILR)-like gene 6
AT4G13650	-0.99447	2.62233e-05	8.13975e-05	188	193	175	104	80	91	185	92	Pentatricopeptide repeat (PPR) superfamily protein
AT1G22330	-0.993741	1.07203e-07	8.56525e-07	741	729	873	356	435	362	781	384	RNA-binding (RRM/RBD/RNP motifs) family protein
AT2G41950	-0.993119	8.54754e-07	4.4945e-06	588	616	578	309	325	249	594	294
AT2G47060	-0.99288	4.36505e-08	4.26393e-07	481	533	618	272	274	256	544	267	PTI1-4__Protein kinase superfamily protein
AT3G16250	-0.992815	1.60292e-08	1.98956e-07	2775	2809	3078	1390	1545	1341	2887	1425	NDF4_PnsB3__NDH-dependent cyclic electron flow 1
AT4G14750	-0.992758	2.90583e-06	1.23583e-05	195	234	251	115	102	117	227	111	IQD19__IQ-domain 19
AT2G18940	-0.992607	2.05459e-08	2.41541e-07	1201	1301	1403	587	686	650	1302	641	Tetratricopeptide repeat (TPR)-like superfamily protein
AT5G18860	-0.992439	3.82733e-08	3.85842e-07	1143	1141	1269	559	656	539	1184	585	NSH3__inosine-uridine preferring nucleoside hydrolase family protein
AT4G18740	-0.992423	3.12933e-07	2.00631e-06	664	750	786	319	358	405	733	361	Rho termination factor
AT3G63110	-0.992336	3.7966e-06	1.55145e-05	198	203	245	120	104	94	215	106	ATIPT3_IPT3__isopentenyltransferase 3
AT3G46900	-0.991469	0.00160632	0.00306616	57	65	82	26	47	27	68	33	COPT2__copper transporter 2
AT4G23020	-0.990863	6.9804e-06	2.58754e-05	212	197	225	94	110	109	211	104	TRM11
[truncated: 17,488 more rows]

## Sheet: 1973_down
	log2FC	PValue	FDR	Mock1	Mock2	Mock3	OE1	OE2	OE3	mean mock	mean OE	annotation
AT4G38250	-1.39291	0.51858	0.567219	119	0	383	0	181	0	167	60	At4g38250__Transmembrane amino acid transporter family protein
AT1G11050	-1.11931	0.492393	0.541585	37	19	274	107	36	0	110	48	Protein kinase superfamily protein
AT3G20083	-1.00893	0.353341	0.403632	78	40	89	37	0	63	69	33	CYP705A16
AT4G16870	-1.5363	0.284695	0.332386	585	159	874	152	392	0	539	181	transposable element gene
AT3G02400	-1.44312	0.178188	0.218593	195	188	212	69	145	2	198	72	FHA3__SMAD/FHA domain-containing protein
AT1G62515	-1.04852	0.147196	0.183967	49	33	97	6	32	45	60	28
AT1G06740	-1.61872	0.140066	0.175834	74	88	45	19	48	0	69	22	MUG3
AT5G63160	-1.06686	0.102203	0.131878	849	1312	2034	304	727	881	1398	637	BT1__BTB and TAZ domain protein 1
AT1G07887	-1.11776	0.101903	0.131527	255	219	271	219	59	61	248	113
AT5G56080	-1.23922	0.0747063	0.0991488	530	554	399	102	365	156	494	208	ATNAS2_NAS2__nicotianamine synthase 2
AT4G35770	-1.31679	0.0730789	0.097141	634	852	1537	170	417	570	1008	386	ATSEN1_DIN1_SEN1_SEN1__Rhodanese/Cell cycle control phosphatase superfamily protein
AT1G51640	-1.55776	0.0618284	0.0834731	42	52	42	0	20	25	45	15	ATEXO70G2_EXO70G2__exocyst subunit exo70 family protein G2
AT1G23052	-1.80536	0.0586722	0.0794762	56	68	99	24	38	0	74	21
AT4G36850	-1.22433	0.0578314	0.0784409	207	315	451	56	152	192	324	133	PQ-loop repeat family protein / transmembrane family protein
AT2G44130	-3.32106	0.0489827	0.0674385	405	605	952	0	184	5	654	63	KFB39_KMD3__Galactose oxidase/kelch repeat superfamily protein
AT3G26512	-1.03519	0.0466581	0.0645253	43	89	132	34	67	23	88	41
AT1G53870	-2.08351	0.0465109	0.0643582	156	31	96	8	23	35	94	22	Protein of unknown function (DUF567)
AT3G49780	-1.02153	0.0426344	0.0594885	552	638	701	151	359	397	630	302	ATPSK3 (FORMER SYMBOL)_ATPSK4_PSK4__phytosulfokine 4 precursor
AT3G48360	-1.08717	0.0359202	0.050863	7525	10315	13979	2796	4957	6620	10606	4791	ATBT2_BT2__BTB and TAZ domain protein 2
AT5G01210	-3.3969	0.035259	0.0499921	182	123	114	0	0	39	140	13	HXXXD-type acyl-transferase family protein
AT5G45475	-1.17754	0.0321368	0.0459093	57	115	114	73	19	31	95	41
AT1G73260	-1.268	0.0275956	0.0399107	1582	791	1868	765	493	469	1414	576	ATKTI1_KTI1__kunitz trypsin inhibitor 1
AT5G35777	-2.81752	0.0274668	0.039742	160	75	77	0	32	12	104	15	transposable element gene
AT1G03790	-1.17403	0.0244378	0.0357174	58	20	58	28	11	20	45	20	AtTZF4_SOM_TZF4__Zinc finger C-x8-C-x5-C-x3-H type family protein
AT2G28671	-1.76978	0.0240055	0.0351514	77	318	209	69	66	37	201	57
AT2G41100	-1.75577	0.0217791	0.032201	474	720	1283	124	250	325	826	233	ATCAL4_CML12_TCH3__Calcium-binding EF hand family protein
AT1G05250	-1.12309	0.0172462	0.026097	1381	2822	2876	1015	1336	799	2360	1050	AtPRX1_PRX2__Peroxidase superfamily protein
AT1G29395	-1.3525	0.0171152	0.0259109	2090	1213	1168	537	706	513	1490	585	COR413-TM1_COR413IM1_COR414-TM1__COLD REGULATED 314 INNER MEMBRANE 1
AT5G37990	-1.01679	0.0169463	0.0256711	486	542	519	243	367	144	516	251	CIMT1__S-adenosyl-L-methionine-dependent methyltransferases superfamily protein
AT3G09275	-2.31127	0.0169014	0.025611	2886	2389	3825	292	1120	379	3033	597
AT3G59940	-1.53223	0.0150784	0.023056	2328	3217	3645	909	612	1549	3063	1023	AtKFB50_KFB50_KMD4__Galactose oxidase/kelch repeat superfamily protein
AT4G30650	-1.25294	0.0120627	0.0188475	2671	1977	1483	895	950	737	2044	861	Low temperature and salt responsive protein family
AT2G39380	-3.59662	0.011859	0.0185634	42	40	111	0	15	0	64	5	ATEXO70H2_EXO70H2__exocyst subunit exo70 family protein H2
AT5G08640	-1.02361	0.0109443	0.0172366	1094	1558	1693	969	645	476	1448	697	ATFLS1_FLS_FLS1__flavonol synthase 1
AT5G56985	-1.32182	0.0107537	0.0169778	64	52	107	11	32	43	74	29
AT4G08815	-2.19193	0.0102657	0.0162759	46	65	49	0	14	20	53	11
AT1G76470	-1.12614	0.00940782	0.0150468	25	51	38	28	12	11	38	17	NAD(P)-binding Rossmann-fold superfamily protein
AT1G07730	-3.02924	0.00926921	0.0148434	53	69	72	22	1	0	65	8	Disease resistance-responsive (dirigent-like protein) family protein
AT2G48140	-1.12846	0.00918287	0.0147269	222	264	409	161	167	70	298	133	EDA4__Bifunctional inhibitor/lipid-transfer protein/seed storage 2S albumin superfamily protein
AT3G56400	-2.86182	0.00843386	0.0136379	68	160	253	8	42	13	160	21	ATWRKY70_WRKY70__WRKY DNA-binding protein 70
AT4G12990	-1.05523	0.00778063	0.0126699	120	139	96	38	45	85	118	56
AT1G19530	-1.64077	0.00771855	0.0125773	106	100	142	66	12	31	116	36
AT2G42530	-1.89249	0.00714339	0.0117382	621	319	299	115	125	95	413	112	COR15B__cold regulated 15b
AT1G55152	-1.59741	0.00710221	0.0116855	198	173	181	62	23	94	184	60
AT5G19120	-1.21968	0.00706834	0.0116355	3799	4666	6173	1286	2368	2419	4879	2024	Eukaryotic aspartyl protease family protein
AT3G01140	-1.02624	0.00653072	0.0108227	108	107	81	73	29	42	99	48	AtMYB106_MYB106_NOK__myb domain protein 106
AT5G58010	-1.37	0.00602895	0.0100639	133	257	313	74	130	59	234	88	DROP3_LRL3__LJRHL1-like 3
AT5G57560	-1.00779	0.00599363	0.010011	199	357	517	164	167	182	358	171	AtXTH22_TCH4_XTH22__Xyloglucan endotransglucosylase/hydrolase family protein
AT5G54720	-1.15529	0.00545274	0.00918468	36	29	47	12	27	10	37	16	Ankyrin repeat family protein
AT5G21940	-2.23015	0.00489366	0.00833591	4989	6093	6917	669	1142	1900	6000	1237
AT1G79310	-1.12145	0.00480237	0.00819832	57	44	38	12	28	23	46	21	AtMC7_AtMCP2a_MC7_MCP2a__metacaspase 7
AT1G25400	-1.62418	0.00475815	0.00813137	300	497	742	107	186	186	513	160
AT3G55230	-1.73897	0.00445498	0.00766639	366	770	733	173	251	120	623	181	Disease resistance-responsive (dirigent-like protein) family protein
AT5G56550	-2.9805	0.00438561	0.00755769	824	1139	1121	58	82	239	1028	126	ATOXS3_OXS3__oxidative stress 3
AT5G01880	-1.20613	0.0042994	0.00742751	46	40	91	16	36	22	59	25	DAFL2__RING/U-box superfamily protein
AT1G09380	-1.67846	0.0041863	0.00724947	42	34	52	27	6	6	43	13	UMAMIT25__nodulin MtN21 /EamA-like transporter family protein
AT4G38830	-1.00651	0.00414663	0.00718589	34	44	48	12	25	24	42	20	CRK26__cysteine-rich RLK (RECEPTOR-like protein kinase) 26
AT1G76190	-1.04867	0.00386118	0.006744	27	31	31	18	9	15	30	14	SAUR56__SAUR-like auxin-responsive protein family
AT5G01017	-2.38811	0.00357119	0.00628766	34	53	65	11	17	0	51	9
AT4G15236	-1.38684	0.00352149	0.00621081	37	30	35	6	10	22	34	13	ABCG43__ABC-2 and Plant PDR ABC-type transporter family protein
AT5G13930	-1.16135	0.00344306	0.00608791	4193	6014	7644	3261	2777	1723	5950	2587	ATCHS_CHS_TT4__Chalcone and stilbene synthase family protein
AT3G09220	-1.9582	0.00337721	0.00598108	1315	1297	1914	594	300	245	1509	380	LAC7__laccase 7
AT2G45350	-1.03461	0.00337566	0.00597959	61	59	51	16	32	34	57	27	CRR4__Pentatricopeptide repeat (PPR) superfamily protein
AT2G39430	-2.19376	0.00336562	0.00596451	166	425	396	71	98	40	329	70	Disease resistance-responsive (dirigent-like protein) family protein
AT3G05660	-1.12049	0.00320581	0.00570517	70	41	45	20	31	20	52	24	AtRLP33_RLP33__receptor like protein 33
AT5G57530	-1.03506	0.00313019	0.00558437	95	134	104	57	74	29	111	53	AtXTH12_XTH12__xyloglucan endotransglucosylase/hydrolase 12
AT4G33560	-1.04047	0.00311312	0.0055566	43	52	64	20	18	37	53	25	Wound-responsive family protein
AT5G04960	-1.40105	0.00307407	0.0054938	244	415	420	115	197	86	360	133	PME46__Plant invertase/pectin methylesterase inhibitor superfamily
AT1G18020	-2.11013	0.00307373	0.00549369	516	417	528	51	114	166	487	110	FMN-linked oxidoreductases superfamily protein
AT5G54490	-1.0772	0.00301972	0.00540261	27	40	55	17	25	14	41	19	PBP1__pinoid-binding protein 1
AT5G35525	-1.32303	0.00287726	0.00517483	26	30	37	9	7	20	31	12	PLAC8 family protein
AT3G20340	-1.43852	0.00286557	0.00515713	239	367	396	69	121	168	334	119
AT1G80440	-2.15595	0.00281674	0.00507808	2511	3137	4544	420	858	923	3397	734	KFB20_KMD1__Galactose oxidase/kelch repeat superfamily protein
AT2G25900	-1.26202	0.00279336	0.00503833	1663	1938	2395	574	781	1069	1999	808	ATCTH_ATTZF1__Zinc finger C-x8-C-x5-C-x3-H type family protein
AT2G34500	-1.0215	0.00273199	0.0049393	109	133	168	58	99	40	137	66	CYP710A1__cytochrome P450, family 710, subfamily A, polypeptide 1
AT4G32480	-1.91283	0.00270242	0.0048888	816	1257	1666	216	317	422	1246	318	Protein of unknown function (DUF506)
AT4G11280	-1.23279	0.00260532	0.00473071	146	219	372	127	92	83	246	101	ACS6_ATACS6__1-aminocyclopropane-1-carboxylic acid (acc) synthase 6
AT1G79700	-1.09984	0.00249865	0.00455526	368	334	519	124	188	241	407	184	WRI4__Integrase-type DNA-binding superfamily protein
AT5G59930	-1.04014	0.00245692	0.00448632	30	44	40	13	20	21	38	18	Cysteine/Histidine-rich C1 domain family protein
AT4G14130	-1.01025	0.00241941	0.00442198	257	501	579	227	225	190	446	214	XTH15_XTR7__xyloglucan endotransglucosylase/hydrolase 15
AT1G03580	-1.06114	0.00232993	0.00427647	45	36	63	17	21	29	48	22
AT1G49860	-1.20701	0.00228362	0.00420137	60	118	146	36	37	62	108	45	ATGSTF14_GSTF14__glutathione S-transferase (class phi) 14
AT1G53600	-1.0648	0.00227737	0.00419185	55	37	55	28	26	15	49	23	Tetratricopeptide repeat (TPR)-like superfamily protein
AT1G25560	-1.14627	0.00225325	0.00415294	1719	1923	2948	715	1045	1114	2197	958	AtTEM1_EDF1_TEM1__AP2/B3 transcription factor family protein
AT4G33610	-1.25997	0.00219626	0.00405827	170	229	321	102	134	56	240	97	glycine-rich protein
AT3G44900	-1.22591	0.00213088	0.00394795	30	35	33	19	15	7	33	14	ATCHX4_CHX4__cation/H+ exchanger 4
AT5G28610	-1.07886	0.00210658	0.00390626	28	30	51	19	17	14	36	17
AT1G21313	-2.42532	0.00195367	0.0036522	2079	4555	5368	631	928	590	4001	716
AT2G01520	-1.07005	0.00181654	0.00342117	1069	1191	1432	521	784	416	1231	574	MLP328_ZCE1__MLP-like protein 328
AT2G30210	-2.45617	0.00181258	0.00341503	304	633	641	100	131	48	526	93	LAC3__laccase 3
AT2G32179	-1.192	0.00180281	0.00339795	58	43	63	19	16	35	55	23	other RNA
AT1G19540	-1.41536	0.00179287	0.00338084	64	56	66	16	13	39	62	23	NmrA-like negative transcriptional regulator family protein
AT4G21120	-1.21039	0.00176349	0.00333156	61	31	54	21	25	16	49	21	AAT1_AtCAT1_CAT1__amino acid transporter 1
AT1G33930	-1.05359	0.00176246	0.00333028	47	41	41	22	15	24	43	20	P-loop containing nucleoside triphosphate hydrolases superfamily protein
AT5G15850	-1.12249	0.00175189	0.00331189	64	56	85	31	44	17	68	31	ATCOL1_BBX2_COL1__CONSTANS-like 1
AT5G14340	-1.2113	0.00168751	0.00320419	29	59	40	22	18	14	43	18	AtMYB40_MYB40__myb domain protein 40
AT5G07650	-1.1126	0.00167885	0.00318929	31	40	56	20	24	13	42	19	Actin-binding FH2 protein
AT1G14470	-1.22665	0.00167265	0.00317875	60	34	51	25	23	13	48	20	Pentatricopeptide repeat (PPR) superfamily protein
AT1G11460	-1.13356	0.00165062	0.00313965	41	34	39	22	18	11	38	17	UMAMIT26__nodulin MtN21 /EamA-like transporter family protein
AT2G01200	-1.237	0.0016456	0.00313193	43	53	90	25	16	35	62	25	IAA32_MEE10__indole-3-acetic acid inducible 32
AT1G11070	-1.19473	0.00162557	0.00309871	31	40	47	10	18	22	39	17
AT1G35330	-1.04741	0.0016201	0.00309064	38	54	54	29	25	15	49	23	RING/U-box superfamily protein
AT4G17470	-1.14171	0.0015908	0.0030395	33	42	33	20	17	11	36	16	alpha/beta-Hydrolases superfamily protein
AT2G34700	-1.10237	0.00156778	0.00299846	37	38	37	16	13	22	37	17	Pollen Ole e 1 allergen and extensin family protein
AT3G29120	-1.44098	0.00153309	0.00293932	49	32	32	10	21	10	38	14	transposable element gene
AT4G10310	-1.1074	0.00152998	0.00293452	37	41	34	15	22	14	37	17	ATHKT1_HKT1_HKT1;1__high-affinity K+ transporter 1
AT3G51910	-1.0856	0.00150694	0.00289347	513	666	777	240	252	402	652	298	AT-HSFA7A_HSFA7A__heat shock transcription factor A7A
AT5G42010	-1.11273	0.00146939	0.00282721	74	97	98	24	39	58	90	40	Transducin/WD40 repeat-like superfamily protein
AT3G13061	-1.49215	0.00145753	0.00280758	27	64	36	10	19	15	42	15	other RNA
AT2G20670	-2.52011	0.00140152	0.00270974	5973	7911	10027	806	1282	1925	7970	1338	Protein of unknown function (DUF506)
AT4G00360	-1.74753	0.0013991	0.00270575	2530	2465	3238	660	1164	577	2744	800	ATT1_CYP86A2__cytochrome P450, family 86, subfamily A, polypeptide 2
AT4G22755	-1.02909	0.00137983	0.00267231	73	59	52	28	27	34	61	30
AT3G28340	-1.11146	0.00137713	0.00266788	34	64	48	25	23	18	49	22	GATL10_GolS8__galacturonosyltransferase-like 10
AT1G02380	-1.24313	0.00136002	0.00263867	54	62	69	13	26	37	62	25
AT4G02090	-1.6158	0.00134826	0.00261923	39	96	100	18	38	18	78	25
AT2G25780	-1.45505	0.00133111	0.00258875	49	47	41	7	25	17	46	16	Protein of unknown function (DUF1677)
AT1G02610	-1.62924	0.0013238	0.00257634	80	153	192	25	46	61	142	44	RING/FYVE/PHD zinc finger superfamily protein
AT1G31790	-1.11944	0.00130447	0.00254354	45	72	59	27	18	34	59	26	Tetratricopeptide repeat (TPR)-like superfamily protein
AT1G52190	-1.07129	0.00127745	0.00249611	1063	959	1023	338	559	528	1015	475	AtNPF1.2_NPF1.2_NRT1.11__Major facilitator superfamily protein
AT5G42530	-1.07895	0.00126936	0.00248154	84	79	100	61	26	35	88	41
AT5G55590	-1.29318	0.0012444	0.00243862	37	58	51	23	10	25	49	19	QRT1__Pectin lyase-like superfamily protein
AT2G36100	-1.87955	0.00122701	0.00240817	323	590	682	137	192	91	532	140	CASP1__Uncharacterised protein family (UPF0497)
AT1G13590	-1.0804	0.00122632	0.00240707	102	183	164	92	46	69	150	69	ATPSK1_PSK1__phytosulfokine 1 precursor
AT3G46600	-1.32214	0.00122536	0.00240565	1016	1520	2060	477	642	652	1532	590	GRAS family transcription factor
AT5G23230	-1.26403	0.00121974	0.00239559	43	43	54	26	22	9	47	19	NIC2__nicotinamidase 2
AT1G69610	-1.01509	0.00121718	0.00239152	74	59	71	34	24	41	68	33	Protein of unknown function (DUF1666)
AT2G42430	-1.20546	0.0012171	0.00239152	50	38	46	25	12	20	45	19	ASL18_LBD16__lateral organ boundaries-domain 16
AT3G21670	-2.32008	0.00118044	0.00232709	181	179	178	22	68	16	179	35	AtNPF6.4_NPF6.4__Major facilitator superfamily protein
AT3G62960	-1.30321	0.00112832	0.00223223	38	32	36	17	8	17	35	14	Thioredoxin superfamily protein
AT1G50040	-1.08521	0.0011051	0.00219277	81	87	76	24	51	38	81	38	Protein of unknown function (DUF1005)
AT4G13580	-2.60607	0.00107925	0.00214708	155	343	324	48	65	18	274	44	Disease resistance-responsive (dirigent-like protein) family protein
AT2G29260	-1.01162	0.00105025	0.00209502	65	67	74	41	22	37	69	33	NAD(P)-binding Rossmann-fold superfamily protein
AT4G27450	-1.31222	0.00103732	0.00207261	211	193	319	61	91	130	241	94	Aluminium induced protein with YGL and LRDR motifs
AT1G64700	-1.04763	0.00103589	0.00207019	38	38	38	19	16	19	38	18
AT2G39400	-1.01663	0.00102552	0.00205157	399	501	692	190	263	308	531	254	MAGL6__alpha/beta-Hydrolases superfamily protein
AT1G31835	-1.03985	0.000998736	0.00200364	60	97	67	38	41	28	75	36
AT2G18700	-1.45146	0.000986192	0.00198062	1098	1515	2150	432	613	633	1588	559	ATTPS11_ATTPSB_TPS11_TPS11__trehalose phosphatase/synthase 11
AT3G47210	-1.21776	0.000982916	0.00197546	63	91	98	25	27	53	84	35	Plant protein of unknown function (DUF247)
AT3G18145	-1.17826	0.000947218	0.00191299	61	67	89	25	22	46	72	31
AT1G05540	-1.05799	0.000940017	0.00190022	36	39	40	16	21	17	38	18	Protein of unknown function (DUF295)
AT2G24220	-1.04038	0.000921368	0.00186542	63	60	48	29	25	28	57	27	ATPUP5_PUP5__purine permease 5
AT5G44585	-1.80648	0.000869917	0.00177101	100	169	259	63	28	54	176	48
AT1G54890	-1.11897	0.000863603	0.00176017	225	416	492	198	160	147	378	168	Late embryogenesis abundant (LEA) protein-related
AT4G18250	-1.18029	0.000863329	0.0017598	35	44	32	15	16	17	37	16	receptor serine/threonine kinase, putative
AT5G01600	-1.04517	0.000842943	0.00172311	12252	17003	16180	4997	8322	8136	15145	7152	ATFER1_FER1__ferretin 1
AT5G05420	-1.06627	0.000841269	0.00171987	42	37	43	18	18	21	41	19	FKBP-like peptidyl-prolyl cis-trans isomerase family protein
AT4G03935	-1.05924	0.000837385	0.00171301	81	94	94	28	41	57	90	42	other RNA
AT5G20470	-1.86776	0.000817491	0.00167636	30	31	45	2	12	14	35	9	HDK__myosin, putative
AT1G70475	-1.75547	0.000815891	0.00167343	33	39	32	3	16	11	35	10
AT5G07700	-1.07837	0.000803849	0.00165204	33	40	44	16	21	17	39	18	AtMYB76_MYB76__myb domain protein 76
AT1G47655	-1.11293	0.000803357	0.0016512	56	44	57	21	20	30	52	24	Dof-type zinc finger DNA-binding family protein
AT1G30750	-2.36317	0.000780368	0.00160938	94	211	138	17	48	19	148	28
AT4G32990	-1.33763	0.000770314	0.00159083	32	27	37	16	8	13	32	12	Transducin/WD40 repeat-like superfamily protein
AT1G09480	-1.02569	0.000760364	0.00157262	68	72	79	27	32	46	73	35	NAD(P)-binding Rossmann-fold superfamily protein
AT3G62210	-1.14943	0.000757918	0.00156856	33	32	42	14	19	14	36	16	EDA32__Putative endonuclease or glycosyl hydrolase
AT2G38470	-1.63049	0.000750276	0.00155423	215	346	565	103	127	119	375	116	ATWRKY33_WRKY33__WRKY DNA-binding protein 33
AT1G77570	-1.39263	0.000747486	0.00154894	32	46	38	10	12	21	39	14	AtREN1_REN1__Winged helix-turn-helix transcription repressor DNA-binding
AT1G02350	-1.08371	0.0007467	0.00154781	41	44	52	16	24	23	46	21	protoporphyrinogen oxidase-related
AT2G16970	-1.13843	0.000739631	0.00153495	30	33	34	14	14	15	32	14	MEE15__Major facilitator superfamily protein
AT1G15175	-1.09497	0.000725784	0.00150943	74	66	62	30	24	39	67	31	other RNA
AT1G77960	-1.17493	0.000721383	0.0015014	32	31	39	12	16	16	34	15
AT4G01970	-1.35012	0.000714825	0.00148886	46	31	43	11	15	20	40	15	AtSTS_RS4_STS__stachyose synthase
AT4G22110	-1.15616	0.000713143	0.00148615	39	76	78	33	25	26	64	28	GroES-like zinc-binding dehydrogenase family protein
AT4G13800	-1.32802	0.00070499	0.00147152	46	42	45	22	21	9	44	17	Protein of unknown function (DUF803)
AT4G24180	-1.26951	0.000701471	0.00146496	31	40	61	23	16	14	44	18	ATTLP1_TLP1__THAUMATIN-LIKE PROTEIN 1
AT4G13440	-1.46315	0.000698436	0.00145941	33	49	57	25	16	8	46	16	Calcium-binding EF-hand family protein
AT2G25240	-2.06727	0.000695657	0.00145422	50	57	65	17	21	2	57	13	AtCCP3_CCP3_SERP5__Serine protease inhibitor (SERPIN) family protein
AT3G18950	-1.2304	0.000695326	0.00145369	66	53	85	36	33	16	68	28	Transducin/WD40 repeat-like superfamily protein
AT4G20210	-1.10305	0.000682236	0.00142862	43	52	78	29	21	28	58	26	TPS08__Terpenoid cyclases/Protein prenyltransferases superfamily protein
AT3G08660	-1.29622	0.000677155	0.00141966	42	32	60	22	13	18	45	18	Phototropic-responsive NPH3 family protein
AT5G46590	-1.27587	0.00066483	0.00139682	39	41	39	13	13	22	40	16	anac096_NAC096__NAC domain containing protein 96
AT1G70290	-1.11864	0.000661968	0.00139126	1627	2310	2935	812	1164	1083	2291	1020	ATTPS8_ATTPSC_TPS8__trehalose-6-phosphatase synthase S8
AT1G69140	-3.07645	0.000655535	0.00137878	162	65	69	14	15	6	99	12
AT4G14640	-1.23393	0.000639885	0.00134849	40	58	64	31	15	21	54	22	AtCML8_CAM8_CML8__calmodulin 8
AT5G17800	-1.05072	0.000637825	0.00134487	45	62	56	28	29	20	54	26	AtMYB56_BRAVO_MYB56__myb domain protein 56
AT5G17165	-1.35318	0.000623212	0.00131748	37	31	31	13	16	9	33	13
AT5G42500	-1.28358	0.000618457	0.00130842	80	164	143	68	53	34	129	52	Disease resistance-responsive (dirigent-like protein) family protein
AT3G44798	-1.04401	0.000612272	0.00129703	179	155	143	66	61	101	159	76	other RNA
AT5G11590	-1.07737	0.000612121	0.00129685	64	45	63	30	26	24	57	27	TINY2__Integrase-type DNA-binding superfamily protein
AT3G21680	-1.22694	0.000610992	0.00129474	39	71	91	31	30	22	67	28
AT2G17972	-1.09485	0.000609367	0.00129186	240	185	153	81	106	82	193	90
AT1G05207	-1.09415	0.000609041	0.00129131	78	78	58	29	38	32	71	33
AT1G19610	-1.47564	0.000600842	0.00127545	25	28	36	6	14	11	30	10	LCR78_PDF1.4__Arabidopsis defensin-like protein
AT1G09680	-1.11823	0.000589626	0.00125405	44	42	59	17	24	24	48	22	Pentatricopeptide repeat (PPR) superfamily protein
AT4G37610	-2.16879	0.000582063	0.00124072	2497	3420	3819	481	665	950	3245	699	BT5__BTB and TAZ domain protein 5
AT4G19680	-3.41812	0.000576801	0.00123058	60	100	72	5	16	0	77	7	ATIRT2_IRT2__iron regulated transporter 2
AT5G57190	-1.02877	0.000557324	0.0011936	67	71	63	40	31	26	67	32	PSD2__phosphatidylserine decarboxylase 2
AT2G12190	-1.08249	0.000550235	0.00117933	94	91	74	44	48	29	86	40	Cytochrome P450 superfamily protein
AT1G68585	-1.04154	0.000545026	0.00116906	73	111	129	65	47	36	104	49
AT4G20230	-1.03821	0.000535978	0.00115155	72	63	61	35	27	32	65	31	TPS30__Terpenoid cyclases/Protein prenyltransferases superfamily protein
AT1G02620	-1.53271	0.000535164	0.00114993	33	48	47	8	23	12	43	14	Ras-related small GTP-binding family protein
AT1G67910	-1.41216	0.000530533	0.00114137	342	433	544	112	147	221	440	160
AT1G77200	-1.24017	0.000530104	0.00114057	41	37	58	24	14	18	45	19	Integrase-type DNA-binding superfamily protein
AT2G18210	-1.28378	0.000529278	0.00113892	58	47	38	20	20	18	48	19
AT3G13650	-1.03928	0.000528614	0.00113774	95	120	109	66	57	32	108	52	Disease resistance-responsive (dirigent-like protein) family protein
AT4G01080	-1.14133	0.000524653	0.00113009	48	43	51	25	16	22	47	21	TBL26__TRICHOME BIREFRINGENCE-LIKE 26
AT3G21781	-1.53751	0.000522333	0.00112559	28	58	33	14	12	14	40	13	other RNA
AT1G13540	-1.09942	0.00051261	0.00110713	35	39	47	18	18	19	40	18	Protein of unknown function (DUF1262)
AT3G20460	-1.67939	0.000512181	0.0011064	30	34	38	17	10	4	34	10	Major facilitator superfamily protein
AT3G09600	-1.13551	0.000494363	0.00107136	39	51	47	24	21	16	46	20	LCL5_RVE8__Homeodomain-like superfamily protein
AT5G06865	-1.2595	0.000489487	0.00106126	43	66	50	28	16	21	53	22	other RNA
AT5G52570	-1.34318	0.00048797	0.00105823	30	67	60	20	21	19	52	20	B2_BCH2_BETA-OHASE 2_CHY2__beta-carotene hydroxylase 2
AT1G27060	-1.06279	0.0004804	0.00104412	75	73	101	38	29	49	83	39	Regulator of chromosome condensation (RCC1) family protein
AT4G38080	-1.20284	0.000479689	0.00104304	923	1241	1446	613	566	352	1203	510	hydroxyproline-rich glycoprotein family protein
AT5G27690	-1.02123	0.000470985	0.00102724	141	91	136	59	49	70	123	59	Heavy metal transport/detoxification superfamily protein
AT3G50825	-1.27806	0.000468091	0.00102158	45	36	43	14	15	21	41	17	snoRNA
AT3G59580	-1.146	0.00046494	0.00101527	42	40	47	23	16	18	43	19	NLP9__Plant regulator RWP-RK family protein
AT5G19410	-1.67606	0.000463329	0.00101209	83	103	97	45	31	11	94	29	ABCG23__ABC-2 type transporter family protein
AT4G08620	-1.66216	0.000462117	0.00100967	25	38	52	6	17	12	38	12	SULTR1;1__sulphate transporter 1;1
AT1G48690	-1.1491	0.000458949	0.00100365	51	54	44	20	22	24	50	22	Auxin-responsive GH3 family protein
AT5G50915	-1.39157	0.000454372	0.000994423	34	67	44	21	18	15	48	18	basic helix-loop-helix (bHLH) DNA-binding superfamily protein
AT3G11840	-1.24929	0.000448112	0.000982268	39	35	53	16	22	14	42	17	PUB24__plant U-box 24
AT5G53980	-1.43611	0.000447114	0.000980632	41	30	37	9	14	16	36	13	ATHB52_HB52__homeobox protein 52
AT1G13500	-1.58492	0.00044538	0.000977243	51	35	49	20	7	17	45	15	Protein of unknown function (DUF1262)
AT2G24430	-1.04729	0.00044485	0.000976216	45	47	54	21	25	23	49	23	ANAC038_ANAC039_NAC038__NAC domain containing protein 38
AT5G38970	-1.0272	0.000438141	0.000963116	73	102	92	46	32	50	89	43	ATBR6OX_BR6OX_BR6OX1_CYP85A1__brassinosteroid-6-oxidase 1
AT4G06195	-1.35695	0.000423372	0.000934449	67	83	55	38	21	20	68	26
AT1G19840	-1.18573	0.000420764	0.000929323	36	60	61	21	21	25	52	22	SAUR53__SAUR-like auxin-responsive protein family
AT4G29610	-1.22609	0.000417517	0.000922779	79	70	62	24	40	25	70	30	Cytidine/deoxycytidylate deaminase family protein
AT2G32300	-1.7919	0.00041393	0.000915579	122	254	283	54	85	45	220	61	UCC1__uclacyanin 1
AT5G50720	-1.03082	0.000407683	0.000903197	59	52	71	26	32	29	61	29	ATHVA22E_HVA22E__HVA22 homologue E
AT4G27290	-1.22238	0.000407156	0.000902235	31	44	45	15	16	19	40	17	S-locus lectin protein kinase family protein
AT5G52330	-1.3294	0.000404866	0.000897772	43	33	42	19	16	11	39	15	TRAF-like superfamily protein
AT3G11550	-2.73073	0.000402831	0.000893598	121	264	267	28	52	15	217	32	CASP2__Uncharacterised protein family (UPF0497)
AT2G29750	-1.00908	0.000402078	0.0008923	271	448	434	186	232	141	384	186	UGT71C1__UDP-glucosyl transferase 71C1
AT3G51642	-1.49771	0.000402008	0.000892246	60	44	48	27	12	14	51	18
AT4G25790	-1.80319	0.000392482	0.000872994	35	63	60	21	18	5	53	15	AtCAPE4__CAP (Cysteine-rich secretory proteins, Antigen 5, and Pathogenesis-related 1 protein) superfamily protein
AT2G44690	-1.13972	0.000385587	0.000859619	53	58	72	23	36	22	61	27	ARAC9_ATROP8_ROP8__Arabidopsis RAC-like 9
AT2G36295	-2.09994	0.0003851	0.000858729	33	31	33	10	11	1	32	7
AT4G26800	-1.08507	0.000384587	0.000857685	69	65	69	40	25	29	68	31	Pentatricopeptide repeat (PPR) superfamily protein
AT5G17780	-1.04531	0.000377316	0.000842917	92	134	120	44	74	46	115	55	alpha/beta-Hydrolases superfamily protein
AT5G36870	-1.00161	0.000375485	0.000839209	69	82	78	41	30	41	76	37	ATGSL09_atgsl9_gsl09_GSL09__glucan synthase-like 9
AT5G02020	-1.05157	0.000375083	0.000838408	80	109	127	48	37	63	105	49	SIS
AT2G25090	-1.95257	0.000364011	0.000815624	41	46	90	25	8	11	59	15	AtCIPK16_CIPK16_SnRK3.18__CBL-interacting protein kinase 16
AT3G01970	-1.01829	0.000362964	0.000813933	62	77	105	38	45	34	81	39	ATWRKY45_WRKY45__WRKY DNA-binding protein 45
AT5G01881	-1.01657	0.000356358	0.000800317	71	89	75	43	32	39	78	38
AT2G28400	-1.23944	0.000356127	0.000800076	37	47	52	14	20	22	45	19	Protein of unknown function, DUF584
AT2G25200	-2.20071	0.000354822	0.000797326	180	235	314	26	46	81	243	51	Plant protein of unknown function (DUF868)
AT1G49390	-1.34007	0.000354419	0.000796604	62	85	75	34	37	15	74	29	2-oxoglutarate (2OG) and Fe(II)-dependent oxygenase superfamily protein
AT1G35515	-1.37804	0.000353785	0.000795454	38	61	39	16	20	16	46	17	MYB8
AT4G21760	-1.60943	0.000347429	0.000783425	34	32	34	17	7	8	33	11	BGLU47__beta-glucosidase 47
AT3G15200	-1.4861	0.000346138	0.000780785	34	38	46	21	9	11	39	14	Tetratricopeptide repeat (TPR)-like superfamily protein
AT3G45700	-1.66644	0.000344264	0.000777006	104	197	179	32	74	41	160	49	NPF2.4__Major facilitator superfamily protein
AT1G67460	-1.30347	0.000341885	0.000772351	45	43	56	25	20	12	48	19	Minichromosome maintenance (MCM2/3/5) family protein
AT3G20395	-1.71098	0.00033232	0.000753451	56	91	100	11	36	26	82	24	RING/U-box superfamily protein
AT5G39090	-1.56082	0.000315405	0.000719203	30	40	49	12	8	19	40	13	HXXXD-type acyl-transferase family protein
AT5G47230	-1.39473	0.000313915	0.000716223	90	133	231	66	48	52	151	55	ATERF-5_ATERF5_AtMACD1_ERF102_ERF5__ethylene responsive element binding factor 5
AT5G01490	-1.64202	0.000312988	0.00071436	47	53	77	13	31	11	59	18	ATCAX4_CAX4__cation exchanger 4
AT2G34940	-1.45754	0.000309917	0.000708013	30	54	43	18	11	16	42	15	BP80-3;2_VSR3;2_VSR5__VACUOLAR SORTING RECEPTOR 5
AT3G20600	-1.18941	0.000308607	0.000705268	70	87	66	24	36	36	74	32	NDR1__Late embryogenesis abundant (LEA) hydroxyproline-rich glycoprotein family
AT5G06330	-1.16001	0.000306705	0.00070191	127	133	113	65	67	33	124	55	Late embryogenesis abundant (LEA) hydroxyproline-rich glycoprotein family
AT1G29500	-1.0209	0.000305373	0.000699191	119	179	202	82	102	56	167	80	SAUR66__SAUR-like auxin-responsive protein family
AT3G46400	-1.90092	0.000303108	0.000694411	26	49	69	17	6	14	48	12	Leucine-rich repeat protein kinase family protein
AT2G20835	-1.37104	0.000301499	0.000691214	52	66	116	22	31	34	78	29
AT1G50590	-1.49159	0.000299702	0.000687579	46	64	66	17	32	12	59	20	RmlC-like cupins superfamily protein
AT5G25610	-1.44248	0.000297099	0.000682169	2729	2630	3090	859	1397	799	2816	1018	ATRD22_RD22__BURP domain-containing protein
AT1G68870	-1.00251	0.0002942	0.000676389	78	101	109	45	38	57	96	47	ATSOFL2_SOFL2__SOB five-like 2
AT4G08290	-1.18137	0.000291963	0.000672277	385	382	507	121	205	221	425	182	UMAMIT20__nodulin MtN21 /EamA-like transporter family protein
AT1G03055	-1.25357	0.000291924	0.000672266	63	81	62	31	35	19	69	28	AtD27_D27
AT5G59260	-1.23821	0.00028259	0.000653165	41	63	48	20	22	21	51	21	LecRK-II.1__Concanavalin A-like lectin protein kinase family protein
AT5G23190	-1.39592	0.00027908	0.000645829	153	181	174	86	72	32	169	63	CYP86B1__cytochrome P450, family 86, subfamily B, polypeptide 1
AT5G18060	-2.42052	0.000278444	0.000644575	27	31	37	1	4	12	32	6	SAUR23__SAUR-like auxin-responsive protein family
AT4G17340	-1.85612	0.000278319	0.000644362	1886	2529	3280	672	901	492	2565	688	DELTA-TIP2_TIP2;2__tonoplast intrinsic protein 2;2
AT2G26220	-1.18732	0.000278294	0.000644362	58	60	51	23	29	21	56	24
AT3G50400	-1.08426	0.000275152	0.000637789	69	91	96	42	48	28	85	39	GDSL-like Lipase/Acylhydrolase superfamily protein
AT5G04150	-1.39225	0.000275096	0.000637734	66	53	69	25	14	31	63	23	BHLH101__basic helix-loop-helix (bHLH) DNA-binding superfamily protein
AT4G22666	-1.78502	0.000271666	0.000630459	210	422	426	102	126	70	353	99	Bifunctional inhibitor/lipid-transfer protein/seed storage 2S albumin superfamily protein
AT1G60060	-1.0493	0.000270485	0.000628119	120	84	100	49	53	43	101	48	Serine/threonine-protein kinase WNK (With No Lysine)-related
AT2G01730	-1.0282	0.000270451	0.000628119	59	73	68	34	29	33	67	32	ATCPSF73-II_CPSF73-II_EDA26__cleavage and polyadenylation specificity factor 73 kDa subunit-II
AT3G25882	-1.30156	0.000266027	0.000618771	35	44	53	19	13	20	44	17	NIMIN-2__NIM1-interacting 2
AT5G09530	-1.40179	0.000264627	0.000615736	996	1347	1540	547	565	323	1294	478	PELPK1_PRP10__hydroxyproline-rich glycoprotein family protein
AT5G51810	-1.25195	0.000258047	0.000601935	78	58	78	21	34	33	71	29	AT2353_ATGA20OX2_GA20OX2__gibberellin 20 oxidase 2
AT1G61065	-1.06577	0.000257474	0.000600958	82	83	94	30	48	43	86	40	Protein of unknown function (DUF1218)
AT2G30400	-1.08309	0.000254731	0.000595554	48	63	65	27	25	29	59	27	ATOFP2_OFP2__ovate family protein 2
AT2G41312	-1.1648	0.000254372	0.000594785	76	79	68	42	27	29	74	33	sORF13__other RNA
AT2G43120	-1.17721	0.000251184	0.000588037	172	230	332	134	107	74	245	105	PRN2__RmlC-like cupins superfamily protein
AT3G61060	-2.73489	0.000250872	0.00058766	1339	1829	2293	186	237	369	1820	264	AtPP2-A13_PP2-A13__phloem protein 2-A13
AT1G01660	-1.88502	0.000250814	0.000587595	26	57	43	11	6	16	42	11	RING/U-box superfamily protein
AT2G28690	-1.27912	0.000250413	0.000586726	38	33	46	16	17	14	39	16	Protein of unknown function (DUF1635)
AT2G40130	-1.27795	0.00024882	0.000583714	82	57	78	30	37	21	72	29	SMXL8__Double Clp-N motif-containing P-loop nucleoside triphosphate hydrolases superfamily protein
AT1G57560	-1.40709	0.000247728	0.000581274	46	69	59	26	13	25	58	21	AtMYB50_MYB50__myb domain protein 50
AT2G39920	-1.15003	0.000246501	0.000578604	433	376	324	157	144	204	378	168	HAD superfamily, subfamily IIIB acid phosphatase
AT4G07275	-1.87514	0.000245544	0.000576566	49	71	33	15	9	17	51	14
AT2G31585	-1.20155	0.000243547	0.000572291	100	104	109	29	44	60	104	44	other RNA
AT4G14590	-1.02933	0.000242891	0.000570955	106	102	88	50	41	52	99	48	DSP2_emb2739__embryo defective 2739
AT1G77145	-1.12301	0.000241645	0.000568781	55	54	53	26	23	24	54	24	Protein of unknown function (DUF506)
AT1G05260	-1.3802	0.000241507	0.000568526	942	1676	1556	548	591	424	1391	521	RCI3_RCI3A__Peroxidase superfamily protein
AT1G07897	-1.39785	0.000241007	0.000567759	28	29	38	10	13	12	32	12
AT3G07600	-1.75217	0.000239296	0.00056448	30	39	42	18	6	8	37	11	Heavy metal transport/detoxification superfamily protein
AT5G52790	-1.55807	0.000234203	0.000553336	41	90	59	27	19	17	63	21	CBS domain-containing protein with a domain of unknown function (DUF21)
AT2G40370	-1.02728	0.000233569	0.000552106	98	113	164	69	67	43	125	60	LAC5__laccase 5
AT5G65613	-1.13285	0.000233031	0.000550968	49	56	59	22	23	28	55	24
AT5G13900	-1.45397	0.000231593	0.000547978	41	39	52	20	18	9	44	16	Bifunctional inhibitor/lipid-transfer protein/seed storage 2S albumin superfamily protein
AT4G29905	-2.7054	0.000230746	0.000546426	1678	1830	1695	170	245	367	1734	261
AT5G58770	-1.25672	0.000228779	0.000542032	73	125	106	29	53	42	101	41	AtcPT4_AtCPT7_cPT4_CPT7__Undecaprenyl pyrophosphate synthetase family protein
AT2G26710	-1.10904	0.000227883	0.000540434	150	173	246	60	112	84	190	85	BAS1_CYP72B1_CYP734A1__Cytochrome P450 superfamily protein
AT2G04860	-1.18205	0.000219201	0.000521622	89	59	83	32	33	35	77	33	Tetratricopeptide repeat (TPR)-like superfamily protein
AT4G23170	-1.08431	0.00021919	0.000521622	69	75	79	30	43	30	74	34	CRK9_EP1__receptor-like protein kinase-related family protein
AT5G57010	-1.55725	0.00021884	0.000521083	42	28	48	13	10	16	39	13	calmodulin-binding family protein
AT5G66631	-1.3122	0.000216327	0.000515603	48	63	51	26	23	15	54	21	Tetratricopeptide repeat (TPR)-like superfamily protein
AT3G50890	-1.07218	0.000213554	0.000510116	76	80	89	44	29	41	82	38	AtHB28_HB28_ZHD7__homeobox protein 28
AT5G61260	-1.11421	0.000213297	0.000509565	66	62	90	31	29	38	73	33	Plant calmodulin-binding protein-related
AT5G04370	-1.72513	0.000212349	0.000507488	33	61	42	12	9	19	45	13	NAMT1__S-adenosyl-L-methionine-dependent methyltransferases superfamily protein
AT5G62430	-1.33518	0.000205737	0.000493379	162	160	158	39	90	58	160	62	CDF1__cycling DOF factor 1
AT5G01445	-1.37441	0.00020571	0.000493376	41	50	44	22	17	12	45	17
AT5G47250	-1.0312	0.000204145	0.000489863	94	104	89	45	40	53	96	46	LRR and NB-ARC domains-containing disease resistance protein
AT4G25410	-1.19407	0.000193919	0.000468091	65	54	75	30	32	21	65	28	basic helix-loop-helix (bHLH) DNA-binding superfamily protein
AT1G74930	-1.12318	0.000192445	0.00046488	79	95	115	43	32	54	96	43	ORA47__Integrase-type DNA-binding superfamily protein
AT1G60460	-1.14076	0.000191649	0.000463301	63	57	62	25	31	25	61	27	MTOPVIB
AT1G13790	-1.01561	0.000189837	0.000459603	171	192	191	78	70	120	185	89	FDM4__XH/XS domain-containing protein
AT5G20790	-1.79963	0.000189803	0.000459579	90	89	105	47	18	15	95	27
AT3G24463	-1.17052	0.00018973	0.000459459	43	53	66	26	22	22	54	23
AT2G29120	-1.4602	0.000188615	0.0004571	85	56	68	31	28	16	70	25	ATGLR2.7_GLR2.7_GLR2.7__glutamate receptor 2.7
AT1G53340	-1.60113	0.00018855	0.000457	37	89	84	24	26	17	70	22	Cysteine/Histidine-rich C1 domain family protein
AT3G02500	-1.32748	0.000188322	0.000456616	80	71	85	34	19	39	79	31
AT5G41570	-1.44431	0.00018635	0.000452061	43	49	47	24	14	12	46	17	ATWRKY24_WRKY24__WRKY DNA-binding protein 24
AT3G23930	-1.98162	0.000185469	0.000450316	37	42	39	8	4	17	39	10
AT2G23960	-1.39032	0.000182092	0.000443293	35	32	35	13	12	13	34	13	Class I glutamine amidotransferase-like superfamily protein
AT5G46890	-2.24878	0.000175225	0.000428541	344	719	610	140	123	80	558	114	Bifunctional inhibitor/lipid-transfer protein/seed storage 2S albumin superfamily protein
AT1G78830	-1.76348	0.000173519	0.000424742	2594	2857	3754	629	1154	854	3068	879	Curculin-like (mannose-binding) lectin family protein
AT1G64500	-1.46553	0.00017349	0.000424724	77	72	130	31	46	21	93	33	Glutaredoxin family protein
AT1G53060	-1.02767	0.000171427	0.000420149	88	83	86	48	39	37	86	41	Legume lectin family protein
AT1G53830	-1.23537	0.0001711	0.000419506	164	285	325	105	132	82	258	106	ATPME2_PME2__pectin methylesterase 2
AT1G13245	-2.0987	0.000169668	0.000416204	1329	1659	1767	291	288	501	1585	360	DVL4_RTFL17__ROTUNDIFOLIA like 17
AT2G21330	-1.0551	0.000169033	0.000414907	14506	16120	20955	7671	10590	5976	17194	8079	AtFBA1_FBA1__fructose-bisphosphate aldolase 1
AT3G05936	-1.67587	0.000168468	0.000413675	52	46	70	8	22	21	56	17
AT2G23620	-1.22493	0.00016739	0.000411185	58	62	56	28	27	19	59	25	ATMES1_MES1__methyl esterase 1
AT1G78480	-1.11264	0.000167041	0.000410482	84	77	88	46	30	37	83	38	Prenyltransferase family protein
AT1G80820	-1.06846	0.000166983	0.000410392	67	80	110	37	44	38	86	40	ATCCR2_CCR2__cinnamoyl coa reductase
AT1G78460	-1.23297	0.000165374	0.000407054	1945	1886	2368	655	860	1057	2066	857	SOUL heme-binding family protein
AT1G14480	-1.04627	0.000165063	0.000406476	89	84	92	50	35	41	88	42	Ankyrin repeat family protein
AT1G18750	-1.22142	0.0001585	0.000392365	78	84	86	24	39	41	83	35	AGL65__AGAMOUS-like 65
AT2G41640	-1.20393	0.000157073	0.000389375	64	95	122	32	43	43	94	39	Glycosyltransferase family 61 protein
AT5G16370	-1.18882	0.000152648	0.000379129	1340	1596	2357	624	852	769	1764	748	AAE5__acyl activating enzyme 5
AT1G50280	-1.10154	0.00015211	0.000378034	152	141	127	48	78	67	140	64	Phototropic-responsive NPH3 family protein
AT3G14850	-1.53023	0.000150987	0.000375626	45	80	87	27	15	29	71	24	TBL41__TRICHOME BIREFRINGENCE-LIKE 41
AT5G41400	-1.13435	0.000147669	0.000368265	85	102	121	62	37	38	103	46	RING/U-box superfamily protein
AT5G55620	-2.23037	0.0001371	0.000344376	694	668	560	87	184	134	641	135
AT2G29060	-1.05373	0.000136959	0.000344111	250	237	259	93	103	156	249	117	GRAS family transcription factor
AT4G24700	-1.119	0.000136538	0.000343187	59	58	79	30	31	27	65	29
AT1G11540	-1.19863	0.000135743	0.000341451	89	91	108	48	49	26	96	41	Sulfite exporter TauE/SafE family protein
AT3G26210	-1.14137	0.000134481	0.000338583	119	151	165	42	75	75	145	64	CYP71B23__cytochrome P450, family 71, subfamily B, polypeptide 23
AT1G60130	-1.57643	0.000133765	0.000337128	33	35	33	9	10	14	34	11	Mannose-binding lectin superfamily protein
AT1G35290	-1.01502	0.00013375	0.000337128	106	117	111	50	47	65	111	54	ALT1__Thioesterase superfamily protein
AT1G05660	-1.43484	0.000131292	0.000331625	116	175	242	77	73	41	178	64	Pectin lyase-like superfamily protein
AT2G13910	-1.26531	0.000128958	0.000326618	45	66	72	22	29	23	61	25
AT3G61400	-1.09154	0.000128812	0.00032629	118	92	99	51	43	49	103	48	2-oxoglutarate (2OG) and Fe(II)-dependent oxygenase superfamily protein
AT4G28350	-1.32592	0.000124547	0.000316806	55	42	54	19	21	19	50	20	LecRK-VII.2__Concanavalin A-like lectin protein kinase family protein
AT3G47380	-1.11763	0.000124082	0.000315961	60	74	96	33	37	33	77	34	AtPMEI11__Plant invertase/pectin methylesterase inhibitor superfamily protein
AT4G05110	-1.64876	0.000123012	0.000313474	34	40	32	8	14	11	35	11	ATENT6_ENT6__equilibrative nucleoside transporter 6
AT5G26920	-1.56385	0.000122007	0.000311197	38	47	84	17	18	20	56	18	CBP60G__Cam-binding protein 60-like G
AT2G40750	-1.79462	0.000121828	0.000310862	37	71	75	12	26	13	61	17	ATWRKY54_WRKY54__WRKY DNA-binding protein 54
AT5G66480	-1.0511	0.000121801	0.000310835	85	94	116	44	57	38	98	46
AT4G22080	-1.5704	0.000121699	0.000310655	66	114	84	25	42	20	88	29	RHS14__root hair specific 14
AT4G28900	-1.4388	0.000121211	0.000309693	68	67	88	16	30	34	74	27	transposable element gene
AT3G48390	-1.94629	0.000120482	0.000308033	45	92	95	10	22	26	77	19	MRF4__MA3 domain-containing protein
AT5G42840	-1.36297	0.000120082	0.000307173	41	42	46	20	14	15	43	16	Cysteine/Histidine-rich C1 domain family protein
AT1G12950	-1.34494	0.000117529	0.000301353	100	106	134	58	49	24	113	44	AtDTX31_RHS2__root hair specific 2
AT1G15830	-1.05154	0.000117344	0.000300958	136	128	157	54	88	57	140	66
AT3G50140	-1.53383	0.000116656	0.00029947	73	85	53	24	30	18	70	24	Plant protein of unknown function (DUF247)
AT4G26150	-1.08013	0.000115148	0.000296263	80	84	79	41	38	34	81	38	CGA1_GATA22_GNL__cytokinin-responsive gata factor 1
AT5G50335	-1.28631	0.000113105	0.000291353	41	45	49	18	17	19	45	18
AT2G03410	-1.15167	0.000112133	0.000289116	92	92	85	40	33	46	90	40	Mo25 family protein
AT3G22565	-1.65045	0.000111781	0.000288324	32	37	34	11	14	7	34	11
AT3G55580	-1.20945	0.000110295	0.000284941	59	55	78	31	27	23	64	27	TCF1__Regulator of chromosome condensation (RCC1) family protein
AT1G22160	-1.55466	0.000109889	0.000284044	62	61	57	19	13	28	60	20	Protein of unknown function (DUF581)
AT5G18080	-2.09365	0.00010984	0.000283993	44	79	90	7	17	24	71	16	SAUR24__SAUR-like auxin-responsive protein family
AT5G25440	-1.17042	0.000108118	0.000279801	78	78	85	32	44	29	80	35	Protein kinase superfamily protein
AT1G63720	-1.38412	0.000107885	0.00027942	81	102	75	26	29	42	86	32
AT5G47560	-1.45713	0.000107173	0.000277798	1010	1172	1587	331	541	460	1256	444	ATSDAT_ATTDT_TDT__tonoplast dicarboxylate transporter
AT3G27650	-1.5771	0.000107133	0.000277731	44	45	55	11	23	13	48	16	LBD25__LOB domain-containing protein 25
AT3G52540	-1.15032	0.000106639	0.000276561	96	115	94	36	53	46	102	45	ATOFP18_OFP18__ovate family protein 18
AT4G12510	-2.85676	0.000106129	0.000275421	452	823	817	122	106	53	697	94	AZI5__Bifunctional inhibitor/lipid-transfer protein/seed storage 2S albumin superfamily protein
AT2G24645	-1.01762	0.000106048	0.000275284	144	158	184	62	72	100	162	78	Transcriptional factor B3 family protein
AT2G23680	-1.17488	0.000105721	0.000274581	76	84	99	31	48	33	86	37	Cold acclimation protein WCOR413 family
AT4G14820	-1.15963	0.000104642	0.000272105	82	72	80	40	34	29	78	34	Pentatricopeptide repeat (PPR) superfamily protein
AT4G16980	-1.77034	0.000103921	0.000270411	4522	5193	6176	1362	2095	1100	5297	1519	arabinogalactan-protein family
AT1G76620	-1.68262	0.000102098	0.000266093	131	101	97	29	23	49	110	34	Protein of unknown function, DUF547
AT1G62280	-1.43416	0.000101403	0.000264423	87	67	83	19	36	31	79	29	SLAH1__SLAC1 homologue 1
AT2G39681	-1.00105	9.80927e-05	0.000257134	206	200	158	106	84	89	188	93	TAS2__TAS2; other RNA
AT5G66620	-1.33016	9.73563e-05	0.000255444	57	53	57	19	20	26	56	22	DAR6__DA1-related protein 6
AT1G03340	-1.18245	9.43104e-05	0.000248624	59	68	73	25	29	32	67	29
AT2G02060	-1.03031	9.35756e-05	0.000246854	91	99	117	60	43	44	102	49	Homeodomain-like superfamily protein
AT5G39865	-1.934	9.15985e-05	0.000242064	60	39	41	15	7	14	47	12	Glutaredoxin family protein
AT1G18300	-1.06157	8.82154e-05	0.000234331	123	141	176	52	70	83	147	68	atnudt4_NUDT4__nudix hydrolase homolog 4
AT3G24020	-2.19919	8.81887e-05	0.000234292	258	560	480	106	100	69	433	92	Disease resistance-responsive (dirigent-like protein) family protein
AT5G55170	-1.69109	8.73262e-05	0.000232318	38	55	57	12	11	22	50	15	ATSUMO3_SUM3_SUMO 3_SUMO3__small ubiquitin-like modifier 3
AT4G30280	-1.46213	8.71744e-05	0.000231977	186	356	329	118	115	75	290	103	ATXTH18_XTH18__xyloglucan endotransglucosylase/hydrolase 18
AT4G32295	-1.00695	8.67156e-05	0.000230914	90	87	104	50	46	41	94	46	KIX9
AT4G28940	-2.0338	8.64131e-05	0.000230171	330	339	386	84	125	44	352	84	Phosphorylase superfamily protein
AT5G05320	-1.50234	8.57182e-05	0.00022857	110	108	131	24	38	58	116	40	FAD/NAD(P)-binding oxidoreductase family protein
AT1G04343	-1.03692	8.49429e-05	0.000226813	159	158	160	67	65	96	159	76
AT4G39720	-1.27575	8.43338e-05	0.000225558	60	63	83	34	28	21	69	28	VQ motif-containing protein
AT4G38390	-2.01962	8.40132e-05	0.000224793	39	54	84	9	23	10	59	14	RHS17__root hair specific 17
AT3G15500	-1.84082	8.35222e-05	0.000223632	144	157	258	69	28	54	186	50	ANAC055_ANAC55_ATNAC3_NAC055_NAC3__NAC domain containing protein 3
AT5G57050	-1.08273	8.24019e-05	0.000220967	138	110	119	57	65	49	122	57	ABI2_AtABI2__Protein phosphatase 2C family protein
AT1G32928	-1.30677	8.1602e-05	0.000219093	88	126	127	32	43	59	114	45
AT4G12520	-1.73317	8.12682e-05	0.000218287	665	1200	1250	346	313	251	1038	303	Bifunctional inhibitor/lipid-transfer protein/seed storage 2S albumin superfamily protein
AT1G64000	-1.50651	8.09109e-05	0.000217417	33	37	47	13	16	11	39	13	ATWRKY56_WRKY56__WRKY DNA-binding protein 56
AT2G23100	-1.1091	8.03649e-05	0.000216129	80	104	138	50	54	41	107	48	Cysteine/Histidine-rich C1 domain family protein
AT2G35760	-1.45668	7.98851e-05	0.000214987	129	92	110	55	28	36	110	40	CASPL2B2__Uncharacterised protein family (UPF0497)
AT5G66400	-1.4468	7.5579e-05	0.000204727	49	50	63	24	21	13	54	19	ATDI8_RAB18__Dehydrin family protein
AT3G09240	-1.37475	7.55518e-05	0.000204682	59	84	117	31	39	27	87	32	BSK9__Protein kinase protein with tetratricopeptide repeat domain
AT2G29480	-1.1281	7.4049e-05	0.000201058	118	139	165	66	45	77	141	63	ATGSTU2_GST20_GSTU2__glutathione S-transferase tau 2
AT5G11420	-2.22447	7.25751e-05	0.000197496	3795	3732	4377	572	1114	809	3968	832	Protein of unknown function, DUF642
AT3G15650	-1.00869	7.22985e-05	0.000196909	85	89	108	48	47	42	94	46	alpha/beta-Hydrolases superfamily protein
AT3G57380	-2.50435	6.99809e-05	0.000191077	54	53	38	4	16	5	48	8	Glycosyltransferase family 61 protein
AT4G10150	-2.12694	6.94066e-05	0.000189722	26	36	33	3	10	8	32	7	RING/U-box superfamily protein
AT3G55120	-1.28104	6.88358e-05	0.00018832	695	859	935	433	336	235	830	335	A11_AtCHI_CFI_CHI_TT5__Chalcone-flavanone isomerase family protein
AT3G47340	-1.33924	6.86124e-05	0.000187788	243	314	495	112	141	148	351	134	ASN1_AT-ASN1_DIN6__glutamine-dependent asparagine synthase 1
AT1G33055	-2.48817	6.72923e-05	0.00018472	31	41	51	3	4	14	41	7
AT2G15300	-1.0131	6.72078e-05	0.00018454	130	183	174	96	64	76	162	79	Leucine-rich repeat protein kinase family protein
AT1G14687	-1.42251	6.60709e-05	0.000181777	41	58	61	16	21	21	53	19	AtHB32_HB32_ZHD14__homeobox protein 32
AT5G19190	-1.41597	6.52558e-05	0.00017989	1248	1716	1763	434	625	665	1576	575
AT5G06530	-1.18688	6.50195e-05	0.000179263	178	192	263	76	125	70	211	90	ABCG22_AtABCG22__ABC-2 type transporter family protein
AT4G00970	-2.03534	6.39502e-05	0.00017669	57	64	86	11	29	9	69	16	CRK41__cysteine-rich RLK (RECEPTOR-like protein kinase) 41
AT2G39530	-1.00521	6.37271e-05	0.000176149	221	357	414	175	170	135	331	160	CASPL4D1__Uncharacterised protein family (UPF0497)
AT1G53890	-1.81671	6.34314e-05	0.000175406	109	173	86	31	33	39	123	34	Protein of unknown function (DUF567)
AT1G72120	-1.33295	6.26033e-05	0.000173387	74	61	81	28	34	22	72	28	AtNPF5.14_NPF5.14__Major facilitator superfamily protein
AT2G23130	-1.23464	6.2351e-05	0.000172835	242	252	281	86	153	84	258	108	AGP17_ATAGP17__arabinogalactan protein 17
AT4G12090	-1.36181	6.1113e-05	0.000169815	57	71	61	20	28	24	63	24	Cornichon family protein
AT5G28630	-1.57153	6.04308e-05	0.000168207	77	97	101	17	33	40	92	30	glycine-rich protein
AT4G17695	-1.05335	5.83083e-05	0.000163095	103	95	102	46	48	48	100	47	KAN3__Homeodomain-like superfamily protein
AT3G60280	-1.8782	5.78577e-05	0.000162016	33	56	59	15	17	7	49	13	UCC3__uclacyanin 3
AT3G05360	-1.1304	5.74541e-05	0.000161118	131	134	124	52	74	49	130	58	AtRLP30_RLP30__receptor like protein 30
AT1G77855	-1.55871	5.67407e-05	0.000159324	65	61	57	15	27	19	61	20
AT4G38550	-1.37391	5.50409e-05	0.000155222	1820	1932	2748	666	1023	749	2167	813	Arabidopsis phospholipase-like protein (PEARLI 4) family
AT1G32583	-1.67116	5.43887e-05	0.00015367	43	31	47	13	11	13	40	12
AT4G18210	-1.32711	5.33823e-05	0.000151179	67	76	78	23	28	35	74	29	ATPUP10_PUP10__purine permease 10
AT1G03270	-1.04545	5.13628e-05	0.000146075	105	99	123	55	45	55	109	52	CBS domain-containing protein with a domain of unknown function (DUF21)
AT3G26520	-1.94458	5.06321e-05	0.000144292	25856	23190	31430	5207	9694	5579	26825	6827	GAMMA-TIP2_SITIP_TIP1;2_TIP2__tonoplast intrinsic protein 2
AT1G67110	-1.53521	4.92422e-05	0.000140949	242	199	299	120	60	70	247	83	CYP735A2__cytochrome P450, family 735, subfamily A, polypeptide 2
AT4G38340	-1.76837	4.86194e-05	0.00013946	25	35	35	9	8	10	32	9	NLP3__Plant regulator RWP-RK family protein
AT1G15040	-2.34709	4.8373e-05	0.00013889	261	401	552	51	99	80	405	77	GAT_GAT1_2.1__Class I glutamine amidotransferase-like superfamily protein
AT1G67920	-1.70929	4.82559e-05	0.000138635	35	50	46	13	17	9	44	13
AT5G08350	-1.39901	4.82524e-05	0.000138635	266	372	372	83	142	148	337	124	GRAM domain-containing protein / ABA-responsive protein-related
AT1G43675	-2.19757	4.78651e-05	0.000137676	32	40	32	4	12	6	35	7	transposable element gene
AT1G44970	-3.00819	4.75725e-05	0.000136955	50	110	90	9	18	3	83	10	Peroxidase superfamily protein
AT3G09010	-1.98839	4.73967e-05	0.000136509	38	43	67	9	19	8	49	12	Protein kinase superfamily protein
AT1G21140	-1.49965	4.62788e-05	0.000133625	224	204	216	50	106	68	215	75	AtVTL1_VTL1__Vacuolar iron transporter (VIT) family protein
AT3G59080	-1.2235	4.60133e-05	0.000132957	120	133	177	42	72	65	143	60	Eukaryotic aspartyl protease family protein
AT5G49350	-1.27103	4.58627e-05	0.0001326	75	112	115	51	36	35	101	41	Glycine-rich protein family
AT1G77120	-1.18853	4.55004e-05	0.000131709	77	100	96	38	35	44	91	39	ADH_ADH1_ATADH_ATADH1__alcohol dehydrogenase 1
AT1G30760	-1.67422	4.49417e-05	0.000130247	64	61	67	29	18	12	64	20	AtBBE-like 13__FAD-binding Berberine family protein
AT3G16240	-1.18917	4.41258e-05	0.000128206	12077	12122	15723	4774	7568	4776	13307	5706	AQP1_ATTIP2;1_DELTA-TIP_DELTA-TIP1_TIP2;1__delta tonoplast integral protein
AT1G60730	-1.08389	4.36698e-05	0.00012703	778	1026	1219	373	549	464	1008	462	NAD(P)-linked oxidoreductase superfamily protein
AT4G29050	-1.8118	4.28516e-05	0.000124895	59	66	50	16	23	10	58	16	LecRK-V.9__Concanavalin A-like lectin protein kinase family protein
AT3G04370	-1.41007	4.28303e-05	0.000124852	43	50	57	19	20	16	50	18	PDLP4__plasmodesmata-located protein 4
AT3G26840	-1.2841	4.24603e-05	0.000123847	151	123	138	73	54	40	137	56	PES2__Esterase/lipase/thioesterase family protein
AT5G11460	-1.01913	4.24269e-05	0.000123787	166	174	203	68	108	86	181	87	Protein of unknown function (DUF581)
AT4G07960	-1.14891	4.23692e-05	0.000123674	107	139	122	65	56	42	123	54	ATCSLC12_CSLC12_CSLC12__Cellulose-synthase-like C12
AT1G74545	-1.90199	4.17846e-05	0.000122096	32	39	49	8	8	15	40	10
AT1G55020	-1.45575	4.0813e-05	0.000119562	1905	1852	2363	969	651	570	2040	730	ATLOX1_LOX1__lipoxygenase 1
AT4G27560	-1.04456	3.98161e-05	0.000116993	581	551	477	310	237	226	536	258	UGT79B2__UDP-Glycosyltransferase superfamily protein
AT1G72910	-2.03157	3.96154e-05	0.000116491	54	77	125	14	17	29	85	20	Toll-Interleukin-Resistance (TIR) domain-containing protein
AT2G39370	-1.8564	3.90752e-05	0.000115059	33	49	37	13	8	11	40	11	MAKR4
AT2G19130	-1.11311	3.88489e-05	0.000114479	134	180	201	64	99	69	172	77	S-locus lectin protein kinase family protein
AT3G49845	-1.57892	3.88026e-05	0.000114379	120	232	272	73	74	55	208	67	AthCYSTM10_WIH3
AT1G70850	-2.00722	3.87066e-05	0.000114163	4301	5293	6129	1042	1753	1022	5241	1272	MLP34__MLP-like protein 34
AT1G05690	-1.65926	3.71205e-05	0.000109951	34	46	40	13	11	13	40	12	BT3__BTB and TAZ domain protein 3
AT2G43820	-1.15549	3.64594e-05	0.000108157	1292	1821	2213	655	844	817	1775	772	ATSAGT1_GT_SAGT1_SGT1_UGT74F2__UDP-glucosyltransferase 74F2
AT1G10070	-1.30535	3.58921e-05	0.000106604	168	164	242	90	50	86	191	75	ATBCAT-2_BCAT-2_BCAT2__branched-chain amino acid transaminase 2
AT3G55150	-1.16257	3.57676e-05	0.000106331	131	188	236	96	84	61	185	80	ATEXO70H1_EXO70H1__exocyst subunit exo70 family protein H1
AT3G45290	-1.2249	3.57674e-05	0.000106331	101	97	92	38	39	45	97	41	ATMLO3_MLO3__Seven transmembrane MLO family protein
AT2G42170	-1.03075	3.57523e-05	0.000106318	431	429	546	172	227	272	469	224	Actin family protein
AT2G46495	-1.49947	3.56759e-05	0.00010614	55	96	100	25	29	32	84	29	RING/U-box superfamily protein
AT1G80570	-1.01751	3.54429e-05	0.000105511	145	195	170	74	97	76	170	82	RNI-like superfamily protein
AT1G51270	-1.18553	3.52483e-05	0.000104998	139	113	135	49	52	66	129	56	structural molecules;transmembrane receptors;structural molecules
AT1G01340	-1.17457	3.51973e-05	0.000104892	170	206	262	70	121	84	213	92	ACBK1_ATCNGC10_CNGC10__cyclic nucleotide gated channel 10
AT3G04210	-2.54226	3.51206e-05	0.000104712	252	284	311	23	76	43	282	47	TN13__Disease resistance protein (TIR-NBS class)
AT4G34139	-1.93383	3.50637e-05	0.000104558	44	59	91	19	21	9	65	16
AT4G20110	-2.13202	3.48139e-05	0.000103956	631	892	923	118	226	199	815	181	BP80-3;1_VSR3;1_VSR7__VACUOLAR SORTING RECEPTOR 7
AT4G16515	-3.58275	3.47741e-05	0.000103853	50	60	53	3	0	10	54	4	CLEL 6_GLV1_RGF6
AT4G37900	-1.33333	3.47563e-05	0.000103832	114	100	173	39	55	55	129	50	AtGRDP2__Protein of unknown function (duplicated DUF1399)
AT2G39570	-1.09112	3.46111e-05	0.000103446	3328	3633	4251	1360	1694	2073	3737	1709	ACR9__ACT domain-containing protein
AT1G34040	-1.42014	3.43084e-05	0.000102604	93	137	115	47	29	50	115	42	AtTAR3_TAR3__Pyridoxal phosphate (PLP)-dependent transferases superfamily protein
AT4G14480	-1.07755	3.40225e-05	0.000101818	358	307	366	139	139	201	344	160	BLUS1__Protein kinase superfamily protein
AT5G65140	-1.38962	3.39428e-05	0.000101604	76	82	103	24	40	33	87	32	TPPJ__Haloacid dehalogenase-like hydrolase (HAD) superfamily protein
AT4G33660	-1.07238	3.34341e-05	0.000100282	167	168	187	98	88	58	174	81	AthCYSTM11
AT1G21410	-1.10765	3.33696e-05	0.000100161	102	116	140	60	44	58	119	54	SKP2A__F-box/RNI-like superfamily protein
AT3G61410	-1.69597	3.3307e-05	0.000100054	50	91	86	18	30	20	76	23
AT4G03585	-1.51361	3.26774e-05	9.83249e-05	1022	854	1027	259	419	322	968	333
AT1G03650	-1.12698	3.20287e-05	9.66464e-05	86	91	109	43	47	38	95	43	Acyl-CoA N-acyltransferases (NAT) superfamily protein
AT4G37580	-1.28602	3.17925e-05	9.61273e-05	93	107	147	41	40	57	116	46	COP3_HLS1_UNS2__Acyl-CoA N-acyltransferases (NAT) superfamily protein
AT3G22060	-1.7181	3.06979e-05	9.31935e-05	140	176	262	42	81	47	193	57	Receptor-like protein kinase-related family protein
AT1G28010	-1.03982	3.06938e-05	9.31935e-05	230	173	242	92	121	95	215	103	ABCB14_ATABCB14_MDR12_PGP14__P-glycoprotein 14
AT1G19380	-1.66784	3.06718e-05	9.31603e-05	43	41	53	15	17	10	46	14	Protein of unknown function (DUF1195)
AT4G10400	-1.20567	3.02892e-05	9.21251e-05	165	157	131	56	72	66	151	65	F-box/RNI-like/FBD-like domains-containing protein
AT1G76530	-1.91209	3.02211e-05	9.19466e-05	34	74	59	14	14	15	56	14	PILS4__Auxin efflux carrier family protein
AT4G14400	-1.82105	2.94509e-05	8.97995e-05	89	117	127	32	45	15	111	31	ACD6__ankyrin repeat family protein
AT4G01060	-1.45578	2.92724e-05	8.92693e-05	60	64	73	21	20	29	66	23	CPL3_ETC3__CAPRICE-like MYB3
AT4G15700	-1.0223	2.92494e-05	8.92272e-05	136	178	188	81	68	92	167	80	GRXS3__Thioredoxin superfamily protein
AT3G53720	-1.04463	2.91999e-05	8.91321e-05	373	291	450	148	206	174	371	176	ATCHX20_CHX20__cation/H+ exchanger 20
AT5G13210	-1.58342	2.9122e-05	8.89361e-05	56	62	73	14	24	24	64	21	Uncharacterised conserved protein UCP015417, vWA
AT3G46330	-1.94852	2.88663e-05	8.82935e-05	65	63	66	9	15	25	65	16	MEE39__Leucine-rich repeat protein kinase family protein
AT4G25090	-2.44528	2.83438e-05	8.68724e-05	204	289	353	56	71	24	282	50	Riboflavin synthase-like superfamily protein
AT1G31690	-1.76848	2.83232e-05	8.6833e-05	51	36	49	12	15	12	45	13	Copper amine oxidase family protein
AT4G33070	-1.28671	2.81627e-05	8.64261e-05	94	139	156	44	65	46	130	52	AtPDC1_PDC1__Thiamine pyrophosphate dependent pyruvate decarboxylase family protein
AT3G15358	-1.93419	2.7719e-05	8.5266e-05	59	71	61	24	17	8	64	16
AT5G16900	-1.24381	2.71697e-05	8.37878e-05	73	84	111	36	36	38	89	37	Leucine-rich repeat protein kinase family protein
AT1G06830	-1.55297	2.70898e-05	8.3603e-05	258	263	215	111	58	79	245	83	CEPD1__Glutaredoxin family protein
AT1G54740	-3.21138	2.68633e-05	8.30006e-05	1007	1492	1714	102	140	198	1404	147	Protein of unknown function (DUF3049)
AT3G44380	-1.03528	2.68102e-05	8.28759e-05	194	176	205	101	106	69	192	92	Late embryogenesis abundant (LEA) hydroxyproline-rich glycoprotein family
AT3G46130	-1.1712	2.67282e-05	8.2675e-05	346	318	306	120	128	176	323	141	ATMYB48_ATMYB48-1_ATMYB48-2_ATMYB48-3_MYB48__myb domain protein 48
AT5G24920	-1.33218	2.63759e-05	8.17929e-05	109	78	108	37	40	38	98	38	AtGDU5_GDU5__glutamine dumper 5
AT3G11430	-1.1405	2.61965e-05	8.13533e-05	134	127	157	73	67	46	139	62	ATGPAT5_GPAT5__glycerol-3-phosphate acyltransferase 5
AT4G23880	-2.48921	2.61508e-05	8.12243e-05	53	63	70	3	11	18	62	11
AT1G49210	-2.09965	2.5759e-05	8.02117e-05	30	52	42	6	11	11	41	9	RING/U-box superfamily protein
AT1G01120	-1.39477	2.57517e-05	8.02019e-05	1349	1461	1358	466	670	427	1389	521	KCS1__3-ketoacyl-CoA synthase 1
AT1G07135	-1.26913	2.5626e-05	7.98743e-05	124	180	262	82	77	68	189	76	glycine-rich protein
AT2G47370	-1.164	2.55369e-05	7.96474e-05	80	98	104	44	42	37	94	41	Calcium-dependent phosphotriesterase superfamily protein
AT5G47550	-1.56636	2.54993e-05	7.9543e-05	423	315	479	117	179	107	406	134	CYS5__Cystatin/monellin superfamily protein
AT5G04950	-1.78413	2.54695e-05	7.94756e-05	874	789	907	193	334	207	857	245	ATNAS1_NAS1__nicotianamine synthase 1
AT2G43670	-1.89799	2.54102e-05	7.93399e-05	38	37	56	8	15	11	44	11	Carbohydrate-binding X8 domain superfamily protein
AT3G51960	-1.80027	2.53539e-05	7.92036e-05	90	58	64	18	19	23	71	20	ATBZIP24_BZIP24__basic leucine zipper 24
AT5G62370	-1.08087	2.52238e-05	7.88477e-05	121	109	146	66	56	52	125	58	Tetratricopeptide repeat (TPR)-like superfamily protein
AT1G53940	-1.24986	2.4866e-05	7.7854e-05	120	138	119	49	65	42	126	52	GLIP2__GDSL-motif lipase 2
AT1G11340	-1.08655	2.43708e-05	7.64757e-05	156	150	159	59	83	73	155	72	S-locus lectin protein kinase family protein
AT1G64660	-1.20214	2.40855e-05	7.56657e-05	156	185	301	89	101	80	214	90	ATMGL_MGL__methionine gamma-lyase
AT2G41170	-1.10376	2.40703e-05	7.563e-05	148	136	174	78	78	53	153	70	F-box family protein
AT4G12545	-2.3193	2.405e-05	7.55844e-05	326	431	364	86	97	38	374	74	Bifunctional inhibitor/lipid-transfer protein/seed storage 2S albumin superfamily protein
AT1G23730	-1.8902	2.37214e-05	7.47266e-05	105	60	87	25	27	15	84	22	ATBCA3_BCA3__beta carbonic anhydrase 3
AT1G29440	-1.37443	2.36515e-05	7.45545e-05	91	84	95	35	27	40	90	34	SAUR63__SAUR-like auxin-responsive protein family
AT5G24160	-1.93787	2.35582e-05	7.42846e-05	195	155	212	74	30	40	187	48	SQE6__squalene monoxygenase 6
AT5G40180	-1.48803	2.35309e-05	7.42224e-05	51	53	66	20	17	22	57	20
AT1G76870	-1.6709	2.33375e-05	7.37079e-05	93	96	73	20	28	33	87	27
AT2G35430	-1.08112	2.30808e-05	7.29799e-05	98	101	119	48	51	48	106	49	Zinc finger C-x8-C-x5-C-x3-H type family protein
AT4G12730	-1.05935	2.30016e-05	7.27885e-05	3278	3830	4439	1894	2182	1349	3849	1808	FLA2__FASCICLIN-like arabinogalactan 2
AT1G26800	-1.0443	2.29863e-05	7.27519e-05	315	365	466	140	186	214	382	180	MPSR1__RING/U-box superfamily protein
AT5G39710	-1.26282	2.27552e-05	7.20558e-05	240	214	185	107	88	69	213	88	EMB2745__Tetratricopeptide repeat (TPR)-like superfamily protein
AT5G41900	-1.63646	2.25222e-05	7.14571e-05	51	57	68	16	15	24	59	18	alpha/beta-Hydrolases superfamily protein
AT3G50010	-1.0241	2.24525e-05	7.12942e-05	106	125	146	65	61	55	126	60	Cysteine/Histidine-rich C1 domain family protein
AT2G18050	-1.53944	2.23387e-05	7.10138e-05	59	48	72	20	19	21	60	20	HIS1-3__histone H1-3
AT4G05100	-1.63253	2.23286e-05	7.10047e-05	51	61	53	16	15	21	55	17	AtMYB74_MYB74__myb domain protein 74
AT1G14520	-1.43737	2.22117e-05	7.06447e-05	120	118	135	36	64	35	124	45	MIOX1__myo-inositol oxygenase 1
AT4G12550	-3.16777	2.20608e-05	7.02106e-05	52	72	62	5	14	1	62	7	AIR1__Auxin-Induced in Root cultures 1
AT5G45830	-1.55125	2.19543e-05	6.99058e-05	48	57	57	20	20	14	54	18	ATDOG1_DOG1_GAAS5_GSQ5__delay of germination 1
AT4G13195	-1.60355	2.1899e-05	6.97526e-05	46	48	49	18	15	13	48	15	CLE44__CLAVATA3/ESR-RELATED 44
AT3G46670	-1.81264	2.13121e-05	6.80834e-05	277	272	237	57	107	57	262	74	UGT76E11__UDP-glucosyl transferase 76E11
AT4G04630	-1.19383	2.12004e-05	6.77598e-05	99	101	103	40	49	41	101	43	Protein of unknown function, DUF584
AT3G52400	-1.11511	2.06832e-05	6.63246e-05	297	294	405	131	196	122	332	150	ATSYP122_SYP122__syntaxin of plants 122
AT1G51880	-2.27332	2.05471e-05	6.59423e-05	27	52	57	6	9	12	45	9	RHS6__root hair specific 6
AT4G34770	-1.64476	1.97335e-05	6.36351e-05	40	48	57	13	15	17	48	15	SAUR1__SAUR-like auxin-responsive protein family
AT3G57770	-1.05021	1.96281e-05	6.33582e-05	151	141	176	68	69	84	156	74	Protein kinase superfamily protein
AT2G25680	-1.35031	1.92792e-05	6.2335e-05	81	88	114	29	41	38	94	36	MOT1__molybdate transporter 1
AT3G26460	-1.39207	1.92526e-05	6.22802e-05	231	294	320	108	139	68	282	105	Polyketide cyclase/dehydrase and lipid transport superfamily protein
AT5G15830	-1.04938	1.89757e-05	6.1466e-05	131	138	192	81	67	69	154	72	AtbZIP3_bZIP3__basic leucine-zipper 3
AT5G65030	-1.90345	1.88253e-05	6.10906e-05	45	45	40	15	10	9	43	11
AT4G38400	-1.15858	1.87841e-05	6.09772e-05	111	109	114	56	45	46	111	49	ATEXLA2_ATEXPL2_ATHEXP BETA 2.2_EXLA2_EXPL2__expansin-like A2
AT4G01410	-1.02637	1.83813e-05	5.98492e-05	201	168	211	103	101	76	193	93	Late embryogenesis abundant (LEA) hydroxyproline-rich glycoprotein family
AT2G26480	-2.2033	1.83718e-05	5.98281e-05	34	28	38	5	10	6	33	7	UGT76D1__UDP-glucosyl transferase 76D1
AT2G36690	-1.16013	1.80742e-05	5.89674e-05	127	155	185	74	79	51	156	68	2-oxoglutarate (2OG) and Fe(II)-dependent oxygenase superfamily protein
AT3G09490	-1.35485	1.80061e-05	5.87943e-05	80	117	110	38	34	45	102	39	Tetratricopeptide repeat (TPR)-like superfamily protein
AT3G04445	-1.85325	1.74794e-05	5.73148e-05	92	56	112	20	22	28	87	23
AT5G09520	-1.32087	1.72122e-05	5.65623e-05	108	165	176	74	48	53	150	58	PELPK2__hydroxyproline-rich glycoprotein family protein
AT2G16380	-1.14268	1.71686e-05	5.64571e-05	792	744	878	277	435	360	805	357	Sec14p-like phosphatidylinositol transfer family protein
AT4G18220	-2.06696	1.70991e-05	5.62571e-05	249	294	306	37	96	65	283	66	Drug/metabolite transporter superfamily protein
AT2G37950	-1.05198	1.70674e-05	5.61812e-05	129	175	196	75	89	71	167	78	RING/FYVE/PHD zinc finger superfamily protein
AT1G34670	-1.22703	1.70576e-05	5.61584e-05	94	117	163	55	50	50	125	52	AtMYB93_MYB93__myb domain protein 93
AT3G43270	-1.04086	1.69521e-05	5.58772e-05	136	146	154	81	67	60	145	69	Plant invertase/pectin methylesterase inhibitor superfamily
AT2G47460	-1.00389	1.69438e-05	5.58594e-05	204	273	240	142	105	104	239	117	ATMYB12_MYB12_PFG1__myb domain protein 12
AT1G08300	-1.09142	1.68843e-05	5.57008e-05	149	168	160	89	64	67	159	73	NVL__no vein-like
AT2G42850	-2.74438	1.67875e-05	5.54282e-05	42	66	80	12	13	2	63	9	CYP718__cytochrome P450, family 718
AT3G56200	-1.16095	1.67665e-05	5.53683e-05	155	167	162	76	84	53	161	71	Transmembrane amino acid transporter family protein
AT1G78440	-2.61143	1.67476e-05	5.53191e-05	41	48	37	10	2	8	42	7	ATGA2OX1_GA2OX1__Arabidopsis thaliana gibberellin 2-oxidase 1
AT2G39560	-1.77321	1.67014e-05	5.51907e-05	68	70	57	19	14	23	65	19	Putative membrane lipoprotein
AT1G49130	-1.09358	1.63166e-05	5.40261e-05	393	508	581	188	210	277	494	225	BBX17__B-box type zinc finger protein with CCT domain
AT3G59250	-1.50333	1.62062e-05	5.37274e-05	190	154	140	46	71	52	161	56	F-box/RNI-like superfamily protein
AT5G06200	-2.87912	1.62055e-05	5.37274e-05	94	194	191	25	29	9	160	21	CASP4__Uncharacterised protein family (UPF0497)
AT1G06350	-1.86834	1.6139e-05	5.35595e-05	72	56	62	17	12	22	63	17	ADS4_AtADS4__Fatty acid desaturase family protein
AT3G51890	-1.225	1.61055e-05	5.34664e-05	88	109	117	41	41	49	105	44	CLC3__Clathrin light chain protein
AT5G05090	-1.07603	1.57965e-05	5.253e-05	169	192	282	88	111	97	214	99	Homeodomain-like superfamily protein
AT4G13510	-1.7426	1.57371e-05	5.23862e-05	1916	2566	3074	605	929	660	2519	731	AMT1;1_ATAMT1_ATAMT1;1__ammonium transporter 1;1
AT5G16770	-2.54118	1.56933e-05	5.2276e-05	57	66	50	14	3	12	58	10	AtMYB9_MYB9__myb domain protein 9
AT5G55050	-1.20025	1.56496e-05	5.21636e-05	120	126	144	45	67	54	130	55	GDSL-like Lipase/Acylhydrolase superfamily protein
AT4G30170	-2.03704	1.55743e-05	5.19775e-05	2091	3712	4075	810	826	695	3293	777	Peroxidase family protein
AT5G07680	-2.50858	1.55218e-05	5.18197e-05	250	297	322	66	22	61	290	50	ANAC079_ANAC080_ATNAC4_NAC080_NAC4__NAC domain containing protein 80
AT3G03280	-2.13465	1.54914e-05	5.17273e-05	25	37	43	6	8	9	35	8
AT5G03570	-2.57745	1.53591e-05	5.13648e-05	58	52	82	3	13	15	64	10	ATIREG2_FPN2_IREG2__iron regulated 2
AT3G15210	-1.03593	1.53276e-05	5.12681e-05	286	269	364	120	183	135	306	146	ATERF-4_ATERF4_ERF4_RAP2.5__ethylene responsive element binding factor 4
AT2G14900	-1.03837	1.52943e-05	5.11919e-05	148	212	255	104	96	91	205	97	Gibberellin-regulated family protein
AT3G59700	-1.42174	1.52178e-05	5.09622e-05	72	109	114	36	31	40	98	36	ATHLECRK_HLECRK_LecRK-V.5_LecRK-V.5_LECRK1__lectin-receptor kinase
AT3G51430	-1.05739	1.48761e-05	4.9921e-05	171	200	215	73	99	103	195	92	SSL5_YLS2__Calcium-dependent phosphotriesterase superfamily protein
AT2G41340	-1.40375	1.48753e-05	4.9921e-05	79	94	104	27	36	39	92	34	RPB5D__RNA polymerase II fifth largest subunit, D
AT4G37340	-1.48365	1.48677e-05	4.99098e-05	56	72	79	22	23	27	69	24	CYP81D3__cytochrome P450, family 81, subfamily D, polypeptide 3
AT3G28290	-1.40436	1.48555e-05	4.98862e-05	436	446	513	118	192	205	465	172	AT14A__Protein of unknown function (DUF677)
AT3G28300	-1.40436	1.48555e-05	4.98862e-05	436	446	513	118	192	205	465	172	AT14A__Protein of unknown function (DUF677)
AT2G41090	-1.15263	1.4806e-05	4.9754e-05	492	444	520	187	279	178	485	215	CML10__Calcium-binding EF-hand family protein
AT3G14440	-1.90146	1.47295e-05	4.95312e-05	69	54	64	11	22	16	62	16	ATNCED3_NCED3_SIS7_STO1__nine-cis-epoxycarotenoid dioxygenase 3
AT1G78450	-2.71038	1.44237e-05	4.86036e-05	679	704	782	66	103	154	722	108	SOUL heme-binding family protein
AT1G25425	-1.50955	1.4423e-05	4.86036e-05	67	74	71	30	22	21	71	24	CLE43__CLAVATA3/ESR-RELATED 43
AT1G60750	-1.25033	1.44167e-05	4.86024e-05	104	167	166	64	64	51	146	60	NAD(P)-linked oxidoreductase superfamily protein
AT3G48830	-1.15436	1.43386e-05	4.84004e-05	127	121	133	62	48	58	127	56	polynucleotide adenylyltransferase family protein / RNA recognition motif (RRM)-containing protein
AT3G52790	-1.51675	1.42609e-05	4.81771e-05	92	119	135	44	49	25	115	39	peptidoglycan-binding LysM domain-containing protein
AT5G44260	-1.65836	1.40308e-05	4.74685e-05	177	170	320	54	72	78	222	68	AtTZF5_TZF5__Zinc finger C-x8-C-x5-C-x3-H type family protein
AT2G41730	-1.70601	1.39571e-05	4.72521e-05	57	68	94	16	27	22	73	22
AT5G08150	-2.20999	1.39014e-05	4.7096e-05	50	75	65	14	20	6	63	13	SOB5__suppressor of phytochrome b 5
AT5G24155	-1.82915	1.36632e-05	4.63941e-05	66	69	95	23	28	12	77	21	FAD/NAD(P)-binding oxidoreductase family protein
AT4G16270	-2.38399	1.36547e-05	4.63731e-05	32	63	62	15	7	7	52	10	Peroxidase superfamily protein
AT2G21880	-1.04252	1.35221e-05	4.59788e-05	155	147	166	82	66	75	156	74	ATRAB7A_ATRABG2_RAB7A__RAB GTPase homolog 7A
AT3G49160	-1.29268	1.32297e-05	4.50948e-05	288	375	320	99	135	159	328	131	pyruvate kinase family protein
AT5G01100	-1.8085	1.30713e-05	4.46365e-05	43	70	71	21	17	13	61	17	FRB1__O-fucosyltransferase family protein
AT3G07500	-1.3925	1.30325e-05	4.45394e-05	81	93	109	28	39	38	94	35	FRF2__Far-red impaired responsive (FAR1) family protein
AT1G18860	-1.34468	1.29324e-05	4.42206e-05	79	99	117	40	32	41	98	38	ATWRKY61_WRKY61__WRKY DNA-binding protein 61
AT4G15670	-2.14683	1.27987e-05	4.38252e-05	36	50	51	15	9	6	46	10	GRXS7__Thioredoxin superfamily protein
AT4G32000	-1.03502	1.27943e-05	4.38178e-05	185	167	170	84	86	81	174	84	Protein kinase superfamily protein
AT2G39200	-1.63586	1.24755e-05	4.28163e-05	165	316	330	98	74	81	270	84	ATMLO12_MLO12__Seven transmembrane MLO family protein
AT1G70250	-1.196	1.24655e-05	4.27892e-05	140	137	156	61	51	73	144	62	receptor serine/threonine kinase, putative
AT1G24320	-1.72148	1.24378e-05	4.27017e-05	56	65	61	18	23	13	61	18	Six-hairpin glycosidases superfamily protein
AT4G26830	-1.57708	1.24142e-05	4.26284e-05	68	61	69	25	18	22	66	22	O-Glycosyl hydrolases family 17 protein
AT3G48970	-1.3948	1.23511e-05	4.24564e-05	83	94	97	41	28	33	91	34	Heavy metal transport/detoxification superfamily protein
AT4G07820	-1.37185	1.23427e-05	4.24352e-05	67	83	86	29	30	30	79	30	CAP (Cysteine-rich secretory proteins, Antigen 5, and Pathogenesis-related 1 protein) superfamily protein
AT5G44050	-2.04374	1.22375e-05	4.21181e-05	57	41	63	9	17	12	54	13	AtDTX28__MATE efflux family protein
AT1G31885	-1.39707	1.21712e-05	4.19277e-05	83	117	113	34	47	35	104	39	NIP3;1__NOD26-like intrinsic protein 3;1
AT1G62422	-1.27672	1.21311e-05	4.18331e-05	126	133	171	45	71	57	143	58
AT1G31550	-1.4569	1.20293e-05	4.15261e-05	73	88	86	34	24	30	82	29	GDSL-like Lipase/Acylhydrolase superfamily protein
AT5G03355	-1.07961	1.18938e-05	4.11167e-05	132	124	147	63	67	57	134	62
AT2G29330	-1.4803	1.18393e-05	4.09429e-05	103	92	115	46	37	26	103	36	TRI__tropinone reductase
AT3G59710	-2.36101	1.17996e-05	4.082e-05	54	49	55	16	10	4	53	10	NAD(P)-binding Rossmann-fold superfamily protein
AT5G13580	-1.90043	1.16231e-05	4.02452e-05	241	266	300	82	93	37	269	71	ABCG6__ABC-2 type transporter family protein
AT1G51090	-2.15579	1.14612e-05	3.97481e-05	70	47	46	13	12	11	54	12	AtHMAD1__Heavy metal transport/detoxification superfamily protein
AT2G37440	-1.37425	1.14566e-05	3.97392e-05	100	101	122	52	38	32	108	41	DNAse I-like superfamily protein
AT1G33340	-1.26592	1.13813e-05	3.9506e-05	98	96	100	41	39	40	98	40	ENTH/ANTH/VHS superfamily protein
AT4G33770	-1.09338	1.13332e-05	3.93672e-05	167	178	215	71	85	100	187	85	ITPK2__Inositol 1,3,4-trisphosphate 5/6-kinase family protein
AT5G42440	-1.4138	1.11975e-05	3.89376e-05	107	97	138	36	38	51	114	42	Protein kinase superfamily protein
AT3G29670	-2.00272	1.10937e-05	3.86248e-05	53	53	85	11	14	21	64	15	PMAT2__HXXXD-type acyl-transferase family protein
AT5G16350	-1.31969	1.09961e-05	3.83467e-05	176	190	149	82	67	55	172	68	O-acyltransferase (WSD1-like) family protein
AT2G27590	-1.00365	1.09571e-05	3.82533e-05	222	334	371	171	142	137	309	150	S-adenosyl-L-methionine-dependent methyltransferases superfamily protein
AT4G36900	-1.69224	1.08505e-05	3.7934e-05	141	86	117	34	41	30	115	35	DEAR4_RAP2.10__related to AP2 10
AT2G28990	-1.92254	1.0828e-05	3.78689e-05	96	101	97	15	38	23	98	25	Leucine-rich repeat protein kinase family protein
AT2G47880	-1.42703	1.07981e-05	3.77779e-05	127	160	181	79	45	46	156	57	CEPD2__Glutaredoxin family protein
AT1G22530	-1.3575	1.06181e-05	3.72149e-05	4107	5152	5669	1582	2442	1664	4976	1896	PATL2__PATELLIN 2
AT4G38580	-1.03362	1.05019e-05	3.68541e-05	330	244	367	154	164	133	314	150	ATFP6_FP6_HIPP26__farnesylated protein 6
AT2G10940	-1.92202	1.03551e-05	3.64241e-05	32736	35794	43206	7776	13579	7489	37245	9615	Bifunctional inhibitor/lipid-transfer protein/seed storage 2S albumin superfamily protein
AT3G26830	-1.00832	1.03008e-05	3.62724e-05	160	218	199	103	90	88	192	94	CYP71B15_PAD3__Cytochrome P450 superfamily protein
AT5G38870	-1.37629	1.02438e-05	3.61042e-05	162	173	221	55	96	58	185	70	transposable element gene
AT3G20110	-1.37924	1.02053e-05	3.59817e-05	214	280	342	140	80	93	279	104	CYP705A20__cytochrome P450, family 705, subfamily A, polypeptide 20
AT3G46490	-2.31153	1.0184e-05	3.59261e-05	805	812	824	124	135	223	814	161	2-oxoglutarate (2OG) and Fe(II)-dependent oxygenase superfamily protein
AT5G38865	-1.55179	1.01229e-05	3.57492e-05	130	137	143	31	63	43	137	46
AT2G23470	-1.07605	9.90307e-06	3.50539e-05	149	165	158	73	82	65	157	73	RUS4__Protein of unknown function, DUF647
AT2G32550	-1.38269	9.85234e-06	3.49213e-05	120	112	118	41	55	36	117	44	Cell differentiation, Rcd1-like protein
AT4G31000	-1.06522	9.71509e-06	3.44653e-05	188	205	264	112	82	112	219	102	Calmodulin-binding protein
AT3G29810	-1.22012	9.66321e-06	3.4325e-05	106	101	139	51	50	44	115	48	COBL2__COBRA-like protein 2 precursor
AT1G70885	-2.17043	9.57748e-06	3.40515e-05	42	48	59	11	6	15	50	11
AT4G15690	-1.58548	9.42573e-06	3.3561e-05	144	150	174	36	45	71	156	51	GRXS5__Thioredoxin superfamily protein
AT5G13270	-1.01253	9.37167e-06	3.33807e-05	159	175	213	90	100	75	182	88	RARE1__Pentatricopeptide repeat (PPR) superfamily protein
AT1G18200	-1.50513	9.3288e-06	3.32523e-05	104	91	124	48	32	30	106	37	AtRABA6b_RABA6b__RAB GTPase homolog A6B
AT4G15563	-1.31912	9.3223e-06	3.32352e-05	100	122	136	55	37	48	119	47
AT4G03060	-1.13125	9.17902e-06	3.28024e-05	201	223	274	124	78	109	233	104	AOP2_AOP2-Cvi__AOP2 (ALKENYL HYDROXALKYL PRODUCING 2); oxidoreductase, acting on paired donors, with incorporation or reduction of molecular oxygen, 2-oxoglutarate as one donor, and incorporation of one atom each of oxygen into both donors
AT4G38850	-2.48352	9.12242e-06	3.26241e-05	37	36	37	5	4	10	37	6	ATSAUR15_SAUR-AC1_SAUR15_SAUR_AC1__SAUR-like auxin-responsive protein family
AT4G15340	-1.0203	9.07634e-06	3.2507e-05	199	265	253	133	97	116	239	115	04C11_ATPEN1_PEN1__pentacyclic triterpene synthase 1
AT3G62260	-1.30205	8.75074e-06	3.14797e-05	133	194	158	68	73	52	162	64	Protein phosphatase 2C family protein
AT4G01680	-1.11878	8.72988e-06	3.14163e-05	132	174	186	80	64	77	164	74	AtMYB55_MYB55__myb domain protein 55
AT1G29450	-2.06304	8.71389e-06	3.13703e-05	86	96	82	30	11	21	88	21	SAUR64__SAUR-like auxin-responsive protein family
AT2G46250	-1.11783	8.7037e-06	3.13394e-05	310	311	379	112	165	173	333	150	myosin heavy chain-related
AT2G27000	-1.03317	8.63181e-06	3.11093e-05	256	338	385	194	144	129	326	156	CYP705A8__cytochrome P450, family 705, subfamily A, polypeptide 8
AT2G08480	-1.67703	8.59028e-06	3.09768e-05	89	74	127	27	26	35	97	29
AT5G16530	-1.45919	8.55843e-06	3.08734e-05	80	90	97	39	28	28	89	32	PIN5__Auxin efflux carrier family protein
AT4G33880	-1.86556	8.54682e-06	3.08429e-05	95	157	160	36	51	23	137	37	RSL2__ROOT HAIR DEFECTIVE 6-LIKE 2
AT4G11190	-2.75002	8.42695e-06	3.04668e-05	163	212	158	33	35	10	178	26	Disease resistance-responsive (dirigent-like protein) family protein
AT2G35075	-2.02298	8.37135e-06	3.02883e-05	63	51	65	19	9	15	60	14
AT1G18710	-2.21133	8.32484e-06	3.01648e-05	57	77	66	7	16	19	67	14	AtMYB47_MYB47__myb domain protein 47
AT1G21120	-1.872	8.09913e-06	2.944e-05	36	46	50	13	12	10	44	12	IGMT2__O-methyltransferase family protein
AT1G29510	-1.60762	8.08274e-06	2.93914e-05	102	140	119	30	52	34	120	39	SAUR67__SAUR-like auxin-responsive protein family
AT5G37690	-1.88597	8.0199e-06	2.91786e-05	371	487	496	171	106	82	451	120	SGNH hydrolase-type esterase superfamily protein
AT4G32780	-1.43276	7.89489e-06	2.88054e-05	82	110	112	44	36	30	101	37	phosphoinositide binding
AT5G54250	-1.92667	7.8415e-06	2.86585e-05	639	613	754	132	241	144	669	172	ATCNGC4_CNGC4_DND2_HLM1__cyclic nucleotide-gated cation channel 4
AT3G14280	-1.02938	7.82381e-06	2.86046e-05	192	261	270	109	136	101	241	115
AT2G30615	-2.24209	7.72979e-06	2.8314e-05	89	196	180	24	33	38	155	32
AT3G62780	-2.40916	7.61496e-06	2.79354e-05	29	42	45	4	9	8	39	7	Calcium-dependent lipid-binding (CaLB domain) family protein
AT4G13030	-1.0726	7.61384e-06	2.79354e-05	177	210	250	82	104	109	212	98	P-loop containing nucleoside triphosphate hydrolases superfamily protein
AT1G70880	-1.86967	7.51589e-06	2.76135e-05	116	78	139	40	23	26	111	30	Polyketide cyclase/dehydrase and lipid transport superfamily protein
AT4G37980	-1.12733	7.49992e-06	2.75601e-05	874	999	1094	410	563	358	989	444	ATCAD7_CAD7_ELI3_ELI3-1__elicitor-activated gene 3-1
AT5G57220	-1.93388	7.46391e-06	2.74433e-05	44	60	86	18	17	13	63	16	CYP81F2__cytochrome P450, family 81, subfamily F, polypeptide 2
AT1G31580	-2.29104	7.46326e-06	2.74433e-05	1090	1083	1229	200	317	166	1134	228	CXC750_ECS1__ECS1
AT2G23010	-1.312	7.33015e-06	2.70433e-05	187	144	160	66	60	69	164	65	SCPL9__serine carboxypeptidase-like 9
AT3G26540	-1.14744	7.22543e-06	2.67025e-05	163	148	186	73	85	62	166	73	Tetratricopeptide repeat (TPR)-like superfamily protein
AT5G23480	-1.64157	7.19879e-06	2.66242e-05	68	85	70	21	24	25	74	23	SWIB/MDM2 domain;Plus-3;GYF
AT4G15610	-1.85814	7.1708e-06	2.65257e-05	1057	1134	1471	434	314	240	1221	329	CASPL1D1__Uncharacterised protein family (UPF0497)
AT1G19020	-2.29072	7.13837e-06	2.64158e-05	61	41	48	9	13	8	50	10
AT2G36220	-1.40584	7.11311e-06	2.63423e-05	226	229	330	98	124	67	262	96
AT4G22980	-1.59985	7.07116e-06	2.61919e-05	84	90	106	22	33	35	93	30
AT2G28710	-1.83569	6.96875e-06	2.58455e-05	55	47	55	15	16	12	52	14	C2H2-type zinc finger family protein
AT2G02980	-1.14868	6.89655e-06	2.55938e-05	178	193	169	80	90	70	180	80	OTP85__Pentatricopeptide repeat (PPR) superfamily protein
AT4G36040	-1.06628	6.88462e-06	2.5569e-05	5137	5229	7361	2275	2866	3079	5909	2740	DJC23_J11__Chaperone DnaJ-domain superfamily protein
AT1G14430	-1.22861	6.66008e-06	2.48155e-05	223	193	272	77	118	92	229	96	glyoxal oxidase-related protein
AT5G53990	-2.06027	6.64137e-06	2.47552e-05	38	44	38	9	9	10	40	9	UDP-Glycosyltransferase superfamily protein
AT2G40113	-2.29736	6.45514e-06	2.41767e-05	53	114	113	16	25	14	93	18	Pollen Ole e 1 allergen and extensin family protein
AT3G15115	-1.25107	6.45273e-06	2.41723e-05	138	177	175	62	59	80	163	67
AT1G76410	-1.52347	6.36332e-06	2.38833e-05	74	72	96	25	28	29	81	27	ATL8__RING/U-box superfamily protein
AT4G26530	-1.46811	6.29447e-06	2.36704e-05	10616	10972	14447	3732	5573	3419	12012	4241	AtFBA5_FBA5__Aldolase superfamily protein
AT3G57780	-1.03606	6.19278e-06	2.33331e-05	407	412	374	190	165	218	398	191
AT1G78820	-2.1224	6.18257e-06	2.32991e-05	858	843	996	149	278	180	899	202	D-mannose binding lectin protein with Apple-like carbohydrate-binding domain
AT4G23870	-2.04761	6.15153e-06	2.31956e-05	148	176	213	24	42	60	179	42
AT4G03510	-1.59595	6.14497e-06	2.31798e-05	1442	1946	2230	496	592	715	1873	601	ATRMA1_RMA1__RING membrane-anchor 1
AT5G41050	-1.1744	6.06047e-06	2.29232e-05	373	386	318	159	183	130	359	157	Pollen Ole e 1 allergen and extensin family protein
AT2G22800	-1.41139	5.99165e-06	2.27026e-05	110	101	135	35	49	43	115	42	HAT9__Homeobox-leucine zipper protein family
AT1G13810	-1.09806	5.98695e-06	2.26892e-05	164	193	182	74	93	80	180	82	Restriction endonuclease, type II-like superfamily protein
AT5G23840	-1.75333	5.9643e-06	2.26195e-05	80	86	85	24	32	17	84	24	MD-2-related lipid recognition domain-containing protein
AT5G44550	-1.66009	5.91293e-06	2.2448e-05	458	474	628	205	173	105	520	161	CASPL1B1__Uncharacterised protein family (UPF0497)
AT1G51860	-2.35397	5.89514e-06	2.23979e-05	255	398	425	53	100	52	359	68	Leucine-rich repeat protein kinase family protein
AT1G67750	-1.18201	5.8512e-06	2.22439e-05	182	196	251	111	91	69	210	90	Pectate lyase family protein
AT5G64780	-1.19297	5.77833e-06	2.20012e-05	140	156	162	57	65	74	153	65	Uncharacterised conserved protein UCP009193
AT1G07870	-1.10358	5.71714e-06	2.18109e-05	186	209	190	101	92	75	195	89	Protein kinase superfamily protein
AT3G48100	-2.51088	5.67068e-06	2.16676e-05	235	215	147	28	47	29	199	35	ARR5_ATRR2_IBC6_RR5__response regulator 5
AT2G36830	-1.7305	5.55316e-06	2.12853e-05	7156	7973	10437	2374	3263	1881	8522	2506	GAMMA-TIP_GAMMA-TIP1_TIP1;1__gamma tonoplast intrinsic protein
AT5G03860	-1.21028	5.5459e-06	2.12658e-05	165	146	177	64	81	62	163	69	MLS__malate synthase
AT3G16390	-1.48453	5.54246e-06	2.12588e-05	130	205	180	61	74	45	172	60	NSP3__nitrile specifier protein 3
AT1G55990	-1.83252	5.50851e-06	2.11558e-05	86	104	93	33	29	16	94	26	glycine-rich protein
AT5G15130	-1.318	5.4573e-06	2.09922e-05	141	217	239	94	71	68	199	78	ATWRKY72_WRKY72__WRKY DNA-binding protein 72
AT2G28970	-1.26239	5.4444e-06	2.09508e-05	148	204	199	66	69	89	184	75	Leucine-rich repeat protein kinase family protein
AT4G13860	-1.11321	5.42214e-06	2.08935e-05	145	148	152	67	69	66	148	67	RNA-binding (RRM/RBD/RNP motifs) family protein
AT1G19960	-3.34307	5.39932e-06	2.08296e-05	66	64	92	1	13	7	74	7
AT1G69730	-1.37266	5.36743e-06	2.07448e-05	106	113	117	39	39	49	112	42	Wall-associated kinase family protein
AT1G59740	-1.022	5.36558e-06	2.07437e-05	201	182	221	109	95	88	201	97	AtNPF4.3_NPF4.3__Major facilitator superfamily protein
AT2G39980	-1.98481	5.32776e-06	2.06324e-05	142	223	316	52	69	45	227	55	HXXXD-type acyl-transferase family protein
AT2G43150	-1.30869	5.309e-06	2.05761e-05	11046	18000	19915	6496	7195	5488	16320	6393	Proline-rich extensin-like family protein
AT1G33720	-1.77318	5.26501e-06	2.04137e-05	82	68	95	20	30	20	82	23	CYP76C6__cytochrome P450, family 76, subfamily C, polypeptide 6
AT5G18600	-1.05423	5.21702e-06	2.02599e-05	684	667	897	288	365	402	749	352	Thioredoxin superfamily protein
AT5G25240	-2.08994	5.12732e-06	1.99673e-05	83	106	89	19	32	13	93	21
AT1G66160	-1.34087	5.11987e-06	1.99462e-05	100	109	139	45	51	38	116	45	ATCMPG1_CMPG1__CYS, MET, PRO, and GLY protein 1
AT4G19530	-1.86356	5.09976e-06	1.98798e-05	2593	2695	3044	572	959	712	2777	748	disease resistance protein (TIR-NBS-LRR class) family
AT1G23010	-1.17892	5.08054e-06	1.98207e-05	131	180	181	69	67	76	164	71	LPR1__Cupredoxin superfamily protein
AT1G24148	-1.50239	4.99889e-06	1.95256e-05	110	136	146	53	32	50	131	45
AT2G28630	-1.71623	4.99184e-06	1.95059e-05	199	192	270	44	90	62	220	65	KCS12__3-ketoacyl-CoA synthase 12
AT5G52250	-1.09558	4.98869e-06	1.94975e-05	218	292	378	124	135	144	296	134	EFO1_RUP1__Transducin/WD40 repeat-like superfamily protein
AT1G53640	-2.29844	4.97831e-06	1.94647e-05	37	56	76	8	13	12	56	11
AT2G41870	-1.24735	4.94289e-06	1.93573e-05	177	181	298	88	94	86	219	89	AtREM4.2_REM4.2__Remorin family protein
AT5G06740	-1.63809	4.81383e-06	1.89484e-05	67	92	83	29	25	22	81	25	LecRK-S.5__Concanavalin A-like lectin protein kinase family protein
AT5G17040	-2.41794	4.80498e-06	1.89276e-05	57	98	122	25	15	10	92	17	UDP-Glycosyltransferase superfamily protein
AT5G14070	-1.43779	4.80485e-06	1.89276e-05	91	98	143	41	38	40	111	40	ROXY2__Thioredoxin superfamily protein
AT3G06070	-2.14622	4.80342e-06	1.89276e-05	805	966	934	135	235	228	902	199
AT3G25820	-1.34442	4.75488e-06	1.87872e-05	1806	1539	1647	715	717	514	1664	649	ATTPS-CIN_TPS-CIN_TPS23__terpene synthase-like sequence-1,8-cineole
AT4G34680	-1.14058	4.73565e-06	1.87213e-05	219	239	233	124	83	101	230	103	GATA3__GATA transcription factor 3
AT5G08330	-2.0515	4.73061e-06	1.87064e-05	1230	1138	1573	249	407	273	1314	310	AtTCP21_CHE_TCP21__TCP family transcription factor
AT4G25220	-3.58145	4.7304e-06	1.87064e-05	45	46	47	4	7	0	46	4	AtG3Pp2_G3Pp2_RHS15__root hair specific 15
AT3G60290	-1.19038	4.71633e-06	1.86689e-05	253	215	275	85	119	115	248	106	2-oxoglutarate (2OG) and Fe(II)-dependent oxygenase superfamily protein
AT4G15480	-2.7575	4.55465e-06	1.80988e-05	116	165	163	38	13	13	148	21	UGT84A1__UDP-Glycosyltransferase superfamily protein
AT3G14260	-2.4119	4.53845e-06	1.80455e-05	57	80	59	17	13	6	65	12	Protein of unknown function (DUF567)
AT1G70000	-1.14927	4.53275e-06	1.80265e-05	192	178	232	103	92	71	201	89	MYBD__myb-like transcription factor family protein
AT1G58037	-2.51661	4.50467e-06	1.7936e-05	33	41	57	10	8	4	44	7	Cysteine/Histidine-rich C1 domain family protein
AT3G57540	-1.61679	4.43835e-06	1.77125e-05	70	94	94	30	23	29	86	27	AtREM4.1_REM4.1__Remorin family protein
AT3G18870	-1.21891	4.27576e-06	1.7162e-05	171	189	191	63	91	78	184	77	mTERF11__Mitochondrial transcription termination factor family protein
AT5G20935	-1.08231	4.27425e-06	1.71595e-05	440	385	404	162	219	191	410	191	CRR42
AT5G18020	-2.24522	4.26151e-06	1.71154e-05	56	79	121	20	21	11	85	17	SAUR20__SAUR-like auxin-responsive protein family
AT5G40590	-1.58716	4.19794e-06	1.68845e-05	110	138	188	61	44	36	145	47	Cysteine/Histidine-rich C1 domain family protein
AT3G45070	-1.72551	4.18122e-06	1.68241e-05	184	186	162	74	48	37	177	53	AtSULT202B1_SULT202B1__P-loop containing nucleoside triphosphate hydrolases superfamily protein
AT2G27370	-2.06893	4.08911e-06	1.65149e-05	96	185	186	41	43	24	156	36	CASP3__Uncharacterised protein family (UPF0497)
AT5G49630	-1.098	4.08733e-06	1.65111e-05	191	189	220	95	105	75	200	92	AAP6__amino acid permease 6
AT4G12500	-3.28075	4.07763e-06	1.64788e-05	56	28	37	4	4	4	40	4	Bifunctional inhibitor/lipid-transfer protein/seed storage 2S albumin superfamily protein
AT4G34650	-1.85467	4.07361e-06	1.64694e-05	92	89	72	25	25	19	84	23	SQS2__squalene synthase 2
AT1G52040	-1.51268	4.0274e-06	1.62995e-05	160	146	137	41	60	52	148	51	ATMBP_MBP1__myrosinase-binding protein 1
AT5G24105	-1.28352	3.98555e-06	1.61569e-05	150	178	165	81	62	56	164	66	AGP41__arabinogalactan protein 41
AT3G26590	-1.1394	3.96693e-06	1.60882e-05	226	352	378	130	156	136	319	141	MATE efflux family protein
AT3G07195	-1.45399	3.94635e-06	1.60147e-05	82	113	117	36	40	35	104	37	RPM1-interacting protein 4 (RIN4) family protein
AT4G01430	-1.1654	3.92115e-06	1.59357e-05	126	162	179	67	67	69	156	68	UMAMIT29__nodulin MtN21 /EamA-like transporter family protein
AT5G65390	-1.58233	3.86702e-06	1.57419e-05	375	309	552	156	138	108	412	134	AGP7__arabinogalactan protein 7
AT5G04190	-2.46083	3.83753e-06	1.56546e-05	100	112	98	8	21	26	103	18	PKS4__phytochrome kinase substrate 4
AT5G05840	-1.67958	3.78661e-06	1.54825e-05	158	162	127	47	57	34	149	46	Protein of unknown function (DUF620)
AT5G03390	-1.0997	3.78637e-06	1.54825e-05	141	150	178	75	71	68	156	71	Protein of unknown function (DUF295)
AT5G22310	-1.68919	3.73984e-06	1.53106e-05	210	269	339	82	58	106	273	82
AT3G13760	-1.49511	3.70242e-06	1.51701e-05	86	113	131	45	36	33	110	38	Cysteine/Histidine-rich C1 domain family protein
AT3G50470	-2.87603	3.63616e-06	1.49269e-05	31	43	49	4	3	9	41	5	HR3_MLA10__homolog of RPW8 3
AT5G66690	-1.18945	3.62477e-06	1.48926e-05	494	579	711	260	312	192	595	255	UGT72E2__UDP-Glycosyltransferase superfamily protein
AT1G74460	-1.21926	3.60993e-06	1.48379e-05	367	430	435	223	169	128	411	173	GDSL-like Lipase/Acylhydrolase superfamily protein
AT2G01940	-1.00491	3.59538e-06	1.47876e-05	210	219	243	115	96	117	224	109	ATIDD15_IDD15_SGR5__C2H2-like zinc finger protein
AT1G66200	-1.02763	3.58467e-06	1.47497e-05	20466	29718	31326	13550	14377	11058	27170	12995	ATGSR2_GLN1;2_GSR2__glutamine synthase clone F11
AT2G37362	-2.54777	3.55418e-06	1.46428e-05	378	235	389	64	39	65	334	56
AT1G78490	-1.01261	3.5467e-06	1.46212e-05	260	229	257	132	121	111	249	121	CYP708A3__cytochrome P450, family 708, subfamily A, polypeptide 3
AT5G13330	-1.48399	3.53426e-06	1.45761e-05	141	150	201	56	44	71	164	57	Rap2.6L__related to AP2 6l
AT3G06125	-1.13298	3.52828e-06	1.45545e-05	260	266	239	132	101	111	255	115	sORF22__other RNA
AT4G23510	-1.28969	3.43943e-06	1.42362e-05	138	145	140	52	64	54	141	57	Disease resistance protein (TIR-NBS-LRR class) family
AT2G45180	-1.05106	3.34266e-06	1.38829e-05	28039	30824	29037	11666	16011	14047	29300	13908	Bifunctional inhibitor/lipid-transfer protein/seed storage 2S albumin superfamily protein
AT5G47950	-1.17098	3.3409e-06	1.38785e-05	171	160	175	81	75	65	169	74	HXXXD-type acyl-transferase family protein
AT5G44460	-1.78947	3.31962e-06	1.38019e-05	53	67	72	17	17	20	64	18	CML43__calmodulin like 43
AT1G15890	-2.0974	3.20149e-06	1.33764e-05	85	104	120	17	18	35	103	23	Disease resistance protein (CC-NBS-LRR class) family
AT1G06570	-1.3075	3.12413e-06	1.31066e-05	374	458	618	164	234	171	483	190	HPD_HPPD_PDS1__phytoene desaturation 1
AT1G75770	-1.75177	3.12064e-06	1.30947e-05	85	80	82	23	29	20	82	24
AT2G01430	-1.90886	3.11007e-06	1.30532e-05	68	94	72	18	24	19	78	20	ATHB-17_ATHB17_HB17__homeobox-leucine zipper protein 17
AT1G01190	-1.76844	3.10699e-06	1.30455e-05	130	106	106	39	26	34	114	33	CYP78A8__cytochrome P450, family 78, subfamily A, polypeptide 8
AT3G06080	-1.34211	3.07272e-06	1.29142e-05	786	928	1164	290	430	384	959	368	TBL10__Plant protein of unknown function (DUF828)
AT1G65970	-2.40887	3.05717e-06	1.28616e-05	132	110	166	41	17	17	136	25	TPX2__thioredoxin-dependent peroxidase 2
AT4G38770	-1.06046	3.05081e-06	1.28404e-05	34314	35739	43444	17749	21307	14277	37832	17778	ATPRP4_PRP4__proline-rich protein 4
AT5G47910	-1.25676	3.02296e-06	1.27548e-05	478	499	660	263	246	161	546	223	ATRBOHD_RBOHD__respiratory burst oxidase homologue D
AT1G21060	-1.07075	3.01171e-06	1.27198e-05	353	307	328	144	148	171	329	154	Protein of unknown function, DUF547
AT1G04360	-1.17204	2.96515e-06	1.25667e-05	144	156	157	65	70	64	152	66	ATL1__RING/U-box superfamily protein
AT5G53320	-1.23814	2.96274e-06	1.25593e-05	122	137	172	58	58	62	144	59	Leucine-rich repeat protein kinase family protein
AT2G17060	-2.23793	2.91277e-06	1.23771e-05	42	53	56	7	13	11	50	10	Disease resistance protein (TIR-NBS-LRR class) family
AT1G68620	-2.62207	2.89556e-06	1.23281e-05	104	111	215	14	26	27	143	22	alpha/beta-Hydrolases superfamily protein
AT5G04330	-1.56881	2.89398e-06	1.23255e-05	91	95	92	34	30	28	93	31	CYP84A4__Cytochrome P450 superfamily protein
AT3G23550	-1.84573	2.87759e-06	1.22623e-05	83	116	123	20	33	34	107	29	DTX18__MATE efflux family protein
AT3G48080	-2.35299	2.86964e-06	1.22366e-05	42	57	54	6	12	11	51	10	alpha/beta-Hydrolases superfamily protein
AT4G09970	-1.07715	2.85545e-06	1.2192e-05	194	194	203	92	86	97	197	92
AT4G02410	-1.06158	2.85276e-06	1.21858e-05	269	284	279	121	155	116	277	131	AtLPK1_LecRK-IV.3_LPK1__Concanavalin A-like lectin protein kinase family protein
AT5G53080	-1.05617	2.84406e-06	1.21593e-05	217	237	269	97	129	114	241	113	WTG1__Tetratricopeptide repeat (TPR)-like superfamily protein
AT4G22730	-1.33211	2.83356e-06	1.21277e-05	180	233	200	70	98	71	204	80	Leucine-rich repeat protein kinase family protein
AT4G11360	-1.13701	2.81303e-06	1.20741e-05	932	1127	1333	424	489	587	1131	500	RHA1B__RING-H2 finger A1B
AT2G23540	-1.60377	2.78113e-06	1.19611e-05	581	753	704	273	232	154	679	220	GDSL-like Lipase/Acylhydrolase superfamily protein
AT3G26980	-1.17659	2.76997e-06	1.1921e-05	254	260	258	101	138	97	257	112	MUB4__membrane-anchored ubiquitin-fold protein 4 precursor
AT1G23390	-1.38378	2.76572e-06	1.19054e-05	6535	7480	10213	2464	3638	2908	8076	3003	KFB__Kelch repeat-containing F-box family protein
AT2G47200	-2.53854	2.72695e-06	1.17749e-05	103	103	122	26	7	22	109	18
AT4G08950	-1.02124	2.71547e-06	1.17409e-05	355	413	536	199	248	179	435	209	EXO__Phosphate-responsive 1 family protein
AT5G61440	-1.25839	2.69317e-06	1.16548e-05	982	1283	1441	451	457	598	1235	502	ACHT5__atypical CYS HIS rich thioredoxin 5
AT1G69690	-1.22974	2.63897e-06	1.14457e-05	248	224	210	91	98	98	227	96	AtTCP15_TCP15__TCP family transcription factor
AT1G64210	-1.90397	2.6389e-06	1.14457e-05	49	61	59	16	14	14	56	15	Leucine-rich repeat protein kinase family protein
AT1G62540	-2.31166	2.63889e-06	1.14457e-05	36	34	43	7	8	7	38	7	FMO GS-OX2__flavin-monooxygenase glucosinolate S-oxygenase 2
AT2G39518	-1.80998	2.63166e-06	1.14242e-05	97	117	128	21	40	34	114	32	CASPL4D2__Uncharacterised protein family (UPF0497)
AT2G20340	-1.15885	2.61953e-06	1.13766e-05	343	335	317	154	170	116	332	147	AAS_AtAAS__Pyridoxal phosphate (PLP)-dependent transferases superfamily protein
AT4G25960	-1.48917	2.6127e-06	1.1352e-05	1952	1925	2298	615	920	622	2058	719	ABCB2_PGP2__P-glycoprotein 2
AT2G37280	-1.14945	2.59749e-06	1.12991e-05	142	161	180	78	69	66	161	71	ABCG33_ATPDR5_PDR5__pleiotropic drug resistance 5
AT1G72030	-1.13556	2.561e-06	1.11647e-05	371	293	327	141	157	147	330	148	Acyl-CoA N-acyltransferases (NAT) superfamily protein
AT3G04110	-1.04199	2.56082e-06	1.11647e-05	238	249	233	112	114	118	240	115	ATGLR1.1_GLR1_GLR1.1__glutamate receptor 1.1
AT3G20660	-1.61228	2.5526e-06	1.11405e-05	127	172	198	39	67	52	166	53	AtOCT4_OCT4__organic cation/carnitine transporter4
AT5G39860	-2.70156	2.5512e-06	1.11399e-05	29	50	64	6	8	7	48	7	BHLH136_BNQ1_PRE1__basic helix-loop-helix (bHLH) DNA-binding family protein
AT2G26530	-2.05608	2.53966e-06	1.11015e-05	127	116	208	26	48	31	150	35	AR781__Protein of unknown function (DUF1645)
AT4G13575	-1.47054	2.53793e-06	1.10964e-05	163	140	154	47	52	63	152	54
AT1G29430	-1.37321	2.53243e-06	1.10798e-05	151	164	143	53	65	56	153	58	SAUR62__SAUR-like auxin-responsive protein family
AT5G48540	-1.44538	2.51414e-06	1.10097e-05	93	116	114	38	42	36	108	39	receptor-like protein kinase-related family protein
AT5G63700	-1.00727	2.51097e-06	1.10032e-05	309	322	316	178	156	130	316	155	zinc ion binding;DNA binding
AT4G32870	-1.25909	2.50069e-06	1.09606e-05	169	209	279	100	93	74	219	89	Polyketide cyclase/dehydrase and lipid transport superfamily protein
AT4G03460	-1.81263	2.46711e-06	1.08378e-05	80	72	81	21	26	18	78	22	Ankyrin repeat family protein
AT2G18196	-1.27003	2.46122e-06	1.08225e-05	125	148	175	55	62	64	149	60	Heavy metal transport/detoxification superfamily protein
AT1G12080	-1.0085	2.44645e-06	1.07714e-05	1806	2252	2683	1097	934	1226	2247	1086	Vacuolar calcium-binding protein-related
AT3G62820	-1.06319	2.40916e-06	1.06384e-05	303	264	297	129	153	125	288	136	Plant invertase/pectin methylesterase inhibitor superfamily protein
AT1G05650	-4.20522	2.40913e-06	1.06384e-05	125	282	347	14	12	13	251	13	Pectin lyase-like superfamily protein
AT2G36890	-1.62299	2.33797e-06	1.03451e-05	191	226	216	95	58	49	211	67	ATMYB38_BIT1_MYB38_RAX2__Duplicated homeodomain-like superfamily protein
AT1G79510	-1.1023	2.32087e-06	1.02849e-05	754	876	855	321	465	350	828	379	Uncharacterized conserved protein (DUF2358)
AT1G49570	-2.56227	2.30913e-06	1.02396e-05	34	41	54	10	6	5	43	7	Peroxidase superfamily protein
AT5G38340	-1.3052	2.29733e-06	1.01931e-05	143	162	194	74	54	69	166	66	Disease resistance protein (TIR-NBS-LRR class) family
AT1G71740	-2.28335	2.29314e-06	1.01779e-05	45	86	91	15	16	13	74	15
AT5G39030	-1.75692	2.27636e-06	1.01139e-05	75	94	98	21	31	25	89	26	Protein kinase superfamily protein
AT2G22510	-1.95023	2.26498e-06	1.00725e-05	240	324	362	102	85	47	309	78	hydroxyproline-rich glycoprotein family protein
AT5G65730	-2.60447	2.23932e-06	9.98114e-06	988	1132	1206	122	240	173	1109	178	XTH6__xyloglucan endotransglucosylase/hydrolase 6
AT5G13750	-1.00846	2.22503e-06	9.9311e-06	472	565	631	319	284	209	556	271	ZIFL1__zinc induced facilitator-like 1
AT3G29780	-2.91722	2.21461e-06	9.89364e-06	45	53	59	9	2	9	52	7	RALFL27__ralf-like 27
AT4G23990	-1.61007	2.20111e-06	9.84237e-06	113	110	109	39	40	28	111	36	ATCSLG3_CSLG3__cellulose synthase like G3
AT1G31540	-1.11458	2.18104e-06	9.76157e-06	233	272	317	107	120	143	274	123	Disease resistance protein (TIR-NBS-LRR class) family
AT3G58850	-1.49204	2.15482e-06	9.66199e-06	128	146	161	55	38	58	145	50	HLH2_PAR2__phy rapidly regulated 2
AT5G63595	-2.59128	2.14839e-06	9.63536e-06	75	76	97	23	7	10	83	13	ATFLS4_FLS4__flavonol synthase 4
AT2G01420	-1.95974	2.13955e-06	9.59793e-06	1867	1777	2105	405	632	414	1916	484	ATPIN4_PIN4__Auxin efflux carrier family protein
AT2G29090	-2.81676	2.13935e-06	9.59793e-06	48	95	83	15	11	5	75	10	CYP707A2__cytochrome P450, family 707, subfamily A, polypeptide 2
AT5G03960	-1.15821	2.09486e-06	9.42613e-06	200	198	226	100	77	97	208	91	IQD12__IQ-domain 12
AT3G18050	-1.66915	2.08739e-06	9.40724e-06	2807	2901	3433	798	1218	800	3047	939
AT1G16260	-1.29322	2.07401e-06	9.3578e-06	296	314	337	96	129	153	316	126	Wall-associated kinase family protein
AT1G09390	-1.38995	2.06975e-06	9.3407e-06	357	307	387	98	154	141	350	131	GDSL-like Lipase/Acylhydrolase superfamily protein
AT5G24230	-1.19444	2.06104e-06	9.30572e-06	142	170	184	76	74	62	165	71	Lipase class 3-related protein
AT3G09830	-1.03837	2.02559e-06	9.17327e-06	199	214	240	99	100	112	218	104	PCRK1__Protein kinase superfamily protein
AT2G46940	-2.51577	2.00269e-06	9.09281e-06	44	47	57	5	12	8	49	8
AT1G29179	-2.59965	2.00257e-06	9.09281e-06	33	36	38	7	4	6	36	6
AT5G67060	-2.26439	1.98545e-06	9.03137e-06	104	89	70	17	16	21	88	18	HEC1__basic helix-loop-helix (bHLH) DNA-binding superfamily protein
AT1G34420	-1.63502	1.98256e-06	9.02033e-06	82	104	110	31	36	26	99	31	leucine-rich repeat transmembrane protein kinase family protein
AT5G51670	-1.17373	1.9773e-06	9.00272e-06	161	214	248	90	97	82	208	90	Protein of unknown function (DUF668)
AT4G13810	-1.42557	1.97525e-06	8.99548e-06	260	266	249	75	121	88	258	95	AtRLP47_RLP47__receptor like protein 47
AT3G21755	-1.82316	1.97149e-06	8.98258e-06	101	106	104	22	28	36	104	29	other RNA
AT3G25770	-1.08512	1.96514e-06	8.95571e-06	4601	4617	5003	2339	2568	1699	4740	2202	AOC2__allene oxide cyclase 2
AT5G03120	-1.67644	1.95701e-06	8.92285e-06	196	222	216	45	64	85	211	65
AT3G62700	-1.36514	1.95563e-06	8.91867e-06	2933	3218	3263	1059	1515	1019	3138	1198	ABCC14_ATMRP10_MRP10__multidrug resistance-associated protein 10
AT3G54910	-1.25649	1.94935e-06	8.89833e-06	314	305	262	116	115	133	294	121	RNI-like superfamily protein
AT2G02955	-1.10319	1.92862e-06	8.80989e-06	192	223	233	89	98	108	216	98	CCG_MEE12__maternal effect embryo arrest 12
AT1G61170	-1.02783	1.9069e-06	8.72656e-06	191	204	214	101	97	95	203	98
AT1G72920	-2.11202	1.89957e-06	8.69555e-06	46	55	78	14	14	12	60	13	Toll-Interleukin-Resistance (TIR) domain family protein
AT5G61650	-2.15523	1.89006e-06	8.67035e-06	60	71	109	15	22	15	80	17	CYCP4_CYCP4;2__CYCLIN P4;2
AT3G54420	-1.98611	1.88974e-06	8.67035e-06	341	430	463	71	141	92	411	101	ATCHITIV_ATEP3_CHIV_EP3__homolog of carrot EP3-3 chitinase
AT1G06120	-2.54761	1.88023e-06	8.63744e-06	55	77	98	17	15	6	77	13	Fatty acid desaturase family protein
AT5G33370	-1.62393	1.86123e-06	8.56027e-06	142	162	134	59	40	41	146	47	CUS2__GDSL-like Lipase/Acylhydrolase superfamily protein
AT3G57157	-1.40526	1.85699e-06	8.5448e-06	116	119	142	42	46	51	126	46	sORF5__other RNA
AT4G11210	-1.44222	1.84286e-06	8.4878e-06	131	160	167	69	51	45	153	55	Disease resistance-responsive (dirigent-like protein) family protein
AT1G19340	-1.50255	1.83429e-06	8.45431e-06	195	164	170	66	51	67	176	61	Methyltransferase MT-A70 family protein
AT2G27385	-1.16671	1.82324e-06	8.41333e-06	6919	6862	6879	2549	2992	3503	6887	3015	Pollen Ole e 1 allergen and extensin family protein
AT1G14185	-2.12884	1.80268e-06	8.33226e-06	89	86	93	17	29	14	89	20	Glucose-methanol-choline (GMC) oxidoreductase family protein
AT5G15290	-3.92489	1.79007e-06	8.28382e-06	33	42	55	5	3	0	43	3	CASP5__Uncharacterised protein family (UPF0497)
AT5G36930	-1.16004	1.78957e-06	8.28346e-06	263	266	252	123	99	122	260	115	Disease resistance protein (TIR-NBS-LRR class) family
AT5G57780	-1.49642	1.78008e-06	8.2473e-06	155	163	180	52	75	46	166	58	P1R1
AT4G27520	-1.3377	1.77425e-06	8.22816e-06	4961	4841	5703	1852	2541	1634	5168	2009	AtENODL2_ENODL2__early nodulin-like protein 2
AT1G15125	-3.01823	1.75703e-06	8.15998e-06	1267	1631	2205	150	230	229	1701	203	S-adenosyl-L-methionine-dependent methyltransferases superfamily protein
AT1G44608	-2.38943	1.75574e-06	8.15789e-06	63	112	100	24	16	11	92	17
AT1G29920	-1.58184	1.74529e-06	8.11514e-06	95278	90564	125108	30307	44745	26550	103650	33867	AB165_CAB2_LHCB1.1__chlorophyll A/B-binding protein 2
AT4G39950	-2.30275	1.74343e-06	8.10838e-06	2116	1905	2228	373	546	328	2083	416	CYP79B2__cytochrome P450, family 79, subfamily B, polypeptide 2
AT4G37530	-1.53898	1.73492e-06	8.0746e-06	282	381	478	138	151	93	380	127	Peroxidase superfamily protein
AT1G22250	-1.47061	1.71928e-06	8.01904e-06	195	198	219	67	57	92	204	72
AT5G38990	-1.31173	1.71298e-06	7.99734e-06	595	643	674	211	325	220	637	252	Malectin/receptor-like protein kinase family protein
AT5G10280	-1.19785	1.70869e-06	7.98495e-06	227	293	281	135	94	113	267	114	ATMYB64_ATMYB92_MYB92__myb domain protein 92
AT4G39675	-2.44835	1.70455e-06	7.96751e-06	93	150	146	13	23	33	130	23
AT1G52245	-1.78241	1.69677e-06	7.93876e-06	98	144	140	29	34	45	127	36
AT1G73300	-3.36215	1.66961e-06	7.8286e-06	35	43	52	1	7	4	43	4	scpl2__serine carboxypeptidase-like 2
AT5G44572	-1.44483	1.65541e-06	7.77701e-06	167	164	195	69	48	72	175	63
AT2G18690	-1.74394	1.6433e-06	7.7294e-06	67	80	83	24	21	22	77	22
AT1G66190	-1.29148	1.63685e-06	7.7065e-06	135	146	180	68	63	53	154	61
AT1G49490	-1.28149	1.63279e-06	7.68928e-06	124	137	162	58	60	52	141	57	LRX9__Leucine-rich repeat (LRR) family protein
AT4G21445	-1.04425	1.63205e-06	7.68763e-06	482	570	550	208	275	278	534	254	CRR9
AT4G00380	-1.0732	1.62584e-06	7.66393e-06	250	264	262	114	115	133	259	121	FDM2_IDP2_INDL2__XH/XS domain-containing protein
AT5G44574	-3.32449	1.62178e-06	7.65035e-06	38	43	56	5	1	7	46	4
AT1G70985	-1.71023	1.60298e-06	7.58184e-06	79	87	88	28	26	22	85	25	hydroxyproline-rich glycoprotein family protein
AT4G34138	-1.34092	1.59572e-06	7.55486e-06	3557	4803	5212	1458	2092	1668	4524	1739	UGT73B1__UDP-glucosyl transferase 73B1
AT5G47740	-2.3193	1.57712e-06	7.47408e-06	95	98	136	30	11	23	110	21	Adenine nucleotide alpha hydrolases-like superfamily protein
AT4G01670	-1.39355	1.57579e-06	7.46958e-06	143	223	236	78	79	66	201	74
AT3G10450	-1.06329	1.56442e-06	7.42652e-06	228	244	269	112	106	129	247	116	SCPL7__serine carboxypeptidase-like 7
AT1G60270	-1.40254	1.55454e-06	7.39007e-06	177	173	174	77	54	64	175	65	BGLU6__beta glucosidase 6
AT1G42550	-1.02424	1.54287e-06	7.3475e-06	1732	2079	2394	852	1179	945	2068	992	PMI1__plastid movement impaired1
AT5G62470	-1.34218	1.51995e-06	7.27209e-06	136	141	164	50	59	61	147	57	ATMYB96_MYB96_MYBCOV1__myb domain protein 96
AT2G04100	-1.1134	1.51526e-06	7.25323e-06	208	252	274	130	107	95	245	111	MATE efflux family protein
AT1G58360	-1.07156	1.50759e-06	7.21827e-06	460	464	504	188	271	208	476	222	AAP1_AtAAP1_NAT2__amino acid permease 1
AT1G08940	-1.23562	1.50043e-06	7.19283e-06	220	216	332	101	104	112	256	106	Phosphoglycerate mutase family protein
AT5G54980	-1.37304	1.4947e-06	7.17241e-06	242	303	249	81	109	111	265	100	CASPL2D1__Uncharacterised protein family (UPF0497)
AT2G14660	-1.06611	1.47285e-06	7.08328e-06	190	223	224	96	101	101	212	99
AT3G59400	-1.51217	1.46723e-06	7.06672e-06	1746	1917	2082	647	827	504	1915	659	GUN4__enzyme binding;tetrapyrrole binding
AT1G72450	-1.03436	1.46665e-06	7.06569e-06	453	498	506	225	200	272	486	232	JAZ6_TIFY11B__jasmonate-zim-domain protein 6
AT1G49960	-2.07771	1.46476e-06	7.06006e-06	116	157	159	39	43	18	144	33	Xanthine/uracil permease family protein
AT2G18328	-1.09245	1.45472e-06	7.01596e-06	348	365	494	216	155	181	402	184	ATRL4_RL4__RAD-like 4
AT3G04530	-2.31765	1.43746e-06	6.94567e-06	49	70	55	12	13	9	58	11	ATPPCK2_PEPCK2_PPCK2__phosphoenolpyruvate carboxylase kinase 2
AT4G10120	-1.43141	1.43031e-06	6.91626e-06	1799	2210	2446	750	971	620	2152	780	ATSPS4F_SPS4F__Sucrose-phosphate synthase family protein
AT1G76405	-1.27851	1.4301e-06	6.91626e-06	445	508	596	165	205	252	516	207
AT5G22390	-1.48801	1.42677e-06	6.90425e-06	142	186	190	53	54	73	173	60	Protein of unknown function (DUF3049)
AT4G36500	-1.05699	1.4256e-06	6.90029e-06	584	755	784	288	321	386	708	332
AT5G58660	-1.70671	1.4193e-06	6.87835e-06	93	91	117	28	36	26	100	30	2-oxoglutarate (2OG) and Fe(II)-dependent oxygenase superfamily protein
AT2G04090	-2.38125	1.41622e-06	6.86684e-06	40	60	56	12	9	8	52	10	MATE efflux family protein
AT5G20740	-1.33984	1.41602e-06	6.86684e-06	186	218	274	77	108	76	226	87	Plant invertase/pectin methylesterase inhibitor superfamily protein
AT4G06536	-2.49319	1.40288e-06	6.81743e-06	56	48	58	13	9	6	54	9	SPla/RYanodine receptor (SPRY) domain-containing protein
AT5G07390	-1.60798	1.39468e-06	6.78679e-06	88	95	114	29	34	32	99	32	ATRBOHA_RBOHA__respiratory burst oxidase homolog A
AT4G08870	-1.44904	1.39431e-06	6.78679e-06	590	609	693	260	264	157	631	227	ARGAH2__Arginase/deacetylase superfamily protein
AT4G37560	-1.16565	1.39409e-06	6.78679e-06	205	219	226	83	99	102	217	95	Acetamidase/Formamidase family protein
AT3G45430	-1.35152	1.36866e-06	6.68951e-06	174	205	215	73	94	61	198	76	LecRK-I.5__Concanavalin A-like lectin protein kinase family protein
AT1G75880	-1.65388	1.35456e-06	6.63892e-06	141	126	158	40	37	55	142	44	SGNH hydrolase-type esterase superfamily protein
AT3G13404	-1.94291	1.35115e-06	6.62552e-06	93	72	90	20	24	21	85	22
AT1G67470	-1.4574	1.30008e-06	6.39764e-06	106	118	130	45	38	43	118	42	Protein kinase superfamily protein
AT5G65870	-2.01099	1.26738e-06	6.25569e-06	84	113	87	19	26	24	95	23	ATPSK5_PSK5_PSK5__phytosulfokine 5 precursor
AT1G30650	-1.18908	1.2553e-06	6.20392e-06	242	330	405	136	130	150	326	139	AR411_ATWRKY14_WRKY14__WRKY DNA-binding protein 14
AT1G49470	-1.01875	1.25461e-06	6.2021e-06	203	223	262	111	117	104	229	111	Family of unknown function (DUF716)
AT3G59310	-1.1468	1.24512e-06	6.16611e-06	330	355	356	139	189	134	347	154	Eukaryotic protein of unknown function (DUF914)
AT5G04720	-1.04715	1.23311e-06	6.11443e-06	576	678	914	349	384	288	723	340	ADR1-L2_PHX21__ADR1-like 2
AT4G23060	-1.13496	1.22465e-06	6.07865e-06	218	232	267	121	112	87	239	107	IQD22__IQ-domain 22
AT1G64380	-2.39058	1.22011e-06	6.06075e-06	72	70	113	11	22	14	85	16	Integrase-type DNA-binding superfamily protein
AT5G01075	-1.34515	1.19085e-06	5.92751e-06	191	177	179	77	64	71	182	71	TWS1__Glycosyl hydrolase family 35 protein
AT5G67260	-1.0855	1.179e-06	5.88202e-06	1337	1311	1264	604	536	676	1304	605	CYCD3;2__CYCLIN D3;2
AT3G44310	-1.02173	1.17513e-06	5.86721e-06	11625	12140	13002	6186	6866	4774	12256	5942	ATNIT1_NIT1_NITI__nitrilase 1
AT5G38550	-1.75952	1.16954e-06	5.84232e-06	82	113	129	36	27	30	108	31	Mannose-binding lectin superfamily protein
AT1G53885	-2.02774	1.16249e-06	5.81306e-06	104	92	86	20	22	26	94	23	Protein of unknown function (DUF581)
AT1G53903	-2.02774	1.16249e-06	5.81306e-06	104	92	86	20	22	26	94	23	Protein of unknown function (DUF581)
AT5G47610	-1.97839	1.15713e-06	5.79221e-06	118	136	149	32	47	21	134	33	RING/U-box superfamily protein
AT1G78930	-1.5993	1.15305e-06	5.77473e-06	185	143	161	53	49	57	163	53	Mitochondrial transcription termination factor family protein
AT1G18570	-1.71514	1.11061e-06	5.58084e-06	172	228	263	51	59	86	221	65	AtMYB51_BW51A_BW51B_HIG1_MYB51__myb domain protein 51
AT2G44370	-2.07927	1.10503e-06	5.55566e-06	119	222	226	36	54	40	189	43	Cysteine/Histidine-rich C1 domain family protein
AT5G26010	-1.21087	1.1026e-06	5.54918e-06	397	531	559	168	229	229	496	209	Protein phosphatase 2C family protein
AT4G01630	-2.37943	1.09394e-06	5.50987e-06	245	421	506	85	76	57	391	73	ATEXP17_ATEXPA17_ATHEXP ALPHA 1.13_EXP17_EXPA17__expansin A17
AT5G65640	-1.02047	1.07518e-06	5.41992e-06	337	355	348	182	149	173	347	168	bHLH093_NFL__beta HLH protein 93
AT3G55500	-1.14714	1.07085e-06	5.40331e-06	409	317	442	183	181	154	389	173	ATEXP16_ATEXPA16_ATHEXP ALPHA 1.7_EXP16_EXPA16__expansin A16
AT5G42650	-1.42373	1.06589e-06	5.38846e-06	3307	3320	3376	1272	1466	943	3334	1227	AOS_CYP74A_DDE2__allene oxide synthase
AT2G22890	-1.45785	1.04893e-06	5.31891e-06	140	170	198	51	60	69	169	60	Kua-ubiquitin conjugating enzyme hybrid localisation domain
AT4G15440	-2.19254	1.04116e-06	5.28911e-06	80	65	94	21	18	12	80	17	CYP74B2_HPL1__hydroperoxide lyase 1
AT1G27360	-1.07872	1.03746e-06	5.27552e-06	248	271	275	116	140	113	265	123	SPL11__squamosa promoter-like 11
AT1G13510	-2.17604	1.01631e-06	5.1883e-06	108	103	112	17	34	19	108	23	Protein of unknown function (DUF1262)
AT4G21340	-4.10804	9.98999e-07	5.10989e-06	32	55	61	1	6	1	49	3	B70__basic helix-loop-helix (bHLH) DNA-binding superfamily protein
AT4G15680	-1.51392	9.97452e-07	5.10434e-06	166	220	217	66	56	84	201	69	GRXS4__Thioredoxin superfamily protein
AT2G04790	-1.2512	9.85479e-07	5.05635e-06	273	260	276	94	130	110	270	111
AT3G44550	-1.32599	9.849e-07	5.05471e-06	218	260	255	100	114	73	244	96	FAR5__fatty acid reductase 5
AT4G24050	-1.4703	9.76546e-07	5.018e-06	220	218	281	79	68	106	240	84	NAD(P)-binding Rossmann-fold superfamily protein
AT3G21870	-2.42205	9.75324e-07	5.01481e-06	86	107	128	10	25	23	107	19	CYCP2;1__cyclin p2;1
AT2G27660	-1.76348	9.65423e-07	4.97046e-06	302	486	532	132	147	99	440	126	Cysteine/Histidine-rich C1 domain family protein
AT1G26250	-3.59083	9.57667e-07	4.93575e-06	708	1131	1377	72	109	77	1072	86	EXT18__Proline-rich extensin-like family protein
AT5G40780	-1.02408	9.42078e-07	4.87086e-06	413	361	495	225	187	199	423	204	LHT1__lysine histidine transporter 1
AT4G30420	-3.20728	9.38154e-07	4.85315e-06	48	83	71	4	5	12	67	7	UMAMIT34__nodulin MtN21 /EamA-like transporter family protein
AT1G52270	-1.68899	9.27756e-07	4.81085e-06	169	192	186	40	58	68	182	55
AT3G21460	-2.45633	9.21297e-07	4.785e-06	51	69	79	10	9	16	66	12	Glutaredoxin family protein
AT3G09020	-2.56778	9.16461e-07	4.76242e-06	114	120	124	11	32	16	119	20	alpha 1,4-glycosyltransferase family protein
AT2G23910	-1.90013	9.14448e-07	4.7545e-06	332	478	468	132	77	125	426	111	NAD(P)-binding Rossmann-fold superfamily protein
AT1G66840	-1.22415	9.02353e-07	4.70039e-06	315	349	328	114	158	145	331	139	PMI2_WEB2__Plant protein of unknown function (DUF827)
AT4G37540	-1.03597	8.94426e-07	4.66283e-06	1099	1198	1443	551	531	696	1247	593	LBD39__LOB domain-containing protein 39
AT5G62360	-1.40606	8.75636e-07	4.57835e-06	2932	3057	2855	1001	1339	954	2948	1098	Plant invertase/pectin methylesterase inhibitor superfamily protein
AT1G65080	-1.34631	8.72203e-07	4.56543e-06	143	167	198	65	73	57	169	65	Membrane insertion protein, OxaA/YidC with tetratricopeptide repeat domain
AT3G42800	-1.63181	8.46929e-07	4.4654e-06	129	133	143	35	52	41	135	43
AT1G07150	-1.40509	8.46635e-07	4.4654e-06	137	132	176	55	53	56	148	55	MAPKKK13__mitogen-activated protein kinase kinase kinase 13
AT1G09240	-1.58061	8.38251e-07	4.42803e-06	102	122	128	43	34	38	117	38	ATNAS3_NAS3__nicotianamine synthase 3
AT3G06145	-1.35135	8.33913e-07	4.40846e-06	153	170	211	60	75	69	178	68
AT2G30840	-1.65001	8.29532e-07	4.38911e-06	148	192	175	69	50	42	172	54	2-oxoglutarate (2OG) and Fe(II)-dependent oxygenase superfamily protein
AT2G48020	-1.09125	8.19589e-07	4.3424e-06	630	829	933	345	434	316	797	365	ZIF2__Major facilitator superfamily protein
AT2G45960	-1.57913	8.18359e-07	4.33706e-06	12456	15469	17308	4261	6380	4144	15078	4928	ATHH2_PIP1;2_PIP1B_TMP-A__plasma membrane intrinsic protein 1B
AT3G10870	-1.1337	8.12659e-07	4.31154e-06	184	202	231	97	86	92	206	92	ATMES17_MES17__methyl esterase 17
AT3G18090	-1.0101	8.05616e-07	4.28e-06	361	316	396	188	169	166	358	174	NRPD2B__nuclear RNA polymerase D2B
AT5G59130	-1.54416	8.00225e-07	4.256e-06	628	643	669	219	276	160	647	218	Subtilase family protein
AT3G46880	-3.04264	7.9929e-07	4.25398e-06	41	41	38	3	5	6	40	5
AT1G67810	-1.65311	7.94182e-07	4.23195e-06	121	191	189	46	58	51	167	52	SUFE2__sulfur E2
AT3G62930	-1.64746	7.90387e-07	4.21403e-06	235	253	320	59	89	103	269	84	GRXS6__Thioredoxin superfamily protein
AT3G53170	-1.37776	7.90151e-07	4.21392e-06	209	184	190	74	72	75	194	74	Tetratricopeptide repeat (TPR)-like superfamily protein
AT1G77210	-1.08352	7.84622e-07	4.19132e-06	965	972	1136	392	558	470	1024	473	AtSTP14_STP14__sugar transporter 14
AT5G58860	-1.68614	7.79873e-07	4.16709e-06	734	899	998	270	335	195	877	267	CYP86_CYP86A1_HORST__cytochrome P450, family 86, subfamily A, polypeptide 1
AT4G21200	-2.20518	7.78986e-07	4.16349e-06	74	87	75	13	17	20	79	17	ATGA2OX8_GA2OX8__gibberellin 2-oxidase 8
AT1G29720	-1.74936	7.65379e-07	4.09976e-06	137	124	121	42	39	31	127	37	Leucine-rich repeat transmembrane protein kinase
AT3G12500	-1.90323	7.64156e-07	4.09532e-06	144	131	219	33	45	50	165	43	ATHCHIB_B-CHI_CHI-B_HCHIB_PR-3_PR3__basic chitinase
AT3G01290	-1.49071	7.51198e-07	4.03489e-06	2130	2461	3310	760	1051	918	2634	910	AtHIR2_HIR2__SPFH/Band 7/PHB domain-containing membrane-associated protein family
AT5G65690	-3.10438	7.46885e-07	4.01948e-06	353	594	725	74	68	46	557	63	PCK2_PEPCK__phosphoenolpyruvate carboxykinase 2
AT3G27690	-1.62199	7.39777e-07	3.98978e-06	11508	11468	13020	3460	4981	3058	11999	3833	LHCB2_LHCB2.3_LHCB2.4__photosystem II light harvesting complex gene 2.3
AT5G39610	-2.34672	7.35481e-07	3.97017e-06	97	91	142	21	29	13	110	21	ANAC092_ATNAC2_ATNAC6_NAC2_NAC6_ORE1__NAC domain containing protein 6
AT5G49215	-1.23143	7.32046e-07	3.95382e-06	262	304	267	109	133	107	278	116	Pectin lyase-like superfamily protein
AT4G00910	-1.49299	7.32038e-07	3.95382e-06	272	326	273	129	94	82	290	102	Aluminium activated malate transporter family protein
AT1G43020	-2.22408	7.31102e-07	3.95091e-06	54	75	68	12	15	14	66	14	Protein of unknown function, DUF547
AT5G44490	-1.57575	7.30233e-07	3.94731e-06	133	139	141	54	39	43	138	45	FBD, F-box, Skp2-like and Leucine Rich Repeat domains containing protein
AT2G47750	-1.4704	7.27358e-07	3.93395e-06	129	137	171	52	58	44	146	51	GH3.9__putative indole-3-acetic acid-amido synthetase GH3.9
AT2G22920	-1.74342	7.26027e-07	3.93098e-06	166	208	163	66	50	42	179	53	FPT1_SCPL12__serine carboxypeptidase-like 12
AT2G38210	-1.63655	7.15845e-07	3.88246e-06	165	162	188	56	41	65	172	54	PDX1L4__putative PDX1-like protein 4
AT4G15550	-1.01019	7.12235e-07	3.86718e-06	655	796	880	420	415	298	777	378	IAGLU__indole-3-acetate beta-D-glucosyltransferase
AT2G14510	-5.12267	7.10481e-07	3.85981e-06	39	42	38	0	3	0	40	1	Leucine-rich repeat protein kinase family protein
AT3G17860	-1.19246	7.05875e-07	3.84014e-06	213	246	287	105	123	91	249	106	JAI3_JAZ3_TIFY6B__jasmonate-zim-domain protein 3
AT2G44740	-1.4115	7.01778e-07	3.81999e-06	184	177	177	62	74	63	179	66	CYCP4;1__cyclin p4;1
AT5G63600	-1.88456	6.99287e-07	3.80856e-06	3774	4188	5145	872	1289	1293	4369	1151	ATFLS5_FLS5__flavonol synthase 5
AT2G21020	-1.32811	6.96767e-07	3.79695e-06	171	188	203	63	80	76	187	73
AT1G18590	-1.32552	6.87168e-07	3.75426e-06	662	716	657	319	215	266	678	267	ATSOT17_ATST5C_SOT17__sulfotransferase 17
AT3G54950	-1.36621	6.83835e-07	3.74533e-06	351	363	413	163	105	160	376	143	PLA IIIA_PLP7_pPLAIIIbeta__patatin-like protein 6
AT4G20780	-1.27904	6.73753e-07	3.7026e-06	322	424	422	125	177	168	389	157	CML42__calmodulin like 42
AT4G14440	-1.07465	6.70709e-07	3.69004e-06	855	687	1015	392	428	369	852	396	ATECI3_ECI3_HCD1__3-hydroxyacyl-CoA dehydratase 1
AT4G33467	-2.45444	6.69381e-07	3.68377e-06	95	103	136	18	12	29	111	20
AT1G61890	-1.07527	6.69222e-07	3.68377e-06	441	610	687	305	264	235	579	268	MATE efflux family protein
AT1G30730	-1.85902	6.60593e-07	3.64261e-06	94	145	169	34	41	34	136	36	AtBBE11__FAD-binding Berberine family protein
AT5G22300	-1.8837	6.5677e-07	3.62563e-06	144	250	249	47	56	66	214	56	AtNIT4_NIT4__nitrilase 4
AT1G60140	-1.00115	6.53315e-07	3.61167e-06	1642	1929	2142	777	1005	1003	1904	928	ATTPS10_TPS10_TPS10__trehalose phosphate synthase
AT1G60590	-1.65857	6.51691e-07	3.60474e-06	99	116	114	33	37	32	110	34	Pectin lyase-like superfamily protein
AT3G61430	-2.83699	6.49212e-07	3.59205e-06	4508	6765	7179	688	1066	757	6151	837	ATPIP1_PIP1_PIP1;1_PIP1A__plasma membrane intrinsic protein 1A
AT2G36430	-1.18173	6.32553e-07	3.51184e-06	458	373	543	185	223	185	458	198	Plant protein of unknown function (DUF247)
AT4G04750	-1.69496	6.30918e-07	3.50476e-06	182	179	192	66	64	38	184	56	Major facilitator superfamily protein
AT3G18850	-1.09631	6.27294e-07	3.4896e-06	271	281	289	121	127	138	280	129	LPAT5__lysophosphatidyl acyltransferase 5
AT2G32010	-1.29702	6.24857e-07	3.47854e-06	475	481	533	155	240	199	496	198	CVL1__CVP2 like 1
AT4G38840	-1.06937	6.1898e-07	3.45519e-06	453	469	432	203	235	198	451	212	SAUR14__SAUR-like auxin-responsive protein family
AT1G16370	-2.90692	6.13549e-07	3.4336e-06	94	90	101	6	21	10	95	12	ATOCT6_OCT6__organic cation/carnitine transporter 6
AT3G13810	-1.00343	6.13412e-07	3.4336e-06	388	348	398	184	186	186	378	185	AtIDD11_IDD11__indeterminate(ID)-domain 11
AT3G46270	-3.39131	6.08749e-07	3.41078e-06	68	79	81	14	3	4	76	7	receptor protein kinase-related
AT3G63440	-1.31994	6.07985e-07	3.40944e-06	272	222	256	107	98	91	250	99	ATCKX6_ATCKX7_CKX6__cytokinin oxidase/dehydrogenase 6
AT4G18197	-1.31027	6.04834e-07	3.3947e-06	231	260	306	92	129	93	266	105	ATPUP7_PEX17_PUP7__purine permease 7
AT5G52020	-2.08191	6.01404e-07	3.38032e-06	74	103	101	24	24	16	93	21	Integrase-type DNA-binding superfamily protein
AT5G66490	-1.04217	5.87231e-07	3.30924e-06	243	289	313	129	132	140	282	134
AT5G52190	-1.17766	5.86784e-07	3.30768e-06	328	401	433	144	201	157	387	167	Sugar isomerase (SIS) family protein
AT1G61795	-1.41428	5.84472e-07	3.29561e-06	141	168	200	57	63	66	170	62	PAK-box/P21-Rho-binding family protein
AT4G32950	-1.55477	5.8112e-07	3.28145e-06	147	146	176	54	43	59	156	52	Protein phosphatase 2C family protein
AT3G02850	-1.43835	5.77556e-07	3.26322e-06	172	173	216	60	64	78	187	67	SKOR__STELAR K+ outward rectifier
AT2G01755	-1.00762	5.75486e-07	3.25341e-06	411	452	477	190	242	221	447	218
AT5G38540	-4.18118	5.73593e-07	3.24365e-06	25	43	31	2	1	2	33	2	Mannose-binding lectin superfamily protein
AT1G07720	-1.77013	5.7242e-07	3.23795e-06	608	598	641	136	231	165	616	177	KCS3__3-ketoacyl-CoA synthase 3
AT3G03855	-1.11584	5.71371e-07	3.23363e-06	223	262	296	125	106	121	260	117
AT3G55740	-1.01599	5.66535e-07	3.21493e-06	332	310	354	174	160	150	332	161	ATPROT2_PROT2__proline transporter 2
AT5G57180	-1.03071	5.63833e-07	3.20239e-06	1220	1227	1124	622	607	499	1190	576	CIA2__chloroplast import apparatus 2
AT2G45360	-3.2767	5.58201e-07	3.17596e-06	45	32	55	5	5	3	44	4	Protein of unknown function (DUF1442)
AT1G66180	-1.25014	5.46986e-07	3.12035e-06	1031	1238	1319	407	495	570	1196	491	Eukaryotic aspartyl protease family protein
AT3G61390	-2.55589	5.40926e-07	3.0903e-06	73	111	133	11	23	18	106	17	RING/U-box superfamily protein
AT5G48010	-3.28719	5.38621e-07	3.07803e-06	1004	949	879	99	126	62	944	96	AtTHAS1_THAS_THAS1__thalianol synthase 1
AT1G67940	-1.01567	5.3816e-07	3.07721e-06	239	269	291	135	127	125	266	129	ABCI17_ATNAP3_AtSTAR1_NAP3_NAP3__non-intrinsic ABC protein 3
AT4G31140	-1.02719	5.34644e-07	3.0652e-06	311	350	359	159	184	148	340	164	O-Glycosyl hydrolases family 17 protein
AT3G46370	-1.68134	5.2993e-07	3.04355e-06	126	149	151	39	54	37	142	43	Leucine-rich repeat protein kinase family protein
AT2G42870	-1.59058	5.24022e-07	3.01494e-06	177	171	223	48	71	66	190	62	HLH1_PAR1__phy rapidly regulated 1
AT1G33560	-1.03353	5.22662e-07	3.00801e-06	282	294	324	154	131	146	300	144	ADR1__Disease resistance protein (CC-NBS-LRR class) family
AT5G38020	-1.88213	5.22472e-07	3.0078e-06	443	458	428	148	128	80	443	119	S-adenosyl-L-methionine-dependent methyltransferases superfamily protein
AT1G72900	-1.4278	5.19505e-07	2.99338e-06	178	179	268	75	81	70	208	75	Toll-Interleukin-Resistance (TIR) domain-containing protein
AT1G70700	-1.90005	5.16855e-07	2.98252e-06	407	497	598	101	175	116	501	131	JAZ9_TIFY7__TIFY domain/Divergent CCT motif family protein
AT2G36090	-2.30642	5.16455e-07	2.98109e-06	119	170	189	47	23	24	159	31	F-box family protein
AT5G26310	-2.15087	5.13218e-07	2.96416e-06	57	74	89	17	16	15	73	16	UGT72E3__UDP-Glycosyltransferase superfamily protein
AT1G77690	-1.06557	5.12676e-07	2.96191e-06	578	804	804	396	309	316	729	340	LAX3__like AUX1 3
AT3G23710	-1.02213	5.07369e-07	2.9356e-06	343	389	359	175	176	177	364	176	AtTic22-III_Tic22-III__Tic22-like family protein
AT1G76790	-1.38992	5.06405e-07	2.93089e-06	2136	2082	1848	840	797	657	2022	765	IGMT5__O-methyltransferase family protein
AT5G38030	-1.9662	4.99531e-07	2.89541e-06	212	174	172	38	60	43	186	47	MATE efflux family protein
AT1G66130	-1.35458	4.97162e-07	2.88597e-06	531	643	724	208	306	211	633	242	NAD(P)-binding Rossmann-fold superfamily protein
AT5G46240	-1.26518	4.91271e-07	2.85688e-06	533	487	467	226	178	207	496	204	AtKAT1_KAT1__potassium channel in Arabidopsis thaliana 1
AT5G19970	-1.94901	4.9047e-07	2.85307e-06	151	143	177	28	40	51	157	40
AT4G30190	-1.08811	4.89835e-07	2.85108e-06	13972	17772	19372	7971	8895	6636	17039	7834	AHA2_AtHA2_HA2_PMA2__H(+)-ATPase 2
AT4G02380	-2.28675	4.87782e-07	2.84083e-06	1817	2515	2978	414	463	574	2437	484	AtLEA5_SAG21__senescence-associated gene 21
AT5G05400	-1.54204	4.82843e-07	2.81739e-06	156	195	196	70	67	47	182	61	LRR and NB-ARC domains-containing disease resistance protein
AT5G11610	-1.44347	4.80533e-07	2.80639e-06	234	246	218	82	98	73	233	84	Exostosin family protein
AT3G61820	-1.00577	4.7805e-07	2.79585e-06	1407	1340	1505	793	730	563	1417	695	Eukaryotic aspartyl protease family protein
AT1G17147	-1.85832	4.75459e-07	2.78487e-06	197	259	350	57	70	88	269	72	VQ motif-containing protein
AT4G14890	-1.02259	4.74825e-07	2.78199e-06	2783	2858	2885	1193	1580	1355	2842	1376	FdC1__2Fe-2S ferredoxin-like superfamily protein
AT4G25070	-1.45727	4.71037e-07	2.76146e-06	204	300	346	117	92	92	283	100
AT1G68940	-3.08601	4.67852e-07	2.74775e-06	67	52	56	7	4	9	58	7	Armadillo/beta-catenin-like repeat family protein
AT4G12030	-1.07718	4.64898e-07	2.73287e-06	642	751	616	336	299	304	670	313	BASS5_BAT5__bile acid transporter 5
AT1G44160	-2.42021	4.6443e-07	2.73177e-06	74	85	83	11	13	20	81	15	HSP40/DnaJ peptide-binding protein
AT4G30470	-1.31059	4.61227e-07	2.71703e-06	292	405	436	168	161	117	378	149	NAD(P)-binding Rossmann-fold superfamily protein
AT5G24140	-2.48936	4.54668e-07	2.68488e-06	72	81	77	15	17	8	77	13	SQP2__squalene monooxygenase 2
AT1G14780	-2.65292	4.50116e-07	2.66204e-06	84	80	87	19	13	7	84	13	MAC/Perforin domain-containing protein
AT3G07350	-2.52043	4.4969e-07	2.66189e-06	295	301	445	36	73	67	347	59	Protein of unknown function (DUF506)
AT5G45380	-1.386	4.46741e-07	2.6477e-06	436	448	555	142	224	172	480	179	ATDUR3_DUR3__solute:sodium symporters;urea transmembrane transporters
AT3G50950	-1.02174	4.44234e-07	2.63605e-06	1148	1222	1434	509	692	630	1268	610	ZAR1__HOPZ-ACTIVATED RESISTANCE 1
AT2G47220	-1.12273	4.40919e-07	2.61957e-06	348	397	482	162	182	205	409	183	ATDUF5_DUF5__DOMAIN OF UNKNOWN FUNCTION 724 5
AT5G58320	-1.13321	4.40087e-07	2.61622e-06	313	425	445	197	178	152	394	176	NET4A__Kinase interacting (KIP1-like) family protein
AT5G15240	-1.97249	4.31809e-07	2.57644e-06	167	156	155	40	52	28	159	40	Transmembrane amino acid transporter family protein
AT1G28660	-1.53596	4.29225e-07	2.5681e-06	1672	1620	1653	454	609	614	1648	559	GDSL-like Lipase/Acylhydrolase superfamily protein
AT1G13100	-1.28469	4.25077e-07	2.54955e-06	371	386	455	139	204	144	404	162	CYP71B29__cytochrome P450, family 71, subfamily B, polypeptide 29
AT5G19850	-1.06379	4.2292e-07	2.54052e-06	277	322	311	138	144	145	303	142	alpha/beta-Hydrolases superfamily protein
AT3G17640	-1.07369	4.2173e-07	2.53493e-06	305	284	338	138	153	141	309	144	Leucine-rich repeat (LRR) family protein
AT4G37700	-5.41485	4.16025e-07	2.5076e-06	30	35	38	0	0	2	34	1
AT1G53200	-1.12099	4.15412e-07	2.50546e-06	270	291	290	125	123	136	284	128
AT2G41990	-1.57583	4.13332e-07	2.49755e-06	417	455	524	120	200	138	465	153	CC3
AT1G01390	-1.4638	4.07064e-07	2.46809e-06	254	249	286	72	104	104	263	93	UDP-Glycosyltransferase superfamily protein
AT1G29460	-2.77317	4.06451e-07	2.46515e-06	65	99	97	12	18	7	87	12	SAUR65__SAUR-like auxin-responsive protein family
AT5G48430	-1.7526	4.04849e-07	2.45926e-06	792	1132	1259	270	371	278	1061	306	Eukaryotic aspartyl protease family protein
AT5G54300	-1.95777	3.97187e-07	2.41875e-06	191	175	193	32	51	58	186	47	Protein of unknown function (DUF761)
AT1G13740	-1.12807	3.89097e-07	2.38214e-06	425	382	406	201	173	173	404	182	AFP2__ABI five binding protein 2
AT1G59700	-1.28198	3.82845e-07	2.35289e-06	204	206	243	84	100	79	218	88	ATGSTU16_GSTU16__glutathione S-transferase TAU 16
AT1G58190	-1.42472	3.82558e-07	2.35245e-06	169	175	205	59	76	65	183	67	AtRLP9_RLP9__receptor like protein 9
AT4G01390	-1.19414	3.77979e-07	2.33239e-06	399	351	424	190	145	169	391	168	TRAF-like family protein
AT5G46900	-1.40815	3.7582e-07	2.32495e-06	360	572	538	163	199	178	490	180	Bifunctional inhibitor/lipid-transfer protein/seed storage 2S albumin superfamily protein
AT1G65860	-1.29033	3.75273e-07	2.32231e-06	190	203	235	86	75	90	209	84	FMO GS-OX1__flavin-monooxygenase glucosinolate S-oxygenase 1
AT1G66800	-2.88025	3.71249e-07	2.30106e-06	99	118	99	13	22	7	105	14	NAD(P)-binding Rossmann-fold superfamily protein
AT1G03870	-1.04577	3.70095e-07	2.29537e-06	2636	3411	3847	1544	1797	1335	3298	1559	FLA9__FASCICLIN-like arabinoogalactan 9
AT1G13420	-1.99972	3.69693e-07	2.29433e-06	161	218	157	49	50	33	179	44	ATST4B_ST4B__sulfotransferase 4B
AT1G65900	-1.2561	3.65501e-07	2.27193e-06	293	306	278	129	126	107	292	121
AT1G54050	-1.4987	3.58183e-07	2.235e-06	150	147	180	50	58	57	159	55	HSP20-like chaperones superfamily protein
AT1G13250	-1.88102	3.56764e-07	2.22686e-06	555	595	690	183	199	108	613	163	GATL3__galacturonosyltransferase-like 3
AT1G15170	-1.03273	3.54959e-07	2.21701e-06	316	359	416	161	191	169	364	174	MATE efflux family protein
AT4G40010	-1.83719	3.534e-07	2.21011e-06	150	211	188	46	42	62	183	50	SNRK2-7_SNRK2.7_SRK2F__SNF1-related protein kinase 2.7
AT1G52000	-1.63809	3.52195e-07	2.20328e-06	142	130	143	46	46	39	138	44	Mannose-binding lectin superfamily protein
AT2G26975	-1.18529	3.51539e-07	2.19989e-06	581	517	604	207	274	254	567	245	COPT6__Ctr copper transporter family
AT3G25717	-1.50762	3.50471e-07	2.19531e-06	720	834	826	290	211	319	793	273	DVL6_RTFL16__ROTUNDIFOLIA like 16
AT1G71460	-1.24414	3.47452e-07	2.18068e-06	217	246	245	89	105	99	236	98	Pentatricopeptide repeat (PPR-like) superfamily protein
AT4G29340	-7.92993	3.46498e-07	2.17603e-06	27	32	33	0	0	0	31	0	AtPRF4_PRF4__profilin 4
AT3G44326	-2.97557	3.45151e-07	2.17036e-06	51	72	64	10	9	4	62	8	CFB__F-box family protein
AT5G40240	-1.03386	3.44734e-07	2.16844e-06	321	313	346	164	151	155	327	157	UMAMIT40__nodulin MtN21 /EamA-like transporter family protein
AT2G04080	-1.98695	3.412e-07	2.14899e-06	147	144	149	31	49	29	147	36	MATE efflux family protein
AT1G28570	-1.34203	3.39302e-07	2.14118e-06	305	259	277	106	114	107	280	109	SGNH hydrolase-type esterase superfamily protein
AT3G55880	-1.36252	3.36481e-07	2.12682e-06	205	229	248	93	98	69	227	87	SUE4__Alpha/beta hydrolase related protein
AT4G02630	-1.30142	3.34559e-07	2.11536e-06	210	195	233	93	84	77	213	85	Protein kinase superfamily protein
AT3G26450	-1.05042	3.33355e-07	2.10844e-06	1910	2096	2225	958	1177	820	2077	985	Polyketide cyclase/dehydrase and lipid transport superfamily protein
AT3G16460	-1.23348	3.32243e-07	2.10345e-06	23548	25130	28677	9862	13077	9311	25785	10750	JAL34__Mannose-binding lectin superfamily protein
AT4G19450	-1.10871	3.30942e-07	2.0959e-06	589	601	556	269	296	234	582	266	Major facilitator superfamily protein
AT1G26100	-1.27415	3.30694e-07	2.09501e-06	214	223	231	83	97	91	223	90	Cytochrome b561/ferric reductase transmembrane protein family
AT1G75960	-1.76616	3.29654e-07	2.0891e-06	613	718	885	159	254	221	739	211	AMP-dependent synthetase and ligase family protein
AT1G17420	-1.44313	3.27771e-07	2.07852e-06	222	243	276	95	105	67	247	89	ATLOX3_LOX3__lipoxygenase 3
AT1G61560	-2.47987	3.26887e-07	2.07371e-06	158	175	144	17	39	28	159	28	ATMLO6_MLO6__Seven transmembrane MLO family protein
AT2G40520	-1.72272	3.24928e-07	2.0654e-06	120	113	131	38	33	37	121	36	Nucleotidyltransferase family protein
AT1G08670	-3.68595	3.1993e-07	2.03875e-06	44	75	56	7	4	2	58	4	ENTH/VHS family protein
AT4G02280	-1.49424	3.18969e-07	2.03462e-06	195	255	290	77	104	75	247	85	ATSUS3_SUS3__sucrose synthase 3
AT2G41660	-1.31045	3.17537e-07	2.02729e-06	522	730	819	292	302	220	690	271	MIZ1__Protein of unknown function, DUF617
AT3G09260	-1.34589	3.16006e-07	2.01902e-06	104759	107432	108301	39146	48909	36223	106831	41426	BGLU23_LEB_PSR3.1_PYK10__Glycosyl hydrolase superfamily protein
AT5G10150	-1.47624	3.07926e-07	1.98103e-06	369	466	528	122	181	174	454	159	Domain of unknown function (DUF966)
AT5G56850	-1.0751	3.05931e-07	1.9708e-06	1357	1225	1290	623	542	646	1291	604
AT3G52070	-1.04394	2.96135e-07	1.91593e-06	341	427	463	181	210	192	410	194
AT2G28305	-1.13788	2.94671e-07	1.90957e-06	268	340	326	142	148	126	311	139	ATLOG1_LOG1__Putative lysine decarboxylase family protein
AT4G22690	-1.31212	2.93661e-07	1.90435e-06	3255	3694	4382	1324	1831	1303	3777	1486	CYP706A1__cytochrome P450, family 706, subfamily A, polypeptide 1
AT3G09162	-1.2573	2.93525e-07	1.9041e-06	274	258	308	133	114	98	280	115
AT1G22350	-1.53144	2.91159e-07	1.8919e-06	210	197	265	63	89	75	224	76
AT1G78230	-1.71477	2.90791e-07	1.89014e-06	163	193	205	44	70	53	187	56	Outer arm dynein light chain 1 protein
AT1G03457	-1.08331	2.87715e-07	1.87453e-06	407	400	470	178	196	216	426	197	AtBRN2_BRN2__RNA-binding (RRM/RBD/RNP motifs) family protein
AT2G25160	-2.29457	2.87545e-07	1.87453e-06	133	197	209	43	43	21	180	36	CYP82F1__cytochrome P450, family 82, subfamily F, polypeptide 1
AT5G19740	-1.10942	2.86762e-07	1.87082e-06	262	301	364	133	142	144	309	140	LAMP1__Peptidase M28 family protein
AT1G77380	-1.68426	2.86263e-07	1.86819e-06	161	153	146	50	47	44	153	47	AAP3_ATAAP3__amino acid permease 3
AT2G30140	-1.07358	2.84674e-07	1.86031e-06	340	427	440	177	209	175	402	187	UGT87A2__UDP-Glycosyltransferase superfamily protein
AT5G48070	-1.71608	2.82591e-07	1.85042e-06	242	233	196	77	66	59	224	67	ATXTH20_XTH20__xyloglucan endotransglucosylase/hydrolase 20
AT3G14310	-1.03024	2.8206e-07	1.84757e-06	6884	7376	9363	3622	4323	3349	7874	3765	ATPME3_OZS2_PME3__pectin methylesterase 3
AT2G44290	-1.81295	2.79416e-07	1.83449e-06	116	114	125	31	38	30	118	33	Bifunctional inhibitor/lipid-transfer protein/seed storage 2S albumin superfamily protein
AT5G01790	-1.83717	2.76664e-07	1.82202e-06	286	216	243	70	81	55	248	69
AT3G53250	-2.25183	2.75984e-07	1.81815e-06	192	202	146	30	45	37	180	37	SAUR57__SAUR-like auxin-responsive protein family
AT5G43540	-2.98347	2.74124e-07	1.80712e-06	41	39	52	5	5	6	44	5	C2H2 and C2HC zinc fingers superfamily protein
AT1G08930	-1.42048	2.69302e-07	1.78136e-06	2222	2645	3026	774	1101	999	2631	958	ERD6__Major facilitator superfamily protein
AT1G58290	-1.01736	2.68583e-07	1.77781e-06	4339	4764	5184	2097	2730	2093	4762	2307	AtHEMA1_GluTR_HEMA1__Glutamyl-tRNA reductase family protein
AT5G16030	-1.61633	2.66365e-07	1.76553e-06	2279	2388	2468	612	913	760	2378	762
AT2G33590	-1.01074	2.62453e-07	1.74137e-06	442	582	638	293	260	252	554	268	AtCRL1_CRL1__NAD(P)-binding Rossmann-fold superfamily protein
AT4G29020	-1.23291	2.62224e-07	1.74045e-06	1127	959	1288	544	472	394	1125	470	glycine-rich protein
AT5G51540	-1.0178	2.60563e-07	1.73178e-06	311	332	389	176	173	150	344	166	AtOCT1__Zincin-like metalloproteases family protein
AT1G12020	-1.01378	2.59518e-07	1.7266e-06	331	383	418	193	194	162	377	183
AT2G03530	-1.18125	2.59427e-07	1.7266e-06	393	334	405	172	172	147	377	164	ATUPS2_UPS2__ureide permease 2
AT4G15765	-1.73752	2.54139e-07	1.70069e-06	199	173	210	45	62	64	194	57	FAD/NAD(P)-binding oxidoreductase family protein
AT1G49200	-1.84608	2.52936e-07	1.69721e-06	182	207	258	41	66	68	216	58	RING/U-box superfamily protein
AT4G23600	-1.89762	2.52563e-07	1.69588e-06	137	129	136	34	43	29	134	35	CORI3_JR2__Tyrosine transaminase family protein
AT1G37130	-1.99628	2.49392e-07	1.67873e-06	10994	12844	15926	2511	4062	3124	13255	3232	ATNR2_B29_CHL3_NIA2_NIA2-1_NR_NR2__nitrate reductase 2
AT3G12977	-1.96781	2.48012e-07	1.67175e-06	138	165	179	30	39	51	161	40	NAC (No Apical Meristem) domain transcriptional regulator superfamily protein
AT3G47570	-1.10556	2.47267e-07	1.66788e-06	337	339	366	150	155	170	347	158	Leucine-rich repeat protein kinase family protein
AT1G52100	-1.36864	2.46955e-07	1.66635e-06	5931	6354	6694	2021	2962	2232	6326	2405	Mannose-binding lectin superfamily protein
AT4G15417	-4.10407	2.46677e-07	1.66505e-06	26	34	34	1	2	2	31	2	ATRTL1_RTL1__RNAse II-like 1
AT5G54790	-4.27339	2.46566e-07	1.66487e-06	27	37	42	3	1	1	35	2	VUP4
AT4G15230	-2.25656	2.46236e-07	1.6638e-06	387	270	351	88	56	64	336	69	ABCG30_ATPDR2_PDR2__pleiotropic drug resistance 2
AT4G35100	-1.1823	2.46022e-07	1.66293e-06	11410	14605	16514	5739	7104	5432	14176	6092	PIP2;7_PIP3_PIP3A_SIMIP__plasma membrane intrinsic protein 3
AT5G18170	-1.08691	2.45795e-07	1.66197e-06	1077	1114	1397	462	596	590	1196	549	GDH1__glutamate dehydrogenase 1
AT3G24190	-1.05454	2.45523e-07	1.66071e-06	1273	1572	1730	682	849	622	1525	718	Protein kinase superfamily protein
AT3G58690	-1.25192	2.4373e-07	1.64973e-06	264	322	282	118	120	120	289	119	Protein kinase superfamily protein
AT4G17970	-2.18641	2.43547e-07	1.64906e-06	119	88	128	25	26	21	112	24	ALMT12_ATALMT12_QUAC1__aluminum-activated, malate transporter 12
AT1G21400	-1.05781	2.41842e-07	1.64037e-06	519	526	702	251	272	295	582	273	Thiamin diphosphate-binding fold (THDP-binding) superfamily protein
AT5G08600	-1.37579	2.41639e-07	1.64013e-06	201	211	262	94	90	70	225	85	U3 ribonucleoprotein (Utp) family protein
AT5G54145	-1.67096	2.39464e-07	1.6265e-06	335	367	304	91	96	124	335	104
AT5G14740	-1.36725	2.35717e-07	1.60721e-06	31742	36853	41302	11699	16848	13078	36632	13875	BETA CA2_CA18_CA2__carbonic anhydrase 2
AT4G28040	-2.82434	2.3554e-07	1.60657e-06	145	142	211	13	21	34	166	23	UMAMIT33__nodulin MtN21 /EamA-like transporter family protein
AT4G29910	-1.03166	2.34697e-07	1.60138e-06	308	324	357	155	157	162	330	158	ATORC5_EMB2798_ORC5__origin recognition complex protein 5
AT5G13080	-3.07678	2.33459e-07	1.59349e-06	58	80	62	11	7	5	67	8	ATWRKY75_WRKY75__WRKY DNA-binding protein 75
AT5G12420	-1.39245	2.24339e-07	1.53879e-06	383	467	463	182	188	121	438	164	O-acyltransferase (WSD1-like) family protein
AT3G53280	-1.0207	2.23357e-07	1.53529e-06	624	607	690	276	348	305	640	310	CYP71B5__cytochrome p450 71b5
AT4G01460	-1.54367	2.19582e-07	1.51123e-06	169	170	191	61	52	65	177	59	basic helix-loop-helix (bHLH) DNA-binding superfamily protein
AT2G45830	-1.27674	2.19207e-07	1.50943e-06	284	319	337	142	105	133	313	127	DTA2__downstream target of AGL15 2
AT3G20360	-3.45597	2.19003e-07	1.50856e-06	44	69	47	5	5	4	53	5	TRAF-like family protein
AT3G62950	-2.39146	2.18892e-07	1.50832e-06	105	92	143	28	17	18	113	21	GRXC11__Thioredoxin superfamily protein
AT5G52940	-2.65643	2.17677e-07	1.50155e-06	61	62	65	10	12	7	63	10	Protein of unknown function (DUF295)
AT4G33000	-1.13028	2.17498e-07	1.50085e-06	912	798	859	357	387	412	856	385	ATCBL10_CBL10_SCABP8__calcineurin B-like protein 10
AT3G01260	-1.41083	2.16557e-07	1.49806e-06	321	395	464	146	117	169	393	144	Galactose mutarotase-like superfamily protein
AT3G29250	-1.96761	2.12715e-07	1.4741e-06	581	632	738	184	197	108	650	163	AtSDR4_SDR4__NAD(P)-binding Rossmann-fold superfamily protein
AT1G45010	-1.75208	2.12154e-07	1.47231e-06	224	205	188	68	62	51	206	60	TRAM, LAG1 and CLN8 (TLC) lipid-sensing domain containing protein
AT1G61050	-3.24127	2.10448e-07	1.46255e-06	51	52	44	6	4	5	49	5	alpha 1,4-glycosyltransferase family protein
AT4G00700	-1.84835	2.06648e-07	1.44077e-06	163	158	230	44	62	43	184	50	MCTP9__C2 calcium/lipid-binding plant phosphoribosyltransferase family protein
AT1G65310	-2.21894	2.06456e-07	1.43994e-06	120	224	212	41	43	32	185	39	ATXTH17_XTH17__xyloglucan endotransglucosylase/hydrolase 17
AT3G52450	-1.07047	2.051e-07	1.43151e-06	331	431	466	200	194	177	409	190	AtPUB22_PUB22__plant U-box 22
AT1G72890	-1.71132	2.0416e-07	1.42546e-06	185	185	238	47	65	69	203	60	Disease resistance protein (TIR-NBS class)
AT2G37025	-1.81895	2.03495e-07	1.42262e-06	174	184	225	50	43	68	194	54	TRFL8__TRF-like 8
AT1G06160	-2.12063	2.03358e-07	1.42241e-06	105	99	140	31	21	25	115	26	ERF59_ORA59__octadecanoid-responsive Arabidopsis AP2/ERF 59
AT1G77990	-1.24856	2.00855e-07	1.40743e-06	267	287	311	115	138	104	288	119	AST56_SULTR2;2__STAS domain / Sulfate transporter family
AT1G70210	-1.65533	2.00627e-07	1.40634e-06	767	731	756	206	211	286	751	234	ATCYCD1;1_CYCD1;1__CYCLIN D1;1
AT1G01610	-1.15165	1.98815e-07	1.39565e-06	1597	1716	1979	707	945	681	1764	778	ATGPAT4_GPAT4__glycerol-3-phosphate acyltransferase 4
AT5G13370	-1.60273	1.97242e-07	1.3866e-06	820	991	1096	244	372	318	969	311	Auxin-responsive GH3 family protein
AT1G14250	-1.98508	1.9544e-07	1.37542e-06	209	192	168	43	57	42	190	47	GDA1/CD39 nucleoside phosphatase family protein
AT2G26290	-3.01097	1.93399e-07	1.36253e-06	94	101	129	22	9	8	108	13	ARSK1__root-specific kinase 1
AT2G17780	-1.91491	1.91764e-07	1.35395e-06	252	262	259	46	76	79	258	67	MCA2__PLAC8 family protein
AT5G67150	-1.06165	1.90739e-07	1.3472e-06	318	365	357	168	162	159	347	163	HXXXD-type acyl-transferase family protein
AT1G21670	-1.15585	1.89562e-07	1.33986e-06	1132	1297	1600	540	702	522	1343	588
AT1G62660	-1.24977	1.86745e-07	1.32475e-06	4024	4512	5626	1998	2271	1550	4721	1940	Glycosyl hydrolases family 32 protein
AT1G14580	-1.35262	1.86689e-07	1.32475e-06	496	579	596	178	265	198	557	214	BLJ__C2H2-like zinc finger protein
AT5G03760	-1.37308	1.83737e-07	1.30865e-06	1059	1132	1066	489	421	331	1086	414	ATCSLA09_ATCSLA9_CSLA09_CSLA9_RAT4__Nucleotide-diphospho-sugar transferases superfamily protein
AT5G23060	-1.09988	1.83234e-07	1.30555e-06	6569	6636	6889	2975	3583	2678	6698	3079	CaS__calcium sensing receptor
AT1G10657	-1.21427	1.79933e-07	1.28568e-06	222	234	262	100	100	103	239	101	Plant protein 1589 of unknown function
AT1G74670	-1.43608	1.79745e-07	1.28539e-06	2136	2642	2273	768	1000	796	2350	855	GASA6__Gibberellin-regulated family protein
AT3G52720	-1.34346	1.79373e-07	1.2832e-06	713	781	888	248	371	299	794	306	ACA1_ATACA1_CAH1__alpha carbonic anhydrase 1
AT1G62480	-1.11645	1.77412e-07	1.27104e-06	5877	6913	8360	3076	2862	3550	7050	3163	Vacuolar calcium-binding protein-related
AT2G39410	-2.13925	1.7568e-07	1.26141e-06	96	134	142	25	24	33	124	27	MAGL7__alpha/beta-Hydrolases superfamily protein
AT5G10410	-2.34831	1.72252e-07	1.24091e-06	120	142	155	38	25	17	139	27	ENTH/ANTH/VHS superfamily protein
AT2G46660	-2.55481	1.7186e-07	1.23855e-06	139	129	146	18	35	16	138	23	CYP78A6_EOD3__cytochrome P450, family 78, subfamily A, polypeptide 6
AT1G25530	-1.3463	1.71585e-07	1.23702e-06	220	211	277	86	92	94	236	91	Transmembrane amino acid transporter family protein
AT2G01760	-2.06695	1.71464e-07	1.23661e-06	327	300	241	64	65	76	289	68	ARR14_RR14__response regulator 14
AT1G07187	-1.84799	1.71432e-07	1.23661e-06	118	148	155	32	40	42	140	38
AT1G11303	-1.45977	1.71128e-07	1.23556e-06	249	228	239	80	85	91	239	85
AT4G18910	-1.12752	1.70408e-07	1.23264e-06	337	324	408	174	148	157	356	160	ATNLM2_NIP1;2_NLM2__NOD26-like intrinsic protein 1;2
AT1G51080	-1.36811	1.69383e-07	1.22614e-06	272	292	270	119	96	103	278	106
AT3G51540	-2.79348	1.67541e-07	1.21765e-06	89	109	108	14	21	8	102	14
AT1G45191	-1.78715	1.66888e-07	1.21529e-06	187	156	176	56	45	47	173	49	BGLU1__Glycosyl hydrolase superfamily protein
AT1G18000	-1.35003	1.66027e-07	1.21084e-06	853	781	1174	332	410	332	936	358	Major facilitator superfamily protein
AT1G33840	-4.67435	1.65787e-07	1.20955e-06	45	70	78	4	0	3	64	2	Protein of unknown function (DUF567)
AT5G21482	-1.36393	1.63665e-07	1.1972e-06	241	249	279	96	114	83	256	98	ATCKX5_CKX7__cytokinin oxidase 7
AT1G29670	-2.27538	1.63142e-07	1.19382e-06	4575	4270	4726	754	1170	835	4524	920	GDSL-like Lipase/Acylhydrolase superfamily protein
AT3G56080	-1.89794	1.62927e-07	1.19314e-06	173	163	160	39	53	39	165	44	S-adenosyl-L-methionine-dependent methyltransferases superfamily protein
AT4G20390	-1.72368	1.61648e-07	1.18512e-06	294	389	455	125	131	80	379	112	CASPL1B2__Uncharacterised protein family (UPF0497)
AT4G02600	-1.1826	1.6125e-07	1.18309e-06	481	505	500	187	227	229	495	214	ATMLO1_MLO1__Seven transmembrane MLO family protein
AT4G33730	-3.22749	1.58775e-07	1.16889e-06	38	54	55	4	6	5	49	5	ATCAPE1__CAP (Cysteine-rich secretory proteins, Antigen 5, and Pathogenesis-related 1 protein) superfamily protein
AT4G18360	-1.33551	1.54139e-07	1.14079e-06	235	288	350	106	126	105	291	112	GOX3__Aldolase-type TIM barrel family protein
AT1G01620	-1.13095	1.54031e-07	1.14042e-06	6483	7678	9025	3106	3999	3221	7729	3442	PIP1;3_PIP1C_TMP-B__plasma membrane intrinsic protein 1C
AT3G61220	-1.03261	1.51223e-07	1.12348e-06	764	769	776	426	346	340	770	371	SDR1__NAD(P)-binding Rossmann-fold superfamily protein
AT5G42830	-3.11244	1.50846e-07	1.1211e-06	69	83	109	7	7	15	87	10	HXXXD-type acyl-transferase family protein
AT4G06534	-2.53129	1.50036e-07	1.11594e-06	77	124	127	19	22	14	109	18
AT4G39770	-1.61314	1.49725e-07	1.11405e-06	151	163	204	52	53	60	173	55	TPPH__Haloacid dehalogenase-like hydrolase (HAD) superfamily protein
AT1G64640	-1.05936	1.49436e-07	1.11232e-06	374	427	453	210	209	171	418	197	AtENODL8_ENODL8__early nodulin-like protein 8
AT1G62975	-1.95698	1.48363e-07	1.10602e-06	232	208	227	73	41	55	222	56	basic helix-loop-helix (bHLH) DNA-binding superfamily protein
AT3G59060	-1.3291	1.47414e-07	1.09937e-06	1350	1567	1974	534	720	640	1630	631	A-PUT2_bHLHb1_PIF5_PIL6__phytochrome interacting factor 3-like 6
AT4G21910	-1.07565	1.47155e-07	1.09786e-06	1328	1243	1386	668	675	507	1319	617	MATE efflux family protein
AT2G30424	-1.13719	1.46777e-07	1.09603e-06	330	399	426	161	167	185	385	171	TCL2__Homeodomain-like superfamily protein
AT4G15330	-2.56579	1.46381e-07	1.09475e-06	78	89	88	19	11	12	85	14	CYP705A1__cytochrome P450, family 705, subfamily A, polypeptide 1
AT4G23250	-1.53743	1.4401e-07	1.07894e-06	215	194	211	66	75	69	207	70	CRK17_DUF26-21_EMB1290_RKC1__kinases;protein kinases
AT1G15000	-1.15757	1.4354e-07	1.07583e-06	363	401	523	174	201	187	429	187	scpl50__serine carboxypeptidase-like 50
AT2G46810	-1.45352	1.43245e-07	1.07486e-06	203	211	220	68	80	79	211	76	basic helix-loop-helix (bHLH) DNA-binding superfamily protein
AT1G05200	-1.01273	1.41893e-07	1.06625e-06	1310	1124	1274	611	642	559	1236	604	ATGLR3.4_GLR3.4_GLUR3__glutamate receptor 3.4
AT1G33610	-1.67296	1.41403e-07	1.0635e-06	157	216	239	73	58	56	204	62	Leucine-rich repeat (LRR) family protein
AT5G52120	-1.51691	1.39268e-07	1.04946e-06	201	186	207	75	67	62	198	68	AtPP2-A14_PP2-A14__phloem protein 2-A14
AT3G25830	-1.34762	1.38821e-07	1.0469e-06	1509	1340	1470	632	586	458	1440	559	ATTPS-CIN_TPS-CIN_TPS-CIN_TPS27__terpene synthase-like sequence-1,8-cineole
AT5G59530	-2.8311	1.38414e-07	1.04505e-06	67	61	62	10	9	7	63	9	2-oxoglutarate (2OG) and Fe(II)-dependent oxygenase superfamily protein
AT4G32710	-1.00193	1.37664e-07	1.04102e-06	548	547	679	278	322	267	591	289	PERK14__Protein kinase superfamily protein
AT4G23260	-1.65044	1.36558e-07	1.03545e-06	235	240	219	78	81	59	231	73	CRK18__cysteine-rich RLK (RECEPTOR-like protein kinase) 18
AT5G62670	-1.00058	1.36353e-07	1.0343e-06	1678	1853	2157	880	1091	811	1896	927	AHA11_HA11__H(+)-ATPase 11
AT3G18560	-1.46015	1.34789e-07	1.02523e-06	210	259	313	91	106	80	261	92
AT4G06746	-2.16239	1.34233e-07	1.0214e-06	105	109	165	25	27	30	126	27	DEAR5_RAP2.9__related to AP2 9
AT5G48000	-2.69349	1.31428e-07	1.00358e-06	638	597	564	98	116	61	600	92	CYP708 A2_CYP708A2_THAH_THAH1__cytochrome P450, family 708, subfamily A, polypeptide 2
AT1G49450	-2.15137	1.30446e-07	9.969e-07	117	128	141	36	29	20	129	28	Transducin/WD40 repeat-like superfamily protein
AT5G24210	-2.62563	1.2973e-07	9.92719e-07	124	134	207	29	30	14	155	24	alpha/beta-Hydrolases superfamily protein
AT1G68530	-1.69537	1.29586e-07	9.92575e-07	6736	6299	7489	1684	2533	2001	6841	2073	AtCUT1_CER6_CUT1_G2_KCS6_POP1__3-ketoacyl-CoA synthase 6
AT1G05010	-1.26297	1.27153e-07	9.77832e-07	9497	10409	11112	3546	4966	4153	10339	4222	ACO4_EAT1_EFE__ethylene-forming enzyme
AT3G12080	-1.07405	1.25884e-07	9.70371e-07	2194	2522	2813	1017	1360	1119	2510	1165	emb2738_EngA-1__GTP-binding family protein
AT5G43470	-1.02642	1.24636e-07	9.62655e-07	1830	1877	2117	819	1082	902	1941	934	HRT_RCY1_RPP8__Disease resistance protein (CC-NBS-LRR class) family
AT5G65890	-1.83654	1.23765e-07	9.57446e-07	140	140	170	41	35	47	150	41	ACR1__ACT domain repeat 1
AT5G04490	-1.04988	1.23121e-07	9.5322e-07	615	589	666	273	330	284	623	296	VTE5__vitamin E pathway gene 5
AT4G33050	-1.57255	1.22917e-07	9.52022e-07	269	325	422	92	131	109	339	111	AtIQM1_EDA39_IQM1__calmodulin-binding family protein
AT3G53420	-2.12923	1.22128e-07	9.47992e-07	7022	9432	10634	1888	2539	1610	9029	2012	AtPIP2;1_PIP2_PIP2;1_PIP2A__plasma membrane intrinsic protein 2A
AT2G48080	-2.55587	1.20326e-07	9.37918e-07	114	161	185	36	24	16	153	25	ALKBH10A__oxidoreductase, 2OG-Fe(II) oxygenase family protein
AT3G45650	-1.23255	1.19582e-07	9.33611e-07	414	468	482	166	222	181	455	190	AtNPF2.7_NAXT1_NPF2.7__nitrate excretion transporter1
AT2G21100	-2.40656	1.18877e-07	9.29221e-07	98	96	133	23	23	14	109	20	Disease resistance-responsive (dirigent-like protein) family protein
AT3G20380	-3.22763	1.1828e-07	9.25673e-07	62	105	75	7	8	10	81	8	TRAF-like family protein
AT4G00950	-1.7101	1.16195e-07	9.12884e-07	575	593	598	134	209	187	589	177	MEE47__Protein of unknown function (DUF688)
AT3G05370	-1.34396	1.16189e-07	9.12884e-07	426	428	396	151	159	175	417	162	AtRLP31_RLP31__receptor like protein 31
AT5G38430	-1.24587	1.16054e-07	9.12646e-07	67487	78257	86688	31505	35338	29068	77477	31970	RBCS1B__Ribulose bisphosphate carboxylase (small chain) family protein
AT1G59620	-1.37975	1.14149e-07	9.02033e-07	235	235	303	98	88	104	258	97	CW9__Disease resistance protein (CC-NBS-LRR class) family
AT1G22190	-1.12032	1.133e-07	8.96767e-07	609	637	757	264	299	337	668	300	RAP2.4_WIND2__Integrase-type DNA-binding superfamily protein
AT2G47800	-1.31844	1.11749e-07	8.85947e-07	671	717	871	314	346	227	753	296	ABCC4_ATMRP4_EST3_MRP4__multidrug resistance-associated protein 4
AT1G18910	-1.06581	1.11674e-07	8.85713e-07	343	357	435	174	177	179	378	177	BTSL2__zinc ion binding;zinc ion binding
AT5G42750	-1.30517	1.11484e-07	8.84922e-07	241	272	293	98	106	115	269	106	BKI1__BRI1 kinase inhibitor 1
AT1G62630	-1.29609	1.11108e-07	8.82297e-07	483	448	447	170	194	189	459	184	Disease resistance protein (CC-NBS-LRR class) family
AT5G66790	-1.3764	1.106e-07	8.79338e-07	227	214	250	84	91	86	230	87	Protein kinase superfamily protein
AT1G18265	-1.69733	1.1056e-07	8.79338e-07	171	171	176	59	53	45	173	52	Protein of unknown function, DUF593
AT3G18773	-1.80206	1.08461e-07	8.64806e-07	187	245	232	49	66	71	221	62	RING/U-box superfamily protein
AT1G69530	-1.05395	1.07315e-07	8.57072e-07	3949	3992	4297	1823	2243	1731	4079	1932	AT-EXP1_ATEXP1_ATEXPA1_ATHEXP ALPHA 1.2_EXP1_EXPA1__expansin A1
AT5G51720	-1.12478	1.07057e-07	8.55706e-07	1636	2080	2410	1023	956	763	2042	914	At-NEET_NEET__2 iron, 2 sulfur cluster binding
AT4G25260	-1.04344	1.06916e-07	8.54934e-07	508	493	614	241	278	248	538	256	PMEI7__Plant invertase/pectin methylesterase inhibitor superfamily protein
AT1G49320	-1.68522	1.04361e-07	8.37597e-07	220	187	247	62	62	75	218	66	ATUSPL1_USPL1__unknown seed protein like 1
AT4G19520	-1.35544	1.01523e-07	8.20224e-07	301	296	314	112	134	104	304	117	disease resistance protein (TIR-NBS-LRR class) family
AT5G33355	-5.30893	1.00839e-07	8.15376e-07	34	44	59	1	0	2	46	1	Defensin-like (DEFL) family protein
AT3G17330	-1.0126	9.98254e-08	8.08183e-07	527	579	579	297	278	246	562	274	ECT6__evolutionarily conserved C-terminal region 6
AT4G29310	-1.38314	9.86667e-08	8.01147e-07	497	497	607	160	230	210	534	200	Protein of unknown function (DUF1005)
AT1G02340	-2.61226	9.59339e-08	7.86149e-07	74	86	112	11	16	16	91	14	FBI1_HFR1_REP1_RSF1__basic helix-loop-helix (bHLH) DNA-binding superfamily protein
AT2G29320	-1.15284	9.48765e-08	7.78466e-07	397	391	410	179	189	162	399	177	NAD(P)-binding Rossmann-fold superfamily protein
AT3G11110	-1.83123	9.45093e-08	7.75842e-07	122	130	172	39	40	37	141	39	RING/U-box superfamily protein
AT3G52840	-1.43538	9.4236e-08	7.74516e-07	2899	2976	3091	902	1273	1082	2989	1086	BGAL2__beta-galactosidase 2
AT2G29170	-1.27824	9.31867e-08	7.6751e-07	394	351	388	167	150	143	378	153	NAD(P)-binding Rossmann-fold superfamily protein
AT3G29320	-1.01185	9.26565e-08	7.63466e-07	10066	10434	11539	5133	5686	4781	10680	5200	PHS1__Glycosyl transferase, family 35
AT2G38010	-1.16152	9.13471e-08	7.55231e-07	357	429	464	206	181	160	417	182	AtNCER2__Neutral/alkaline non-lysosomal ceramidase
AT3G14060	-3.29722	8.90708e-08	7.40812e-07	97	76	154	14	10	8	109	11
AT2G18290	-1.14612	8.87931e-08	7.39133e-07	692	668	675	276	314	315	678	302	APC10_AtAPC10_EMB2783__anaphase promoting complex 10
AT1G08230	-1.52466	8.70104e-08	7.27089e-07	271	241	270	83	87	97	261	89	Transmembrane amino acid transporter family protein
AT3G03820	-2.77155	8.68834e-08	7.26339e-07	63	68	88	9	13	9	73	10	SAUR29__SAUR-like auxin-responsive protein family
AT2G38860	-1.1275	8.67449e-08	7.25492e-07	592	728	787	340	345	259	702	315	DJ-1e_DJ1E_YLS5__Class I glutamine amidotransferase-like superfamily protein
AT1G11580	-1.05255	8.62025e-08	7.21687e-07	1733	2330	2703	1033	1129	1011	2255	1058	ATPMEPCRA_PMEPCRA__methylesterase PCR A
AT5G23280	-1.02739	8.58244e-08	7.20267e-07	792	920	818	401	409	411	843	407	AtTCP7_TCP7__TCP family transcription factor
AT5G11070	-1.10209	8.42666e-08	7.09639e-07	1462	1739	1971	715	744	889	1724	783
AT5G26742	-1.12658	8.42426e-08	7.09639e-07	16069	17937	19857	7445	8944	7757	17954	8049	AtRH3_emb1138_RH3__DEAD box RNA helicase (RH3)
AT5G09978	-2.96906	8.37023e-08	7.07331e-07	73	116	128	9	15	15	106	13	PEP7__elicitor peptide 7 precursor
AT4G22460	-2.70399	8.31039e-08	7.04648e-07	60	79	76	10	12	10	72	11	Bifunctional inhibitor/lipid-transfer protein/seed storage 2S albumin superfamily protein
AT1G62510	-1.54406	8.24736e-08	6.99989e-07	283	334	369	118	130	83	329	110	Bifunctional inhibitor/lipid-transfer protein/seed storage 2S albumin superfamily protein
AT3G50840	-1.85983	7.87043e-08	6.72975e-07	298	321	325	62	107	86	315	85	Phototropic-responsive NPH3 family protein
AT1G64780	-2.92112	7.83502e-08	6.70536e-07	645	992	1021	148	107	87	886	114	AMT1;2_ATAMT1;2__ammonium transporter 1;2
AT1G15460	-3.10012	7.80165e-08	6.68561e-07	70	81	88	13	9	5	80	9	ATBOR4_BOR4__HCO3- transporter family
AT4G22070	-1.98225	7.75611e-08	6.65244e-07	210	206	316	49	74	57	244	60	ATWRKY31_WRKY31__WRKY DNA-binding protein 31
AT5G23350	-2.16117	7.74869e-08	6.64899e-07	104	103	123	26	21	25	110	24	GRAM domain-containing protein / ABA-responsive protein-related
AT4G08300	-1.2806	7.71947e-08	6.63268e-07	380	502	615	198	206	195	499	200	UMAMIT17__nodulin MtN21 /EamA-like transporter family protein
AT2G25735	-1.99608	7.71376e-08	6.63071e-07	125	146	189	32	42	38	153	37
AT1G72940	-1.54267	7.69773e-08	6.61984e-07	192	231	261	79	67	83	228	76	Toll-Interleukin-Resistance (TIR) domain-containing protein
AT1G60260	-1.48794	7.66092e-08	6.5911e-07	404	416	407	118	165	147	409	143	BGLU5__beta glucosidase 5
AT5G39080	-1.37992	7.59625e-08	6.54702e-07	913	1061	1207	324	426	442	1060	397	HXXXD-type acyl-transferase family protein
AT5G17230	-1.07203	7.57492e-08	6.53152e-07	4952	5108	5301	2362	2721	2110	5120	2398	PSY__PHYTOENE SYNTHASE
AT4G23420	-1.43245	7.5375e-08	6.50502e-07	231	225	268	98	88	77	241	88	NAD(P)-binding Rossmann-fold superfamily protein
AT3G24503	-1.12368	7.49769e-08	6.47514e-07	4505	5506	6209	2211	2775	2278	5407	2421	ALDH1A_ALDH2C4_REF1__aldehyde dehydrogenase 2C4
AT3G04140	-1.69115	7.44876e-08	6.4427e-07	258	262	268	79	98	63	263	80	Ankyrin repeat family protein
AT2G31750	-1.15675	7.3266e-08	6.35396e-07	1430	1916	2008	873	817	658	1785	783	UGT74D1__UDP-glucosyl transferase 74D1
AT2G32180	-1.08422	7.20196e-08	6.27379e-07	541	641	600	261	286	278	594	275	PTAC18__plastid transcriptionally active 18
AT4G15500	-1.9612	7.19532e-08	6.2708e-07	205	250	266	52	81	48	240	60	UGT84A4__UDP-Glycosyltransferase superfamily protein
AT3G16420	-1.49681	7.08422e-08	6.18505e-07	45273	49224	51783	15577	20650	14697	48760	16975	JAL30_PBP1_PBPI__PYK10-binding protein 1
AT3G14810	-1.442	7.0764e-08	6.18376e-07	321	305	350	125	133	95	325	118	MSL5__mechanosensitive channel of small conductance-like 5
AT5G53110	-2.27115	7.03071e-08	6.15763e-07	106	144	184	25	32	30	145	29	RING/U-box superfamily protein
AT2G41180	-1.36333	7.01429e-08	6.14878e-07	243	249	289	92	100	105	260	99	SIB2__VQ motif-containing protein
AT5G25460	-2.17142	7.01276e-08	6.14878e-07	6169	6281	6663	1088	1721	1358	6371	1389	DGR2__Protein of unknown function, DUF642
AT5G07240	-1.1861	7.01234e-08	6.14878e-07	741	778	825	292	396	323	781	337	IQD24__IQ-domain 24
AT4G37800	-1.65301	6.89671e-08	6.08403e-07	4864	5148	5068	1397	1946	1380	5027	1574	XTH7__xyloglucan endotransglucosylase/hydrolase 7
AT1G05300	-1.56285	6.86652e-08	6.06014e-07	175	183	216	69	59	62	191	63	ZIP5__zinc transporter 5 precursor
AT2G30150	-1.50756	6.83501e-08	6.03506e-07	408	460	514	149	200	127	461	159	UDP-Glycosyltransferase superfamily protein
AT4G12970	-1.39237	6.7635e-08	5.98011e-07	286	331	341	141	116	101	319	119	AtEPFL9_EPFL9_STOMAGEN__stomagen
AT3G61830	-1.41045	6.76247e-08	5.98011e-07	245	246	253	95	88	92	248	92	ARF18__auxin response factor 18
AT1G26761	-1.1322	6.69807e-08	5.9492e-07	452	487	503	208	241	197	481	215	Arabinanase/levansucrase/invertase
AT4G15490	-2.59737	6.619e-08	5.89239e-07	386	392	468	41	83	77	415	67	UGT84A3__UDP-Glycosyltransferase superfamily protein
AT2G23450	-1.05639	6.51878e-08	5.8138e-07	653	614	810	314	353	310	692	326	Protein kinase superfamily protein
AT4G04745	-2.73827	6.49177e-08	5.79236e-07	86	146	125	21	16	15	119	17
AT1G60740	-2.99183	6.4268e-08	5.74755e-07	86	138	146	17	19	9	123	15	Thioredoxin superfamily protein
AT1G15510	-1.29146	6.37322e-08	5.71273e-07	320	337	403	131	136	156	353	141	ATECB2_ECB2_VAC1__Tetratricopeptide repeat (TPR)-like superfamily protein
AT5G62350	-1.10654	6.34023e-08	5.68578e-07	4507	5018	5130	2156	2578	1954	4885	2229	Plant invertase/pectin methylesterase inhibitor superfamily protein
AT5G24090	-2.26987	6.33677e-08	5.68578e-07	152	225	269	48	51	31	215	43	ATCHIA_CHIA_LYS1__chitinase A
AT2G47930	-1.57313	6.27939e-08	5.64942e-07	341	327	338	111	132	90	335	111	AGP26_ATAGP26__arabinogalactan protein 26
AT5G06870	-1.39966	6.22371e-08	5.61488e-07	345	303	336	119	127	121	328	122	ATPGIP2_PGIP2__polygalacturonase inhibiting protein 2
AT4G20460	-1.40016	6.2211e-08	5.61488e-07	308	452	464	155	148	149	408	151	NAD(P)-binding Rossmann-fold superfamily protein
AT5G57785	-1.78737	6.2113e-08	5.61148e-07	329	374	421	119	76	123	375	106
AT2G46640	-2.26045	6.16439e-08	5.57686e-07	91	103	116	22	19	22	103	21	TAC1
AT2G30990	-1.18248	6.06203e-08	5.49957e-07	821	888	944	320	419	406	884	382	Protein of unknown function (DUF688)
AT1G78070	-1.27125	6.05633e-08	5.49878e-07	322	315	360	125	145	135	332	135	Transducin/WD40 repeat-like superfamily protein
AT3G49210	-1.26775	6.02378e-08	5.47506e-07	334	422	453	184	164	143	403	164	O-acyltransferase (WSD1-like) family protein
AT1G18970	-2.15387	5.9953e-08	5.45173e-07	185	252	228	35	59	52	222	49	GLP4__germin-like protein 4
AT3G18080	-1.26623	5.95943e-08	5.42417e-07	8527	8145	8600	3263	4005	3091	8424	3453	BGLU44__B-S glucosidase 44
AT5G06839	-1.98043	5.87666e-08	5.36638e-07	194	235	309	75	62	45	246	61	bZIP65_TGA10__bZIP transcription factor family protein
AT2G32295	-1.13289	5.84611e-08	5.34348e-07	349	365	390	164	171	159	368	165	EXS (ERD1/XPR1/SYG1) family protein
AT5G18030	-2.73804	5.79631e-08	5.30544e-07	68	90	104	15	13	10	87	13	SAUR21__SAUR-like auxin-responsive protein family
AT1G10470	-1.04153	5.77393e-08	5.28992e-07	2234	2120	2345	1123	952	1124	2233	1066	ARR4_ATRR1_IBC7_MEE7__response regulator 4
AT1G01490	-1.02663	5.76671e-08	5.28579e-07	987	1081	1323	488	550	585	1130	541	Heavy metal transport/detoxification superfamily protein
AT5G10250	-2.61553	5.75587e-08	5.28082e-07	128	148	165	14	30	26	147	23	DOT3__Phototropic-responsive NPH3 family protein
AT2G23590	-1.679	5.74549e-08	5.27378e-07	184	171	225	56	62	59	193	59	ATMES8_MES8__methyl esterase 8
AT3G48320	-1.64601	5.72853e-08	5.2636e-07	209	213	246	63	83	63	223	70	CYP71A21__cytochrome P450, family 71, subfamily A, polypeptide 21
AT2G43200	-1.18343	5.72647e-08	5.2636e-07	424	468	446	185	203	191	446	193	S-adenosyl-L-methionine-dependent methyltransferases superfamily protein
AT3G07540	-1.23033	5.72645e-08	5.2636e-07	430	406	462	166	193	184	433	181	Actin-binding FH2 (formin homology 2) family protein
AT3G53960	-1.55133	5.717e-08	5.2625e-07	181	234	245	79	74	67	220	73	Major facilitator superfamily protein
AT5G63590	-1.52168	5.65239e-08	5.21288e-07	195	232	226	80	75	68	218	74	ATFLS3_FLS3__flavonol synthase 3
AT4G15810	-1.16069	5.64686e-08	5.21025e-07	334	332	390	159	159	145	352	154	P-loop containing nucleoside triphosphate hydrolases superfamily protein
AT4G35160	-1.89505	5.62462e-08	5.19219e-07	323	373	377	85	126	72	358	94	ASMT__O-methyltransferase family protein
AT2G46530	-1.41972	5.62307e-08	5.19219e-07	447	430	419	145	161	171	432	159	ARF11__auxin response factor 11
AT2G27830	-2.70613	5.58478e-08	5.16029e-07	695	887	1032	106	113	170	871	130
AT5G16980	-1.55788	5.58043e-08	5.16029e-07	325	416	361	142	125	101	367	123	Zinc-binding dehydrogenase family protein
AT2G23810	-1.76629	5.55847e-08	5.14819e-07	549	783	749	162	226	209	694	199	TET8__tetraspanin8
AT1G28580	-1.01016	5.49401e-08	5.09818e-07	2560	2471	2720	1166	1271	1342	2584	1260	GDSL-like Lipase/Acylhydrolase superfamily protein
AT1G66970	-1.47743	5.48444e-08	5.09172e-07	2099	2392	2514	715	1006	745	2335	822	GDPDL1_SVL2__SHV3-like 2
AT5G64120	-2.84997	5.46995e-08	5.08189e-07	6603	7260	8642	1372	873	815	7502	1020	AtPRX71_PRX71__Peroxidase superfamily protein
AT5G49780	-2.82236	5.46701e-08	5.08189e-07	96	99	95	13	10	17	97	13	Leucine-rich repeat protein kinase family protein
AT1G72130	-1.09733	5.42706e-08	5.0529e-07	877	956	975	395	499	395	936	430	NPF5.11__Major facilitator superfamily protein
AT2G29670	-1.76789	5.25631e-08	4.92925e-07	1169	1587	1994	409	487	456	1583	451	Tetratricopeptide repeat (TPR)-like superfamily protein
AT5G10230	-3.21707	5.25199e-08	4.92756e-07	119	107	137	13	19	6	121	13	ANN7_ANNAT7__annexin 7
AT5G64410	-1.56608	5.24607e-08	4.92438e-07	591	629	678	164	251	213	633	209	ATOPT4_OPT4__oligopeptide transporter 4
AT1G34330	-2.50617	5.21939e-08	4.90642e-07	82	92	94	16	17	13	89	15
AT1G42470	-1.15035	5.17761e-08	4.87892e-07	535	550	575	225	249	260	553	245	AtNPC1 - 1__Patched family protein
AT1G44100	-1.02272	5.17211e-08	4.8761e-07	607	661	771	366	299	317	680	327	AAP5__amino acid permease 5
AT3G18830	-1.04214	5.15649e-08	4.86373e-07	1117	1199	1662	625	655	600	1326	627	ATPLT5_ATPMT5_PMT5__polyol/monosaccharide transporter 5
AT2G46650	-1.20683	5.14304e-08	4.85339e-07	691	757	781	367	267	314	743	316	ATCB5-C_B5 #1_CB5-C_CYTB5-C__cytochrome B5 isoform C
AT5G17000	-1.22115	5.06617e-08	4.79944e-07	395	429	461	196	193	152	428	180	Zinc-binding dehydrogenase family protein
AT5G42250	-1.67723	4.99022e-08	4.73901e-07	711	913	925	277	307	197	850	260	Zinc-binding alcohol dehydrogenase family protein
AT2G45340	-1.08941	4.93488e-08	4.69103e-07	949	881	899	428	435	402	910	422	Leucine-rich repeat protein kinase family protein
AT1G20650	-1.05831	4.92352e-08	4.68251e-07	701	749	798	316	372	370	749	353	ASG5__Protein kinase superfamily protein
AT1G14160	-2.67599	4.84461e-08	4.62196e-07	100	174	147	20	20	24	140	21	CASPL1A1__Uncharacterised protein family (UPF0497)
AT2G35960	-1.91026	4.84232e-08	4.62196e-07	539	471	589	134	177	107	533	139	NHL12__NDR1/HIN1-like 12
AT5G24410	-3.48615	4.80527e-08	4.59246e-07	54	88	80	5	6	8	74	6	PGL4__6-phosphogluconolactonase 4
AT4G01026	-1.45108	4.79497e-08	4.58487e-07	359	357	375	144	110	138	364	131	PYL7_RCAR2__PYR1-like 7
AT3G15354	-1.00583	4.75976e-08	4.55791e-07	739	735	839	347	392	390	771	376	SPA3__SPA1-related 3
AT5G02540	-1.74024	4.75178e-08	4.5525e-07	283	234	263	75	85	70	260	77	NAD(P)-binding Rossmann-fold superfamily protein
AT1G09750	-1.98305	4.72784e-08	4.53626e-07	5168	4843	6062	1192	1677	1120	5358	1330	Eukaryotic aspartyl protease family protein
AT1G13260	-1.70288	4.65975e-08	4.48196e-07	2116	2828	3504	744	883	888	2816	838	AtRAV1_EDF4_RAV1__related to ABI3/VP1 1
AT5G39790	-1.30224	4.63282e-08	4.46708e-07	418	451	436	182	155	183	435	173	PTST__5'-AMP-activated protein kinase-related
AT3G60320	-1.34161	4.58676e-08	4.43364e-07	3416	3678	4061	1186	1645	1477	3718	1436	NRG2__Protein of unknown function (DUF630 and DUF632)
AT1G18870	-2.03686	4.54744e-08	4.40437e-07	275	249	263	66	78	45	262	63	ATICS2_ICS2__isochorismate synthase 2
AT5G57660	-1.31264	4.44074e-08	4.3182e-07	2425	2516	3269	910	1168	1142	2737	1073	ATCOL5_BBX6_COL5__CONSTANS-like 5
AT3G01550	-1.81127	4.43274e-08	4.31257e-07	222	225	201	62	64	56	216	61	ATPPT2_PPT2__phosphoenolpyruvate (pep)/phosphate translocator 2
AT1G14540	-3.30782	4.38361e-08	4.27758e-07	132	240	199	15	27	14	190	19	PER4_PRX4__Peroxidase superfamily protein
AT2G38230	-1.77516	4.38009e-08	4.27629e-07	3670	3890	4826	1064	1473	1001	4129	1179	ATPDX1.1_PDX1.1__pyridoxine biosynthesis 1.1
AT1G71040	-1.2496	4.36523e-08	4.26393e-07	395	417	469	167	202	159	427	176	LPR2__Cupredoxin superfamily protein
AT3G48920	-3.67245	4.34481e-08	4.2525e-07	138	203	142	20	8	9	161	12	AtMYB45_MYB45__myb domain protein 45
AT2G22870	-1.53582	4.33133e-08	4.24357e-07	408	436	415	122	169	136	420	142	EMB2001_EngB-1__P-loop containing nucleoside triphosphate hydrolases superfamily protein
AT1G27480	-1.00103	4.32068e-08	4.23526e-07	1305	1409	1496	657	786	622	1403	688	alpha/beta-Hydrolases superfamily protein
AT4G27030	-1.21249	4.30969e-08	4.22662e-07	482	533	592	208	262	209	536	226	FAD4_FADA__fatty acid desaturase A
AT5G12340	-3.4007	4.30254e-08	4.22173e-07	57	75	77	4	7	8	70	6
AT3G47560	-1.11031	4.29363e-08	4.21511e-07	666	728	802	296	337	362	732	332	alpha/beta-Hydrolases superfamily protein
AT3G59340	-1.63552	4.27677e-08	4.20704e-07	357	384	424	136	143	89	388	123	Eukaryotic protein of unknown function (DUF914)
AT1G18400	-2.17559	4.14711e-08	4.09189e-07	133	155	166	33	26	39	151	33	BEE1__BR enhanced expression 1
AT1G78850	-1.4983	4.09787e-08	4.05617e-07	4110	5171	5804	1670	2094	1451	5028	1738	MBL1__D-mannose binding lectin protein with Apple-like carbohydrate-binding domain
AT4G18205	-1.54021	4.07719e-08	4.03926e-07	487	541	549	142	185	204	526	177	AtPUP21_PUP21__Nucleotide-sugar transporter family protein
AT5G11250	-1.18521	4.04581e-08	4.01429e-07	424	409	475	178	195	191	436	188	BURNOUT1__Disease resistance protein (TIR-NBS-LRR class)
AT5G24420	-1.8923	4.03985e-08	4.01042e-07	264	325	363	62	103	85	317	83	PGL5__6-phosphogluconolactonase 5
AT2G36380	-1.5612	4.01564e-08	3.99453e-07	3812	4360	4973	1400	1780	1181	4382	1454	ABCG34_AtABCG34_ATPDR6_PDR6__pleiotropic drug resistance 6
AT5G48490	-1.74149	4.00912e-08	3.99008e-07	295	368	418	82	126	107	360	105	DIR1-like__Bifunctional inhibitor/lipid-transfer protein/seed storage 2S albumin superfamily protein
AT2G21140	-1.0305	3.98298e-08	3.97217e-07	767	708	855	357	393	369	777	373	ATPRP2_PRP2__proline-rich protein 2
AT5G59590	-2.83072	3.97682e-08	3.9701e-07	70	78	79	12	9	10	76	10	UGT76E2__UDP-glucosyl transferase 76E2
AT3G04010	-1.90752	3.9236e-08	3.93106e-07	205	230	251	56	76	47	229	60	O-Glycosyl hydrolases family 17 protein
AT2G46600	-1.01678	3.92134e-08	3.93082e-07	787	891	954	429	386	458	877	424	Calcium-binding EF-hand family protein
AT5G07990	-2.05487	3.9064e-08	3.9219e-07	169	234	258	65	48	42	220	52	CYP75B1_D501_TT7__Cytochrome P450 superfamily protein
AT5G07460	-1.30743	3.90347e-08	3.9219e-07	678	927	1040	385	359	298	882	347	ATMSRA2_PMSR2__peptidemethionine sulfoxide reductase 2
AT2G30540	-1.70673	3.80322e-08	3.83609e-07	171	209	243	67	56	63	208	62	Thioredoxin superfamily protein
AT1G51700	-1.71099	3.79797e-08	3.83425e-07	224	230	305	65	87	74	253	75	ADOF1_DOF1__DOF zinc finger protein 1
AT5G19140	-1.1123	3.78052e-08	3.81913e-07	7126	7155	7631	3072	3533	3354	7304	3320	AILP1_ATAILP1__Aluminium induced protein with YGL and LRDR motifs
AT4G01350	-2.02914	3.75394e-08	3.80015e-07	183	201	225	47	62	37	203	49	Cysteine/Histidine-rich C1 domain family protein
AT4G12310	-1.06541	3.74916e-08	3.79729e-07	1786	1858	1906	780	962	864	1850	869	CYP706A5__cytochrome P450, family 706, subfamily A, polypeptide 5
AT1G70940	-1.01304	3.72733e-08	3.78108e-07	1278	1295	1574	606	739	665	1382	670	ATPIN3_PIN3__Auxin efflux carrier family protein
AT1G30520	-1.21508	3.72066e-08	3.77628e-07	1219	1217	1214	455	556	536	1217	516	AAE14__acyl-activating enzyme 14
AT3G57190	-1.46096	3.68446e-08	3.74538e-07	435	501	467	145	168	187	468	167	PrfB3__peptide chain release factor, putative
AT1G30360	-1.47522	3.62705e-08	3.70054e-07	12637	13446	14534	4213	5848	4280	13539	4780	ERD4__Early-responsive to dehydration stress protein (ERD4)
AT4G37320	-1.20114	3.62652e-08	3.70054e-07	341	342	404	158	150	155	362	154	CYP81D5__cytochrome P450, family 81, subfamily D, polypeptide 5
AT2G45470	-1.72276	3.57956e-08	3.67324e-07	6609	6708	8014	2032	2623	1686	7110	2114	AGP8_FLA8__FASCICLIN-like arabinogalactan protein 8
AT1G73270	-3.05506	3.57595e-08	3.67147e-07	80	86	82	7	11	11	83	10	scpl6__serine carboxypeptidase-like 6
AT1G09460	-1.04864	3.57418e-08	3.67147e-07	453	475	521	235	230	222	483	229	Carbohydrate-binding X8 domain superfamily protein
AT5G49740	-1.7386	3.53232e-08	3.64589e-07	285	315	336	86	116	73	312	92	ATFRO7_FRO7__ferric reduction oxidase 7
AT4G18940	-2.44996	3.50232e-08	3.62259e-07	100	150	143	27	22	21	131	23	RNA ligase/cyclic nucleotide phosphodiesterase family protein
AT4G14746	-2.01208	3.44698e-08	3.57294e-07	216	279	265	50	58	76	253	61
AT1G22740	-1.34285	3.41545e-08	3.54403e-07	861	903	959	291	372	389	908	351	ATRABG3B_RAB7_RAB75_RABG3B__RAB GTPase homolog G3B
AT4G04570	-2.08233	3.37263e-08	3.50918e-07	578	735	748	131	207	138	687	159	CRK40__cysteine-rich RLK (RECEPTOR-like protein kinase) 40
AT1G27100	-1.14542	3.36543e-08	3.50905e-07	1094	1263	1471	486	618	584	1276	563	Actin cross-linking protein
AT1G60160	-1.1223	3.34145e-08	3.49141e-07	819	839	880	342	422	381	846	382	Potassium transporter family protein
AT1G63240	-1.10512	3.33321e-08	3.48467e-07	572	621	604	276	267	278	599	274
AT4G28080	-1.40462	3.30434e-08	3.45634e-07	15235	16062	18287	5617	7321	5425	16528	6121	REC2__Tetratricopeptide repeat (TPR)-like superfamily protein
AT4G12290	-1.52458	3.26944e-08	3.42351e-07	261	274	358	103	113	87	298	101	Copper amine oxidase family protein
AT1G64400	-2.02968	3.22468e-08	3.38027e-07	262	263	265	48	79	63	263	63	LACS3__AMP-dependent synthetase and ligase family protein
AT1G76930	-1.93902	3.1822e-08	3.34582e-07	5091	5791	6236	1137	1584	1639	5706	1453	ATEXT1_ATEXT4_EXT1_EXT4_ORG5__extensin 4
AT5G51560	-1.09857	3.16358e-08	3.32877e-07	724	756	794	325	391	327	758	348	Leucine-rich repeat protein kinase family protein
AT1G20190	-1.57068	3.14785e-08	3.31759e-07	700	750	851	225	319	215	767	253	ATEXP11_ATEXPA11_ATHEXP ALPHA 1.14_EXP11_EXPA11__expansin 11
AT2G43530	-1.89468	3.1085e-08	3.27966e-07	351	292	308	76	81	95	317	84	Scorpion toxin-like knottin superfamily protein
AT4G34900	-1.02986	3.10311e-08	3.27589e-07	1468	1361	1457	688	682	697	1429	689	ATXDH2_XDH2__xanthine dehydrogenase 2
AT1G62770	-2.05646	3.09841e-08	3.27433e-07	148	179	189	33	44	44	172	40	PMEI9__Plant invertase/pectin methylesterase inhibitor superfamily protein
AT2G27360	-1.22093	3.06971e-08	3.24752e-07	340	378	394	168	156	144	371	156	GDSL-like Lipase/Acylhydrolase superfamily protein
AT5G17640	-1.12532	3.06226e-08	3.24141e-07	569	617	757	273	286	310	648	290	ASG1__Protein of unknown function (DUF1005)
AT5G58140	-1.10177	3.0302e-08	3.21271e-07	5343	5610	6375	2607	2976	2337	5776	2640	AtPHOT2_NPL1_PHOT2__phototropin 2
AT3G21790	-1.13712	3.02826e-08	3.2124e-07	554	518	665	252	263	258	579	258	UDP-Glycosyltransferase superfamily protein
AT1G55450	-1.14048	2.96857e-08	3.16782e-07	1048	1173	1396	464	592	545	1206	534	S-adenosyl-L-methionine-dependent methyltransferases superfamily protein
AT5G26290	-1.7471	2.91572e-08	3.12019e-07	766	628	663	198	190	217	686	202	RAMGaP__TRAF-like family protein
AT3G52430	-1.47833	2.88957e-08	3.0956e-07	288	353	398	112	140	112	346	121	ATPAD4_PAD4__alpha/beta-Hydrolases superfamily protein
AT1G53730	-1.04187	2.87693e-08	3.08715e-07	1221	1439	1606	671	763	593	1422	676	SRF6__STRUBBELIG-receptor family 6
AT1G32450	-1.14355	2.87106e-08	3.08256e-07	4447	4626	5853	2087	2101	2399	4975	2196	AtNPF7.3_NPF7.3_NRT1.5__nitrate transporter 1.5
AT3G26690	-1.60893	2.81741e-08	3.02996e-07	399	524	578	191	131	158	500	160	ATNUDT13_ATNUDX13_NUDX13__nudix hydrolase homolog 13
AT5G61270	-1.68691	2.81592e-08	3.02996e-07	590	605	710	153	238	188	635	193	PIF7__phytochrome-interacting factor7
AT4G34290	-1.06582	2.78326e-08	3.00152e-07	1046	1038	1120	518	553	435	1068	502	SWIB3__SWIB/MDM2 domain superfamily protein
AT4G25110	-2.36979	2.76982e-08	2.98867e-07	113	119	133	26	25	18	122	23	AtMC2_AtMCP1c_MC2_MCP1c__metacaspase 2
AT1G55110	-1.17303	2.76089e-08	2.98301e-07	443	456	527	197	204	218	475	206	AtIDD7_IDD7_REDSTART__indeterminate(ID)-domain 7
AT4G22230	-2.20458	2.75281e-08	2.97691e-07	197	165	181	42	42	32	181	39	Arabidopsis defensin-like protein
AT5G21100	-1.4227	2.6995e-08	2.93719e-07	354	332	352	126	135	120	346	127	Plant L-ascorbate oxidase
AT1G74430	-1.75131	2.69857e-08	2.93719e-07	230	248	294	85	60	79	257	75	ATMYB95_ATMYBCP66_MYB95__myb domain protein 95
AT4G15920	-1.09246	2.67847e-08	2.92411e-07	552	644	640	273	281	290	612	281	AtSWEET17_SWEET17__Nodulin MtN3 family protein
AT2G15580	-1.37591	2.65218e-08	2.90354e-07	468	466	609	173	194	213	514	193	RING/U-box superfamily protein
AT4G38860	-1.89465	2.64026e-08	2.89871e-07	313	367	289	84	98	75	323	86	SAUR16__SAUR-like auxin-responsive protein family
AT3G14650	-1.04149	2.6309e-08	2.89325e-07	3002	3257	3422	1431	1721	1464	3227	1539	CYP72A11__cytochrome P450, family 72, subfamily A, polypeptide 11
AT3G02170	-1.01354	2.6236e-08	2.88685e-07	1040	1086	1421	546	582	585	1182	571	LNG2_TRM1__longifolia2
AT3G50270	-1.17354	2.60788e-08	2.87442e-07	920	956	938	369	443	415	938	409	HXXXD-type acyl-transferase family protein
AT1G44446	-1.37624	2.60745e-08	2.87442e-07	2436	2751	2813	924	1218	884	2667	1009	ATCAO_CAO_CH1__Pheophorbide a oxygenase family protein with Rieske [2Fe-2S] domain
AT5G47980	-4.76139	2.47413e-08	2.7582e-07	145	120	129	10	2	2	131	5	HXXXD-type acyl-transferase family protein
AT1G61810	-3.21601	2.46743e-08	2.75231e-07	79	73	88	9	6	10	80	8	BGLU45__beta-glucosidase 45
AT3G18320	-1.33407	2.4658e-08	2.75206e-07	284	325	327	121	124	119	312	121	F-box and associated interaction domains-containing protein
AT5G04340	-2.86466	2.44734e-08	2.73616e-07	206	219	350	47	25	31	258	34	AtZAT6_C2H2_CZF2_ZAT6__zinc finger of Arabidopsis thaliana 6
[truncated: 489 more rows]

## Sheet: 1954_down_p<0.05_FDR<0.05
	log2FC	PValue	FDR	Mock1	Mock2	Mock3	OE1	OE2	OE3	mean mock	mean OE	annotation
[truncated: 1,954 more rows]

## Sheet: 1995_up
	log2FC	PValue	FDR	Mock1	Mock2	Mock3	OE1	OE2	OE3	mean mock	mean OE	annotation
[truncated: 1,995 more rows]

[truncated: 1 more sheets: 1984_up_p<0.05_FDR<0.05]
