# Supplementary material for: Repressive C2H2 zinc finger ZAT proteins promote programmed cell death in the Arabidopsis columella root cap
Source: Plant Physiol. Author manuscript; Available in PMC 2023 Nov 30. (PMC10231456; doi:10.1093/plphys/kiad130)
Supplement: Dataset S3 [file EMS171097-supplement-Dataset_S3.xlsx]

## Sheet: ZAT14_GOF_Estr vs Mock
	log2FC	PValue	FDR	Mock1	Mock2	Mock3	OE1	OE2	OE3	mean mock	mean OE
AT5G07190	-8.02162	7.94903e-09	7.9457e-08	32	33	34	0	0	0	33	0	ATS3__seed gene 3
AT2G23630	-6.99945	7.48342e-12	4.10771e-10	97	107	111	0	0	2	105	1	sks16__SKU5 similar 16
AT4G26090	-5.59642	3.18085e-07	1.7058e-06	227	224	273	2	12	0	241	5	RPS2__NB-ARC domain-containing disease resistance protein
AT3G46400	-5.58781	6.30394e-10	1.08283e-08	66	54	48	2	1	0	56	1	Leucine-rich repeat protein kinase family protein
AT1G29025	-5.33904	1.10607e-14	4.14279e-12	325	351	350	3	11	10	342	8	Calcium-binding EF-hand family protein
AT4G30420	-5.14002	2.53257e-08	2.02924e-07	59	53	48	0	0	4	53	1	UMAMIT34__nodulin MtN21 /EamA-like transporter family protein
AT4G28650	-5.07269	4.95146e-16	4.50395e-13	490	465	531	7	20	15	495	14	MIK1_PXL2__Leucine-rich repeat transmembrane protein kinase family protein
AT1G27140	-5.045	6.20467e-11	1.79851e-09	114	97	111	5	0	4	107	3	ATGSTU14_GST13_GSTU14__glutathione S-transferase tau 14
AT4G16270	-4.77675	8.68644e-10	1.37903e-08	48	54	80	1	2	3	61	2	Peroxidase superfamily protein
AT1G52660	-4.64694	1.01579e-09	1.56414e-08	51	36	53	2	2	1	47	2	P-loop containing nucleoside triphosphate hydrolases superfamily protein
AT3G20380	-4.63709	2.69273e-12	1.89803e-10	145	116	137	6	7	2	133	5	TRAF-like family protein
AT5G51490	-4.62882	4.51693e-08	3.26827e-07	31	44	37	0	1	3	37	1	Plant invertase/pectin methylesterase inhibitor superfamily
AT3G46270	-4.59637	9.43461e-12	4.78037e-10	166	119	205	10	4	5	163	6	receptor protein kinase-related
AT4G31940	-4.57464	0.000184396	0.000452393	4282	3037	6601	164	225	165	4640	185	CYP82C4__cytochrome P450, family 82, subfamily C, polypeptide 4
AT4G37160	-4.42943	8.40885e-13	8.19212e-11	127	129	133	7	5	5	130	6	sks15__SKU5 similar 15
AT4G19370	-4.42681	1.59724e-10	3.7395e-09	156	87	171	6	5	7	138	6	MWL-2__Protein of unknown function (DUF1218)
AT5G65690	-4.38953	2.25146e-11	8.88584e-10	341	375	269	15	15	15	328	15	PCK2_PEPCK__phosphoenolpyruvate carboxykinase 2
AT2G28270	-4.38834	4.99047e-10	9.07021e-09	60	63	59	1	3	4	61	3	Cysteine/Histidine-rich C1 domain family protein
AT4G33790	-4.36792	4.49181e-13	5.20016e-11	168	131	183	7	9	6	161	7	CER4_FAR3_G7__Jojoba acyl CoA reductase-related male sterility protein
AT3G05155	-4.33305	3.06846e-09	3.73813e-08	56	77	84	2	7	1	72	3	Major facilitator superfamily protein
AT2G33790	-4.21813	1.442e-07	8.6484e-07	164	182	264	14	3	14	203	10	AGP30_ATAGP30__arabinogalactan protein 30
AT1G57590	-4.05354	4.09495e-10	7.85035e-09	82	80	86	2	9	3	83	5	AtPAE2_PAE2__Pectinacetylesterase family protein
AT4G21230	-4.03537	4.61646e-12	2.85384e-10	169	118	147	6	9	10	145	8	CRK27__cysteine-rich RLK (RECEPTOR-like protein kinase) 27
AT4G15480	-4.01183	8.26447e-09	8.15863e-08	218	211	215	19	3	16	215	13	UGT84A1__UDP-Glycosyltransferase superfamily protein
AT1G51850	-3.94583	1.8263e-17	4.67387e-14	755	674	695	43	41	48	708	44	Leucine-rich repeat protein kinase family protein
AT1G13510	-3.9121	9.16179e-10	1.4404e-08	113	88	102	10	8	1	101	6	Protein of unknown function (DUF1262)
AT1G66700	-3.87692	2.16264e-08	1.78217e-07	34	31	32	2	3	1	32	2	PXMT1__S-adenosyl-L-methionine-dependent methyltransferases superfamily protein
AT1G77330	-3.86745	4.92685e-19	2.35282e-15	1267	1309	1313	91	93	72	1296	85	ACO5__2-oxoglutarate (2OG) and Fe(II)-dependent oxygenase superfamily protein
AT1G58037	-3.8154	6.80627e-09	7.04034e-08	42	43	67	5	3	2	51	3	Cysteine/Histidine-rich C1 domain family protein
AT5G59680	-3.7869	3.2094e-16	3.66585e-13	525	438	494	41	32	28	486	34	Leucine-rich repeat protein kinase family protein
AT4G14390	-3.70194	8.32508e-09	8.20566e-08	45	65	57	2	4	6	56	4	Ankyrin repeat family protein
AT1G43160	-3.68021	8.2219e-11	2.24044e-09	163	107	163	17	8	7	144	11	RAP2.6__related to AP2 6
AT5G38100	-3.66043	2.09704e-08	1.7356e-07	46	47	43	1	6	3	45	3	S-adenosyl-L-methionine-dependent methyltransferases superfamily protein
AT5G22550	-3.6368	4.67499e-08	3.35594e-07	39	33	36	5	1	2	36	3	Plant protein of unknown function (DUF247)
AT1G21110	-3.62239	1.45621e-15	8.97501e-13	636	463	562	50	43	36	554	43	IGMT3__O-methyltransferase family protein
AT1G54890	-3.55993	1.3877e-12	1.16262e-10	176	164	155	13	12	15	165	13	Late embryogenesis abundant (LEA) protein-related
AT3G16410	-3.53741	1.83737e-09	2.49272e-08	303	381	408	38	18	34	364	30	NSP4__nitrile specifier protein 4
AT5G42590	-3.50828	5.02443e-10	9.10595e-09	72	88	93	5	6	10	84	7	CYP71A16_MRO__cytochrome P450, family 71, subfamily A, polypeptide 16
AT1G19960	-3.50668	3.14325e-11	1.1119e-09	119	112	140	15	10	6	124	10
AT3G59220	-3.46839	1.41822e-13	2.29583e-11	260	207	264	27	20	16	244	21	ATPIRIN1_PRN_PRN1__pirin
AT3G27950	-3.41976	9.41698e-09	9.10339e-08	49	44	56	3	3	7	50	4	GDSL-like Lipase/Acylhydrolase superfamily protein
AT5G44417	-3.40739	7.99883e-08	5.23445e-07	29	37	37	5	2	2	34	3
AT2G23910	-3.39018	2.60151e-14	7.02224e-12	323	365	373	41	28	28	354	32	NAD(P)-binding Rossmann-fold superfamily protein
AT3G20935	-3.38301	2.85747e-09	3.54438e-08	47	44	54	5	4	4	48	4	CYP705A28__cytochrome P450, family 705, subfamily A, polypeptide 28
AT3G62280	-3.35702	4.27745e-10	8.09791e-09	84	64	80	9	5	7	76	7	GDSL-like Lipase/Acylhydrolase superfamily protein
AT4G30170	-3.34245	2.17035e-20	1.38193e-16	2649	2680	2745	269	256	240	2691	255	Peroxidase family protein
AT5G62340	-3.32788	1.51992e-12	1.22335e-10	179	220	199	18	21	18	199	19	Plant invertase/pectin methylesterase inhibitor superfamily protein
AT4G22460	-3.31972	2.20878e-10	4.833e-09	139	151	149	12	23	7	146	14	Bifunctional inhibitor/lipid-transfer protein/seed storage 2S albumin superfamily protein
AT5G51500	-3.29617	1.01617e-09	1.56414e-08	89	98	103	11	4	13	97	9	Plant invertase/pectin methylesterase inhibitor superfamily
AT1G61050	-3.29039	3.49891e-10	6.94763e-09	80	67	81	6	7	9	76	7	alpha 1,4-glycosyltransferase family protein
AT3G50640	-3.27181	2.1404e-11	8.57149e-10	118	134	133	11	16	11	128	13
AT4G23510	-3.24646	2.5308e-10	5.41091e-09	125	121	123	6	18	13	123	12	Disease resistance protein (TIR-NBS-LRR class) family
AT1G29179	-3.22692	4.70237e-07	2.39469e-06	30	27	34	6	1	2	30	3
AT2G18980	-3.19749	6.25955e-18	2.3914e-14	970	937	1007	113	108	84	971	102	Peroxidase superfamily protein
AT3G20110	-3.19648	3.70494e-13	4.53665e-11	197	223	232	22	23	23	217	23	CYP705A20__cytochrome P450, family 705, subfamily A, polypeptide 20
AT4G01770	-3.1841	3.81289e-08	2.82801e-07	43	54	48	4	3	8	48	5	RGXT1__rhamnogalacturonan xylosyltransferase 1
AT5G44900	-3.1464	3.14448e-07	1.68962e-06	32	34	29	4	5	1	32	3	Toll-Interleukin-Resistance (TIR) domain family protein
AT5G06570	-3.06176	5.11228e-08	3.59686e-07	82	62	85	10	14	2	76	9	alpha/beta-Hydrolases superfamily protein
AT3G12820	-3.0513	3.03744e-11	1.09268e-09	191	132	218	17	24	21	180	21	AtMYB10_MYB10__myb domain protein 10
AT4G11610	-3.04935	3.16221e-09	3.83764e-08	56	58	70	9	5	7	61	7	MCTP7__C2 calcium/lipid-binding plant phosphoribosyltransferase family protein
AT1G44970	-3.04245	2.45256e-09	3.14845e-08	112	99	127	7	22	10	113	13	Peroxidase superfamily protein
AT2G17330	-3.03428	8.40812e-08	5.46299e-07	39	35	31	4	5	3	35	4	CYP51A1_CYP51G2
AT4G31320	-3.02803	2.37735e-11	9.28982e-10	117	122	129	15	13	15	123	14	SAUR37__SAUR-like auxin-responsive protein family
AT1G17300	-3.01811	1.66068e-10	3.85915e-09	94	87	109	10	14	10	97	11
AT1G24320	-3.01073	1.5242e-09	2.13768e-08	66	74	98	11	10	7	79	9	Six-hairpin glycosidases superfamily protein
AT1G22440	-2.93688	4.92367e-16	4.50395e-13	686	632	725	99	92	65	681	85	Zinc-binding alcohol dehydrogenase family protein
AT1G78340	-2.89867	2.6554e-17	4.67387e-14	970	973	959	136	124	114	967	125	ATGSTU22_GSTU22__glutathione S-transferase TAU 22
AT5G18840	-2.88747	5.24519e-08	3.67279e-07	54	47	56	3	7	10	52	7	Major facilitator superfamily protein
AT2G37820	-2.87929	1.58894e-08	1.38152e-07	54	48	46	5	7	7	49	6	Cysteine/Histidine-rich C1 domain family protein
AT1G59940	-2.86948	1.93521e-08	1.62418e-07	52	57	61	4	9	9	57	7	ARR3__response regulator 3
AT5G49870	-2.82184	1.20318e-07	7.39483e-07	35	35	43	4	4	7	38	5	Mannose-binding lectin superfamily protein
AT1G08590	-2.73617	0.00940878	0.015698	439	420	447	141	29	19	435	63	ATPXL1_PXL1__Leucine-rich receptor-like protein kinase family protein
AT3G57540	-2.72257	8.23821e-08	5.36537e-07	47	53	53	10	9	3	51	7	AtREM4.1_REM4.1__Remorin family protein
AT5G52310	-2.71946	7.58571e-13	7.70756e-11	443	434	488	90	62	47	455	66	COR78_LTI140_LTI78_RD29A__low-temperature-responsive protein 78 (LTI78) / desiccation-responsive protein 29A (RD29A)
AT5G54230	-2.7187	7.6342e-10	1.24746e-08	182	130	163	31	26	12	158	23	AtMYB49_MYB49__myb domain protein 49
AT2G46430	-2.70261	3.96867e-14	9.02494e-12	321	298	346	52	50	40	322	47	ATCNGC3_CNGC3_CNGC3.C__cyclic nucleotide gated channel 3
AT1G14160	-2.687	7.96183e-10	1.28778e-08	197	178	210	46	21	20	195	29	CASPL1A1__Uncharacterised protein family (UPF0497)
AT5G58750	-2.66203	1.63269e-09	2.2649e-08	70	76	80	12	12	10	75	11	NAD(P)-binding Rossmann-fold superfamily protein
AT3G24750	-2.64982	1.50873e-07	8.96976e-07	37	45	44	6	9	4	42	6	LAZY5
AT3G48080	-2.64054	2.49197e-09	3.18879e-08	84	81	90	14	17	8	85	13	alpha/beta-Hydrolases superfamily protein
AT5G55170	-2.63284	5.37833e-08	3.75363e-07	61	59	43	9	8	8	54	8	ATSUMO3_SUM3_SUMO 3_SUMO3__small ubiquitin-like modifier 3
AT4G11393	-2.63069	2.52151e-05	7.72836e-05	70	45	35	5	14	4	50	8	DEFL202__Defensin-like (DEFL) family protein
AT4G16260	-2.56425	1.69101e-06	7.25065e-06	1082	814	1050	204	167	107	982	159	Glycosyl hydrolase superfamily protein
AT2G43480	-2.54506	3.0823e-07	1.65854e-06	34	38	33	7	5	5	35	6	Peroxidase superfamily protein
AT3G50760	-2.51632	5.6661e-07	2.8069e-06	31	38	34	4	7	6	34	6	GATL2__galacturonosyltransferase-like 2
AT2G47270	-2.51097	4.20764e-08	3.06939e-07	49	52	61	12	9	6	54	9	UPB1__sequence-specific DNA binding transcription factors;transcription regulators
AT1G14080	-2.46803	6.28409e-11	1.81054e-09	217	154	197	37	26	35	189	33	ATFUT6_FUT6__fucosyltransferase 6
AT2G39530	-2.4609	1.37561e-13	2.26122e-11	352	377	389	76	63	56	373	65	CASPL4D1__Uncharacterised protein family (UPF0497)
AT5G20550	-2.44589	1.05651e-09	1.60725e-08	94	92	111	21	15	16	99	17	2-oxoglutarate (2OG) and Fe(II)-dependent oxygenase superfamily protein
AT5G56080	-2.43374	5.04311e-09	5.54278e-08	872	823	941	173	192	104	879	156	ATNAS2_NAS2__nicotianamine synthase 2
AT2G25810	-2.42372	2.92299e-13	3.85069e-11	469	519	565	116	83	79	518	93	TIP4;1__tonoplast intrinsic protein 4;1
AT5G44820	-2.42255	7.63329e-07	3.63076e-06	45	27	36	6	6	7	36	6	Nucleotide-diphospho-sugar transferase family protein
AT4G19975	-2.4158	5.69162e-07	2.81607e-06	33	33	47	9	5	6	38	7
AT4G21830	-2.41219	3.54487e-13	4.39727e-11	299	312	316	52	59	56	309	56	ATMSRB7_MSRB7__methionine sulfoxide reductase B7
AT4G18360	-2.39412	4.51988e-12	2.82153e-10	337	412	361	73	60	70	370	68	GOX3__Aldolase-type TIM barrel family protein
AT4G33120	-2.38848	1.05432e-08	9.983e-08	71	83	82	11	17	15	79	14	S-adenosyl-L-methionine-dependent methyltransferases superfamily protein
AT2G04090	-2.38209	2.74632e-06	1.10863e-05	49	51	37	12	3	10	46	8	MATE efflux family protein
AT2G47530	-2.37431	4.35671e-07	2.24076e-06	31	39	45	8	7	6	38	7	Pollen Ole e 1 allergen and extensin family protein
AT4G21903	-2.36868	2.63481e-08	2.10498e-07	55	51	57	10	11	9	54	10	MATE efflux family protein
AT3G05890	-2.36013	8.2636e-07	3.88701e-06	989	917	832	223	160	131	913	171	LTI6b_RCI2B__Low temperature and salt responsive protein family
AT4G14640	-2.35685	1.43394e-06	6.28383e-06	27	28	32	6	4	6	29	5	AtCML8_CAM8_CML8__calmodulin 8
AT5G54020	-2.30967	1.65202e-06	7.10579e-06	34	66	56	11	8	11	52	10	Cysteine/Histidine-rich C1 domain family protein
AT3G12900	-2.30829	0.00549296	0.00962187	626	479	1075	115	209	95	727	140	2-oxoglutarate (2OG) and Fe(II)-dependent oxygenase superfamily protein
AT4G15160	-2.30273	1.40444e-12	1.16924e-10	1368	1537	1497	333	271	255	1467	286	Bifunctional inhibitor/lipid-transfer protein/seed storage 2S albumin superfamily protein
AT4G26890	-2.29839	1.95821e-06	8.23551e-06	27	29	43	8	6	5	33	6	MAPKKK16__mitogen-activated protein kinase kinase kinase 16
AT5G06200	-2.29708	1.39777e-09	1.99553e-08	147	174	191	42	38	20	171	33	CASP4__Uncharacterised protein family (UPF0497)
AT1G69790	-2.29493	1.94496e-06	8.187e-06	43	41	45	14	8	3	43	8	Protein kinase superfamily protein
AT2G22590	-2.27394	1.94067e-07	1.11592e-06	74	81	57	20	10	12	71	14	UDP-Glycosyltransferase superfamily protein
AT5G14150	-2.26465	2.98187e-08	2.32299e-07	79	81	71	21	12	13	77	15	Protein of unknown function, DUF642
AT5G07990	-2.25826	3.96885e-13	4.70888e-11	444	441	415	78	100	83	433	87	CYP75B1_D501_TT7__Cytochrome P450 superfamily protein
AT2G47460	-2.25741	3.86673e-11	1.27789e-09	176	186	181	41	38	30	181	36	ATMYB12_MYB12_PFG1__myb domain protein 12
AT5G44574	-2.25656	1.04324e-07	6.55095e-07	64	48	59	13	8	13	57	11
AT1G60740	-2.24657	1.59047e-09	2.21922e-08	129	149	127	35	25	22	135	27	Thioredoxin superfamily protein
AT1G73340	-2.23118	8.94331e-08	5.7559e-07	60	67	55	10	14	13	61	12	ADTO1__Cytochrome P450 superfamily protein
AT4G25250	-2.22998	7.0277e-09	7.20575e-08	119	143	119	35	19	24	127	26	PMEI4__Plant invertase/pectin methylesterase inhibitor superfamily protein
AT2G30750	-2.22318	2.95911e-09	3.6361e-08	120	122	139	19	35	24	127	26	CYP71A12__cytochrome P450, family 71, subfamily A, polypeptide 12
AT5G38550	-2.21023	5.96615e-10	1.0446e-08	151	122	148	37	24	26	140	29	Mannose-binding lectin superfamily protein
AT2G47540	-2.20731	1.27827e-09	1.86821e-08	167	191	197	26	45	44	185	38	Pollen Ole e 1 allergen and extensin family protein
AT5G39000	-2.20106	6.55599e-05	0.000180295	29	34	29	12	6	1	31	6	Malectin/receptor-like protein kinase family protein
AT3G26770	-2.19212	6.45721e-09	6.75496e-08	171	142	111	31	27	31	141	30	NAD(P)-binding Rossmann-fold superfamily protein
AT2G46940	-2.19089	1.15645e-07	7.14901e-07	51	54	53	13	12	8	53	11
AT5G05900	-2.14528	2.69791e-06	1.09223e-05	30	33	35	10	5	6	33	7	UDP-Glycosyltransferase superfamily protein
AT3G01260	-2.14506	2.9106e-09	3.59859e-08	407	364	323	104	67	67	365	79	Galactose mutarotase-like superfamily protein
AT3G05980	-2.14167	1.33691e-06	5.90603e-06	33	36	38	6	10	7	36	8
AT2G14820	-2.1412	1.36947e-08	1.22815e-07	93	96	106	20	29	15	98	21	MEL3_NPY2__Phototropic-responsive NPH3 family protein
AT5G15150	-2.13504	4.74259e-11	1.49483e-09	191	181	182	47	39	35	185	40	ATHB-3_ATHB3_HAT7_HB-3__homeobox 3
AT5G17040	-2.13438	9.54873e-08	6.08872e-07	76	84	60	15	17	16	73	16	UDP-Glycosyltransferase superfamily protein
AT5G65980	-2.13049	3.33581e-06	1.3179e-05	33	36	42	6	6	12	37	8	PILS7__Auxin efflux carrier family protein
AT5G26290	-2.1299	4.47782e-10	8.40229e-09	230	181	191	59	40	33	201	44	RAMGaP__TRAF-like family protein
AT1G70990	-2.11787	3.05343e-07	1.64532e-06	60	46	58	15	14	7	55	12	proline-rich family protein
AT1G51870	-2.09355	9.6377e-06	3.32429e-05	28	34	55	12	9	5	39	9	protein kinase family protein
AT3G50120	-2.08897	4.80912e-06	1.80905e-05	29	38	36	11	5	7	34	8	Plant protein of unknown function (DUF247)
AT5G10130	-2.08772	4.99668e-11	1.53946e-09	193	196	196	41	51	40	195	44	Pollen Ole e 1 allergen and extensin family protein
AT4G11190	-2.08129	2.68824e-09	3.39128e-08	125	127	169	26	39	30	140	32	Disease resistance-responsive (dirigent-like protein) family protein
AT3G44990	-2.07941	7.90893e-18	2.51794e-14	3250	2991	3238	777	680	696	3160	718	AtXTH31_ATXTR8_XTH31_XTR8__xyloglucan endo-transglycosylase-related 8
AT3G25780	-2.06558	5.9535e-08	4.07905e-07	142	191	167	54	33	28	167	38	AOC3__allene oxide cyclase 3
AT1G34420	-2.06345	1.34876e-08	1.21128e-07	103	84	84	23	19	20	90	21	leucine-rich repeat transmembrane protein kinase family protein
AT1G29020	-2.05832	1.45361e-09	2.05833e-08	161	127	139	27	36	35	142	33	Calcium-binding EF-hand family protein
AT2G37170	-2.05796	2.09001e-16	2.66155e-13	7190	6664	7568	1864	1702	1384	7141	1650	PIP2;2_PIP2B__plasma membrane intrinsic protein 2
AT3G50970	-2.05554	6.54843e-06	2.37255e-05	1008	974	935	303	188	185	972	225	LTI30_XERO2__dehydrin family protein
AT4G04745	-2.05328	2.19525e-11	8.73616e-10	240	291	286	68	59	62	272	63
AT1G80830	-2.05294	1.06023e-16	1.44661e-13	1444	1289	1367	341	315	293	1367	316	ATNRAMP1_NRAMP1_PMIT1__natural resistance-associated macrophage protein 1
AT3G05190	-2.04644	7.99092e-09	7.97089e-08	129	124	136	34	20	36	130	30	D-aminoacid aminotransferase-like PLP-dependent enzymes superfamily protein
AT1G20450	-2.04359	3.60412e-05	0.000106195	2139	2304	2369	692	468	433	2271	531	ERD10_LTI29_LTI45__Dehydrin family protein
AT4G16350	-2.04113	4.88255e-08	3.46974e-07	62	64	68	17	14	14	65	15	CBL6_SCABP2__calcineurin B-like protein 6
AT3G46280	-2.04108	9.62631e-15	3.67764e-12	952	997	1000	223	264	202	983	230	protein kinase-related
AT4G30650	-2.03827	3.48116e-11	1.18745e-09	253	277	313	83	60	54	281	66	Low temperature and salt responsive protein family
AT4G26320	-2.0277	4.54826e-12	2.83e-10	313	370	374	92	79	78	352	83	AGP13__arabinogalactan protein 13
AT3G24300	-2.02745	1.33693e-08	1.20349e-07	1087	1193	1212	344	259	222	1164	275	AMT1;3_ATAMT1;3__ammonium transporter 1;3
AT1G16410	-2.01118	0.00299674	0.00556628	1344	1082	1604	215	282	452	1343	316	BUS1_CYP79F1_SPS1__cytochrome p450 79f1
AT1G15790	-2.00863	4.90644e-06	1.84276e-05	37	33	36	5	12	8	35	8
AT2G31990	-2.00762	3.28347e-08	2.525e-07	69	75	79	17	20	16	74	18	Exostosin family protein
AT5G12340	-2.00464	1.8282e-07	1.06018e-06	113	81	70	20	25	18	88	21
AT5G44110	-2.00275	3.48343e-16	3.6967e-13	986	973	1094	249	254	228	1018	244	ABCI21_ATNAP2_ATPOP1_POP1__P-loop containing nucleoside triphosphate hydrolases superfamily protein
AT2G37130	-1.99899	0.000266467	0.000628401	3669	3424	3884	1159	874	617	3659	883	Peroxidase superfamily protein
AT5G53990	-1.99202	1.73533e-05	5.55154e-05	47	60	30	14	9	10	46	11	UDP-Glycosyltransferase superfamily protein
AT1G49390	-1.98316	1.38568e-05	4.56129e-05	62	46	41	10	20	6	50	12	2-oxoglutarate (2OG) and Fe(II)-dependent oxygenase superfamily protein
AT1G21120	-1.97739	1.92608e-08	1.61794e-07	118	112	90	26	29	23	107	26	IGMT2__O-methyltransferase family protein
AT3G25640	-1.95288	5.0561e-07	2.54967e-06	75	82	81	29	20	10	79	20	Protein of unknown function, DUF617
AT1G22460	-1.95217	1.14641e-06	5.16234e-06	47	52	43	11	10	14	47	12	O-fucosyltransferase family protein
AT5G45070	-1.93996	1.25127e-14	4.53176e-12	1187	1112	1428	355	295	281	1242	310	AtPP2-A8_PP2-A8__phloem protein 2-A8
AT3G28345	-1.93151	7.7369e-07	3.67454e-06	2095	2031	2428	693	488	470	2185	550	ABCB15_MDR13__ABC transporter family protein
AT3G20100	-1.93073	1.12143e-12	9.83611e-11	418	397	379	108	102	91	398	100	CYP705A19__cytochrome P450, family 705, subfamily A, polypeptide 19
AT1G14780	-1.92597	2.86046e-07	1.55449e-06	119	70	139	28	24	30	109	27	MAC/Perforin domain-containing protein
AT3G63470	-1.92595	1.05004e-08	9.96421e-08	167	172	183	64	37	31	174	44	scpl40__serine carboxypeptidase-like 40
AT1G08500	-1.91051	2.2174e-08	1.81457e-07	125	124	135	47	26	25	128	33	AtENODL18_ENODL18__early nodulin-like protein 18
AT2G20750	-1.90873	9.97687e-13	8.98953e-11	453	449	430	129	106	106	444	114	ATEXPB1_ATHEXP BETA 1.5_EXPB1__expansin B1
AT3G18000	-1.9039	8.11302e-12	4.39022e-10	2360	2426	2589	665	559	666	2458	630	AtPMT1_NMT1_PEAMT_XPL1__S-adenosyl-L-methionine-dependent methyltransferases superfamily protein
AT5G17800	-1.90244	2.38356e-06	9.78315e-06	61	45	39	11	14	12	48	12	AtMYB56_BRAVO_MYB56__myb domain protein 56
AT5G39090	-1.90007	5.31539e-06	1.97538e-05	60	40	45	17	7	13	48	12	HXXXD-type acyl-transferase family protein
AT5G65390	-1.89613	5.12255e-13	5.82446e-11	539	524	490	130	144	127	518	134	AGP7__arabinogalactan protein 7
AT4G10720	-1.89573	8.73609e-06	3.05244e-05	31	29	34	11	8	5	31	8	Ankyrin repeat family protein
AT2G37180	-1.89013	3.36594e-11	1.16268e-09	1293	1309	1509	428	313	324	1370	355	PIP2;3_PIP2C_RD28__Aquaporin-like superfamily protein
AT5G66690	-1.88879	2.61009e-14	7.02224e-12	652	649	700	196	167	156	667	173	UGT72E2__UDP-Glycosyltransferase superfamily protein
AT4G03060	-1.8718	6.71998e-08	4.51037e-07	169	123	121	41	26	41	138	36	AOP2_AOP2-Cvi__AOP2 (ALKENYL HYDROXALKYL PRODUCING 2); oxidoreductase, acting on paired donors, with incorporation or reduction of molecular oxygen, 2-oxoglutarate as one donor, and incorporation of one atom each of oxygen into both donors
AT1G70260	-1.87068	2.29506e-06	9.46465e-06	54	44	52	12	9	18	50	13	RTP1_UMAMIT36__nodulin MtN21 /EamA-like transporter family protein
AT1G51880	-1.86757	2.34322e-06	9.64035e-06	57	79	58	13	24	14	65	17	RHS6__root hair specific 6
AT1G78990	-1.86397	7.01355e-10	1.16427e-08	214	197	219	73	43	50	210	55	HXXXD-type acyl-transferase family protein
AT5G08640	-1.8528	5.84308e-10	1.02965e-08	2019	2243	2175	526	601	585	2146	571	ATFLS1_FLS_FLS1__flavonol synthase 1
AT5G07010	-1.8498	1.22377e-05	4.09538e-05	34	44	39	16	8	7	39	10	ATST2A_ST2A__sulfotransferase 2A
AT3G51240	-1.84876	2.60929e-09	3.31903e-08	1379	1658	1694	441	398	423	1577	421	F3'H_F3H_TT6__flavanone 3-hydroxylase
AT1G13590	-1.84281	1.79053e-08	1.52623e-07	176	121	153	34	53	33	150	40	ATPSK1_PSK1__phytosulfokine 1 precursor
AT3G19660	-1.84225	2.35252e-09	3.0487e-08	161	120	150	39	43	33	144	38
AT5G42780	-1.83971	4.39372e-07	2.25797e-06	94	73	77	17	19	29	81	22	AtHB27_HB27_ZHD13__homeobox protein 27
AT5G49270	-1.83617	8.53995e-10	1.3651e-08	220	236	248	48	79	62	235	63	COBL9_DER9_MRH4_SHV2__COBRA-like extracellular glycosyl-phosphatidyl inositol-anchored protein family
AT5G44480	-1.83488	6.4062e-13	6.88758e-11	573	507	501	152	151	123	527	142	DUR__NAD(P)-binding Rossmann-fold superfamily protein
AT5G44460	-1.83443	7.1112e-06	2.55335e-05	49	49	55	23	9	9	51	14	CML43__calmodulin like 43
AT1G01200	-1.83099	9.40762e-07	4.35647e-06	59	45	49	12	16	13	51	14	ATRAB-A3_ATRABA3_RABA3__RAB GTPase homolog A3
AT3G59700	-1.82942	4.78232e-09	5.31115e-08	137	112	137	38	39	27	129	35	ATHLECRK_HLECRK_LecRK-V.5_LecRK-V.5_LECRK1__lectin-receptor kinase
AT1G30900	-1.82347	2.07182e-13	3.08838e-11	531	520	527	137	151	140	526	143	BP80-3;3_VSR3;3_VSR6__VACUOLAR SORTING RECEPTOR 6
AT1G68150	-1.82171	6.59024e-11	1.86776e-09	262	229	268	84	67	55	253	69	ATWRKY9_WRKY9__WRKY DNA-binding protein 9
AT1G21100	-1.81651	3.89073e-12	2.55397e-10	388	311	367	96	105	89	355	97	IGMT1__O-methyltransferase family protein
AT3G14060	-1.81293	7.73561e-08	5.08731e-07	103	81	125	35	28	21	103	28
AT1G67148	-1.81148	2.44371e-05	7.52535e-05	62	31	36	15	10	10	43	12
AT1G53310	-1.8085	4.25108e-17	6.76701e-14	5664	5701	6351	1760	1617	1483	5905	1620	ATPEPC1_ATPPC1_PEPC1_PPC1__phosphoenolpyruvate carboxylase 1
AT2G29330	-1.80197	8.98268e-08	5.77151e-07	144	105	126	31	48	24	125	34	TRI__tropinone reductase
AT2G08650	-1.79813	2.50539e-07	1.39163e-06	86	91	95	36	19	20	91	25
AT5G15265	-1.79586	6.72246e-07	3.25345e-06	67	54	68	24	15	13	63	17
AT1G55430	-1.79335	7.32827e-06	2.6234e-05	56	50	57	24	14	7	54	15	Cysteine/Histidine-rich C1 domain family protein
AT3G23110	-1.79153	3.34303e-06	1.31974e-05	77	55	67	29	15	11	66	18	AtRLP37_EMB2800_RLP37__receptor like protein 37
AT2G39380	-1.79065	1.11347e-09	1.67983e-08	194	180	166	59	49	42	180	50	ATEXO70H2_EXO70H2__exocyst subunit exo70 family protein H2
AT1G54000	-1.78728	2.71095e-10	5.69688e-09	2610	2532	2508	818	742	577	2550	712	GLL22__GDSL-like Lipase/Acylhydrolase superfamily protein
AT3G13090	-1.78631	8.90281e-07	4.15595e-06	51	61	76	20	14	18	63	17	ABCC6_ATMRP8_MRP8__multidrug resistance-associated protein 8
AT1G72230	-1.78346	6.93053e-11	1.94137e-09	328	400	413	108	97	113	380	106	Cupredoxin superfamily protein
AT5G19110	-1.77789	1.09361e-05	3.71842e-05	34	55	40	13	12	11	43	12	Eukaryotic aspartyl protease family protein
AT1G48690	-1.77231	2.01048e-06	8.43308e-06	62	55	77	16	13	25	65	18	Auxin-responsive GH3 family protein
AT2G42980	-1.76643	4.33981e-06	1.66031e-05	44	35	39	9	12	12	39	11	Eukaryotic aspartyl protease family protein
AT2G44370	-1.76631	2.84939e-10	5.92908e-09	249	210	212	60	61	68	224	63	Cysteine/Histidine-rich C1 domain family protein
AT1G10340	-1.75604	7.41503e-06	2.64999e-05	64	37	48	17	10	15	50	14	Ankyrin repeat family protein
AT4G23700	-1.75119	0.00122273	0.0024771	524	367	390	181	94	91	427	122	ATCHX17_CHX17__cation/H+ exchanger 17
AT3G26470	-1.75089	4.13959e-10	7.92328e-09	282	255	283	104	67	63	273	78	Powdery mildew resistance protein, RPW8 domain
AT2G28250	-1.74678	3.29764e-13	4.17162e-11	510	465	508	156	133	135	494	141	NCRK__Protein kinase superfamily protein
AT3G61400	-1.74236	0.000201584	0.000489906	36	36	30	11	3	15	34	10	2-oxoglutarate (2OG) and Fe(II)-dependent oxygenase superfamily protein
AT1G43605	-1.74123	9.96531e-08	6.31368e-07	80	74	98	28	22	22	84	24
AT5G62210	-1.73765	3.03689e-07	1.63733e-06	90	107	81	27	23	30	93	27	Embryo-specific protein 3, (ATS3)
AT5G44585	-1.73593	1.45961e-06	6.3831e-06	121	139	119	22	43	44	126	36
AT2G39040	-1.73381	6.69112e-08	4.49258e-07	119	134	142	53	29	32	132	38	Peroxidase superfamily protein
AT1G64920	-1.73297	8.32753e-07	3.91226e-06	65	67	59	22	14	19	64	18	UDP-Glycosyltransferase superfamily protein
AT4G06744	-1.72214	8.16371e-12	4.40517e-10	633	625	596	219	170	152	618	180	Leucine-rich repeat (LRR) family protein
AT3G20090	-1.71933	1.50566e-08	1.32296e-07	139	116	120	32	39	38	125	36	CYP705A18__cytochrome P450, family 705, subfamily A, polypeptide 18
AT1G62810	-1.71772	3.27177e-13	4.17162e-11	522	525	550	164	147	155	532	155	CuAO1__Copper amine oxidase family protein
AT5G49280	-1.71677	1.60769e-08	1.39338e-07	106	120	127	37	37	29	118	34	hydroxyproline-rich glycoprotein family protein
AT5G07650	-1.71273	3.97909e-06	1.53615e-05	64	41	74	23	15	14	60	17	Actin-binding FH2 protein
AT1G78370	-1.69632	0.000820159	0.00172959	6267	6162	7717	1853	1640	2422	6715	1972	ATGSTU20_GSTU20__glutathione S-transferase TAU 20
AT5G59530	-1.69123	1.68759e-07	9.90366e-07	130	147	170	54	53	26	149	44	2-oxoglutarate (2OG) and Fe(II)-dependent oxygenase superfamily protein
AT2G46410	-1.68974	9.72583e-07	4.48751e-06	61	58	84	24	16	20	68	20	CPC__Homeodomain-like superfamily protein
AT3G54960	-1.68286	9.27991e-14	1.66601e-11	1122	1254	1250	362	359	364	1209	362	ATPDI1_ATPDIL1-3_PDI1_PDIL1-3__PDI-like 1-3
AT1G44608	-1.67737	1.99274e-07	1.14173e-06	102	117	94	37	25	32	104	31
AT1G01750	-1.67573	8.27346e-09	8.1632e-08	186	259	264	71	70	72	236	71	ADF11__actin depolymerizing factor 11
AT1G69240	-1.67502	6.74082e-07	3.26065e-06	64	57	56	19	17	17	59	18	ATMES15_MES15_RHS9__methyl esterase 15
AT1G15210	-1.67271	6.2782e-05	0.000173529	1577	1741	1802	663	441	443	1707	516	ABCG35_ATPDR7_PDR7__pleiotropic drug resistance 7
AT4G09990	-1.67226	7.93788e-10	1.28499e-08	184	203	232	57	65	64	206	62	GXM2__Protein of unknown function (DUF579)
AT3G46720	-1.67184	1.40402e-08	1.25443e-07	124	128	127	41	33	40	126	38	UDP-Glycosyltransferase superfamily protein
AT5G62420	-1.67033	6.6096e-07	3.20611e-06	134	186	231	66	54	46	184	55	NAD(P)-linked oxidoreductase superfamily protein
AT1G05680	-1.66171	2.41751e-10	5.20418e-09	316	316	342	127	93	76	325	99	UGT74E2__Uridine diphosphate glycosyltransferase 74E2
AT5G38540	-1.65785	5.94885e-06	2.18511e-05	48	51	56	17	21	9	52	16	Mannose-binding lectin superfamily protein
AT2G41800	-1.6545	1.13802e-09	1.70766e-08	273	308	275	105	91	66	285	87	TEB__Protein of unknown function, DUF642
AT4G30670	-1.64986	3.66402e-11	1.23222e-09	375	354	428	142	120	92	386	118	Putative membrane lipoprotein
AT5G13930	-1.64638	7.76654e-10	1.26261e-08	7051	7613	8075	2138	2434	2391	7580	2321	ATCHS_CHS_TT4__Chalcone and stilbene synthase family protein
AT1G08890	-1.64261	3.89463e-10	7.51466e-09	248	194	219	73	71	59	220	68	Major facilitator superfamily protein
AT1G63450	-1.64188	4.15696e-08	3.04355e-07	109	129	113	36	37	35	117	36	RHS8_XUT1__root hair specific 8
AT1G26790	-1.63842	1.7847e-06	7.59611e-06	58	48	57	21	14	15	54	17	Dof-type zinc finger DNA-binding family protein
AT4G34880	-1.63837	1.34874e-05	4.45659e-05	44	48	35	11	14	14	42	13	Amidase family protein
AT1G23010	-1.63484	2.28678e-08	1.86118e-07	132	150	128	46	46	35	137	42	LPR1__Cupredoxin superfamily protein
AT2G43100	-1.63154	0.000102571	0.000268655	1484	1342	1722	424	412	564	1516	467	ATLEUD1_IPMI2__isopropylmalate isomerase 2
AT4G29180	-1.63011	2.09188e-08	1.73311e-07	197	223	221	57	89	53	214	66	RHS16__root hair specific 16
AT4G39955	-1.62075	1.29429e-08	1.17577e-07	142	157	156	57	39	46	152	47	alpha/beta-Hydrolases superfamily protein
AT5G25830	-1.62012	1.54284e-08	1.35003e-07	160	156	187	70	46	41	168	52	GATA12__GATA transcription factor 12
AT2G24300	-1.61997	4.76452e-10	8.77645e-09	198	208	228	70	73	55	211	66	Calmodulin-binding protein
AT3G22235	-1.61923	0.00118751	0.00241446	41	87	80	32	13	20	69	22	AthCYSTM8
AT3G13610	-1.61814	0.000130902	0.000333133	1858	1512	2308	554	706	508	1893	589	F6'H1__2-oxoglutarate (2OG) and Fe(II)-dependent oxygenase superfamily protein
AT3G19710	-1.61546	0.0074173	0.0126459	1163	930	1484	255	336	516	1192	369	BCAT4__branched-chain aminotransferase4
AT2G26360	-1.61487	1.81787e-06	7.72044e-06	83	55	67	27	20	17	68	21	Mitochondrial substrate carrier family protein
AT5G37540	-1.61481	5.61856e-07	2.78985e-06	217	205	288	66	101	55	237	74	Eukaryotic aspartyl protease family protein
AT1G80340	-1.61467	2.15411e-06	8.95492e-06	103	71	72	26	33	18	82	26	ATGA3OX2_GA3OX2_GA4H__gibberellin 3-oxidase 2
AT2G23960	-1.61408	3.37863e-06	1.33206e-05	51	48	45	17	16	12	48	15	Class I glutamine amidotransferase-like superfamily protein
AT5G61430	-1.60238	6.30956e-07	3.08271e-06	70	77	98	23	25	29	82	26	ANAC100_ATNAC5_NAC100__NAC domain containing protein 100
AT2G42570	-1.5984	4.58391e-11	1.4521e-09	357	392	368	126	129	100	372	118	TBL39__TRICHOME BIREFRINGENCE-LIKE 39
AT2G45360	-1.5978	0.000186334	0.000456562	33	27	39	6	8	17	33	10	Protein of unknown function (DUF1442)
AT1G51840	-1.59511	3.94013e-12	2.56875e-10	419	377	406	140	128	114	401	127	protein kinase-related
AT4G37410	-1.58323	6.32196e-12	3.61563e-10	4780	4244	4754	1724	1460	1241	4593	1475	CYP81F4__cytochrome P450, family 81, subfamily F, polypeptide 4
AT3G47380	-1.58028	0.000153394	0.000383575	33	61	40	11	20	12	45	14	AtPMEI11__Plant invertase/pectin methylesterase inhibitor superfamily protein
AT1G51830	-1.58007	3.76829e-14	8.88664e-12	1362	1296	1522	521	438	384	1393	448	Leucine-rich repeat protein kinase family protein
AT3G49960	-1.57546	0.00039329	0.000893404	117	138	138	42	22	62	131	42	Peroxidase superfamily protein
AT3G22740	-1.55894	3.28966e-07	1.75725e-06	80	83	108	31	33	24	90	29	HMT3__homocysteine S-methyltransferase 3
AT1G48670	-1.55857	5.25266e-05	0.00014812	43	49	31	11	17	12	41	13	auxin-responsive GH3 family protein
AT2G40470	-1.54524	0.000235697	0.000563491	33	40	28	6	11	16	34	11	ASL11_LBD15__LOB domain-containing protein 15
AT1G66930	-1.54523	0.000105494	0.000275331	67	64	33	18	20	16	55	18	LRK10L2__Protein kinase superfamily protein
AT5G04340	-1.54425	4.72825e-07	2.40723e-06	180	151	179	81	50	37	170	56	AtZAT6_C2H2_CZF2_ZAT6__zinc finger of Arabidopsis thaliana 6
AT1G12160	-1.54043	5.58542e-06	2.06449e-05	98	96	112	53	25	23	102	34	FMOGS-OX7__Flavin-binding monooxygenase family protein
AT3G25190	-1.53879	0.000152114	0.000380922	1358	1061	1187	520	360	314	1202	398	AtVTL5_VTL5__Vacuolar iron transporter (VIT) family protein
AT3G22830	-1.53479	9.56057e-05	0.00025277	35	34	28	12	14	6	32	11	AT-HSFA6B_HSFA6B__heat shock transcription factor A6B
AT4G10510	-1.534	3.59786e-06	1.40717e-05	58	57	82	28	20	17	66	22	Subtilase family protein
AT1G07167	-1.53353	8.15617e-06	2.87452e-05	50	42	66	21	14	17	53	17
AT2G44480	-1.52902	4.33577e-05	0.000125128	33	26	35	13	9	9	31	10	BGLU17__beta glucosidase 17
AT1G71400	-1.52815	2.59806e-12	1.85873e-10	599	517	614	180	219	176	577	192	AtRLP12_RLP12__receptor like protein 12
AT1G09540	-1.5255	1.69281e-06	7.25674e-06	66	67	78	25	18	27	70	23	ATMYB61_MYB61__myb domain protein 61
AT4G22980	-1.52545	1.25283e-07	7.65322e-07	103	88	107	37	29	33	99	33
AT5G48170	-1.51404	1.88328e-05	5.97285e-05	42	38	49	14	11	18	43	14	SLY2_SNE__F-box family protein
AT2G32020	-1.51372	7.44602e-06	2.65957e-05	87	69	61	29	29	15	72	24	Acyl-CoA N-acyltransferases (NAT) superfamily protein
AT3G20080	-1.51344	7.71235e-11	2.12278e-09	359	297	392	113	116	122	349	117	CYP705A15__cytochrome P450, family 705, subfamily A, polypeptide 15
AT1G51800	-1.50607	2.02774e-13	3.04991e-11	738	628	723	238	237	230	696	235	IOS1__Leucine-rich repeat protein kinase family protein
AT3G51430	-1.50447	8.03353e-09	8.00086e-08	164	164	187	69	49	56	172	58	SSL5_YLS2__Calcium-dependent phosphotriesterase superfamily protein
AT5G65800	-1.50434	3.48105e-05	0.000103045	35	38	46	10	18	12	40	13	ACS5_ATACS5_CIN5_ETO2__ACC synthase 5
AT1G65900	-1.50407	2.64559e-07	1.45886e-06	163	140	156	66	34	55	153	52
AT3G54400	-1.49916	4.64493e-14	1.03172e-11	2135	1875	1962	766	647	618	1991	677	Eukaryotic aspartyl protease family protein
AT5G65870	-1.4984	2.93633e-06	1.17737e-05	96	71	87	23	40	23	85	29	ATPSK5_PSK5_PSK5__phytosulfokine 5 precursor
AT1G55850	-1.49221	5.27474e-15	2.19039e-12	1297	1304	1411	474	477	419	1337	457	ATCSLE1_CSLE1__cellulose synthase like E1
AT1G49820	-1.49005	1.43609e-08	1.27711e-07	1039	795	1121	372	363	273	985	336	ATMTK_MTK_MTK1__S-methyl-5-thioribose kinase
AT3G60160	-1.48902	5.81152e-05	0.000162037	55	55	108	31	23	20	73	25	ABCC9_ATMRP9_MRP9__multidrug resistance-associated protein 9
AT5G01840	-1.48879	2.84224e-06	1.14372e-05	103	112	100	53	27	28	105	36	ATOFP1_OFP1__ovate family protein 1
AT5G26260	-1.48825	2.77268e-08	2.19311e-07	1953	2003	2091	686	820	569	2016	692	TRAF-like family protein
AT3G14530	-1.48776	4.74167e-06	1.78769e-05	56	67	67	27	23	15	63	22	GFPPS1_GGPPS6__Terpenoid synthases superfamily protein
AT5G39240	-1.48647	8.68047e-05	0.000232267	35	31	31	14	7	12	32	11
AT4G25160	-1.4844	4.92792e-06	1.8501e-05	51	50	66	18	23	16	56	19	PUB35__U-box domain-containing protein kinase family protein
AT2G28200	-1.48049	1.13575e-11	5.52037e-10	406	382	469	157	148	127	419	144	C2H2-type zinc finger family protein
AT5G53110	-1.4802	1.04939e-09	1.59852e-08	270	234	245	99	91	68	250	86	RING/U-box superfamily protein
AT2G39200	-1.47654	4.76008e-11	1.49483e-09	499	388	458	143	171	149	448	154	ATMLO12_MLO12__Seven transmembrane MLO family protein
AT3G17170	-1.47334	2.07149e-14	5.93949e-12	1080	1014	1189	380	375	378	1094	378	RFC3__Translation elongation factor EF1B/ribosomal protein S6 family protein
AT5G67450	-1.47231	4.79564e-06	1.8047e-05	70	57	70	30	23	15	66	23	AZF1_ZF1__zinc-finger protein 1
AT2G45510	-1.46945	1.95929e-09	2.6301e-08	286	249	281	121	84	78	272	94	CYP704A2__cytochrome P450, family 704, subfamily A, polypeptide 2
AT3G48920	-1.46325	6.00109e-08	4.10136e-07	137	158	132	54	51	44	142	50	AtMYB45_MYB45__myb domain protein 45
AT3G50130	-1.46105	7.49548e-05	0.000203494	49	69	45	27	17	13	54	19	Plant protein of unknown function (DUF247)
AT3G46690	-1.46058	1.66152e-08	1.43223e-07	236	199	212	84	90	52	216	75	UDP-Glycosyltransferase superfamily protein
AT3G23800	-1.45986	5.2709e-09	5.74029e-08	247	252	285	117	90	67	261	91	SBP3__selenium-binding protein 3
AT5G60890	-1.4572	1.03207e-07	6.50001e-07	545	543	494	235	160	160	527	185	AtATR1_ATMYB34_ATR1_MYB34__myb domain protein 34
AT1G33800	-1.44954	3.48315e-12	2.37433e-10	505	531	553	191	199	169	530	186	AtGXMT1_GXM1_GXMT1__Protein of unknown function (DUF579)
AT3G20940	-1.4466	1.81857e-06	7.72044e-06	105	104	94	42	43	22	101	36	CYP705A30__cytochrome P450, family 705, subfamily A, polypeptide 30
AT3G21890	-1.44572	3.05379e-05	9.18494e-05	45	53	44	23	14	13	47	17	BBX31_miP1a__B-box type zinc finger family protein
AT4G15330	-1.44098	5.60485e-06	2.07047e-05	96	77	90	39	37	17	88	31	CYP705A1__cytochrome P450, family 705, subfamily A, polypeptide 1
AT1G58170	-1.43858	0.000507289	0.00112279	31	38	30	20	9	6	33	12	Disease resistance-responsive (dirigent-like protein) family protein
AT5G10830	-1.43428	7.90664e-08	5.18122e-07	430	507	526	219	157	145	488	174	S-adenosyl-L-methionine-dependent methyltransferases superfamily protein
AT3G05360	-1.43404	7.0047e-09	7.19375e-08	157	163	190	65	63	53	170	60	AtRLP30_RLP30__receptor like protein 30
AT3G19580	-1.43301	8.0679e-08	5.26882e-07	179	138	133	58	55	47	150	53	AZF2_ZF2__zinc-finger protein 2
AT1G33260	-1.43173	3.74586e-07	1.95983e-06	94	96	91	38	33	29	94	33	Protein kinase superfamily protein
AT1G67330	-1.43103	2.8179e-11	1.04266e-09	517	541	579	228	199	157	546	195	Protein of unknown function (DUF579)
AT2G35850	-1.43069	6.40319e-07	3.12025e-06	94	93	123	45	30	35	103	37
AT4G01430	-1.43068	2.84179e-08	2.23856e-07	167	147	141	60	50	52	152	54	UMAMIT29__nodulin MtN21 /EamA-like transporter family protein
AT5G10210	-1.42243	0.00168918	0.00331654	32	33	28	6	7	20	31	11
AT1G66800	-1.42201	0.000120106	0.000308411	75	67	84	39	31	11	75	27	NAD(P)-binding Rossmann-fold superfamily protein
AT3G48260	-1.42096	4.87531e-07	2.4709e-06	99	83	106	42	33	28	96	34	WNK3__with no lysine (K) kinase 3
AT3G22930	-1.42074	2.63796e-06	1.06986e-05	129	116	90	38	34	48	112	40	AtCML11_CML11__calmodulin-like 11
AT4G01630	-1.41827	1.26769e-08	1.16086e-07	246	221	192	75	89	73	220	79	ATEXP17_ATEXPA17_ATHEXP ALPHA 1.13_EXP17_EXPA17__expansin A17
AT4G04221	-1.41726	0.0276093	0.04154	84	21	78	28	16	21	61	22	other RNA
AT5G10970	-1.41637	1.81876e-06	7.72044e-06	69	78	76	26	25	29	74	27	C2H2 and C2HC zinc fingers superfamily protein
AT1G67360	-1.41314	6.95394e-11	1.94282e-09	400	404	426	175	142	127	410	148	LDAP1_SRP1__Rubber elongation factor protein (REF)
AT1G23830	-1.40496	5.20972e-05	0.000147017	47	44	50	25	16	10	47	17
AT1G13750	-1.40462	3.24599e-08	2.50222e-07	157	148	161	70	52	47	155	56	ATPAP1_PAP1__Purple acid phosphatases superfamily protein
AT1G26540	-1.40327	5.82887e-06	2.14492e-05	81	104	73	36	33	25	86	31	Agenet domain-containing protein
AT4G33070	-1.40166	2.68993e-06	1.08955e-05	116	94	88	39	27	42	99	36	AtPDC1_PDC1__Thiamine pyrophosphate dependent pyruvate decarboxylase family protein
AT5G24530	-1.39671	8.54228e-13	8.24114e-11	784	735	837	329	267	263	785	286	AtDMR6_DMR6__2-oxoglutarate (2OG) and Fe(II)-dependent oxygenase superfamily protein
AT1G15380	-1.39587	0.000107645	0.000280523	846	705	668	337	278	198	740	271	GLYI4__Lactoylglutathione lyase / glyoxalase I family protein
AT4G14130	-1.39537	0.00202392	0.00390239	510	546	561	289	172	132	539	198	XTH15_XTR7__xyloglucan endotransglucosylase/hydrolase 15
AT3G52470	-1.39253	1.50956e-12	1.22184e-10	916	930	1052	395	315	349	966	353	Late embryogenesis abundant (LEA) hydroxyproline-rich glycoprotein family
AT2G22122	-1.38757	3.04399e-11	1.09298e-09	510	447	464	198	173	151	474	174
AT5G42860	-1.38449	8.84848e-10	1.39689e-08	283	275	352	129	102	103	303	111	CC2
AT2G28710	-1.38297	6.24836e-05	0.000172855	46	43	39	22	12	13	43	16	C2H2-type zinc finger family protein
AT3G22840	-1.3812	3.35776e-10	6.76505e-09	485	465	480	220	157	151	477	176	ELIP_ELIP1__Chlorophyll A-B binding family protein
AT4G16600	-1.3802	5.64924e-05	0.000158043	42	32	38	13	12	16	37	14	PGSIP8__Nucleotide-diphospho-sugar transferases superfamily protein
AT4G22080	-1.37794	4.20485e-05	0.000121791	66	65	56	16	34	19	62	23	RHS14__root hair specific 14
AT3G17130	-1.37713	0.000233653	0.000559512	49	42	31	12	22	11	41	15	Plant invertase/pectin methylesterase inhibitor superfamily protein
AT1G30990	-1.37584	0.00017114	0.000423461	30	44	37	18	14	9	37	14	Polyketide cyclase/dehydrase and lipid transport superfamily protein
AT5G53320	-1.37545	7.7947e-07	3.69612e-06	107	98	95	46	32	33	100	37	Leucine-rich repeat protein kinase family protein
AT5G25640	-1.37389	2.68583e-06	1.08835e-05	75	62	83	26	25	30	73	27	Rhomboid-related intramembrane serine protease family protein
AT1G70850	-1.37002	3.70803e-05	0.00010887	3634	3494	3985	1616	1496	1033	3704	1382	MLP34__MLP-like protein 34
AT2G38940	-1.36762	5.31895e-08	3.71898e-07	486	520	515	157	193	215	507	188	ATPT2_PHT1;4__phosphate transporter 1;4
AT2G27420	-1.36698	1.64812e-08	1.4239e-07	260	225	212	105	86	69	232	87	Cysteine proteinases superfamily protein
AT1G06000	-1.36317	4.97954e-14	1.09332e-11	1235	1284	1329	508	488	442	1283	479	UGT89C1__UDP-Glycosyltransferase superfamily protein
AT3G03780	-1.36062	1.17171e-06	5.26386e-06	6890	6579	8093	2515	2551	2946	7187	2671	ATMS2_MS2__methionine synthase 2
AT1G23205	-1.35939	7.34942e-09	7.47543e-08	222	198	221	96	82	62	214	80	Plant invertase/pectin methylesterase inhibitor superfamily protein
AT5G38010	-1.35731	9.54086e-07	4.41175e-06	136	106	97	42	47	38	113	42	UDP-Glycosyltransferase superfamily protein
AT1G30550	-1.35361	9.89529e-05	0.000260394	50	51	40	25	17	11	47	18	S-adenosyl-L-methionine-dependent methyltransferases superfamily protein
AT2G22930	-1.35306	3.83337e-05	0.000112188	40	49	47	17	21	13	45	17	UDP-Glycosyltransferase superfamily protein
AT1G02810	-1.35079	1.1653e-09	1.73903e-08	245	225	269	105	95	78	246	93	Plant invertase/pectin methylesterase inhibitor superfamily
AT1G66470	-1.34906	1.11031e-05	3.76783e-05	60	82	73	32	22	27	72	27	AtRHD6_RHD6__ROOT HAIR DEFECTIVE6
AT2G27990	-1.34467	7.88063e-05	0.000212802	40	55	56	27	15	15	50	19	BLH8_PNF__BEL1-like homeodomain 8
AT2G36090	-1.33835	3.24373e-08	2.50149e-07	149	163	167	66	65	51	160	61	F-box family protein
AT1G30840	-1.33342	1.13102e-07	7.0145e-07	147	157	145	61	49	61	150	57	ATPUP4_PUP4__purine permease 4
AT3G22800	-1.33226	6.85965e-09	7.08278e-08	304	227	296	123	110	82	276	105	Leucine-rich repeat (LRR) family protein
AT4G22230	-1.32934	9.55859e-05	0.000252752	41	30	37	12	17	12	36	14	Arabidopsis defensin-like protein
AT5G03350	-1.32368	9.85373e-07	4.53994e-06	85	96	93	35	36	34	91	35	Legume lectin family protein
AT4G01480	-1.32252	8.6481e-12	4.52592e-10	712	764	716	300	272	271	731	281	AtPPa5_PPa5__pyrophosphorylase 5
AT2G25090	-1.32198	3.70978e-08	2.7703e-07	145	147	148	60	59	50	147	56	AtCIPK16_CIPK16_SnRK3.18__CBL-interacting protein kinase 16
AT5G62150	-1.3219	5.22018e-06	1.9453e-05	89	66	78	26	29	34	78	30	peptidoglycan-binding LysM domain-containing protein
AT4G27290	-1.32142	0.000652704	0.00140945	35	31	36	10	22	7	34	13	S-locus lectin protein kinase family protein
AT2G17280	-1.31917	1.884e-06	7.96728e-06	101	129	145	39	59	46	125	48	Phosphoglycerate mutase family protein
AT4G30640	-1.31845	0.000648196	0.00140082	31	27	36	14	17	5	31	12	RNI-like superfamily protein
AT2G29480	-1.3177	2.19184e-06	9.08013e-06	91	88	83	40	35	26	87	34	ATGSTU2_GST20_GSTU2__glutathione S-transferase tau 2
AT1G35260	-1.31675	4.61154e-09	5.14242e-08	286	273	263	123	90	104	274	106	MLP165__MLP-like protein 165
AT1G49320	-1.31664	6.76313e-08	4.53137e-07	198	148	200	72	83	55	182	70	ATUSPL1_USPL1__unknown seed protein like 1
AT5G11230	-1.31638	1.59085e-08	1.38255e-07	329	304	318	113	157	97	317	122	Nucleotide-sugar transporter family protein
AT1G66270	-1.31633	6.87613e-07	3.31687e-06	2465	2752	2706	1136	1103	831	2641	1023	BGLU21__Glycosyl hydrolase superfamily protein
AT2G16970	-1.31573	8.55593e-05	0.00022919	33	32	42	16	12	13	36	14	MEE15__Major facilitator superfamily protein
AT1G65310	-1.31403	1.73121e-07	1.01223e-06	340	425	468	185	165	127	411	159	ATXTH17_XTH17__xyloglucan endotransglucosylase/hydrolase 17
AT3G59850	-1.31031	0.000106713	0.000278285	38	43	38	18	18	10	40	15	Pectin lyase-like superfamily protein
AT1G56160	-1.30854	0.000947688	0.00197133	50	49	77	23	35	10	59	23	ATMYB72_MYB72__myb domain protein 72
AT5G23010	-1.30734	0.0114415	0.0186832	2950	2714	3510	866	1028	1620	3058	1171	GSM1_IMS3_MAM1__methylthioalkylmalate synthase 1
AT1G74210	-1.30536	1.16712e-10	2.92576e-09	343	339	361	143	130	132	348	135	AtGDPD5_GDPD5__PLC-like phosphodiesterases superfamily protein
AT4G37320	-1.30468	2.27922e-08	1.85741e-07	204	194	281	90	95	78	226	88	CYP81D5__cytochrome P450, family 81, subfamily D, polypeptide 5
AT4G19030	-1.30149	3.14944e-08	2.43763e-07	769	920	879	328	380	295	856	334	AT-NLM1_ATNLM1_NIP1;1_NLM1__NOD26-like major intrinsic protein 1
AT5G66910	-1.30108	2.31208e-08	1.87778e-07	219	206	200	99	80	65	208	81	Disease resistance protein (CC-NBS-LRR class) family
AT3G57010	-1.3002	3.79876e-08	2.8224e-07	570	538	545	264	173	208	551	215	Calcium-dependent phosphotriesterase superfamily protein
AT4G21680	-1.29895	8.09278e-05	0.000217841	55	34	58	20	23	14	49	19	AtNPF7.2_NPF7.2_NRT1.8__NITRATE TRANSPORTER 1.8
AT5G47960	-1.29865	6.31091e-06	2.29752e-05	63	56	74	25	28	22	64	25	ATRABA4C_RABA4C_SMG1__RAB GTPase homolog A4C
AT3G54600	-1.29842	1.4184e-07	8.51756e-07	1158	1126	1288	429	431	529	1191	463	DJ-1f_DJ1F__Class I glutamine amidotransferase-like superfamily protein
AT2G14520	-1.29636	0.000277743	0.000651854	59	67	71	42	15	20	66	26	CBS domain-containing protein with a domain of unknown function (DUF21)
AT5G59260	-1.29408	7.71457e-05	0.000208849	41	38	39	19	12	15	39	15	LecRK-II.1__Concanavalin A-like lectin protein kinase family protein
AT2G05250	-1.29338	0.240863	0.292831	507	251	496	207	0	277	418	161	DNAJ heat shock N-terminal domain-containing protein
AT4G28840	-1.29202	0.000110726	0.00028765	35	33	45	12	18	14	38	15	TIE1
AT3G21750	-1.29107	2.69144e-09	3.39128e-08	290	324	348	149	125	104	321	126	UGT71B1__UDP-glucosyl transferase 71B1
AT5G51440	-1.29056	1.43337e-05	4.69967e-05	86	65	66	25	36	24	72	28	HSP20-like chaperones superfamily protein
AT5G25810	-1.29038	4.88948e-11	1.51879e-09	468	454	454	198	186	157	459	180	tny__Integrase-type DNA-binding superfamily protein
AT5G15290	-1.28952	2.44148e-06	9.99053e-06	90	91	107	49	33	31	96	38	CASP5__Uncharacterised protein family (UPF0497)
AT1G57560	-1.28892	4.22602e-05	0.000122348	58	55	55	30	22	14	56	22	AtMYB50_MYB50__myb domain protein 50
AT1G64780	-1.28856	1.385e-13	2.26122e-11	1412	1457	1475	618	582	511	1448	570	AMT1;2_ATAMT1;2__ammonium transporter 1;2
AT5G06665	-1.28753	2.0666e-05	6.48854e-05	64	54	79	20	32	25	66	26
AT3G60280	-1.28584	8.08922e-05	0.000217788	40	47	66	25	20	15	51	20	UCC3__uclacyanin 3
AT2G35585	-1.28526	9.06959e-06	3.15454e-05	71	58	83	30	23	30	71	28
AT3G16390	-1.28504	4.82187e-08	3.43556e-07	173	215	232	84	76	84	207	81	NSP3__nitrile specifier protein 3
AT3G62740	-1.28456	4.32175e-05	0.000124761	57	48	45	25	17	17	50	20	BGLU7__beta glucosidase 7
AT3G46130	-1.28362	2.89357e-05	8.76515e-05	207	185	171	94	48	80	188	74	ATMYB48_ATMYB48-1_ATMYB48-2_ATMYB48-3_MYB48__myb domain protein 48
AT2G34910	-1.2835	0.00525077	0.0092298	105	89	144	39	72	22	113	44
AT1G16120	-1.27952	0.000106125	0.000276903	58	43	51	25	24	11	51	20	WAKL1__wall associated kinase-like 1
AT1G56020	-1.27933	2.55695e-07	1.41656e-06	147	143	139	70	56	44	143	57
AT4G11530	-1.27685	6.12392e-08	4.16592e-07	170	136	159	70	60	54	155	61	CRK34__cysteine-rich RLK (RECEPTOR-like protein kinase) 34
AT3G01175	-1.27671	0.000295211	0.000689464	74	47	57	23	14	33	59	23	Protein of unknown function (DUF1666)
AT4G00910	-1.27657	8.38715e-05	0.000224921	411	370	305	187	119	126	362	144	Aluminium activated malate transporter family protein
AT3G06390	-1.27572	0.00235518	0.0044738	325	288	272	175	79	98	295	117	CASPL1D2__Uncharacterised protein family (UPF0497)
AT1G61930	-1.27382	0.000295302	0.000689476	35	38	28	12	17	11	34	13	Protein of unknown function, DUF584
AT1G14860	-1.27002	9.86472e-11	2.59196e-09	548	479	531	194	241	185	519	207	atnudt18_NUDT18__nudix hydrolase homolog 18
AT3G63030	-1.26947	8.20279e-07	3.86221e-06	112	130	127	59	41	47	123	49	MBD4__methyl-CPG-binding domain 4
AT5G12970	-1.26908	2.24758e-05	6.98924e-05	103	110	118	66	31	35	110	44	MCTP5__Calcium-dependent lipid-binding (CaLB domain) plant phosphoribosyltransferase family protein
AT4G23240	-1.26878	6.9141e-05	0.000189135	68	50	58	34	19	17	59	23	CRK16__cysteine-rich RLK (RECEPTOR-like protein kinase) 16
AT5G10430	-1.26742	0.000111906	0.000290085	811	910	968	466	323	287	896	359	AGP4_ATAGP4_JAGGER__arabinogalactan protein 4
AT5G10100	-1.26669	4.09016e-05	0.00011879	45	44	52	22	15	19	47	19	TPPI__Haloacid dehalogenase-like hydrolase (HAD) superfamily protein
AT1G68570	-1.26607	5.90708e-10	1.03881e-08	315	347	393	150	141	130	352	140	AtNPF3.1_NPF3.1__Major facilitator superfamily protein
AT3G50010	-1.26534	8.67493e-06	3.0344e-05	80	61	83	34	24	31	75	30	Cysteine/Histidine-rich C1 domain family protein
AT4G21850	-1.26509	6.25918e-07	3.06179e-06	1089	1126	1218	530	501	345	1144	459	ATMSRB9_MSRB9__methionine sulfoxide reductase B9
AT1G60750	-1.26353	0.00528661	0.00928937	108	104	103	67	18	41	105	42	NAD(P)-linked oxidoreductase superfamily protein
AT1G11420	-1.26317	1.48465e-05	4.84534e-05	65	71	100	29	38	27	79	31	ATDUF2_DUF2__DOMAIN OF UNKNOWN FUNCTION 724 2
AT5G06940	-1.26302	1.11971e-05	3.79434e-05	66	53	67	24	23	27	62	25	Leucine-rich repeat receptor-like protein kinase family protein
AT1G72910	-1.25995	0.000116611	0.000300918	44	47	54	19	27	12	48	19	Toll-Interleukin-Resistance (TIR) domain-containing protein
AT4G13810	-1.25384	2.11148e-07	1.2004e-06	156	141	140	71	52	53	146	59	AtRLP47_RLP47__receptor like protein 47
AT4G28250	-1.25144	1.78134e-07	1.03615e-06	1366	1542	1644	663	542	630	1517	612	ATEXPB3_ATHEXP BETA 1.6_EXPB3__expansin B3
AT1G28290	-1.25136	1.87953e-05	5.96292e-05	1931	2247	2116	987	755	805	2098	849	AGP31__arabinogalactan protein 31
AT5G16900	-1.25096	2.47744e-05	7.6145e-05	77	76	108	33	48	24	87	35	Leucine-rich repeat protein kinase family protein
AT5G63650	-1.25047	4.50625e-06	1.71403e-05	86	88	87	32	32	41	87	35	SNRK2-5_SNRK2.5_SRK2H__SNF1-related protein kinase 2.5
AT3G48520	-1.24964	1.45829e-05	4.77234e-05	82	61	68	27	35	23	70	28	CYP94B3__cytochrome P450, family 94, subfamily B, polypeptide 3
AT1G33420	-1.2465	2.20447e-07	1.24512e-06	145	155	176	63	56	73	159	64	RING/FYVE/PHD zinc finger superfamily protein
AT5G19875	-1.24585	1.78336e-05	5.69096e-05	78	62	109	34	30	36	83	33
AT2G46150	-1.24537	1.17117e-05	3.94424e-05	81	79	67	30	37	25	76	31	Late embryogenesis abundant (LEA) hydroxyproline-rich glycoprotein family
AT2G39710	-1.24253	1.90542e-05	6.03905e-05	95	103	92	57	31	30	97	39	Eukaryotic aspartyl protease family protein
AT1G51860	-1.239	1.25127e-12	1.07182e-10	988	844	950	411	391	330	927	377	Leucine-rich repeat protein kinase family protein
AT1G07620	-1.23815	0.000181685	0.000446544	32	28	34	13	12	13	31	13	ATOBGM_TRM32__GTP-binding protein Obg/CgtA
AT5G47635	-1.23504	0.000252513	0.000599118	58	33	67	29	18	17	53	21	Pollen Ole e 1 allergen and extensin family protein
AT3G43670	-1.23377	3.97219e-09	4.57364e-08	378	296	350	168	134	116	341	139	Copper amine oxidase family protein
AT3G24240	-1.23214	4.50553e-08	3.26249e-07	373	431	383	166	191	130	396	162	RGFR1_RGI1__Leucine-rich repeat receptor-like protein kinase family protein
AT5G23020	-1.23054	5.75224e-10	1.01834e-08	693	626	769	283	252	316	696	284	IMS2_MAM-L_MAM3__2-isopropylmalate synthase 2
AT2G39300	-1.22972	9.54968e-08	6.08872e-07	187	204	177	90	70	73	189	78
AT4G25800	-1.22764	7.81605e-05	0.000211297	64	47	43	24	20	19	51	21	Calmodulin-binding protein
AT3G23930	-1.22605	6.49299e-05	0.000178742	40	43	54	22	18	16	46	19
AT3G21510	-1.22487	1.48599e-10	3.53052e-09	513	414	473	184	201	189	467	191	AHP1__histidine-containing phosphotransmitter 1
AT1G76790	-1.22394	5.26128e-11	1.60038e-09	701	645	717	334	249	265	688	283	IGMT5__O-methyltransferase family protein
AT5G44350	-1.22377	6.12187e-05	0.000169773	55	52	44	25	18	19	50	21	ethylene-responsive nuclear protein -related
AT5G50010	-1.22356	1.37156e-06	6.04e-06	148	150	136	65	73	41	145	60	SACL2__sequence-specific DNA binding transcription factors;transcription regulators
AT1G62280	-1.22336	1.8963e-06	8.01397e-06	205	142	135	68	64	66	161	66	SLAH1__SLAC1 homologue 1
AT1G67940	-1.22227	5.5274e-09	5.95849e-08	220	228	253	94	96	98	234	96	ABCI17_ATNAP3_AtSTAR1_NAP3_NAP3__non-intrinsic ABC protein 3
AT1G69870	-1.2187	1.54025e-10	3.62786e-09	523	519	526	240	191	216	523	216	AtNPF2.13_NPF2.13_NRT1.7__nitrate transporter 1.7
AT5G17390	-1.21785	0.00969566	0.0161175	44	57	59	13	41	12	53	22	Adenine nucleotide alpha hydrolases-like superfamily protein
AT5G07322	-1.21515	5.10952e-07	2.57051e-06	297	279	276	156	94	103	284	118	other RNA
AT1G11580	-1.21438	6.828e-14	1.35863e-11	2337	2166	2241	999	971	826	2248	932	ATPMEPCRA_PMEPCRA__methylesterase PCR A
AT1G49000	-1.21174	4.32137e-05	0.000124761	66	50	73	24	34	20	63	26
AT1G01640	-1.21141	3.94521e-05	0.000115038	91	78	62	38	35	23	77	32	BTB/POZ domain-containing protein
AT1G07090	-1.21123	6.93457e-07	3.33915e-06	185	131	151	68	55	70	156	64	LSH6__Protein of unknown function (DUF640)
AT1G72220	-1.20993	1.65621e-05	5.33148e-05	66	64	68	24	34	24	66	27	RING/U-box superfamily protein
AT4G18630	-1.20824	2.98043e-05	9.00256e-05	81	61	80	29	41	22	74	31	Protein of unknown function (DUF688)
AT4G33730	-1.20805	0.000367802	0.000841106	50	41	71	22	32	13	54	22	ATCAPE1__CAP (Cysteine-rich secretory proteins, Antigen 5, and Pathogenesis-related 1 protein) superfamily protein
AT1G30650	-1.20577	4.05681e-06	1.56268e-05	283	227	292	151	104	79	267	111	AR411_ATWRKY14_WRKY14__WRKY DNA-binding protein 14
AT1G08610	-1.20474	3.3553e-08	2.56782e-07	180	188	179	81	75	72	182	76	Pentatricopeptide repeat (PPR) superfamily protein
AT1G13530	-1.20323	1.91733e-05	6.06928e-05	85	82	81	26	35	42	83	34	Protein of unknown function (DUF1262)
AT2G47550	-1.20272	1.04246e-07	6.55037e-07	181	170	160	70	68	75	170	71	Plant invertase/pectin methylesterase inhibitor superfamily
AT5G02270	-1.19862	1.09177e-13	1.86205e-11	1637	1616	1703	678	724	671	1652	691	ABCI20_ATNAP9_NAP9__non-intrinsic ABC protein 9
AT2G37040	-1.19406	2.97332e-14	7.4732e-12	10530	10079	11837	4519	4639	4428	10815	4529	ATPAL1_PAL1__PHE ammonia lyase 1
AT1G18590	-1.19368	1.52949e-10	3.61141e-09	596	512	571	219	233	251	560	234	ATSOT17_ATST5C_SOT17__sulfotransferase 17
AT4G39070	-1.19297	4.40884e-07	2.26453e-06	161	164	200	89	57	74	175	73	BBX20_BZS1_STH7__B-box zinc finger family protein
AT4G14010	-1.19038	7.32137e-08	4.84423e-07	387	414	395	213	158	134	399	168	RALFL32__ralf-like 32
AT1G67920	-1.1895	0.000100481	0.000264052	53	54	43	20	19	24	50	21
AT4G14040	-1.18913	5.45569e-11	1.64376e-09	3773	3480	4511	1702	1559	1671	3921	1644	EDA38_SBP2__selenium-binding protein 2
AT4G03330	-1.18784	0.000377897	0.000861715	54	37	35	20	21	12	42	18	ATSYP123_SYP123__syntaxin of plants 123
AT1G60095	-1.18635	0.000216372	0.00052183	84	70	47	36	26	23	67	28	Mannose-binding lectin superfamily protein
AT1G61360	-1.18299	1.62241e-09	2.25556e-08	324	264	305	129	127	121	298	126	S-locus lectin protein kinase family protein
AT3G05390	-1.18259	0.000240539	0.000573344	50	55	37	17	21	22	47	20
AT4G04450	-1.18235	4.11887e-05	0.000119554	54	51	56	27	24	17	54	23	AtWRKY42_WRKY42__WRKY family transcription factor
AT1G20440	-1.18178	1.72573e-07	1.00981e-06	7386	7248	7580	3691	3212	2546	7405	3150	AtCOR47_COR47_RD17__cold-regulated 47
AT3G63380	-1.1777	5.676e-08	3.92173e-07	274	216	221	118	98	86	237	101	ACA12__ATPase E1-E2 type family protein / haloacid dehalogenase-like hydrolase family protein
AT5G16190	-1.17761	3.96367e-07	2.05912e-06	135	145	134	66	59	51	138	59	ATCSLA11_CSLA11__cellulose synthase like A11
AT3G30875	-1.17743	2.51095e-05	7.70261e-05	308	324	263	167	118	97	298	127
AT2G19660	-1.17737	0.000113407	0.000293657	61	55	56	25	33	15	57	24	Cysteine/Histidine-rich C1 domain family protein
AT3G14610	-1.1748	1.18539e-05	3.98161e-05	383	351	348	202	154	106	361	154	CYP72A7__cytochrome P450, family 72, subfamily A, polypeptide 7
AT1G18140	-1.17426	6.3304e-07	3.0895e-06	180	174	171	89	84	51	175	75	ATLAC1_LAC1__laccase 1
AT2G43840	-1.17419	7.17035e-06	2.57265e-05	85	92	105	47	44	29	94	40	UGT74F1__UDP-glycosyltransferase 74 F1
AT3G14990	-1.17392	7.32678e-05	0.000199425	9059	8579	8394	4564	3299	3267	8677	3710	AtDJ1A_DJ-1a_DJ1A__Class I glutamine amidotransferase-like superfamily protein
AT1G44020	-1.17387	0.000868457	0.00182199	27	26	32	15	14	7	28	12	Cysteine/Histidine-rich C1 domain family protein
AT1G14540	-1.17284	3.34666e-08	2.56327e-07	356	268	294	132	152	107	306	130	PER4_PRX4__Peroxidase superfamily protein
AT5G36890	-1.17087	2.01945e-08	1.68231e-07	656	631	888	300	328	296	725	308	BGLU42__beta glucosidase 42
AT5G18360	-1.16978	1.47329e-05	4.81484e-05	82	86	90	31	48	31	86	37	Disease resistance protein (TIR-NBS-LRR class) family
AT3G29630	-1.16908	0.000107831	0.000280856	55	79	74	40	28	21	69	30	UDP-Glycosyltransferase superfamily protein
AT3G45700	-1.16865	4.96708e-07	2.50942e-06	159	139	144	73	68	48	147	63	NPF2.4__Major facilitator superfamily protein
AT3G26960	-1.16832	0.000376291	0.00085836	41	31	34	15	12	18	35	15	Pollen Ole e 1 allergen and extensin family protein
AT4G28040	-1.16691	1.17877e-05	3.96429e-05	246	188	161	103	80	72	198	85	UMAMIT33__nodulin MtN21 /EamA-like transporter family protein
AT2G43940	-1.16613	7.73708e-09	7.80059e-08	229	227	234	99	97	99	230	98	ATHOL3_HOL3__S-adenosyl-L-methionine-dependent methyltransferases superfamily protein
AT1G48510	-1.16583	0.000238937	0.000570237	39	56	43	21	17	21	46	20	Surfeit locus 1 cytochrome c oxidase biogenesis protein
AT5G40230	-1.16275	0.000355924	0.000816386	46	43	35	19	13	21	41	18	UMAMIT37__nodulin MtN21 /EamA-like transporter family protein
AT2G01830	-1.16258	1.79595e-11	7.55843e-10	747	759	773	370	312	297	760	326	AHK4_ATCRE1_CRE1_WOL_WOL1__CHASE domain containing histidine kinase protein
AT2G45050	-1.16025	3.356e-07	1.78569e-06	169	164	153	83	61	65	162	70	GATA2__GATA transcription factor 2
AT5G58780	-1.16024	0.000131589	0.000334525	56	56	44	20	28	19	52	22	AtcPT5_AtHEPS_cPT5_HEPS__Undecaprenyl pyrophosphate synthetase family protein
AT5G22630	-1.15965	3.77514e-07	1.97407e-06	1114	1009	1051	565	429	374	1058	456	ADT5__arogenate dehydratase 5
AT2G04800	-1.15959	0.000637052	0.00137892	130	113	107	79	40	32	117	50
AT1G72810	-1.15806	6.25066e-10	1.07762e-08	418	370	388	188	158	160	392	169	Pyridoxal-5'-phosphate-dependent enzyme family protein
AT5G04960	-1.15752	0.000997861	0.0020667	324	345	466	125	215	147	378	162	PME46__Plant invertase/pectin methylesterase inhibitor superfamily
AT1G69600	-1.15582	1.97747e-05	6.23945e-05	112	104	94	61	42	31	103	45	ATHB29_ZFHD1_ZHD11__zinc finger homeodomain 1
AT1G66280	-1.15488	0.00163386	0.00321927	2147	2269	2063	1150	984	682	2160	939	BGLU22__Glycosyl hydrolase superfamily protein
AT5G09978	-1.15436	9.25285e-06	3.20835e-05	105	131	108	56	57	36	115	50	PEP7__elicitor peptide 7 precursor
AT2G25240	-1.15379	2.76565e-05	8.4043e-05	65	73	73	28	38	25	70	30	AtCCP3_CCP3_SERP5__Serine protease inhibitor (SERPIN) family protein
AT3G60490	-1.15357	0.000854475	0.00179542	46	35	42	24	21	8	41	18	Integrase-type DNA-binding superfamily protein
AT4G02280	-1.15198	1.87833e-08	1.58761e-07	296	271	298	124	151	99	288	125	ATSUS3_SUS3__sucrose synthase 3
AT1G73580	-1.14992	0.000147572	0.000370674	48	36	51	17	19	22	45	19	CAR3__Calcium-dependent lipid-binding (CaLB domain) family protein
AT5G56320	-1.14939	1.49365e-07	8.8995e-07	170	169	157	79	73	63	165	72	ATEXP14_ATEXPA14_ATHEXP ALPHA 1.5_EXP14_EXPA14__expansin A14
AT5G26310	-1.14761	1.51039e-05	4.91927e-05	96	95	102	58	33	36	98	42	UGT72E3__UDP-Glycosyltransferase superfamily protein
AT2G38600	-1.14381	7.76817e-05	0.000210121	45	52	53	24	19	22	50	22	HAD superfamily, subfamily IIIB acid phosphatase
AT1G52710	-1.14228	2.77809e-06	1.12027e-05	126	100	103	48	53	42	110	48	Rubredoxin-like superfamily protein
AT2G21550	-1.14202	9.46957e-06	3.27339e-05	111	124	118	70	45	39	118	51	DRTS3__Bifunctional dihydrofolate reductase/thymidylate synthase
AT5G07152	-1.14139	1.28936e-08	1.17401e-07	215	212	226	92	101	91	218	95
AT4G22130	-1.1396	3.5938e-11	1.21718e-09	738	715	736	356	333	267	730	319	SRF8__STRUBBELIG-receptor family 8
AT5G06750	-1.13798	7.03599e-09	7.20771e-08	255	259	261	116	108	114	258	113	APD8__Protein phosphatase 2C family protein
AT2G24180	-1.13429	1.62883e-12	1.29641e-10	984	964	1000	459	416	415	983	430	CYP71B6__cytochrome p450 71b6
AT1G74660	-1.134	4.83887e-07	2.45438e-06	145	159	164	83	65	57	156	68	MIF1__mini zinc finger 1
AT2G29090	-1.13383	4.41993e-05	0.000127249	55	48	60	22	26	23	54	24	CYP707A2__cytochrome P450, family 707, subfamily A, polypeptide 2
AT3G12540	-1.1326	0.00456006	0.00812483	62	75	62	13	43	31	66	29	Protein of unknown function, DUF547
AT2G16230	-1.13256	0.000326721	0.000756121	34	30	44	15	18	14	36	16	O-Glycosyl hydrolases family 17 protein
AT1G10970	-1.13245	2.12658e-05	6.65824e-05	81	69	67	37	31	27	72	32	ATZIP4_ZIP4__zinc transporter 4 precursor
AT1G62910	-1.13198	3.74754e-06	1.45766e-05	97	100	112	39	50	46	103	45	RFL9_RPF4__Pentatricopeptide repeat (PPR) superfamily protein
AT2G22510	-1.13077	2.82038e-08	2.22523e-07	367	326	311	178	131	132	335	147	hydroxyproline-rich glycoprotein family protein
AT3G09405	-1.12988	0.000515345	0.00113923	33	38	34	20	15	11	35	15	AtPAE4_PAE4__Pectinacetylesterase family protein
AT2G22000	-1.12945	1.80091e-05	5.7429e-05	71	76	84	31	32	38	77	34	PROPEP6__elicitor peptide 6 precursor
AT5G35190	-1.12852	2.35388e-07	1.31743e-06	517	482	615	194	267	245	538	235	EXT13__proline-rich extensin-like family protein
AT4G29400	-1.12852	6.32681e-08	4.27956e-07	181	190	203	95	77	80	191	84	Protein of unknown function (DUF3531)
AT3G20130	-1.12721	9.29896e-08	5.94872e-07	212	246	271	115	93	112	243	107	CYP705A22_GPS1__cytochrome P450, family 705, subfamily A, polypeptide 22
AT3G05880	-1.12639	5.5479e-06	2.05261e-05	2396	1846	2004	1062	894	795	2082	917	RCI2A__Low temperature and salt responsive protein family
AT4G39940	-1.12618	6.16845e-09	6.49916e-08	1192	1195	1336	535	499	599	1241	544	AKN2_APK2__APS-kinase 2
AT4G21600	-1.1246	1.21916e-09	1.80671e-08	517	494	483	214	256	189	498	220	ENDO5__endonuclease 5
AT1G26100	-1.12387	4.13214e-06	1.58785e-05	133	154	125	74	51	57	137	61	Cytochrome b561/ferric reductase transmembrane protein family
AT1G62980	-1.1209	1.30226e-06	5.77298e-06	197	206	262	83	125	85	222	98	ATEXP18_ATEXPA18_ATHEXP ALPHA 1.25_EXP18_EXPA18__expansin A18
AT3G26330	-1.11956	1.22617e-08	1.12987e-07	291	300	294	145	141	106	295	131	CYP71B37__cytochrome P450, family 71, subfamily B, polypeptide 37
AT2G06950	-1.11877	6.19445e-11	1.79851e-09	701	625	711	350	288	263	679	300	transposable element gene
AT2G14510	-1.11723	0.000375343	0.000856505	34	35	47	14	18	19	39	17	Leucine-rich repeat protein kinase family protein
AT5G07690	-1.11708	0.00805089	0.0136204	184	134	193	59	53	112	170	75	ATMYB29_MYB29_PMG2_RAO7__myb domain protein 29
AT1G79180	-1.11684	0.00176832	0.0034556	35	32	47	15	10	25	38	17	ATMYB63_MYB63__myb domain protein 63
AT5G51670	-1.11554	2.76913e-07	1.51391e-06	209	212	200	114	91	71	207	92	Protein of unknown function (DUF668)
AT2G19970	-1.1118	5.19721e-05	0.000146709	76	65	92	27	44	32	78	34	CAP (Cysteine-rich secretory proteins, Antigen 5, and Pathogenesis-related 1 protein) superfamily protein
AT3G11080	-1.11163	6.24779e-05	0.000172855	79	57	65	25	36	28	67	30	AtRLP35_RLP35__receptor like protein 35
AT3G62090	-1.11092	0.00695085	0.0119158	78	78	41	43	20	25	66	29	PIF6_PIL2__phytochrome interacting factor 3-like 2
AT3G14620	-1.10981	6.25786e-06	2.28125e-05	144	158	127	51	74	66	143	64	CYP72A8__cytochrome P450, family 72, subfamily A, polypeptide 8
AT3G49860	-1.10901	0.00012389	0.000317401	70	81	64	44	27	25	72	32	ARLA1B_ATARLA1B__ADP-ribosylation factor-like A1B
AT1G12950	-1.10685	2.73031e-06	1.1031e-05	124	92	133	56	53	46	116	52	AtDTX31_RHS2__root hair specific 2
AT1G47840	-1.10668	1.00084e-07	6.33702e-07	245	302	278	123	114	131	275	123	HXK3__hexokinase 3
AT2G25140	-1.105	3.34201e-09	3.99994e-08	473	366	404	194	175	185	414	185	CLPB-M_CLPB4_HSP98.7__casein lytic proteinase B4
AT2G30860	-1.10499	2.89714e-08	2.27087e-07	11912	11691	13280	5732	4872	5805	12294	5470	ATGSTF7_ATGSTF9_GLUTTR_GSTF9__glutathione S-transferase PHI 9
AT5G67200	-1.10374	1.12027e-06	5.06974e-06	220	181	179	103	68	88	193	86	Leucine-rich repeat protein kinase family protein
AT2G42360	-1.10311	0.000256728	0.000608062	52	41	51	24	15	25	48	21	RING/U-box superfamily protein
AT5G19750	-1.10258	4.85008e-10	8.87416e-09	673	643	785	340	273	324	700	312	Peroxisomal membrane 22 kDa (Mpv17/PMP22) family protein
AT4G24265	-1.10029	6.28818e-05	0.000173705	64	53	53	26	28	22	57	25
AT3G21770	-1.10005	2.49239e-05	7.65551e-05	803	745	764	448	316	275	771	346	Peroxidase superfamily protein
AT5G23660	-1.09963	1.17876e-05	3.96429e-05	850	778	818	468	309	321	815	366	AtSWEET12_MTN3_SWEET12__homolog of Medicago truncatula MTN3
AT2G31390	-1.09834	9.06238e-12	4.64962e-10	2045	2132	2133	1062	951	826	2103	946	FRK1_FRK2__pfkB-like carbohydrate kinase family protein
AT3G06035	-1.09776	1.39953e-09	1.99607e-08	444	444	481	234	179	201	456	205	Glycoprotein membrane precursor GPI-anchored
AT3G07195	-1.0967	1.03018e-07	6.49025e-07	200	189	179	87	83	85	189	85	RPM1-interacting protein 4 (RIN4) family protein
AT4G30980	-1.09649	4.32096e-08	3.14315e-07	199	193	216	104	90	79	203	91	DROP2_LRL2__LJRHL1-like 2
AT4G28085	-1.0947	0.0014057	0.00280993	34	36	28	21	11	12	33	15
AT5G13170	-1.09462	0.000525134	0.00115926	40	36	31	16	19	13	36	16	AtSWEET15_SAG29_SWEET15__senescence-associated gene 29
AT4G30190	-1.09339	8.13366e-14	1.52323e-11	25756	25346	28371	12680	12017	11078	26491	11925	AHA2_AtHA2_HA2_PMA2__H(+)-ATPase 2
AT5G49560	-1.0932	6.09368e-06	2.22906e-05	112	106	97	53	51	38	105	47	Putative methyltransferase family protein
AT2G41660	-1.09214	2.97363e-11	1.08542e-09	870	947	1035	471	436	379	951	429	MIZ1__Protein of unknown function, DUF617
AT3G15340	-1.09049	2.49982e-05	7.67341e-05	78	70	90	33	44	30	79	36	PPI2__proton pump interactor 2
AT3G09450	-1.08942	0.000207907	0.000503479	52	36	48	20	19	22	45	20
AT5G22930	-1.08872	9.2555e-05	0.00024569	75	71	58	33	25	34	68	31	Protein of unknown function (DUF1635)
AT2G46535	-1.08831	1.10142e-06	4.99501e-06	157	130	157	78	55	67	148	67
AT1G05650	-1.0867	1.44476e-05	4.73374e-05	198	196	170	116	75	65	188	85	Pectin lyase-like superfamily protein
AT5G03140	-1.08508	5.23624e-09	5.71232e-08	358	365	351	162	154	170	358	162	LecRK-VIII.2__Concanavalin A-like lectin protein kinase family protein
AT3G14940	-1.08393	1.46341e-07	8.74108e-07	6433	7193	7760	3552	2941	3195	7129	3229	ATPPC3_PPC3__phosphoenolpyruvate carboxylase 3
AT3G22240	-1.08361	2.53139e-10	5.41091e-09	969	820	1037	466	467	347	942	427	AthCYSTM9
AT2G01150	-1.08248	8.29499e-06	2.9186e-05	95	87	92	46	36	42	91	41	RHA2B__RING-H2 finger protein 2B
AT2G17630	-1.08155	5.64672e-09	6.04617e-08	399	384	395	192	154	188	393	178	PSAT2__Pyridoxal phosphate (PLP)-dependent transferases superfamily protein
AT2G47180	-1.08035	6.25453e-06	2.28091e-05	110	104	135	46	65	47	116	53	AtGolS1_GolS1__galactinol synthase 1
AT1G31355	-1.07963	0.000189293	0.000463335	49	57	48	24	28	18	51	23
AT1G24735	-1.07805	0.00100981	0.00208873	27	30	47	17	16	14	35	16	S-adenosyl-L-methionine-dependent methyltransferases superfamily protein
AT5G42830	-1.07693	3.48216e-06	1.3678e-05	190	144	203	82	103	59	179	81	HXXXD-type acyl-transferase family protein
AT5G05790	-1.07689	5.98405e-07	2.94152e-06	202	164	199	109	75	73	188	86	Duplicated homeodomain-like superfamily protein
AT2G40480	-1.07643	2.80764e-09	3.50076e-08	323	349	360	165	154	151	344	157	Plant protein of unknown function (DUF827)
AT1G72490	-1.07587	0.000288614	0.000675544	95	80	53	32	39	33	76	35	AtNGR2_DRO1_LAZY4
AT4G34860	-1.07426	3.76226e-08	2.80182e-07	223	205	213	94	101	97	214	97	A/N-InvB__Plant neutral invertase family protein
AT2G36970	-1.07403	1.02406e-07	6.45809e-07	173	172	204	91	80	79	183	83	UDP-Glycosyltransferase superfamily protein
AT5G12110	-1.0738	8.30549e-09	8.19057e-08	322	318	387	152	149	166	342	156	Glutathione S-transferase, C-terminal-like;Translation elongation factor EF1B/ribosomal protein S6
AT1G69310	-1.07337	7.89956e-09	7.90866e-08	347	294	321	169	139	131	321	146	ATWRKY57_WRKY57__WRKY DNA-binding protein 57
AT5G28080	-1.07153	5.15736e-05	0.00014569	67	76	69	38	34	25	71	32	AtWNK9_WNK9__Protein kinase superfamily protein
AT3G57157	-1.06938	1.44576e-06	6.33123e-06	152	178	165	93	68	66	165	76	sORF5__other RNA
AT2G38860	-1.06934	3.0831e-11	1.09983e-09	659	599	663	324	286	269	640	293	DJ-1e_DJ1E_YLS5__Class I glutamine amidotransferase-like superfamily protein
AT1G10560	-1.06819	0.00119645	0.00243082	29	42	63	20	21	20	45	20	ATPUB18_PUB18__plant U-box 18
AT1G76500	-1.0676	8.77467e-06	3.06424e-05	113	99	111	63	46	39	108	49	AHL29_SOB3__Predicted AT-hook DNA-binding family protein
AT1G16350	-1.06747	1.09597e-10	2.78394e-09	1140	1156	1429	636	548	521	1242	568	Aldolase-type TIM barrel family protein
AT1G80050	-1.06672	8.23633e-08	5.36537e-07	255	248	278	147	102	109	260	119	APT2_ATAPT2_PHT1.1__adenine phosphoribosyl transferase 2
AT2G05812	-1.06671	0.132462	0.171639	291	297	354	230	37	164	314	144
AT1G48930	-1.06376	0.0034933	0.00638127	288	325	313	104	204	118	309	142	AtGH9C1_GH9C1__glycosyl hydrolase 9C1
AT5G05320	-1.06246	0.00190602	0.00369857	43	31	35	26	13	11	36	17	FAD/NAD(P)-binding oxidoreductase family protein
AT3G51350	-1.06235	2.74393e-09	3.44379e-08	484	413	535	247	234	177	477	219	Eukaryotic aspartyl protease family protein
AT2G30840	-1.05899	4.21278e-06	1.61559e-05	208	155	199	100	64	94	187	86	2-oxoglutarate (2OG) and Fe(II)-dependent oxygenase superfamily protein
AT5G14340	-1.05873	0.000369913	0.000845124	36	32	41	18	17	15	36	17	AtMYB40_MYB40__myb domain protein 40
AT4G24100	-1.0583	1.08282e-10	2.75419e-09	626	632	659	321	274	289	639	295	Protein kinase superfamily protein
AT1G21440	-1.05662	2.19447e-07	1.24093e-06	833	793	918	417	326	428	848	390	Phosphoenolpyruvate carboxylase family protein
AT1G62560	-1.05346	0.00174177	0.00340964	378	378	469	150	168	245	408	188	FMO GS-OX3__flavin-monooxygenase glucosinolate S-oxygenase 3
AT3G08590	-1.05316	7.68926e-13	7.73054e-11	3470	3393	4071	1815	1611	1625	3645	1684	iPGAM2__Phosphoglycerate mutase, 2,3-bisphosphoglycerate-independent
AT1G75170	-1.05179	1.31612e-09	1.90922e-08	423	440	459	233	196	184	441	204	Sec14p-like phosphatidylinositol transfer family protein
AT1G15000	-1.05178	1.59576e-07	9.42846e-07	279	258	317	163	107	125	285	132	scpl50__serine carboxypeptidase-like 50
AT1G08340	-1.05129	1.44585e-07	8.666e-07	210	224	277	108	125	96	237	110	Rho GTPase activating protein with PAK-box/P21-Rho-binding domain
AT5G47580	-1.05107	2.85384e-08	2.24338e-07	271	236	247	111	122	116	251	116	ASG7
AT3G50140	-1.0498	0.000106431	0.000277586	63	46	60	24	28	26	56	26	Plant protein of unknown function (DUF247)
AT2G40750	-1.04976	0.0042904	0.00767371	94	99	51	47	41	26	81	38	ATWRKY54_WRKY54__WRKY DNA-binding protein 54
AT2G23030	-1.04904	9.64643e-07	4.45625e-06	202	168	170	80	76	94	180	83	SNRK2-9_SNRK2.9__SNF1-related protein kinase 2.9
AT3G44900	-1.04807	0.00109316	0.00224291	38	28	38	12	21	15	35	16	ATCHX4_CHX4__cation/H+ exchanger 4
AT5G15970	-1.04567	8.03311e-10	1.29711e-08	424	461	477	223	215	196	454	211	AtCor6.6_COR6.6_KIN2__stress-responsive protein (KIN2) / stress-induced protein (KIN2) / cold-responsive protein (COR6.6) / cold-regulated protein (COR6.6)
AT3G19370	-1.04547	1.2841e-10	3.15688e-09	888	750	817	432	352	358	818	381	Plant protein of unknown function (DUF869)
AT1G29195	-1.04397	0.00104314	0.00215161	30	30	35	17	11	16	32	15
AT5G46090	-1.04301	3.33725e-05	9.93271e-05	68	68	88	34	37	33	75	35	DMP6__Protein of unknown function (DUF679)
AT5G38030	-1.04277	1.6984e-06	7.27743e-06	198	170	174	109	76	68	181	84	MATE efflux family protein
AT5G11920	-1.04112	0.0023282	0.00442828	49	39	30	26	12	17	39	18	AtcwINV6_cwINV6__6-&1-fructan exohydrolase
AT3G09220	-1.03991	2.09878e-06	8.75731e-06	1783	1559	1918	947	876	637	1753	820	LAC7__laccase 7
AT5G42250	-1.03941	2.29409e-10	4.97973e-09	697	722	782	374	372	284	734	343	Zinc-binding alcohol dehydrogenase family protein
AT5G01520	-1.03687	5.33924e-07	2.6699e-06	147	139	166	74	66	71	151	70	AIRP2_AtAIRP2__RING/U-box superfamily protein
AT1G65060	-1.03396	8.97961e-09	8.74699e-08	493	538	592	225	279	256	541	253	4CL3__4-coumarate:CoA ligase 3
AT3G12580	-1.03198	5.38169e-11	1.6266e-09	927	835	1057	417	478	425	940	440	ATHSP70_HSC70-4_HSP70__heat shock protein 70
AT3G55060	-1.03169	1.42337e-07	8.54469e-07	186	175	197	100	85	77	186	87
AT2G29730	-1.03053	9.03537e-09	8.77971e-08	306	309	334	167	137	142	316	149	UGT71D1__UDP-glucosyl transferase 71D1
AT4G01580	-1.03009	4.06679e-06	1.5658e-05	133	107	142	69	51	59	127	60	AP2/B3-like transcriptional factor family protein
AT1G62440	-1.02966	8.38146e-06	2.94633e-05	99	117	116	48	55	53	111	52	LRX2__leucine-rich repeat/extensin 2
AT1G78570	-1.02887	5.70202e-08	3.9335e-07	3998	4248	4686	1861	2170	2043	4311	2025	ATRHM1_RHM1_ROL1__rhamnose biosynthesis 1
AT3G01290	-1.02838	1.45599e-12	1.19219e-10	3258	2763	3137	1491	1561	1261	3053	1438	AtHIR2_HIR2__SPFH/Band 7/PHB domain-containing membrane-associated protein family
AT5G50740	-1.02827	1.0568e-09	1.60725e-08	536	528	525	285	230	234	530	250	Heavy metal transport/detoxification superfamily protein
AT2G25000	-1.02757	6.49556e-07	3.15881e-06	151	153	161	84	67	68	155	73	ATWRKY60_WRKY60__WRKY DNA-binding protein 60
AT1G27420	-1.02625	0.000168854	0.000418183	72	74	72	47	33	23	73	34	Galactose oxidase/kelch repeat superfamily protein
AT3G25510	-1.02356	0.00146808	0.00292453	41	31	30	20	12	16	34	16	disease resistance protein (TIR-NBS-LRR class), putative
AT2G24170	-1.02337	3.92039e-08	2.89812e-07	324	331	315	147	179	133	323	153	Endomembrane protein 70 protein family
AT1G30870	-1.02251	0.00923638	0.01544	578	658	805	244	429	290	680	321	PER7__Peroxidase superfamily protein
AT5G66420	-1.02125	8.06026e-12	4.38764e-10	1183	1077	1220	624	532	491	1160	549
AT1G10522	-1.02121	3.83605e-10	7.44528e-09	540	451	576	261	256	223	522	247	PRIN2
AT4G27560	-1.02121	5.49533e-08	3.81756e-07	220	220	226	113	99	103	222	105	UGT79B2__UDP-Glycosyltransferase superfamily protein
AT4G13930	-1.02075	8.57967e-14	1.56085e-11	6086	5922	6517	3034	2917	2812	6175	2921	SHM4__serine hydroxymethyltransferase 4
AT3G23570	-1.02051	4.65807e-05	0.000133241	383	327	429	179	140	217	380	179	alpha/beta-Hydrolases superfamily protein
AT1G65730	-1.01951	4.73787e-05	0.000135321	92	86	78	36	39	46	85	40	YSL7__YELLOW STRIPE like 7
AT1G01070	-1.01935	0.000189225	0.00046323	225	198	181	134	76	77	201	96	UMAMIT28__nodulin MtN21 /EamA-like transporter family protein
AT1G17590	-1.01893	0.000169864	0.00042052	84	60	70	39	25	37	71	34	NF-YA8__nuclear factor Y, subunit A8
AT1G07420	-1.01867	1.68933e-09	2.34007e-08	504	487	468	250	244	199	486	231	ATSMO1_SMO2-1__sterol 4-alpha-methyl-oxidase 2-1
AT5G24410	-1.01852	4.8387e-05	0.000137768	82	93	125	55	51	36	100	47	PGL4__6-phosphogluconolactonase 4
AT5G19740	-1.01783	8.02403e-05	0.000216307	246	272	264	171	99	102	261	124	LAMP1__Peptidase M28 family protein
AT1G13830	-1.01704	4.34226e-06	1.66091e-05	138	111	120	60	66	49	123	58	Carbohydrate-binding X8 domain superfamily protein
AT2G16530	-1.01703	7.84265e-07	3.71553e-06	147	136	141	69	67	65	141	67	PPRD2__3-oxo-5-alpha-steroid 4-dehydrogenase family protein
AT5G63140	-1.01564	1.31037e-07	7.94371e-07	343	329	369	211	147	137	347	165	ATPAP29_PAP29_PAP29__purple acid phosphatase 29
AT4G39950	-1.01474	2.02373e-11	8.31341e-10	1431	1228	1352	717	591	598	1337	635	CYP79B2__cytochrome P450, family 79, subfamily B, polypeptide 2
AT1G64170	-1.01456	5.4325e-07	2.71157e-06	220	228	201	120	90	99	216	103	ATCHX16_CHX16__cation/H+ exchanger 16
AT4G08570	-1.01419	0.00224301	0.00428396	38	51	35	27	13	19	41	20	Heavy metal transport/detoxification superfamily protein
AT5G05270	-1.01036	2.28027e-05	7.07565e-05	1667	1773	1929	744	891	917	1790	851	AtCHIL_CHIL__Chalcone-flavanone isomerase family protein
AT5G09980	-1.00971	0.00199524	0.00385447	34	28	39	20	19	9	34	16	PROPEP4__elicitor peptide 4 precursor
AT1G13650	-1.00783	0.00231802	0.00441274	1326	1257	1488	598	546	788	1357	644
AT1G01520	-1.00612	0.00127857	0.00257902	116	139	112	45	49	81	122	58	ASG4_REV3__Homeodomain-like superfamily protein
AT3G09190	-1.00536	5.7091e-05	0.000159438	65	80	81	38	35	35	75	36	Concanavalin A-like lectin family protein
AT4G19690	-1.00489	0.00304835	0.00564568	11234	9374	14454	5531	6683	4508	11687	5574	ATIRT1_IRT1__iron-regulated transporter 1
AT2G46640	-1.00488	2.66967e-05	8.13984e-05	95	80	113	44	42	51	96	46	TAC1
AT1G62590	-1.00384	6.54286e-07	3.1802e-06	217	196	250	132	89	96	221	106	AtPPR-AC_PPR-AC__pentatricopeptide (PPR) repeat-containing protein
AT5G02080	-1.00352	0.00105734	0.00217549	59	40	39	22	28	16	46	22	DNA / pantothenate metabolism flavoprotein
AT1G13600	-1.00318	0.00209966	0.00403498	46	48	33	27	22	12	42	20	AtbZIP58_bZIP58__basic leucine-zipper 58
AT1G14340	-1.00302	1.25549e-08	1.15238e-07	328	341	372	170	154	174	347	166	RNA-binding (RRM/RBD/RNP motifs) family protein
AT3G11580	-1.00274	0.000649281	0.00140285	33	37	41	20	16	17	37	18	NGAL2_SOD7__AP2/B3-like transcriptional factor family protein
AT1G65180	-1.00187	0.000801706	0.00169499	41	54	51	32	18	20	49	23	Cysteine/Histidine-rich C1 domain family protein
AT1G70510	-1.00164	0.00104963	0.0021631	44	34	35	15	23	16	38	18	ATK1_KNAT2__KNOTTED-like from Arabidopsis thaliana 2
AT2G03220	-1.00112	3.33472e-08	2.55617e-07	402	357	390	227	174	151	383	184	ATFT1_ATFUT1_FT1_FUT1_MUR2__fucosyltransferase 1
AT5G62480	-1.00013	5.53153e-07	2.75236e-06	248	223	240	131	129	82	237	114	ATGSTU9_GST14_GST14B_GSTU9__glutathione S-transferase tau 9
AT5G18310	-0.999608	6.05811e-10	1.05489e-08	584	490	531	266	251	253	535	257
AT1G76800	-0.998994	0.00021581	0.000520571	94	60	63	38	32	34	72	35	AtVTL2_VTL2__Vacuolar iron transporter (VIT) family protein
AT1G20950	-0.998576	2.54928e-13	3.45791e-11	2266	2247	2516	1184	1127	1066	2343	1126	Phosphofructokinase family protein
AT3G12700	-0.997391	7.47755e-11	2.06709e-09	589	542	638	295	293	262	590	283	NANA__Eukaryotic aspartyl protease family protein
AT3G14260	-0.994903	3.69365e-05	0.000108481	106	111	99	49	43	60	105	51	Protein of unknown function (DUF567)
AT4G31890	-0.994298	4.19923e-07	2.16911e-06	179	210	204	102	91	93	198	95	ARM repeat superfamily protein
AT4G01680	-0.992957	3.40263e-06	1.34042e-05	164	155	178	86	97	57	166	80	AtMYB55_MYB55__myb domain protein 55
AT2G45480	-0.992217	0.000389157	0.000885173	67	49	46	27	24	27	54	26	AtGRF9_GRF9__growth-regulating factor 9
AT4G01925	-0.992	0.00181521	0.00353674	33	33	36	11	21	17	34	16	Cysteine/Histidine-rich C1 domain family protein
AT3G22790	-0.991407	2.28802e-10	4.97221e-09	555	554	622	287	270	278	577	278	NET1A__Kinase interacting (KIP1-like) family protein
AT3G22550	-0.991052	0.00289551	0.00539768	147	160	131	61	51	99	146	70	Protein of unknown function (DUF581)
AT1G49720	-0.990001	7.48826e-08	4.94096e-07	267	246	266	148	125	104	260	126	ABF1_AtABF1__abscisic acid responsive element-binding factor 1
AT3G20440	-0.989203	8.04328e-08	5.25769e-07	296	252	339	166	129	133	296	143	BE1_EMB2729__Alpha amylase family protein
AT1G31320	-0.988524	0.000646348	0.00139762	49	70	80	37	23	36	66	32	LBD4__LOB domain-containing protein 4
AT3G06890	-0.988244	1.51844e-05	4.94211e-05	104	96	110	52	59	39	103	50
AT4G39030	-0.987615	1.75926e-07	1.02549e-06	214	242	262	126	124	98	239	116	EDS5_SCORD3_SID1__MATE efflux family protein
AT1G50060	-0.987559	9.19601e-05	0.000244315	102	97	86	36	59	43	95	46	CAP (Cysteine-rich secretory proteins, Antigen 5, and Pathogenesis-related 1 protein) superfamily protein
AT1G64390	-0.987117	2.17261e-13	3.1204e-11	2127	1995	2187	1082	1011	963	2103	1019	AtGH9C2_GH9C2__glycosyl hydrolase 9C2
AT5G64970	-0.986023	6.38395e-05	0.000175969	88	101	117	59	37	52	102	49	Mitochondrial substrate carrier family protein
AT5G40760	-0.98573	8.26164e-12	4.42778e-10	1054	999	1072	551	520	446	1042	506	G6PD6__glucose-6-phosphate dehydrogenase 6
AT1G25530	-0.984582	1.72889e-06	7.38488e-06	191	209	215	128	88	83	205	100	Transmembrane amino acid transporter family protein
AT3G21465	-0.984549	7.87039e-08	5.15924e-07	305	318	319	185	140	133	314	153
AT5G41315	-0.984026	0.000180475	0.000444027	61	59	51	30	28	25	57	28	GL3_GL3_MYC6.2__basic helix-loop-helix (bHLH) DNA-binding superfamily protein
AT3G21240	-0.983572	2.12879e-08	1.75959e-07	967	933	1236	510	565	445	1045	507	4CL2_AT4CL2__4-coumarate:CoA ligase 2
AT1G68650	-0.983385	3.04616e-05	9.16343e-05	139	137	112	81	53	55	129	63	Uncharacterized protein family (UPF0016)
AT2G33360	-0.983189	2.5266e-08	2.02531e-07	344	318	348	196	154	141	337	164	Protein of unknown function (DUF3527)
AT5G15830	-0.982775	3.05753e-07	1.64706e-06	265	280	288	164	112	129	278	135	AtbZIP3_bZIP3__basic leucine-zipper 3
AT3G51000	-0.981931	1.01326e-08	9.67762e-08	364	346	364	194	157	171	358	174	alpha/beta-Hydrolases superfamily protein
AT1G76870	-0.981171	0.000311697	0.000724601	53	40	60	23	27	24	51	25
AT3G09035	-0.980772	8.19537e-09	8.12814e-08	366	316	352	189	162	152	345	168	Concanavalin A-like lectin family protein
AT5G06860	-0.980603	2.25333e-10	4.90799e-09	1229	1052	1143	550	631	486	1141	556	ATPGIP1_PGIP1__polygalacturonase inhibiting protein 1
AT2G15020	-0.980017	5.7775e-05	0.000161183	901	813	757	492	396	320	824	403
AT5G57840	-0.979629	6.08118e-06	2.22705e-05	151	128	119	70	68	56	133	65	HXXXD-type acyl-transferase family protein
AT1G60390	-0.978089	2.90731e-07	1.57592e-06	187	195	188	99	90	89	190	93	PG1__polygalacturonase 1
AT4G22520	-0.977982	0.000140906	0.000355465	67	55	74	30	29	36	65	32	Bifunctional inhibitor/lipid-transfer protein/seed storage 2S albumin superfamily protein
AT4G11050	-0.977742	0.000396903	0.000900217	51	46	53	24	31	18	50	24	AtGH9C3_GH9C3__glycosyl hydrolase 9C3
AT3G25730	-0.977465	3.01756e-07	1.62783e-06	197	175	216	88	106	92	196	95	EDF3__ethylene response DNA binding factor 3
AT1G15460	-0.976866	0.0253519	0.0384068	55	77	49	49	26	14	60	30	ATBOR4_BOR4__HCO3- transporter family
AT2G34300	-0.976726	1.07624e-10	2.75234e-09	699	716	717	350	360	331	711	347	S-adenosyl-L-methionine-dependent methyltransferases superfamily protein
AT4G33880	-0.976195	0.00056284	0.00123267	116	155	185	90	85	48	152	74	RSL2__ROOT HAIR DEFECTIVE 6-LIKE 2
AT4G38540	-0.975856	6.96822e-10	1.15947e-08	713	682	767	412	354	291	721	352	FAD/NAD(P)-binding oxidoreductase family protein
AT1G62870	-0.974598	0.00284182	0.00530744	37	42	36	21	11	24	38	19
AT4G01110	-0.974326	0.000735503	0.00156821	43	44	36	20	19	21	41	20
AT3G49750	-0.974017	2.27623e-05	7.06771e-05	89	101	126	50	53	51	105	51	AtRLP44_RLP44__receptor like protein 44
AT2G16595	-0.973556	6.38488e-05	0.000175969	92	131	107	61	57	44	110	54	Translocon-associated protein (TRAP), alpha subunit
AT2G32180	-0.973019	4.18153e-09	4.75706e-08	507	394	541	243	236	224	481	234	PTAC18__plastid transcriptionally active 18
AT5G05500	-0.971805	0.00307852	0.00569549	205	254	312	99	171	107	257	126	AtPRPL1_MOP10_PRPL1__Pollen Ole e 1 allergen and extensin family protein
AT4G04810	-0.970301	0.00120242	0.00244139	41	58	44	19	24	27	48	23	ATMSRB4_MSRB4__methionine sulfoxide reductase B4
AT3G52910	-0.969392	8.02254e-06	2.8358e-05	124	119	130	76	56	51	124	61	AtGRF4_GRF4__growth-regulating factor 4
AT5G14940	-0.969268	8.09349e-05	0.000217841	79	73	87	49	32	36	80	39	Major facilitator superfamily protein
AT1G15550	-0.969175	1.31751e-05	4.36626e-05	199	239	296	131	100	128	245	120	ATGA3OX1_GA3OX1_GA4__gibberellin 3-oxidase 1
AT1G48570	-0.967229	7.88633e-10	1.27836e-08	578	544	682	284	320	280	601	295	zinc finger (Ran-binding) family protein
AT4G15430	-0.967136	1.19457e-08	1.10663e-07	503	466	508	280	204	241	492	242	ERD (early-responsive to dehydration stress) family protein
AT5G20640	-0.966085	0.00124709	0.00252269	31	32	33	17	14	16	32	16	Protein of unknown function (DUF567)
AT3G58990	-0.965796	0.000414839	0.000936974	767	715	820	312	362	452	767	375	IPMI1__isopropylmalate isomerase 1
AT5G46520	-0.964893	1.73203e-05	5.5447e-05	171	178	143	77	71	94	164	81	ACQOS_VICTR__Disease resistance protein (TIR-NBS-LRR class) family
AT4G04830	-0.963529	1.25626e-08	1.15238e-07	621	559	617	315	251	317	599	294	ATMSRB5_MSRB5__methionine sulfoxide reductase B5
AT1G69520	-0.962866	0.000129322	0.000329462	62	66	84	36	31	37	71	35	S-adenosyl-L-methionine-dependent methyltransferases superfamily protein
AT1G56440	-0.962573	2.68377e-07	1.47526e-06	182	172	182	92	90	82	179	88	TPR5__Tetratricopeptide repeat (TPR)-like superfamily protein
AT2G46370	-0.961533	9.90438e-13	8.96651e-11	1620	1524	1685	861	793	728	1610	794	AtGH3.11_FIN219_JAR1__Auxin-responsive GH3 family protein
AT1G21140	-0.961229	3.35331e-05	9.96809e-05	103	80	89	51	44	39	91	45	AtVTL1_VTL1__Vacuolar iron transporter (VIT) family protein
AT2G31300	-0.959408	7.22594e-07	3.46113e-06	196	182	215	104	83	105	198	97	ARPC1_ARPC1B__actin-related protein C1B
AT3G59140	-0.958735	3.05547e-09	3.72468e-08	511	520	551	283	286	214	527	261	ABCC10_ATMRP14_MRP14__multidrug resistance-associated protein 14
AT3G52170	-0.957294	9.78594e-10	1.52194e-08	472	407	473	239	223	206	451	223	DNA binding
AT5G49810	-0.956123	1.20906e-12	1.04034e-10	2290	2208	2589	1199	1246	1061	2362	1169	MMT__methionine S-methyltransferase
AT5G05460	-0.956112	1.19801e-06	5.36185e-06	231	198	275	125	135	88	235	116	AtENGase85A_ENGase85A__Glycosyl hydrolase family 85
AT1G50110	-0.955776	2.39151e-06	9.81155e-06	136	126	132	70	66	59	131	65	BCAT6__D-aminoacid aminotransferase-like PLP-dependent enzymes superfamily protein
AT1G07260	-0.955551	9.76507e-05	0.000257606	122	106	101	72	40	51	110	54	UGT71C3__UDP-glucosyl transferase 71C3
AT4G01700	-0.954796	0.00147637	0.00293829	436	428	390	160	274	188	418	207	Chitinase family protein
AT5G56660	-0.953982	8.47168e-08	5.49868e-07	389	327	409	177	225	155	375	186	ILL2__IAA-leucine resistant (ILR)-like 2
AT1G80170	-0.953145	1.56742e-06	6.79084e-06	164	163	157	74	88	78	161	80	Pectin lyase-like superfamily protein
AT2G37080	-0.953055	9.99016e-09	9.56072e-08	946	1035	1059	587	493	432	1013	504	RIP2_RIP3__ROP interactive partner 3
AT3G48500	-0.952938	1.78457e-11	7.54178e-10	1261	1100	1374	659	587	602	1245	616	PDE312_PTAC10_TAC10__Nucleic acid-binding, OB-fold-like protein
AT4G34200	-0.952552	8.90646e-13	8.46424e-11	3385	3417	3714	1893	1727	1603	3505	1741	EDA9_PGDH1__D-3-phosphoglycerate dehydrogenase
AT3G03450	-0.952097	0.000139186	0.000351683	96	64	81	37	38	44	80	40	RGL2__RGA-like 2
AT1G11545	-0.950274	4.10476e-11	1.34262e-09	1140	1044	1099	576	589	469	1094	545	XTH8__xyloglucan endotransglucosylase/hydrolase 8
AT2G27430	-0.949983	0.00166002	0.00326634	32	43	44	24	15	20	40	20	ARM repeat superfamily protein
AT1G72160	-0.94837	1.59235e-11	6.94453e-10	2708	2490	2801	1521	1324	1142	2666	1329	PATL3__Sec14p-like phosphatidylinositol transfer family protein
AT1G59960	-0.947652	1.58572e-08	1.37935e-07	403	380	458	212	185	219	414	205	NAD(P)-linked oxidoreductase superfamily protein
AT4G22810	-0.947474	3.74417e-07	1.95954e-06	253	240	263	154	124	99	252	126	AHL24__Predicted AT-hook DNA-binding family protein
AT1G60590	-0.947461	1.45104e-07	8.68349e-07	232	233	298	133	124	122	254	126	Pectin lyase-like superfamily protein
AT4G22235	-0.947305	0.00363694	0.00661079	44	70	56	30	39	16	57	28	Arabidopsis defensin-like protein
AT5G14090	-0.946316	1.19461e-07	7.35399e-07	333	296	287	176	141	140	305	152	AtLAZY1_LAZY1
AT2G21850	-0.946269	9.05003e-07	4.21335e-06	249	238	254	133	147	90	247	123	Cysteine/Histidine-rich C1 domain family protein
AT1G17170	-0.945867	1.8281e-05	5.81619e-05	1168	1316	1204	711	635	502	1229	616	ATGSTU24_GST_GSTU24__glutathione S-transferase TAU 24
AT3G23810	-0.944542	8.84119e-12	4.57681e-10	5961	5956	6579	2990	3058	3158	6165	3069	ATSAHH2_SAHH2__S-adenosyl-l-homocysteine (SAH) hydrolase 2
AT2G41380	-0.944433	1.84026e-06	7.80131e-06	360	335	389	167	231	143	361	180	S-adenosyl-L-methionine-dependent methyltransferases superfamily protein
AT3G57360	-0.944307	0.00075089	0.00159745	44	44	69	31	25	22	52	26
AT3G62270	-0.943076	1.51143e-11	6.66774e-10	1261	1196	1247	661	585	604	1235	617	BOR2__HCO3- transporter family
AT4G16190	-0.942232	1.66974e-06	7.17378e-06	3771	3348	3544	2131	1659	1553	3554	1781	Papain family cysteine protease
AT5G48880	-0.94203	3.66476e-10	7.20448e-09	975	995	1120	568	464	511	1030	514	KAT5_PKT1_PKT2__peroxisomal 3-keto-acyl-CoA thiolase 2
AT5G01620	-0.94161	1.43845e-08	1.27801e-07	311	304	363	165	163	160	326	163	TBL35__TRICHOME BIREFRINGENCE-LIKE 35
AT3G55010	-0.940596	3.27589e-11	1.14698e-09	1029	972	1112	570	484	502	1038	519	ATPURM_EMB2818_PUR5__phosphoribosylformylglycinamidine cyclo-ligase, chloroplast / phosphoribosyl-aminoimidazole synthetase / AIR synthase (PUR5)
AT3G19250	-0.939674	0.00109561	0.00224721	35	42	39	23	18	17	39	19	Protein of unknown function (DUF677)
AT5G59780	-0.939547	3.82336e-09	4.45328e-08	696	624	628	372	293	311	649	325	ATMYB59_ATMYB59-1_ATMYB59-2_ATMYB59-3_MYB59__myb domain protein 59
AT3G45310	-0.939288	1.68299e-06	7.22112e-06	1192	1140	1125	705	542	490	1152	579	Cysteine proteinases superfamily protein
AT5G11460	-0.939147	9.84563e-05	0.000259345	123	96	121	77	42	51	113	57	Protein of unknown function (DUF581)
AT4G05400	-0.938539	1.17784e-08	1.09698e-07	359	359	406	213	176	174	375	188	copper ion binding
AT1G28530	-0.938235	2.26533e-07	1.2761e-06	256	208	240	109	127	116	235	117	ANU10
AT2G16580	-0.937693	0.000913342	0.00190799	34	40	42	21	19	18	39	19	SAUR8__SAUR-like auxin-responsive protein family
AT2G01520	-0.936904	1.50359e-07	8.95031e-07	1017	909	961	578	486	388	962	484	MLP328_ZCE1__MLP-like protein 328
AT3G10400	-0.936036	0.295659	0.351487	71	46	43	43	1	36	53	27	U11/U12-31K__RNA recognition motif and CCHC-type zinc finger domains containing protein
AT5G55840	-0.935412	1.09784e-06	4.98239e-06	180	151	170	79	88	84	167	84	Pentatricopeptide repeat (PPR) superfamily protein
AT1G35330	-0.935094	0.000867276	0.00182004	43	37	50	19	27	19	43	22	RING/U-box superfamily protein
AT5G56500	-0.935049	2.97389e-08	2.32055e-07	921	974	1005	530	424	502	967	485	Cpn60beta3_CPNB3__TCP-1/cpn60 chaperonin family protein
AT2G34150	-0.93494	1.59759e-07	9.43635e-07	282	265	267	157	121	131	271	136	ATRANGAP2_ATSCAR1_SCAR1_WAVE1__SCAR family protein
AT1G71260	-0.934552	2.28844e-09	2.97778e-08	492	501	572	273	246	266	522	262	ATWHY2_WHY2__WHIRLY 2
AT1G67820	-0.934229	0.00162852	0.00321032	56	61	72	49	23	23	63	32	Protein phosphatase 2C family protein
AT1G02180	-0.933326	0.000706372	0.00151268	79	60	67	33	25	45	69	34	ferredoxin-related
AT1G23850	-0.931692	0.000338057	0.000779241	72	54	71	43	31	25	66	33
AT4G38050	-0.931614	8.00996e-05	0.000215989	97	85	76	49	43	38	86	43	Xanthine/uracil permease family protein
AT4G16700	-0.930995	0.000103567	0.000270856	75	77	105	50	38	41	86	43	PSD1__phosphatidylserine decarboxylase 1
AT2G46110	-0.930896	9.90959e-06	3.40722e-05	137	121	159	68	62	79	139	70	KPHMT1_PANB1__ketopantoate hydroxymethyltransferase 1
AT2G43880	-0.9305	0.000433943	0.000975771	83	92	95	34	65	37	90	45	Pectin lyase-like superfamily protein
AT5G18260	-0.929644	0.000151819	0.000380334	105	64	90	48	40	42	86	43	RING/U-box superfamily protein
AT1G68740	-0.929313	5.97065e-08	4.08494e-07	412	368	346	209	197	163	375	190	PHO1;H1__EXS (ERD1/XPR1/SYG1) family protein
AT3G21150	-0.92862	0.000157494	0.000392595	93	84	75	47	34	46	84	42	AtBBX32_BBX32_EIP6__B-box 32
AT3G57920	-0.928282	0.00201714	0.00389108	62	36	41	27	26	17	46	23	SPL15__squamosa promoter binding protein-like 15
AT3G05690	-0.927528	2.70537e-05	8.23686e-05	164	109	128	77	60	65	134	67	ATHAP2B_AtNF-YA2_HAP2B_NF-YA2_UNE8__nuclear factor Y, subunit A2
AT3G61750	-0.925479	9.69445e-07	4.47619e-06	251	204	239	144	113	94	231	117	Cytochrome b561/ferric reductase transmembrane with DOMON related domain
AT2G38710	-0.925063	5.92908e-10	1.04097e-08	604	565	659	332	286	305	609	308	AMMECR1 family
AT3G60900	-0.923986	0.00024638	0.000585805	83	105	88	60	36	44	92	47	FLA10__FASCICLIN-like arabinogalactan-protein 10
AT5G23690	-0.923951	2.31049e-06	9.518e-06	182	174	181	112	80	80	179	91	Polynucleotide adenylyltransferase family protein
AT1G68220	-0.923223	3.29232e-08	2.52976e-07	359	300	346	184	155	169	335	169	Protein of unknown function (DUF1218)
AT5G53760	-0.923079	6.07832e-09	6.41835e-08	426	446	435	232	233	198	436	221	ATMLO11_MLO11__Seven transmembrane MLO family protein
AT1G56170	-0.922999	2.53066e-06	1.03138e-05	142	159	155	78	79	74	152	77	ATHAP5B_HAP5B_NF-YC2__nuclear factor Y, subunit C2
AT4G35630	-0.921853	2.71478e-11	1.01483e-09	1041	1077	1156	583	579	499	1091	554	PSAT1__phosphoserine aminotransferase
AT3G61430	-0.921612	5.27617e-12	3.13354e-10	8679	8032	9339	4873	4525	3823	8683	4407	ATPIP1_PIP1_PIP1;1_PIP1A__plasma membrane intrinsic protein 1A
AT1G74088	-0.92113	0.00238919	0.00453211	48	29	42	24	15	21	40	20
AT2G28940	-0.920957	3.19741e-07	1.71372e-06	237	213	240	139	110	101	230	117	Protein kinase superfamily protein
AT1G17820	-0.920677	0.628554	0.675745	157	0	156	0	157	0	104	52	Putative integral membrane protein conserved region (DUF2404)
AT2G05920	-0.920538	6.46279e-12	3.65243e-10	3573	3562	3626	2022	1755	1693	3587	1823	SBT1.8__Subtilase family protein
AT3G58820	-0.920173	4.96174e-05	0.000140873	92	82	95	45	41	50	90	45	F-box/RNI-like superfamily protein
AT1G67030	-0.919593	0.000541436	0.00119085	296	284	282	206	117	116	287	146	ZFP6__zinc finger protein 6
AT5G23310	-0.919213	5.01335e-10	9.10314e-09	578	549	587	319	293	259	571	290	FSD3_SOD3__Fe superoxide dismutase 3
AT4G22475	-0.918815	9.43411e-05	0.000249737	73	70	74	39	34	37	72	37
AT4G22485	-0.918738	0.00104803	0.00216054	1040	1163	1103	550	480	647	1102	559	Bifunctional inhibitor/lipid-transfer protein/seed storage 2S albumin superfamily protein
AT1G16500	-0.91873	8.43823e-06	2.963e-05	120	108	121	65	55	57	116	59
AT4G14630	-0.917924	4.45082e-05	0.000128041	279	176	197	110	124	97	217	110	GLP9__germin-like protein 9
AT1G77690	-0.917441	4.47744e-09	5.0222e-08	816	741	713	436	388	333	757	386	LAX3__like AUX1 3
AT3G47530	-0.917024	0.000286926	0.00067192	54	63	66	31	36	26	61	31	Pentatricopeptide repeat (PPR) superfamily protein
AT1G12775	-0.916786	2.28837e-05	7.09663e-05	111	105	115	62	47	59	110	56	Pentatricopeptide repeat (PPR) superfamily protein
AT5G57910	-0.916258	1.00978e-05	3.46424e-05	174	123	138	80	72	69	145	74
AT1G71180	-0.916241	6.91219e-06	2.48852e-05	139	141	170	91	78	60	150	76	6-phosphogluconate dehydrogenase family protein
AT4G35560	-0.916198	1.03383e-08	9.83478e-08	426	378	441	220	193	219	415	211	DAW1__Transducin/WD40 repeat-like superfamily protein
AT1G11740	-0.916025	1.15888e-07	7.15893e-07	354	291	307	175	147	162	317	161	ankyrin repeat family protein
AT5G13910	-0.915589	0.000726656	0.00155142	46	46	72	28	27	28	55	28	LEP__Integrase-type DNA-binding superfamily protein
AT5G02550	-0.914908	0.000928481	0.00193454	66	61	46	25	30	33	58	29
AT2G38160	-0.914261	0.000153058	0.000382935	89	83	92	47	34	53	88	45
AT5G13900	-0.913422	5.16286e-05	0.000145824	88	105	93	52	49	45	95	49	Bifunctional inhibitor/lipid-transfer protein/seed storage 2S albumin superfamily protein
AT3G51860	-0.91339	1.06919e-05	3.64383e-05	158	121	133	82	68	60	137	70	ATCAX3_ATHCX1_CAX1-LIKE_CAX3__cation exchanger 3
AT2G38010	-0.912744	1.48204e-08	1.30856e-07	341	331	391	196	188	158	354	181	AtNCER2__Neutral/alkaline non-lysosomal ceramidase
AT4G33160	-0.912506	1.34336e-05	4.44196e-05	125	106	118	69	59	50	116	59	F-box family protein
AT4G33020	-0.911647	0.00102381	0.00211448	95	74	114	40	70	34	94	48	ATZIP9_ZIP9__ZIP metal ion transporter family
AT1G70210	-0.911563	7.11036e-09	7.26322e-08	435	425	439	252	217	195	433	221	ATCYCD1;1_CYCD1;1__CYCLIN D1;1
AT3G26610	-0.910961	2.13142e-06	8.87602e-06	220	177	188	118	99	82	195	100	PGX1__Pectin lyase-like superfamily protein
AT3G21190	-0.910352	9.60992e-10	1.49852e-08	532	509	557	298	281	238	533	272	AtMSR1_MSR1__O-fucosyltransferase family protein
AT4G01410	-0.90966	2.09308e-06	8.74308e-06	156	141	171	85	87	67	156	80	Late embryogenesis abundant (LEA) hydroxyproline-rich glycoprotein family
AT4G10390	-0.909136	0.000489238	0.0010868	79	52	79	46	31	30	70	36	Protein kinase superfamily protein
AT5G24390	-0.909028	0.000103063	0.000269723	71	78	82	44	36	38	77	39	Ypt/Rab-GAP domain of gyp1p superfamily protein
AT1G05620	-0.908743	1.35298e-09	1.94759e-08	535	497	575	301	255	265	536	274	NSH2_URH2__uridine-ribohydrolase 2
AT5G40830	-0.908395	5.02046e-08	3.54568e-07	484	386	398	218	211	219	423	216	S-adenosyl-L-methionine-dependent methyltransferases superfamily protein
AT2G05830	-0.908242	4.88982e-11	1.51879e-09	1403	1284	1655	803	749	666	1447	739	MTI1_MTI1__NagB/RpiA/CoA transferase-like superfamily protein
AT1G18980	-0.908205	0.000653864	0.00141163	392	344	425	177	269	148	387	198	RmlC-like cupins superfamily protein
AT3G13600	-0.908098	1.4939e-05	4.87303e-05	112	116	118	67	53	57	115	59	calmodulin-binding family protein
AT1G10640	-0.907635	6.90242e-07	3.32619e-06	218	232	227	136	105	106	226	116	Pectin lyase-like superfamily protein
AT5G16450	-0.907511	2.37266e-06	9.74469e-06	199	196	174	103	108	81	190	97	Ribonuclease E inhibitor RraA/Dimethylmenaquinone methyltransferase
AT5G14020	-0.907427	4.59852e-06	1.74319e-05	134	142	138	76	68	68	138	71	Endosomal targeting BRO1-like domain-containing protein
AT4G13660	-0.905195	0.000240764	0.000573665	537	593	612	369	315	213	581	299	ATPRR2_PRR2__pinoresinol reductase 2
AT4G35160	-0.904695	2.06239e-07	1.17669e-06	297	330	310	183	164	135	312	161	ASMT__O-methyltransferase family protein
AT3G04520	-0.904019	2.5898e-08	2.07249e-07	375	347	400	215	171	189	374	192	THA2__threonine aldolase 2
AT2G15370	-0.903249	0.000108931	0.000283372	84	118	105	59	53	46	102	53	ATFUT5_FUT5__fucosyltransferase 5
AT2G01505	-0.902706	0.000750794	0.00159742	121	93	99	79	41	41	104	54	CLE16__CLAVATA3/ESR-RELATED 16
AT5G44005	-0.902198	0.00317412	0.00585452	33	55	56	33	21	20	48	25
AT1G12380	-0.900864	6.25266e-05	0.000172949	91	89	108	61	46	41	96	49
AT2G45470	-0.900714	6.44823e-12	3.65243e-10	7064	7009	7571	4128	3740	3289	7215	3719	AGP8_FLA8__FASCICLIN-like arabinogalactan protein 8
AT1G78070	-0.900387	1.74816e-09	2.40586e-08	550	537	536	306	274	256	541	279	Transducin/WD40 repeat-like superfamily protein
AT1G70985	-0.900123	4.05275e-06	1.56166e-05	181	142	177	103	81	73	167	86	hydroxyproline-rich glycoprotein family protein
AT1G67040	-0.899282	2.10065e-07	1.19602e-06	317	266	364	183	145	158	316	162	TRM22
AT4G14750	-0.899178	1.13793e-07	7.04594e-07	257	226	246	125	131	119	243	125	IQD19__IQ-domain 19
AT2G35120	-0.89912	5.39971e-10	9.65334e-09	1149	1179	1239	695	557	586	1189	613	Single hybrid motif superfamily protein
AT4G22530	-0.898898	3.36914e-07	1.79219e-06	246	262	330	157	145	129	279	144	S-adenosyl-L-methionine-dependent methyltransferases superfamily protein
AT2G34020	-0.898828	8.30984e-07	3.90527e-06	197	185	214	120	102	85	199	102	Calcium-binding EF-hand family protein
AT4G26790	-0.898488	6.85066e-06	2.46768e-05	140	111	140	73	68	60	130	67	GDSL-like Lipase/Acylhydrolase superfamily protein
AT2G39560	-0.898181	2.27049e-05	7.05318e-05	108	93	106	59	52	47	102	53	Putative membrane lipoprotein
AT1G56670	-0.897622	0.000336385	0.000776041	79	94	67	45	38	41	80	41	GDSL-like Lipase/Acylhydrolase superfamily protein
AT3G23940	-0.897574	6.49363e-13	6.89119e-11	2671	2546	2914	1487	1410	1293	2710	1397	DHAD__dehydratase family
AT1G10550	-0.897566	0.0119396	0.0194127	61	27	45	14	28	26	44	23	XET_XTH33__xyloglucan:xyloglucosyl transferase 33
AT4G18840	-0.897162	0.000952818	0.00198092	54	47	47	21	25	30	49	25	Pentatricopeptide repeat (PPR-like) superfamily protein
AT5G51830	-0.895801	6.9513e-10	1.15766e-08	593	575	601	328	317	269	590	305	FRK1_FRK7__pfkB-like carbohydrate kinase family protein
AT5G16770	-0.895373	0.00121182	0.00245839	81	76	48	34	36	36	68	35	AtMYB9_MYB9__myb domain protein 9
AT1G52700	-0.895183	0.00179327	0.00349755	35	34	32	18	17	17	34	17	alpha/beta-Hydrolases superfamily protein
AT1G27960	-0.894302	1.58067e-06	6.84204e-06	216	210	257	134	97	121	228	117	ECT9__evolutionarily conserved C-terminal region 9
AT1G60460	-0.894115	0.000708965	0.00151738	63	45	51	33	26	23	53	27	MTOPVIB
AT3G43960	-0.893904	6.58353e-05	0.000181026	228	306	271	166	145	107	268	139	Cysteine proteinases superfamily protein
AT5G63630	-0.893689	1.00228e-06	4.60672e-06	190	187	239	115	113	90	205	106	P-loop containing nucleoside triphosphate hydrolases superfamily protein
AT5G10080	-0.893596	0.000558067	0.00122334	90	99	70	48	35	51	86	45	Eukaryotic aspartyl protease family protein
AT1G27670	-0.891656	0.000270104	0.000636116	60	61	61	32	29	33	61	31
AT1G62330	-0.89147	6.09168e-10	1.05785e-08	611	525	631	322	297	294	589	304	O-fucosyltransferase family protein
AT2G01080	-0.890665	5.75248e-06	2.11845e-05	138	128	150	79	64	72	139	72	Late embryogenesis abundant (LEA) hydroxyproline-rich glycoprotein family
AT2G04030	-0.890436	1.64264e-12	1.30198e-10	8517	7713	9276	4433	4486	4259	8502	4393	AtHsp90.5_AtHsp90C_CR88_EMB1956_Hsp88.1_HSP90.5__Chaperone protein htpG family protein
AT4G13770	-0.890426	0.024633	0.0374424	2436	1969	2509	898	1109	1535	2305	1181	CYP83A1_REF2__cytochrome P450, family 83, subfamily A, polypeptide 1
AT4G32710	-0.890336	8.91395e-09	8.70523e-08	502	474	505	260	235	271	494	255	PERK14__Protein kinase superfamily protein
AT1G14390	-0.889819	0.000267463	0.000630517	100	72	82	37	43	51	85	44	Leucine-rich repeat protein kinase family protein
AT1G05250	-0.889533	0.00147818	0.00294097	1559	1660	1781	756	1081	757	1667	865	AtPRX1_PRX2__Peroxidase superfamily protein
AT3G21300	-0.888518	3.15458e-08	2.44061e-07	387	333	447	223	199	182	389	201	AtTRM2a_TRM2a__RNA methyltransferase family protein
AT5G45500	-0.888398	3.74172e-12	2.4991e-10	1692	1640	1728	939	872	816	1687	876	RNI-like superfamily protein
AT3G09820	-0.888242	1.68972e-11	7.22083e-10	6550	6514	7512	3760	3353	3541	6859	3551	ADK1_ATADK1__adenosine kinase 1
AT2G36870	-0.887848	4.1926e-08	3.06164e-07	472	457	426	261	213	230	452	235	AtXTH32_XTH32__xyloglucan endotransglucosylase/hydrolase 32
AT5G19970	-0.88726	3.12777e-05	9.37643e-05	486	491	475	321	246	190	484	252
AT2G27010	-0.887205	1.18209e-05	3.9726e-05	112	110	123	65	61	53	115	60	CYP705A9__cytochrome P450, family 705, subfamily A, polypeptide 9
AT3G28270	-0.887149	4.27965e-07	2.20588e-06	311	384	366	208	173	171	354	184	AFL1__Protein of unknown function (DUF677)
AT3G44320	-0.88713	3.37039e-08	2.57731e-07	553	611	666	313	365	273	610	317	AtNIT3_NIT3__nitrilase 3
AT1G49230	-0.886669	0.00108719	0.00223162	65	47	70	38	22	34	61	31	AtATL78_ATL78__RING/U-box superfamily protein
AT5G65790	-0.886534	0.000134324	0.000340481	159	146	123	99	61	63	143	74	ATMYB68_MYB68__myb domain protein 68
AT4G18440	-0.886271	1.89876e-07	1.09511e-06	1712	1476	1780	922	750	900	1656	857	L-Aspartase-like family protein
AT5G56610	-0.886151	3.6034e-05	0.00010619	101	114	104	61	56	49	106	55	Phosphotyrosine protein phosphatases superfamily protein
AT1G43650	-0.885564	1.15799e-05	3.90258e-05	150	149	133	88	71	66	144	75	UMAMIT22__nodulin MtN21 /EamA-like transporter family protein
AT2G43590	-0.885357	0.000514087	0.00113672	864	896	1052	623	457	385	937	488	Chitinase family protein
AT3G63290	-0.885258	0.000421694	0.00095114	81	71	66	35	33	45	73	38	2-oxoglutarate (2OG) and Fe(II)-dependent oxygenase superfamily protein
AT1G20050	-0.884859	7.27511e-12	4.02809e-10	1147	1094	1206	627	600	565	1149	597	HYD1_MAD4__C-8,7 sterol isomerase
AT2G16980	-0.884527	0.000442218	0.000991461	155	140	129	103	53	65	141	74	Major facilitator superfamily protein
AT1G31850	-0.884141	5.2877e-10	9.49255e-09	944	960	903	508	516	440	936	488	S-adenosyl-L-methionine-dependent methyltransferases superfamily protein
AT3G07990	-0.88404	1.44413e-07	8.65843e-07	237	216	249	128	128	109	234	122	SCPL27__serine carboxypeptidase-like 27
AT1G62770	-0.883457	0.000134873	0.000341599	114	74	105	50	59	43	98	51	PMEI9__Plant invertase/pectin methylesterase inhibitor superfamily protein
AT2G23000	-0.882364	2.15009e-08	1.77413e-07	414	351	401	204	193	209	389	202	scpl10__serine carboxypeptidase-like 10
AT1G12000	-0.882347	9.28346e-13	8.56679e-11	2904	2713	3074	1627	1487	1412	2897	1509	Phosphofructokinase family protein
AT5G15770	-0.881909	3.01948e-05	9.09461e-05	95	95	110	51	55	50	100	52	AtGNA1_GNA1__glucose-6-phosphate acetyltransferase 1
AT5G42510	-0.881875	0.000420921	0.000949701	68	81	85	38	53	31	78	41	Disease resistance-responsive (dirigent-like protein) family protein
AT4G08400	-0.881185	5.00663e-06	1.87633e-05	229	231	307	113	141	144	256	133	Proline-rich extensin-like family protein
AT2G35075	-0.880504	0.000338527	0.000780136	57	52	64	30	34	26	58	30
AT2G26840	-0.880241	5.19607e-07	2.60744e-06	212	179	200	108	104	96	197	103	MOC1
AT2G32720	-0.880209	1.05928e-10	2.73808e-09	793	748	835	425	403	410	792	413	ATCB5-B_B5 #4_CB5-B_CYTB5-D__cytochrome B5 isoform B
AT1G53680	-0.879909	3.72997e-05	0.000109396	104	103	102	50	55	56	103	54	ATGSTU28_GSTU28__glutathione S-transferase TAU 28
AT2G30890	-0.879277	5.95822e-05	0.000165789	92	91	117	54	47	55	100	52	Cytochrome b561/ferric reductase transmembrane protein family
AT3G03855	-0.87879	9.7156e-08	6.16979e-07	272	237	267	142	141	122	259	135
AT5G07900	-0.878677	5.29796e-08	3.70566e-07	318	281	336	162	158	167	312	162	Mitochondrial transcription termination factor family protein
AT3G62680	-0.878648	0.0024195	0.00458231	442	511	638	227	342	260	530	276	ATPRP3_PRP3__proline-rich protein 3
AT2G06925	-0.878514	7.22805e-08	4.7941e-07	350	315	344	204	160	163	336	176	ATSPLA2-ALPHA_PLA2-ALPHA__Phospholipase A2 family protein
AT5G46580	-0.878512	2.63726e-11	9.93627e-10	2352	2050	2695	1241	1261	1191	2366	1231	SOT1__pentatricopeptide (PPR) repeat-containing protein
AT3G09710	-0.878422	3.40239e-07	1.80846e-06	212	208	218	109	115	109	213	111	IQD1__IQ-domain 1
AT5G04950	-0.878362	0.000774415	0.00164311	2858	2634	3925	1555	1759	1575	3139	1630	ATNAS1_NAS1__nicotianamine synthase 1
AT3G24420	-0.877865	8.11594e-07	3.82603e-06	191	210	207	115	105	98	203	106	DLK2__alpha/beta-Hydrolases superfamily protein
AT1G20380	-0.877519	8.13734e-07	3.83517e-06	235	212	214	129	122	95	220	115	POQR__Prolyl oligopeptidase family protein
AT5G56540	-0.877261	0.00340568	0.00623493	463	530	562	370	241	205	518	272	AGP14_ATAGP14__arabinogalactan protein 14
AT5G03285	-0.876649	0.00409665	0.00736371	31	34	29	13	18	18	31	16	other RNA
AT5G45275	-0.876506	4.31624e-05	0.000124658	91	83	100	49	50	44	91	48	Major facilitator superfamily protein
AT5G09440	-0.87648	5.63416e-08	3.90082e-07	454	434	494	278	259	187	461	241	EXL4__EXORDIUM like 4
AT2G02010	-0.876447	0.00161196	0.00318128	38	59	54	27	29	23	50	26	GAD4__glutamate decarboxylase 4
AT1G09750	-0.875592	1.07244e-05	3.65296e-05	2539	2371	2653	1607	1177	1180	2521	1321	Eukaryotic aspartyl protease family protein
AT1G45231	-0.875213	4.72889e-06	1.78379e-05	187	183	171	96	84	103	180	94	TGS1__S-adenosyl-L-methionine-dependent methyltransferases superfamily protein
AT3G53420	-0.874896	3.85689e-12	2.54049e-10	23052	21069	24637	13078	11956	10963	22919	11999	AtPIP2;1_PIP2_PIP2;1_PIP2A__plasma membrane intrinsic protein 2A
AT4G22070	-0.874883	3.19275e-06	1.2682e-05	219	219	226	107	145	96	221	116	ATWRKY31_WRKY31__WRKY DNA-binding protein 31
AT4G29680	-0.873937	6.07489e-10	1.05589e-08	581	556	609	332	303	280	582	305	Alkaline-phosphatase-like family protein
AT2G32650	-0.872449	4.82025e-10	8.845e-09	667	583	699	371	332	318	650	340	RmlC-like cupins superfamily protein
AT2G37390	-0.87223	0.000819693	0.0017288	48	57	69	35	25	31	58	30	NAKR2__Chloroplast-targeted copper chaperone protein
AT1G41830	-0.872067	1.5826e-12	1.26489e-10	2665	2585	2847	1423	1440	1381	2699	1415	SKS6_SKS6__SKU5-similar 6
AT2G46750	-0.871682	0.00416817	0.00747468	1110	753	1008	583	555	369	957	502	AtGulLO2_GulLO2__D-arabinono-1,4-lactone oxidase family protein
AT4G26770	-0.87139	0.0034736	0.00634771	34	37	30	22	17	14	34	18	Phosphatidate cytidylyltransferase family protein
AT2G01210	-0.871167	0.000116727	0.00030115	122	103	100	71	58	42	108	57	ZAR1__Leucine-rich repeat protein kinase family protein
AT2G34080	-0.871084	0.00106605	0.00219176	83	66	80	31	58	31	76	40	Cysteine proteinases superfamily protein
AT3G22540	-0.870964	0.00272256	0.00510568	39	39	44	30	19	15	41	21	Protein of unknown function (DUF1677)
AT1G64380	-0.870484	0.000151201	0.000378934	94	96	78	53	44	44	89	47	Integrase-type DNA-binding superfamily protein
AT5G64000	-0.86981	0.0107585	0.0177055	27	25	32	14	22	8	28	15	ATSAL2_SAL2__Inositol monophosphatase family protein
AT1G60730	-0.868846	1.4048e-09	2.00109e-08	972	930	1035	601	517	429	979	516	NAD(P)-linked oxidoreductase superfamily protein
AT2G25270	-0.868643	5.61318e-07	2.78791e-06	188	180	205	106	100	95	191	100
AT3G20260	-0.868361	1.40885e-07	8.47082e-07	250	226	247	130	130	120	241	127	Protein of unknown function (DUF1666)
AT1G60680	-0.868284	2.54004e-07	1.40946e-06	437	370	390	235	178	216	399	210	NAD(P)-linked oxidoreductase superfamily protein
AT2G37860	-0.867814	1.7272e-10	3.98465e-09	1216	1065	1105	631	627	526	1129	595	LCD1__Protein of unknown function (DUF3411)
AT1G03310	-0.867675	3.6906e-10	7.24542e-09	947	837	859	492	450	449	881	464	AtBE2_ATISA2_BE2_DBE1_ISA2__debranching enzyme 1
AT5G61400	-0.867568	0.00324732	0.00597422	34	36	31	18	15	20	34	18	Pentatricopeptide repeat (PPR) superfamily protein
AT2G35040	-0.86753	1.03466e-12	9.27892e-11	2674	2484	2841	1486	1383	1337	2666	1402	AICARFT/IMPCHase bienzyme family protein
AT2G40120	-0.867484	4.67047e-06	1.76559e-05	171	167	150	86	87	84	163	86	Protein kinase superfamily protein
AT1G06620	-0.866679	1.32924e-07	8.04537e-07	287	247	283	161	139	130	272	143	2-oxoglutarate (2OG) and Fe(II)-dependent oxygenase superfamily protein
AT2G32520	-0.866601	2.31302e-09	3.00158e-08	813	686	733	409	367	398	744	391	alpha/beta-Hydrolases superfamily protein
AT4G13990	-0.866184	0.000132892	0.000337343	84	69	81	40	46	37	78	41	Exostosin family protein
AT1G52780	-0.865846	1.19084e-09	1.77437e-08	593	533	561	305	308	276	562	296	Protein of unknown function (DUF2921)
AT5G15530	-0.865626	4.17964e-09	4.75706e-08	701	642	707	421	362	299	683	361	BCCP2_CAC1-B__biotin carboxyl carrier protein 2
AT2G35620	-0.865581	1.95804e-09	2.6301e-08	826	670	745	439	385	357	747	394	FEI2__Leucine-rich repeat protein kinase family protein
AT1G21150	-0.865068	0.000888239	0.00185941	59	58	46	29	32	25	54	29	Mitochondrial transcription termination factor family protein
AT3G19490	-0.864578	2.56743e-09	3.27391e-08	1048	959	1174	657	524	496	1060	559	ATNHD1_NHD1__sodium:hydrogen antiporter 1
AT1G64450	-0.864257	0.000111661	0.000289527	115	113	94	64	48	58	107	57	Glycine-rich protein family
AT2G45870	-0.864063	0.000309921	0.000720813	68	58	60	36	32	30	62	33	VCCN2__Bestrophin-like protein
AT4G19865	-0.863943	0.000398242	0.000902934	54	53	68	32	30	30	58	31	Galactose oxidase/kelch repeat superfamily protein
AT4G34960	-0.863367	3.499e-08	2.65413e-07	367	338	382	209	174	190	362	191	Cyclophilin-like peptidyl-prolyl cis-trans isomerase family protein
AT1G72680	-0.862285	2.67411e-08	2.13053e-07	434	386	425	226	247	185	415	219	ATCAD1_CAD1__cinnamyl-alcohol dehydrogenase
AT2G28105	-0.861851	0.000471357	0.0010505	67	54	59	38	30	27	60	32
AT2G01140	-0.860975	1.71843e-10	3.97403e-09	4101	4170	4835	2607	2233	2093	4369	2311	AtFBA3_FBA3_PDE345__Aldolase superfamily protein
AT5G26780	-0.860318	5.59376e-11	1.67217e-09	1310	1213	1398	763	645	664	1307	691	SHM2__serine hydroxymethyltransferase 2
AT1G61890	-0.859928	1.53057e-08	1.33992e-07	576	522	519	295	318	244	539	286	MATE efflux family protein
AT1G17285	-0.859631	0.00203687	0.00392577	40	46	37	20	22	23	41	22
AT5G16000	-0.859502	5.94789e-10	1.04235e-08	920	745	882	489	430	427	849	449	AtNIK1_NIK1__NSP-interacting kinase 1
AT3G02420	-0.859389	6.53502e-10	1.10962e-08	642	639	681	380	338	321	654	346
AT2G20710	-0.859177	0.000399875	0.000905776	59	59	58	32	29	32	59	31	Tetratricopeptide repeat (TPR)-like superfamily protein
AT4G01740	-0.859129	0.000132728	0.000337062	88	104	115	48	53	61	102	54	Cysteine/Histidine-rich C1 domain family protein
AT4G19880	-0.859071	4.27616e-10	8.09791e-09	2606	2440	2512	1536	1303	1173	2519	1337	Glutathione S-transferase family protein
AT5G03300	-0.858474	6.38783e-12	3.6424e-10	3101	3056	3455	1838	1627	1623	3204	1696	ADK2__adenosine kinase 2
AT1G56630	-0.858382	2.45291e-05	7.55002e-05	115	138	126	72	66	63	126	67	alpha/beta-Hydrolases superfamily protein
AT3G50300	-0.858333	2.10618e-05	6.60086e-05	139	170	155	92	71	83	155	82	HXXXD-type acyl-transferase family protein
AT3G54320	-0.85768	2.34924e-06	9.66096e-06	215	192	198	95	112	113	202	107	ASML1_ATWRI1_WRI_WRI1__Integrase-type DNA-binding superfamily protein
AT1G11210	-0.857629	0.000505825	0.00112	56	52	64	35	32	24	57	30	Protein of unknown function (DUF761)
AT1G24090	-0.857455	0.000327033	0.000756752	60	60	77	33	36	35	66	35	RNH1C__RNase H family protein
AT3G28040	-0.85724	4.27797e-12	2.72646e-10	2283	2048	2286	1194	1151	1157	2206	1167	Leucine-rich receptor-like protein kinase family protein
AT1G54580	-0.85724	1.11614e-11	5.45282e-10	2035	1955	2200	1216	1057	1009	2063	1094	ACP2_AtACP2__acyl carrier protein 2
AT3G21560	-0.857122	4.41496e-11	1.41343e-09	1365	1299	1318	699	743	670	1327	704	BRT1_UGT84A2__UDP-Glycosyltransferase superfamily protein
AT3G07540	-0.856706	1.9544e-07	1.12246e-06	423	346	403	247	181	193	391	207	Actin-binding FH2 (formin homology 2) family protein
AT1G35560	-0.855558	1.4433e-08	1.28113e-07	405	391	490	234	229	218	429	227	AtTCP23_TCP23__TCP family transcription factor
AT4G15215	-0.854091	0.000157902	0.00039356	108	126	136	72	81	44	123	66	ABCG41_ATPDR13_PDR13__pleiotropic drug resistance 13
AT5G51780	-0.854072	6.43796e-06	2.33798e-05	167	152	174	93	101	68	164	87	basic helix-loop-helix (bHLH) DNA-binding superfamily protein
AT2G42510	-0.85356	0.00231026	0.00439986	45	47	78	37	30	23	57	30
AT2G37100	-0.853191	0.000699858	0.00150008	89	108	95	66	58	32	97	52	protamine P1 family protein
AT5G63660	-0.85309	0.000114966	0.000297289	87	81	88	54	41	41	85	45	LCR74_PDF2.5__Scorpion toxin-like knottin superfamily protein
AT2G19580	-0.853071	6.08309e-06	2.22714e-05	145	159	161	84	78	85	155	82	TET2__tetraspanin2
AT2G18050	-0.852949	0.00463834	0.00824124	32	32	34	24	14	14	33	17	HIS1-3__histone H1-3
AT2G03090	-0.852807	7.73669e-08	5.08731e-07	432	394	445	230	199	245	424	225	ATEXP15_ATEXPA15_ATHEXP ALPHA 1.3_EXP15_EXPA15__expansin A15
AT5G13660	-0.852588	9.47887e-06	3.27542e-05	141	138	158	70	89	73	146	77
AT4G00200	-0.85243	0.000561115	0.00122946	67	52	60	38	28	29	60	32	AHL7__AT hook motif DNA-binding family protein
AT3G57020	-0.851974	2.01698e-10	4.5168e-09	2951	2903	2935	1541	1743	1401	2930	1562	Calcium-dependent phosphotriesterase superfamily protein
AT2G25160	-0.850865	7.41136e-06	2.64917e-05	177	184	231	106	125	84	197	105	CYP82F1__cytochrome P450, family 82, subfamily F, polypeptide 1
AT5G42680	-0.850719	1.03338e-05	3.53502e-05	144	122	138	82	70	63	135	72	Protein of unknown function, DUF617
AT2G26420	-0.850719	0.00888964	0.0149231	56	46	50	26	42	13	51	27	PIP5K3__1-phosphatidylinositol-4-phosphate 5-kinase 3
AT2G30790	-0.850371	0.000367779	0.000841106	77	90	89	45	37	54	85	45	PSBP-2__photosystem II subunit P-2
AT2G47360	-0.849536	6.86721e-05	0.000188014	165	122	152	102	74	58	146	78
AT1G16440	-0.849488	0.00125844	0.00254243	53	58	58	25	40	25	56	30	RSH3__root hair specific 3
AT5G19210	-0.849467	1.51577e-06	6.59851e-06	257	212	266	122	123	145	245	130	P-loop containing nucleoside triphosphate hydrolases superfamily protein
AT3G13175	-0.849197	0.00345376	0.00631448	31	29	36	21	16	14	32	17	PRCE1
AT2G12190	-0.848807	0.00404778	0.00728067	35	50	64	22	25	32	50	26	Cytochrome P450 superfamily protein
AT1G66140	-0.8484	3.41064e-08	2.60392e-07	488	414	445	267	218	233	449	239	ZFP4__zinc finger protein 4
AT1G59990	-0.848233	6.93128e-11	1.94137e-09	1216	1160	1298	708	611	639	1225	653	EMB3108_HS3_RH22__DEA(D/H)-box RNA helicase family protein
AT1G71230	-0.8479	4.58593e-05	0.000131552	105	120	110	67	58	54	112	60	AJH2_CSN5_CSN5B__COP9-signalosome 5B
AT5G15840	-0.847235	0.000146249	0.000367634	73	74	80	42	41	38	76	40	BBX1_CO_FG__B-box type zinc finger protein with CCT domain
AT1G64620	-0.846965	3.44229e-05	0.000102059	120	121	122	79	59	56	121	65	DOF1.8__Dof-type zinc finger DNA-binding family protein
AT1G78860	-0.846298	1.05481e-05	3.60062e-05	146	143	159	92	68	79	149	80	D-mannose binding lectin protein with Apple-like carbohydrate-binding domain
AT1G11080	-0.845828	0.0145339	0.0231896	464	438	389	223	170	295	430	229	scpl31__serine carboxypeptidase-like 31
AT3G18110	-0.845824	2.72982e-07	1.4967e-06	678	591	546	364	320	288	605	324	EMB1270__Pentatricopeptide repeat (PPR) superfamily protein
AT5G17522	-0.845543	0.0030045	0.00557854	35	32	46	18	19	23	38	20
AT2G28140	-0.845467	0.000644372	0.0013935	63	61	79	40	28	40	68	36	Protein of unknown function (DUF1635)
AT4G26800	-0.844326	0.00355751	0.00648432	64	41	41	34	22	22	49	26	Pentatricopeptide repeat (PPR) superfamily protein
AT1G28400	-0.843981	8.25887e-09	8.15863e-08	1836	1597	1737	1066	840	861	1723	922
AT1G23760	-0.84372	2.92303e-05	8.85159e-05	163	207	185	123	92	83	185	99	JP630_PG3__BURP domain-containing protein
AT3G48970	-0.843649	0.000535964	0.00118085	59	58	55	35	29	28	57	31	Heavy metal transport/detoxification superfamily protein
AT5G11550	-0.843123	7.06462e-07	3.39322e-06	355	341	382	241	183	154	359	193	ARM repeat superfamily protein
AT1G80570	-0.842094	9.09289e-05	0.000241878	110	112	127	81	53	53	116	62	RNI-like superfamily protein
AT3G12950	-0.842	3.66211e-08	2.74113e-07	522	495	500	321	251	242	506	271	Trypsin family protein
AT2G28000	-0.841821	6.62899e-11	1.87596e-09	19107	17378	21950	10194	10606	10368	19478	10389	CH-CPN60A_CPN60A_Cpn60alpha1_CPNA1_SLP__chaperonin-60alpha
AT4G15810	-0.841308	6.85657e-06	2.46935e-05	202	176	194	125	104	78	191	102	P-loop containing nucleoside triphosphate hydrolases superfamily protein
AT1G31230	-0.84122	1.14627e-11	5.5293e-10	2030	1899	2171	1120	1051	1092	2033	1088	AK-HSDH_AK-HSDH I__aspartate kinase-homoserine dehydrogenase i
AT1G05640	-0.840964	0.000798809	0.00168942	69	70	53	33	36	34	64	34	Ankyrin repeat family protein
AT3G44380	-0.840912	6.74778e-07	3.26309e-06	248	200	257	138	118	121	235	126	Late embryogenesis abundant (LEA) hydroxyproline-rich glycoprotein family
AT1G35515	-0.840672	0.000486059	0.00108012	62	50	60	32	33	27	57	31	MYB8
AT3G20460	-0.840556	0.0012203	0.00247296	48	57	67	26	38	28	57	31	Major facilitator superfamily protein
AT1G34130	-0.840243	6.5649e-08	4.42182e-07	1071	937	989	608	469	530	999	536	STT3B__staurosporin and temperature sensitive 3-like b
AT3G16990	-0.840116	0.000102638	0.000268759	115	135	128	59	86	58	126	68	Haem oxygenase-like, multi-helical
AT4G16265	-0.839933	3.51826e-06	1.37943e-05	169	178	175	88	101	91	174	93	DMS13_NRPB9B_NRPD9B_NRPE9B__RNA polymerases M/15 Kd subunit
AT2G33990	-0.839244	8.48798e-09	8.35329e-08	458	445	445	247	251	226	449	241	iqd9__IQ-domain 9
AT5G42440	-0.838815	8.69563e-05	0.000232606	118	92	105	57	66	46	105	56	Protein kinase superfamily protein
AT3G26210	-0.838534	7.36684e-06	2.63622e-05	268	208	199	134	127	102	225	121	CYP71B23__cytochrome P450, family 71, subfamily B, polypeptide 23
AT1G58400	-0.838121	3.68768e-05	0.000108339	151	116	122	80	70	59	130	70	Disease resistance protein (CC-NBS-LRR class) family
AT2G47160	-0.837987	3.6885e-07	1.93672e-06	939	882	863	530	418	494	895	481	AtBOR1_BOR1__HCO3- transporter family
AT3G14440	-0.837835	0.0795877	0.108716	62	40	98	59	28	20	67	36	ATNCED3_NCED3_SIS7_STO1__nine-cis-epoxycarotenoid dioxygenase 3
AT3G14310	-0.837735	1.84171e-09	2.49684e-08	3792	3682	3978	2394	1973	1801	3817	2056	ATPME3_OZS2_PME3__pectin methylesterase 3
AT4G39675	-0.83749	5.38201e-05	0.000151409	165	141	121	89	76	65	142	77
AT1G72920	-0.835897	0.00211005	0.00405209	58	37	45	27	22	26	47	25	Toll-Interleukin-Resistance (TIR) domain family protein
AT4G26270	-0.835893	0.00119044	0.00241965	51	61	55	35	33	22	56	30	PFK3__phosphofructokinase 3
AT3G15890	-0.835574	1.02249e-05	3.50343e-05	166	154	142	91	86	72	154	83	Protein kinase superfamily protein
AT1G63245	-0.835536	0.00424037	0.00759348	27	34	34	17	19	15	32	17	CLE14__CLAVATA3/ESR-RELATED 14
AT1G72200	-0.835499	1.37436e-05	4.52951e-05	377	413	464	286	205	185	418	225	RING/U-box superfamily protein
AT1G10040	-0.835473	0.00852696	0.0143521	31	60	65	32	32	20	52	28	alpha/beta-Hydrolases superfamily protein
AT2G02120	-0.835233	0.0019903	0.00384532	131	96	94	55	42	75	107	57	LCR70_PDF2.1__Scorpion toxin-like knottin superfamily protein
AT5G59020	-0.834564	1.18059e-05	3.96949e-05	209	174	159	94	107	91	181	97	Protein of unknown function (DUF3527)
AT5G51540	-0.833595	2.67088e-06	1.08252e-05	196	208	197	118	98	108	200	108	AtOCT1__Zincin-like metalloproteases family protein
AT2G29260	-0.833346	0.00243679	0.00461233	35	44	57	23	26	24	45	24	NAD(P)-binding Rossmann-fold superfamily protein
AT4G27900	-0.833152	1.29991e-05	4.31842e-05	187	181	193	129	97	77	187	101	CCT motif family protein
AT4G22505	-0.833065	6.66989e-05	0.000183163	412	466	451	214	221	280	443	238	Bifunctional inhibitor/lipid-transfer protein/seed storage 2S albumin superfamily protein
AT1G06180	-0.832924	1.83603e-05	5.83945e-05	125	139	133	73	69	72	132	71	ATMYB13_ATMYBLFGN_MYB13__myb domain protein 13
AT3G17840	-0.832745	8.1232e-09	8.07333e-08	645	678	661	396	330	345	661	357	RLK902__receptor-like kinase 902
AT5G45470	-0.832218	3.30165e-11	1.14804e-09	1174	1124	1268	687	621	614	1189	641	Protein of unknown function (DUF594)
AT5G42690	-0.83186	8.40408e-05	0.000225344	143	140	128	93	58	71	137	74	Protein of unknown function, DUF547
AT3G18090	-0.831617	1.80116e-05	5.7429e-05	189	206	195	135	88	96	197	106	NRPD2B__nuclear RNA polymerase D2B
AT3G50740	-0.830741	1.41356e-08	1.25858e-07	4156	3908	5170	2541	2496	2096	4411	2378	UGT72E1__UDP-glucosyl transferase 72E1
AT5G14830	-0.830428	0.00200016	0.00386321	56	50	56	25	24	38	54	29	transposable element gene
AT2G22840	-0.830245	2.00611e-06	8.4166e-06	261	310	282	180	144	138	284	154	AtGRF1_GRF1__growth-regulating factor 1
AT1G63420	-0.830137	7.8239e-06	2.77741e-05	292	237	255	180	127	117	261	141	Arabidopsis thaliana protein of unknown function (DUF821)
AT2G27130	-0.829964	2.35492e-05	7.27421e-05	123	110	129	60	69	66	121	65	Bifunctional inhibitor/lipid-transfer protein/seed storage 2S albumin superfamily protein
AT3G02230	-0.828962	6.41865e-12	3.64908e-10	3562	3590	3891	2157	1991	1828	3681	1992	ATRGP1_RGP1__reversibly glycosylated polypeptide 1
AT1G74360	-0.828932	6.78541e-06	2.44741e-05	148	132	152	76	79	78	144	78	GRACE_NILR1__Leucine-rich repeat protein kinase family protein
AT1G62150	-0.828888	2.57342e-05	7.87148e-05	121	106	125	72	59	59	117	63	Mitochondrial transcription termination factor family protein
AT2G33860	-0.828653	1.45459e-08	1.28996e-07	634	585	626	389	298	311	615	333	ARF3_ETT__Transcriptional factor B3 family protein / auxin-responsive factor AUX/IAA-related
AT4G09510	-0.828599	9.79815e-09	9.40052e-08	427	415	469	248	227	233	437	236	A/N-InvI_CINV2__cytosolic invertase 2
AT1G09460	-0.828402	2.2091e-06	9.13973e-06	387	379	368	258	185	172	378	205	Carbohydrate-binding X8 domain superfamily protein
AT4G38670	-0.828386	6.35808e-07	3.10143e-06	228	212	234	130	112	122	225	121	Pathogenesis-related thaumatin superfamily protein
AT3G60440	-0.827741	1.92388e-09	2.58985e-08	637	580	651	350	318	341	623	336	Phosphoglycerate mutase family protein
AT2G31290	-0.827503	0.00012021	0.000308636	120	87	104	66	51	51	104	56	Ubiquitin carboxyl-terminal hydrolase family protein
AT4G15290	-0.827368	1.97884e-06	8.31315e-06	297	286	332	200	173	123	305	165	ATCSLB05_ATCSLB5_CSLB05__Cellulose synthase family protein
AT1G33265	-0.826623	1.60153e-06	6.91356e-06	195	191	194	114	98	102	193	105	Transmembrane proteins 14C
AT1G29730	-0.826284	0.000155688	0.000388753	87	91	82	51	49	41	87	47	Leucine-rich repeat transmembrane protein kinase
AT1G62570	-0.826012	1.65241e-06	7.10588e-06	858	920	1060	574	555	411	946	513	FMO GS-OX4__flavin-monooxygenase glucosinolate S-oxygenase 4
AT2G24200	-0.825712	8.40451e-12	4.45257e-10	3696	3511	3896	2142	1906	1962	3701	2003	atLAP1_LAP1__Cytosol aminopeptidase family protein
AT5G46050	-0.824808	0.00116131	0.00236623	54	49	71	39	27	28	58	31	AtNPF5.2_ATPTR3_NPF5.2_PTR3__peptide transporter 3
AT1G25500	-0.824762	0.000181049	0.00044504	134	130	145	103	59	60	136	74	Plasma-membrane choline transporter family protein
AT5G49300	-0.824277	0.000180567	0.000444197	104	80	95	60	43	48	93	50	GATA16__GATA transcription factor 16
AT5G08380	-0.82419	6.66748e-06	2.40942e-05	228	205	205	136	95	115	213	115	AGAL1_AtAGAL1__alpha-galactosidase 1
AT5G10770	-0.823837	5.48087e-09	5.915e-08	573	575	592	355	301	289	580	315	Eukaryotic aspartyl protease family protein
AT1G14410	-0.823426	4.66501e-08	3.35004e-07	509	455	449	290	251	227	471	256	ATWHY1_PTAC1_WHY1__ssDNA-binding transcriptional regulator
AT2G31160	-0.822828	0.000319279	0.000740694	78	88	81	48	38	48	82	45	LSH3_OBO1__Protein of unknown function (DUF640)
AT4G30560	-0.822509	4.64419e-07	2.37011e-06	252	234	244	136	126	134	243	132	ATCNGC9_CNGC9__cyclic nucleotide gated channel 9
AT3G58940	-0.822147	1.51954e-05	4.94483e-05	157	125	138	84	77	67	140	76	F-box/RNI-like superfamily protein
AT3G25500	-0.821629	1.60256e-11	6.96996e-10	1459	1342	1452	825	762	724	1418	770	AFH1_AHF1_ATFH1_FH1__formin homology 1
AT1G27580	-0.82116	0.653865	0.698983	0	49	57	58	0	0	35	19	Protein of unknown function (DUF295)
AT5G07340	-0.819722	3.16759e-09	3.84173e-08	600	583	628	360	306	319	604	328	Calreticulin family protein
AT5G49290	-0.818549	0.000469267	0.00104633	78	65	65	38	35	40	69	38	ATRLP56_RLP56__receptor like protein 56
AT1G07130	-0.818016	0.591791	0.641785	120	0	128	59	0	73	83	44	ATSTN1_STN1__Nucleic acid-binding, OB-fold-like protein
AT3G11840	-0.817619	0.00171564	0.00336401	44	36	49	23	26	21	43	23	PUB24__plant U-box 24
AT4G26130	-0.817192	1.52833e-10	3.61141e-09	1261	1170	1295	762	681	590	1242	678
AT1G05870	-0.816789	8.04247e-10	1.29748e-08	710	646	772	411	370	377	709	386	Protein of unknown function (DUF1685)
AT5G66350	-0.816715	0.00391219	0.00705871	31	37	35	19	17	20	34	19	SHI__Lateral root primordium (LRP) protein-related
AT4G24180	-0.81649	0.00186398	0.00362473	53	51	62	23	30	37	55	30	ATTLP1_TLP1__THAUMATIN-LIKE PROTEIN 1
AT5G13330	-0.816371	1.37381e-05	4.52848e-05	179	137	150	94	85	75	155	85	Rap2.6L__related to AP2 6l
AT2G30820	-0.815936	0.000744564	0.00158523	63	77	75	35	37	45	72	39
AT1G34065	-0.815786	0.000130071	0.000331195	127	103	118	59	55	75	116	63	SAMC2__S-adenosylmethionine carrier 2
AT5G12900	-0.815718	2.27624e-06	9.39109e-06	530	435	489	322	223	248	485	264
AT1G25230	-0.815403	3.2679e-11	1.14698e-09	1420	1202	1416	766	736	698	1346	733	Calcineurin-like metallo-phosphoesterase superfamily protein
AT2G22190	-0.81538	2.0985e-06	8.75731e-06	279	232	232	148	145	113	248	135	TPPE__Haloacid dehalogenase-like hydrolase (HAD) superfamily protein
AT2G44640	-0.814638	1.36447e-10	3.30763e-09	1059	980	1150	632	552	555	1063	580
AT2G32630	-0.813561	0.0115347	0.0188111	32	30	50	23	27	11	37	20	Pentatricopeptide repeat (PPR-like) superfamily protein
AT5G67150	-0.813403	9.92503e-07	4.56728e-06	348	290	336	216	154	162	325	177	HXXXD-type acyl-transferase family protein
AT2G13690	-0.81324	2.99024e-05	9.02649e-05	236	241	240	134	103	154	239	130	PRLI-interacting factor, putative
AT5G49910	-0.813073	2.04927e-10	4.56238e-09	9661	8842	10713	4997	5654	5258	9739	5303	cpHsc70-2_HSC70-7__chloroplast heat shock protein 70-2
AT2G28780	-0.8129	2.00656e-05	6.3208e-05	1363	1210	1151	768	602	668	1241	679
AT3G57860	-0.812586	6.22709e-05	0.000172391	103	99	102	54	57	55	101	55	GIG1_OSD1_UVI4-LIKE__UV-B-insensitive 4-like
AT5G51160	-0.811835	0.00064697	0.00139864	74	54	68	42	35	30	65	36	Ankyrin repeat family protein
AT2G43360	-0.811558	1.33507e-10	3.26118e-09	1225	1209	1312	764	678	610	1249	684	BIO2_BIOB__Radical SAM superfamily protein
AT3G46330	-0.811546	0.00146962	0.00292668	148	108	91	78	50	62	116	63	MEE39__Leucine-rich repeat protein kinase family protein
AT3G21420	-0.810742	0.000258138	0.00061087	110	98	149	84	59	52	119	65	LBO1__2-oxoglutarate (2OG) and Fe(II)-dependent oxygenase superfamily protein
AT3G57050	-0.810317	2.15581e-11	8.61514e-10	1892	1775	1996	1142	996	963	1888	1034	CBL__cystathionine beta-lyase
AT5G11670	-0.810195	9.02367e-12	4.64962e-10	4575	3961	4808	2623	2396	2277	4448	2432	ATNADP-ME2_NADP-ME2__NADP-malic enzyme 2
AT5G64120	-0.809136	0.00758246	0.0129057	6208	4267	5863	3466	3229	2264	5446	2986	AtPRX71_PRX71__Peroxidase superfamily protein
AT1G09390	-0.808974	7.75469e-09	7.80865e-08	562	491	601	308	288	308	551	301	GDSL-like Lipase/Acylhydrolase superfamily protein
AT3G53980	-0.808194	0.0068304	0.0117386	376	347	339	277	166	142	354	195	Bifunctional inhibitor/lipid-transfer protein/seed storage 2S albumin superfamily protein
AT4G10050	-0.807874	1.65612e-07	9.747e-07	276	253	294	155	158	138	274	150	PMES__esterase/lipase/thioesterase family protein
AT3G05130	-0.807583	4.86444e-06	1.82806e-05	211	171	202	125	95	100	195	107
AT4G14096	-0.807421	2.05721e-05	6.46331e-05	142	156	156	74	94	81	151	83	F-box/RNI-like superfamily protein
AT2G29490	-0.806758	4.73054e-07	2.40775e-06	407	445	419	247	264	189	424	233	ATGSTU1_GST19_GSTU1__glutathione S-transferase TAU 1
AT5G44670	-0.805516	8.60211e-08	5.56631e-07	419	421	447	278	222	208	429	236	GALS2__Domain of unknown function (DUF23)
AT1G54450	-0.805354	0.000334897	0.000773075	76	85	79	43	51	38	80	44	Calcium-binding EF-hand family protein
AT4G24670	-0.805029	2.16698e-07	1.22793e-06	300	295	333	170	162	177	309	170	AtTAR2_TAR2__tryptophan aminotransferase related 2
AT2G40690	-0.805005	3.3042e-08	2.53685e-07	434	385	454	241	218	239	424	233	GLY1_SFD1__NAD-dependent glycerol-3-phosphate dehydrogenase family protein
AT4G11450	-0.804911	2.53606e-06	1.03336e-05	187	207	213	120	117	97	202	111	Protein of unknown function (DUF3527)
AT3G09440	-0.8046	7.78294e-12	4.25988e-10	4716	4305	4703	2598	2684	2269	4575	2517	Heat shock protein 70 (Hsp 70) family protein
AT2G33590	-0.804305	5.38154e-09	5.82421e-08	638	562	719	384	363	307	640	351	AtCRL1_CRL1__NAD(P)-binding Rossmann-fold superfamily protein
AT1G49660	-0.804094	1.13117e-10	2.86195e-09	891	816	956	505	502	456	888	488	AtCXE5_CXE5__carboxyesterase 5
AT3G45600	-0.803938	8.28048e-06	2.91403e-05	1036	911	1060	676	543	438	1002	552	TET3__tetraspanin3
AT1G59730	-0.803669	0.00263454	0.00495911	51	53	49	32	20	32	51	28	ATH7_TH7__thioredoxin H-type 7
AT4G21820	-0.803193	7.49444e-05	0.000203494	143	168	144	102	70	79	152	84	binding;calmodulin binding
AT4G23790	-0.802827	1.4859e-06	6.48178e-06	357	313	303	208	156	172	324	179	TBL24__TRICHOME BIREFRINGENCE-LIKE 24
AT2G28310	-0.802347	1.33539e-09	1.93012e-08	743	697	719	436	391	363	720	397	Protein of unknown function (DUF707)
AT4G22513	-0.801412	0.000365031	0.000835469	276	278	301	123	152	194	285	156	Bifunctional inhibitor/lipid-transfer protein/seed storage 2S albumin superfamily protein
AT1G09810	-0.800749	1.29382e-06	5.74089e-06	239	249	307	160	153	125	265	146	ECT11__evolutionarily conserved C-terminal region 11
AT4G34050	-0.800171	3.75984e-11	1.2556e-09	8428	8087	9776	5251	4717	4513	8764	4827	CCoAOMT1__S-adenosyl-L-methionine-dependent methyltransferases superfamily protein
AT1G21590	-0.79998	1.00415e-09	1.55188e-08	1052	1035	1012	616	541	554	1033	570	Protein kinase protein with adenine nucleotide alpha hydrolases-like domain
AT4G12480	-0.799853	0.0600391	0.0843197	737	436	543	215	354	371	572	313	EARLI1_pEARLI 1__Bifunctional inhibitor/lipid-transfer protein/seed storage 2S albumin superfamily protein
AT1G71850	-0.799591	8.73193e-06	3.05154e-05	157	147	174	91	80	92	159	88	Ubiquitin carboxyl-terminal hydrolase family protein
AT5G58000	-0.79937	5.37894e-07	2.68764e-06	332	346	353	174	189	205	344	189	Reticulon family protein
AT5G60670	-0.799331	1.50166e-11	6.64e-10	1718	1501	1731	931	917	879	1650	909	RPL12C__Ribosomal protein L11 family protein
AT5G48660	-0.799267	3.21027e-05	9.59665e-05	143	135	129	83	81	61	136	75	B-cell receptor-associated protein 31-like
AT1G79530	-0.799087	3.61353e-10	7.12338e-09	2089	2139	2213	1347	1169	1048	2147	1188	GAPCP-1__glyceraldehyde-3-phosphate dehydrogenase of plastid 1
AT5G20070	-0.798962	6.20301e-11	1.79851e-09	1277	1197	1254	698	689	670	1243	686	ATNUDT19_ATNUDX19_NUDX19__nudix hydrolase homolog 19
AT3G29250	-0.798921	0.0459205	0.066127	578	602	674	418	425	186	618	343	AtSDR4_SDR4__NAD(P)-binding Rossmann-fold superfamily protein
AT1G12560	-0.797715	0.0572446	0.0807597	246	271	309	98	232	126	275	152	ATEXP7_ATEXPA7_ATHEXP ALPHA 1.26_EXP7_EXPA7__expansin A7
AT3G16565	-0.7976	0.000104254	0.000272504	88	90	103	55	51	49	94	52	alanine-tRNA ligases;nucleic acid binding;ligases, forming aminoacyl-tRNA and related compounds;nucleotide binding;ATP binding
AT1G33720	-0.797511	0.000213238	0.000515017	89	90	93	43	56	51	91	50	CYP76C6__cytochrome P450, family 76, subfamily C, polypeptide 6
AT4G38100	-0.797378	8.05652e-09	8.01958e-08	476	427	466	260	257	239	456	252	CURT1D
AT1G77450	-0.797076	3.33931e-05	9.93574e-05	371	404	385	273	183	187	387	214	anac032_NAC032__NAC domain containing protein 32
AT4G13290	-0.796718	0.00503764	0.00888124	31	29	38	21	19	14	33	18	CYP71A19__cytochrome P450, family 71, subfamily A, polypeptide 19
AT2G45040	-0.796653	0.0157823	0.0249894	28	37	33	21	10	23	33	18	Matrixin family protein
AT4G30660	-0.796443	4.35493e-06	1.66542e-05	277	234	281	184	133	121	264	146	Low temperature and salt responsive protein family
AT1G30760	-0.795196	0.00174173	0.00340964	55	40	65	28	30	30	53	29	AtBBE-like 13__FAD-binding Berberine family protein
AT1G03870	-0.794964	5.55975e-12	3.26981e-10	5649	5119	5929	3157	3260	2819	5566	3079	FLA9__FASCICLIN-like arabinoogalactan 9
AT5G27250	-0.794876	0.00906501	0.0151868	34	31	29	24	16	12	31	17	transposable element gene
AT3G53260	-0.794862	4.1584e-11	1.35631e-09	9481	8953	11159	5659	5661	5030	9864	5450	ATPAL2_PAL2__phenylalanine ammonia-lyase 2
AT3G58975	-0.79436	0.000236905	0.000566023	104	91	100	63	43	57	98	54
AT1G20823	-0.794321	0.000153095	0.000382978	133	86	118	68	61	57	112	62	AtATL80__RING/U-box superfamily protein
AT4G26220	-0.793814	4.53668e-07	2.32145e-06	308	275	336	191	179	139	306	170	CCoAOMT7__S-adenosyl-L-methionine-dependent methyltransferases superfamily protein
AT2G24610	-0.793704	1.26877e-05	4.22893e-05	161	169	190	92	114	82	173	96	ATCNGC14_CNGC14__cyclic nucleotide-gated channel 14
AT5G07460	-0.793464	6.78919e-09	7.03674e-08	553	548	620	312	349	292	574	318	ATMSRA2_PMSR2__peptidemethionine sulfoxide reductase 2
AT2G15128	-0.793052	0.00801649	0.0135649	56	29	40	29	19	21	42	23	other RNA
AT2G41150	-0.793003	0.000107736	0.000280652	104	103	113	65	50	62	107	59
AT5G45650	-0.792879	6.35952e-05	0.000175371	596	584	681	328	297	402	620	342	subtilase family protein
AT5G22140	-0.792861	1.39002e-05	4.57246e-05	497	563	506	345	294	233	522	291	FAD/NAD(P)-binding oxidoreductase family protein
AT1G24290	-0.79226	0.00012755	0.000325773	110	98	113	74	55	49	107	59	AAA-type ATPase family protein
AT4G35300	-0.7911	1.43773e-09	2.04039e-08	828	783	858	511	424	435	823	457	TMT2__tonoplast monosaccharide transporter2
AT3G06145	-0.791069	4.3672e-06	1.66911e-05	334	366	394	169	226	211	365	202
AT5G07070	-0.790879	0.000510077	0.00112811	102	70	88	46	58	40	87	48	CIPK2_SnRK3.2__CBL-interacting protein kinase 2
AT2G30340	-0.790193	0.000302547	0.000705406	114	140	117	87	69	51	124	69	LBD13__LOB domain-containing protein 13
AT5G40240	-0.790098	1.65893e-05	5.33841e-05	211	195	225	146	120	85	210	117	UMAMIT40__nodulin MtN21 /EamA-like transporter family protein
AT1G55265	-0.789974	5.09122e-05	0.00014404	133	131	135	83	83	56	133	74	Protein of unknown function, DUF538
AT5G50375	-0.789646	2.76473e-08	2.18864e-07	445	447	470	282	239	236	454	252	CPI1__cyclopropyl isomerase
AT3G42180	-0.789463	0.000286826	0.000671768	77	84	80	47	48	39	80	45	Exostosin family protein
AT4G40090	-0.789202	1.73885e-05	5.56189e-05	343	389	408	215	257	163	380	212	AGP3__arabinogalactan protein 3
AT2G05440	-0.789153	0.00953004	0.0158698	2829	2428	2330	1542	1120	1548	2529	1403	ATGRP9_GRP9__GLYCINE RICH PROTEIN 9
AT3G22180	-0.788414	3.59202e-06	1.40518e-05	222	191	207	130	121	94	207	115	DHHC-type zinc finger family protein
AT4G31210	-0.788197	1.16274e-10	2.91862e-09	1252	1193	1339	781	688	636	1261	702	DNA topoisomerase, type IA, core
AT1G52750	-0.788064	6.69591e-09	6.95553e-08	521	474	526	309	284	253	507	282	alpha/beta-Hydrolases superfamily protein
AT4G31500	-0.787977	1.31329e-10	3.21208e-09	2592	2460	2665	1614	1329	1351	2572	1431	ATR4_CYP83B1_RED1_RNT1_SUR2__cytochrome P450, family 83, subfamily B, polypeptide 1
AT2G44300	-0.78754	5.73738e-06	2.1137e-05	303	312	272	199	149	147	296	165	Bifunctional inhibitor/lipid-transfer protein/seed storage 2S albumin superfamily protein
AT1G64640	-0.787269	1.77008e-07	1.03086e-06	310	277	303	179	161	155	297	165	AtENODL8_ENODL8__early nodulin-like protein 8
AT5G04720	-0.787007	2.80949e-09	3.50077e-08	866	734	965	519	484	422	855	475	ADR1-L2_PHX21__ADR1-like 2
AT5G13360	-0.786975	2.09647e-08	1.7356e-07	466	414	511	285	248	240	464	258	Auxin-responsive GH3 family protein
AT3G28880	-0.786551	0.00683667	0.0117462	34	38	36	25	14	21	36	20	Ankyrin repeat family protein
AT5G39320	-0.786551	3.28284e-11	1.14698e-09	1420	1424	1554	851	819	778	1466	816	UDG4__UDP-glucose 6-dehydrogenase family protein
AT2G14890	-0.786332	1.60557e-09	2.23702e-08	1772	1569	1714	1088	894	836	1685	939	AGP9__arabinogalactan protein 9
AT1G48580	-0.785563	0.00652955	0.0112672	35	46	47	18	23	30	43	24
AT4G08790	-0.785486	0.000197505	0.000481157	120	117	136	93	61	54	124	69	Nitrilase/cyanide hydratase and apolipoprotein N-acyltransferase family protein
AT4G13235	-0.78535	0.000789651	0.00167172	122	98	81	69	48	51	100	56	EDA21__embryo sac development arrest 21
AT4G08390	-0.784937	7.31206e-10	1.20617e-08	1811	1882	1900	1134	970	1016	1864	1040	SAPX__stromal ascorbate peroxidase
AT3G55120	-0.784293	1.00126e-09	1.54867e-08	880	916	951	501	543	488	916	511	A11_AtCHI_CFI_CHI_TT5__Chalcone-flavanone isomerase family protein
AT3G54470	-0.783538	3.28445e-11	1.14698e-09	2012	1788	2184	1204	1088	1041	1995	1111	uridine 5'-monophosphate synthase / UMP synthase (PYRE-F) (UMPS)
AT1G68640	-0.782995	0.00231418	0.004406	58	51	60	38	22	34	56	31	PAN_TGA8__bZIP transcription factor family protein
AT5G58300	-0.782983	5.68545e-06	2.0978e-05	766	751	860	515	366	444	792	442	Leucine-rich repeat protein kinase family protein
AT3G07110	-0.782743	1.14132e-11	5.5293e-10	3853	3899	4348	2355	2307	2093	4033	2252	Ribosomal protein L13 family protein
AT5G24760	-0.782285	1.66273e-08	1.43263e-07	467	475	529	298	262	261	490	274	GroES-like zinc-binding dehydrogenase family protein
AT5G20635	-0.782094	0.000720792	0.00153994	67	59	68	39	31	38	65	36	AGG3
AT2G15440	-0.780693	0.00162299	0.00320173	55	70	65	33	32	41	63	35	Protein of unknown function (DUF579)
AT2G26510	-0.780524	8.24119e-09	8.15242e-08	779	801	789	504	419	404	790	442	NAT3_PDE135__Xanthine/uracil permease family protein
AT3G58690	-0.780502	8.10449e-06	2.85948e-05	229	217	241	116	159	109	229	128	Protein kinase superfamily protein
AT2G04890	-0.780134	9.60868e-05	0.000253831	116	158	142	80	79	74	139	78	SCL21__SCARECROW-like 21
AT1G13280	-0.780068	2.2144e-07	1.24942e-06	415	389	405	228	205	242	403	225	AOC4__allene oxide cyclase 4
AT3G61540	-0.780018	5.97804e-08	4.08706e-07	417	387	431	264	225	202	412	230	alpha/beta-Hydrolases superfamily protein
AT3G09800	-0.77985	7.69208e-06	2.73773e-05	220	167	226	132	105	105	204	114	SNARE-like superfamily protein
AT4G38400	-0.779171	1.90394e-06	8.03915e-06	212	200	235	135	125	102	216	121	ATEXLA2_ATEXPL2_ATHEXP BETA 2.2_EXLA2_EXPL2__expansin-like A2
AT5G67210	-0.779046	4.611e-05	0.000132132	170	179	210	83	124	105	186	104	IRX15-L__Protein of unknown function (DUF579)
AT1G59970	-0.778876	3.86028e-05	0.00011282	154	186	177	96	115	79	172	97	AT5-MMP__Matrixin family protein
AT5G07240	-0.778836	1.24437e-07	7.60636e-07	978	848	1032	562	467	565	953	531	IQD24__IQ-domain 24
AT4G26620	-0.778413	1.80168e-07	1.04607e-06	439	369	411	235	208	238	406	227	Sucrase/ferredoxin-like family protein
AT4G38660	-0.777819	1.46952e-08	1.29897e-07	706	735	719	445	371	395	720	404	Pathogenesis-related thaumatin superfamily protein
AT5G58930	-0.777767	4.9044e-08	3.47621e-07	433	412	447	276	229	219	431	241	OPL4__Protein of unknown function (DUF740)
AT3G10190	-0.77726	0.000318929	0.000740062	119	114	105	82	61	47	113	63	CML36__Calcium-binding EF-hand family protein
AT2G29980	-0.77725	4.37579e-11	1.40718e-09	1883	1820	1896	1126	1014	999	1866	1046	AtFAD3_FAD3__fatty acid desaturase 3
AT5G20510	-0.776471	6.1944e-05	0.000171635	161	152	132	99	76	75	148	83	AL5__alfin-like 5
AT3G66652	-0.776434	1.82761e-05	5.81559e-05	208	179	187	133	93	96	191	107	fip1 motif-containing protein
AT4G11210	-0.776426	2.31028e-06	9.518e-06	218	203	208	130	122	101	210	118	Disease resistance-responsive (dirigent-like protein) family protein
AT5G58960	-0.774616	1.01856e-08	9.70884e-08	636	612	713	416	338	346	654	367	GIL1__Plant protein of unknown function (DUF641)
AT1G13860	-0.774424	4.17722e-07	2.16008e-06	304	317	351	193	167	185	324	182	QUL1__QUASIMODO2 LIKE 1
AT1G74560	-0.773935	1.35741e-11	6.20315e-10	1940	1789	1971	1148	1071	983	1900	1067	NRP1__NAP1-related protein 1
AT3G15990	-0.773857	0.00123055	0.00249241	49	57	58	31	32	29	55	31	SULTR3;4__sulfate transporter 3;4
AT4G22300	-0.773236	4.65753e-07	2.37565e-06	327	321	328	194	165	189	325	183	SOBER1__carboxylesterases
AT2G40590	-0.772692	7.22381e-10	1.19265e-08	1074	1047	1224	646	595	635	1115	625	Ribosomal protein S26e family protein
AT5G43990	-0.772581	4.3738e-06	1.67097e-05	214	257	238	135	134	130	236	133	SDG18_SUVR2__SET-domain containing protein lysine methyltransferase family protein
AT1G78060	-0.772546	2.22797e-05	6.94263e-05	998	935	1096	662	468	570	1010	567	Glycosyl hydrolase family protein
AT4G13540	-0.77216	0.00105031	0.00216383	61	66	85	40	47	32	71	40
AT3G18200	-0.772147	0.00016137	0.000401471	117	132	136	80	85	52	128	72	UMAMIT4__nodulin MtN21 /EamA-like transporter family protein
AT1G09486	-0.771877	0.00320972	0.00591187	41	43	59	23	28	29	48	27
AT1G52905	-0.771802	0.000116259	0.000300211	214	147	164	119	84	92	175	98
AT4G26660	-0.771795	5.14024e-07	2.58324e-06	315	282	311	185	153	172	303	170
AT5G53200	-0.771497	0.00685021	0.0117652	37	33	28	18	18	19	33	18	TRY__Homeodomain-like superfamily protein
AT1G67810	-0.771451	0.073354	0.101039	100	116	80	93	43	32	99	56	SUFE2__sulfur E2
AT4G18070	-0.77102	1.16511e-09	1.73903e-08	984	895	1027	620	514	501	969	545
AT1G79030	-0.770903	2.94227e-07	1.59306e-06	522	428	431	293	252	233	460	259	Chaperone DnaJ-domain superfamily protein
AT1G34380	-0.770767	0.000292738	0.000684255	89	105	92	53	52	56	95	54	OEX2__5'-3' exonuclease family protein
AT4G09730	-0.770641	2.82198e-11	1.04266e-09	2044	1857	2291	1201	1198	1080	2064	1160	RH39__RH39
AT3G53700	-0.770235	4.02542e-08	2.96086e-07	548	481	602	341	322	255	544	306	MEE40__Pentatricopeptide repeat (PPR) superfamily protein
AT4G33360	-0.770227	3.32269e-09	3.9843e-08	1065	1174	1241	705	684	574	1160	654	FLDH__NAD(P)-binding Rossmann-fold superfamily protein
AT1G02500	-0.770123	2.28248e-08	1.85848e-07	12151	10936	14651	7646	7415	6154	12579	7072	AtSAM1_MAT1_METK1_SAM-1_SAM1__S-adenosylmethionine synthetase 1
AT5G61300	-0.770113	3.68051e-05	0.000108145	149	145	192	107	79	87	162	91
AT2G04780	-0.769928	1.05535e-10	2.7344e-09	1848	1864	2027	1182	1030	1021	1913	1078	FLA7__FASCICLIN-like arabinoogalactan 7
AT5G52545	-0.769912	0.00126672	0.00255754	59	47	65	33	36	27	57	32
AT4G15080	-0.769861	3.04072e-10	6.24558e-09	830	780	883	495	464	444	831	468	DHHC-type zinc finger family protein
AT2G42200	-0.76973	0.00220848	0.00422497	55	82	63	42	38	33	67	38	AtSPL9_SPL9__squamosa promoter binding protein-like 9
AT5G02750	-0.769704	0.00885397	0.0148718	33	26	32	19	13	19	30	17	SGR9__RING/U-box superfamily protein
AT3G62780	-0.769575	0.00324427	0.0059709	59	54	68	42	40	20	60	34	Calcium-dependent lipid-binding (CaLB domain) family protein
AT4G30320	-0.769389	0.0031979	0.00589182	37	41	43	21	25	22	40	23	AtCAPE6__CAP (Cysteine-rich secretory proteins, Antigen 5, and Pathogenesis-related 1 protein) superfamily protein
AT4G28360	-0.769325	6.70913e-10	1.12892e-08	742	738	803	441	440	405	761	429	Ribosomal protein L22p/L17e family protein
AT5G15900	-0.769294	0.00413871	0.00742884	40	31	43	25	21	18	38	21	TBL19__TRICHOME BIREFRINGENCE-LIKE 19
AT5G61130	-0.7692	1.47363e-09	2.08177e-08	1252	1089	1205	714	610	671	1182	665	AtPDCB1_PDCB1__plasmodesmata callose-binding protein 1
AT3G13470	-0.769016	8.05576e-10	1.29748e-08	5442	5369	6368	3081	3307	3259	5726	3216	Cpn60beta2_CPNB2__TCP-1/cpn60 chaperonin family protein
AT1G10120	-0.768538	6.24417e-07	3.05523e-06	387	434	453	265	210	243	425	239	CIB4__basic helix-loop-helix (bHLH) DNA-binding superfamily protein
AT4G34500	-0.76817	1.45264e-06	6.35555e-06	242	245	242	144	129	138	243	137	Protein kinase superfamily protein
AT5G62130	-0.768166	4.65134e-08	3.34148e-07	562	478	558	350	287	264	533	300	Per1-like family protein
AT1G77550	-0.767806	4.80086e-08	3.42187e-07	554	559	641	386	320	284	585	330	tubulin-tyrosine ligases;tubulin-tyrosine ligases
AT5G40840	-0.767666	0.00034437	0.000792644	115	162	152	68	92	82	143	81	AtRAD21.1_SYN2__Rad21/Rec8-like family protein
AT3G19820	-0.767056	2.97749e-11	1.08542e-09	8817	8486	9475	5517	4877	4719	8926	5038	CBB1_DIM_DIM1_DWF1_EVE1__cell elongation protein / DWARF1 / DIMINUTO (DIM)
AT4G26760	-0.766973	6.07093e-09	6.41765e-08	559	527	586	342	300	301	557	314	MAP65-2__microtubule-associated protein 65-2
AT1G23980	-0.766878	7.40536e-05	0.000201248	123	103	118	75	62	57	115	65	RING/U-box superfamily protein
AT2G47220	-0.766747	2.34492e-06	9.64527e-06	231	250	277	139	138	150	253	142	ATDUF5_DUF5__DOMAIN OF UNKNOWN FUNCTION 724 5
AT2G36380	-0.766394	1.46847e-08	1.29864e-07	4503	4287	4701	2918	2605	2117	4497	2547	ABCG34_AtABCG34_ATPDR6_PDR6__pleiotropic drug resistance 6
AT2G40010	-0.766235	1.57276e-08	1.36932e-07	442	418	486	266	250	243	449	253	Ribosomal protein L10 family protein
AT3G59670	-0.765852	2.75355e-07	1.50662e-06	432	452	397	251	245	229	427	242
AT1G17750	-0.76566	0.0144966	0.0231339	65	72	79	62	22	38	72	41	AtPEPR2_PEPR2__PEP1 receptor 2
AT1G29530	-0.765637	7.5678e-09	7.65273e-08	592	559	624	369	312	321	592	334
AT4G22756	-0.765404	7.79975e-07	3.69704e-06	291	274	342	197	166	149	302	171	ATSMO1-2_SMO1-2__sterol C4-methyl oxidase 1-2
AT5G47630	-0.765205	7.0061e-07	3.36814e-06	275	292	343	182	181	151	303	171	mtACP3__mitochondrial acyl carrier protein 3
AT4G34290	-0.765095	3.00369e-10	6.18948e-09	1009	878	1070	570	556	541	986	556	SWIB3__SWIB/MDM2 domain superfamily protein
AT2G41950	-0.764682	3.37758e-08	2.58074e-07	610	472	604	325	312	313	562	317
AT3G23730	-0.764437	6.55454e-10	1.11194e-08	1303	1091	1238	665	707	677	1211	683	XTH16__xyloglucan endotransglucosylase/hydrolase 16
AT1G03650	-0.764222	0.000977161	0.00202822	59	54	57	35	32	29	57	32	Acyl-CoA N-acyltransferases (NAT) superfamily protein
AT5G10230	-0.763485	2.10848e-05	6.60698e-05	183	243	241	141	125	112	222	126	ANN7_ANNAT7__annexin 7
AT2G31840	-0.762279	3.51705e-09	4.16235e-08	813	667	867	463	438	424	782	442	MRL7-L__Thioredoxin superfamily protein
AT5G23730	-0.762169	9.91125e-08	6.28151e-07	427	354	445	234	224	234	409	231	EFO2_RUP2__Transducin/WD40 repeat-like superfamily protein
AT3G07200	-0.76214	1.56687e-05	5.08068e-05	193	145	217	109	106	98	185	104	RING/U-box superfamily protein
AT3G53190	-0.761948	2.8812e-08	2.26023e-07	674	697	747	423	359	416	706	399	Pectin lyase-like superfamily protein
AT4G32295	-0.761904	0.000259816	0.000614157	90	116	110	63	56	60	105	60	KIX9
AT5G09840	-0.761673	4.40011e-05	0.000126755	123	132	144	87	71	68	133	75	MNU2__Putative endonuclease or glycosyl hydrolase
AT2G36530	-0.76148	2.75021e-11	1.02407e-09	25848	24498	29143	15595	15363	14012	26496	14990	ENO2_LOS2__Enolase
AT1G14040	-0.761462	3.38905e-06	1.3359e-05	262	227	232	156	139	114	240	136	PHO1;H3__EXS (ERD1/XPR1/SYG1) family protein
AT1G02430	-0.761253	0.0125027	0.0202361	27	42	37	16	26	18	35	20	ARFD1B_ATARFD1B__ADP-ribosylation factor D1B
AT2G02480	-0.760702	2.21108e-07	1.24848e-06	498	548	519	325	268	295	522	296	STI__AAA-type ATPase family protein
AT5G66870	-0.760152	0.000534125	0.00117734	145	120	122	100	67	53	129	73	ASL1_LBD36__ASYMMETRIC LEAVES 2-like 1
AT5G15010	-0.759886	0.00165215	0.00325186	67	78	112	52	40	53	86	48	Tetratricopeptide repeat (TPR)-like superfamily protein
AT2G34960	-0.75971	0.00133958	0.00269128	90	76	71	40	40	54	79	45	CAT5__cationic amino acid transporter 5
AT4G25740	-0.759624	1.21945e-11	5.78313e-10	2970	2910	3335	1801	1801	1622	3072	1741	RNA binding Plectin/S10 domain-containing protein
AT4G36670	-0.759598	1.51571e-08	1.32996e-07	683	545	673	397	358	322	634	359	AtPLT6_AtPMT6_PLT6_PMT6__Major facilitator superfamily protein
AT5G21100	-0.759522	6.94262e-09	7.14921e-08	603	593	626	333	365	335	607	344	Plant L-ascorbate oxidase
AT1G63150	-0.759431	0.000380481	0.000866987	134	81	132	70	69	57	116	65	Tetratricopeptide repeat (TPR)-like superfamily protein
AT2G39445	-0.759217	0.000254888	0.000604227	82	82	94	48	48	50	86	49	Phosphatidylinositol N-acetylglucosaminyltransferase, GPI19/PIG-P subunit
AT5G41000	-0.759112	1.26314e-05	4.21605e-05	199	152	207	119	107	90	186	105	AtYSL4_YSL4__YELLOW STRIPE like 4
AT4G13170	-0.759106	2.65067e-11	9.94756e-10	1804	1591	1885	1050	989	952	1760	997	Ribosomal protein L13 family protein
AT5G34940	-0.758627	1.15844e-07	7.15893e-07	465	456	520	251	311	255	480	272	AtGUS3_GUS3__glucuronidase 3
AT5G19930	-0.758541	3.25185e-06	1.2882e-05	272	232	269	166	125	147	258	146	PGR__Protein of unknown function DUF92, transmembrane
AT2G19590	-0.758447	0.00157129	0.00310615	108	74	91	71	46	38	91	52	ACO1_ATACO1__ACC oxidase 1
AT5G51190	-0.758446	0.0361131	0.0530355	86	53	72	61	41	18	70	40	ERF105__Integrase-type DNA-binding superfamily protein
AT5G16310	-0.758426	7.89406e-06	2.79867e-05	220	223	203	134	110	123	215	122	UCH1__Peptidase C12, ubiquitin carboxyl-terminal hydrolase 1
AT1G34580	-0.758395	0.000363919	0.000833324	96	74	108	54	48	55	93	52	Major facilitator superfamily protein
AT2G40150	-0.758374	2.46023e-07	1.37213e-06	290	277	307	178	165	153	291	165	TBL28__TRICHOME BIREFRINGENCE-LIKE 28
AT5G48560	-0.758352	1.07876e-07	6.73196e-07	441	391	398	250	243	206	410	233	CIB2__basic helix-loop-helix (bHLH) DNA-binding superfamily protein
AT4G24190	-0.757735	5.69102e-11	1.68804e-09	7012	6561	7559	4190	3803	3982	7044	3992	AtHsp90-7_AtHsp90.7_HSP90.7_SHD__Chaperone protein htpG family protein
AT1G28680	-0.757649	3.86472e-10	7.47205e-09	969	950	1065	619	556	520	995	565	HXXXD-type acyl-transferase family protein
AT1G38065	-0.757483	0.159426	0.202632	86	224	179	115	104	61	163	93	O-fucosyltransferase family protein
AT5G49020	-0.757446	4.41145e-07	2.26526e-06	541	583	597	372	282	324	574	326	ATPRMT4A_PRMT4A__protein arginine methyltransferase 4A
AT1G61600	-0.757441	0.000310909	0.000722855	95	83	101	59	44	55	93	53	Protein of unknown function (DUF1262)
AT2G47850	-0.757322	2.6179e-07	1.44571e-06	402	360	357	231	202	203	373	212	Zinc finger C-x8-C-x5-C-x3-H type family protein
AT1G28480	-0.757152	0.00268583	0.00504038	45	50	44	30	26	23	46	26	GRX480_GRXC9_roxy19__Thioredoxin superfamily protein
AT3G62930	-0.756835	3.01314e-05	9.07839e-05	227	164	211	129	95	117	201	114	GRXS6__Thioredoxin superfamily protein
AT1G05440	-0.756449	0.0105529	0.0174152	32	45	50	30	16	26	42	24	C-8 sterol isomerases
AT1G58270	-0.756154	2.40054e-10	5.17552e-09	2497	2586	2838	1671	1439	1397	2640	1502	ZW9__TRAF-like family protein
AT5G24010	-0.755594	9.9287e-06	3.41173e-05	229	178	226	134	104	121	211	120	Protein kinase superfamily protein
AT4G39300	-0.755543	7.8493e-07	3.71776e-06	307	268	320	197	167	145	298	170
AT5G49215	-0.755413	1.1894e-06	5.33331e-06	324	253	358	189	172	169	312	177	Pectin lyase-like superfamily protein
AT4G31100	-0.754852	0.000414874	0.000936974	130	143	121	99	62	64	131	75	wall-associated kinase, putative
AT4G22760	-0.754804	0.00791592	0.0134099	54	38	38	30	28	16	43	25	Tetratricopeptide repeat (TPR)-like superfamily protein
AT2G23700	-0.754173	1.01925e-06	4.67683e-06	279	257	282	180	151	135	273	155	Protein of unknown function, DUF547
AT5G41600	-0.754118	4.4961e-09	5.03426e-08	661	612	661	380	352	368	645	367	BTI3_RTNLB4__VIRB2-interacting protein 3
AT3G22780	-0.753863	4.09737e-10	7.85035e-09	877	802	896	512	480	473	858	488	ATTSO1_TSO1__Tesmin/TSO1-like CXC domain-containing protein
AT5G60640	-0.753689	6.29815e-11	1.81186e-09	2667	2566	2735	1666	1547	1334	2656	1516	ATPDI2_ATPDIL1-4_PDI2_PDIL1-4__PDI-like 1-4
AT2G16800	-0.75368	9.64486e-09	9.27675e-08	683	625	763	427	362	388	690	392	high-affinity nickel-transport family protein
AT2G39670	-0.753482	2.87368e-11	1.05563e-09	2071	1893	2294	1204	1218	1135	2086	1186	Radical SAM superfamily protein
AT3G49730	-0.753105	0.000440651	0.000988761	120	75	110	57	61	55	102	58	Tetratricopeptide repeat (TPR)-like superfamily protein
AT4G39720	-0.752993	0.00366182	0.00665349	42	41	47	31	24	19	43	25	VQ motif-containing protein
AT1G54940	-0.752934	0.0121035	0.0196516	27	35	31	20	21	12	31	18	GUX4_PGSIP4__plant glycogenin-like starch initiation protein 4
AT2G40460	-0.75247	3.81253e-07	1.99035e-06	282	255	305	163	160	156	281	160	Major facilitator superfamily protein
AT5G02460	-0.752349	0.00170605	0.0033476	59	60	62	40	27	36	60	34	Dof-type zinc finger DNA-binding family protein
AT5G07140	-0.752209	7.81721e-05	0.000211298	121	114	119	74	73	55	118	67	Protein kinase superfamily protein
AT1G61580	-0.752181	6.17075e-11	1.79851e-09	1425	1270	1480	796	812	768	1392	792	ARP2_RPL3B__R-protein L3 B
AT4G11010	-0.750413	9.58571e-12	4.8313e-10	3644	3490	3922	2174	2090	2040	3685	2101	NDPK3__nucleoside diphosphate kinase 3
AT2G36230	-0.749854	2.68825e-07	1.4773e-06	358	317	349	205	213	167	341	195	APG10_HISN3__Aldolase-type TIM barrel family protein
AT4G29360	-0.749491	7.2232e-06	2.59014e-05	266	251	281	172	123	160	266	152	O-Glycosyl hydrolases family 17 protein
AT5G54855	-0.749336	3.29776e-07	1.76108e-06	381	363	381	248	195	200	375	214	Pollen Ole e 1 allergen and extensin family protein
AT2G02740	-0.749269	2.82144e-08	2.22523e-07	503	467	598	318	298	278	523	298	ATWHY3_PTAC11_WHY3__ssDNA-binding transcriptional regulator
AT4G30020	-0.748966	1.75604e-09	2.40977e-08	981	851	1021	604	510	514	951	543	PA-domain containing subtilase family protein
AT5G44490	-0.748754	0.000164068	0.0004076	112	92	114	57	59	65	106	60	FBD, F-box, Skp2-like and Leucine Rich Repeat domains containing protein
AT4G19560	-0.748255	0.0066638	0.0114708	32	42	45	27	24	17	40	23	CYCT1;2__Cyclin family protein
AT2G33330	-0.747844	3.14334e-09	3.82203e-08	1191	963	1157	657	594	637	1104	629	PDLP3__plasmodesmata-located protein 3
AT4G25600	-0.747618	0.000580047	0.00126658	90	83	115	62	44	58	96	55	Oxoglutarate/iron-dependent oxygenase
AT1G09900	-0.747616	6.951e-07	3.34622e-06	392	378	453	278	233	189	408	233	Pentatricopeptide repeat (PPR-like) superfamily protein
AT3G53180	-0.746978	3.65546e-11	1.23151e-09	1521	1402	1627	923	880	799	1517	867	NodGS__glutamate-ammonia ligases;catalytics;glutamate-ammonia ligases
AT3G54810	-0.746869	2.47767e-08	1.99446e-07	547	491	503	313	289	280	514	294	BME3_BME3-ZF_GATA8__Plant-specific GATA-type zinc finger transcription factor family protein
AT1G77660	-0.746495	2.32801e-05	7.20506e-05	151	162	164	101	82	90	159	91	Histone H3 K4-specific methyltransferase SET7/9 family protein
AT3G23830	-0.746332	9.11797e-07	4.24291e-06	699	743	736	477	361	410	726	416	AtGRP4_GR-RBP4_GRP4_RBGA4__glycine-rich RNA-binding protein 4
AT4G28830	-0.746243	8.2589e-06	2.90698e-05	163	168	197	108	102	92	176	101	S-adenosyl-L-methionine-dependent methyltransferases superfamily protein
AT4G02500	-0.746172	1.23251e-10	3.05757e-09	1716	1643	1860	1074	943	968	1740	995	ATXT2_AtXXT2_TXT2_XT2_XXT2__UDP-xylosyltransferase 2
AT5G45380	-0.746076	0.000391787	0.000890625	436	360	362	284	181	199	386	221	ATDUR3_DUR3__solute:sodium symporters;urea transmembrane transporters
AT1G18880	-0.745941	0.000809108	0.00170912	595	583	596	429	265	323	591	339	AtNPF2.9_NPF2.9_NRT1.9__Major facilitator superfamily protein
AT1G24265	-0.74577	0.000134775	0.000341443	104	105	116	72	56	58	108	62	Protein of unknown function (DUF1664)
AT5G56030	-0.744979	3.59318e-11	1.21718e-09	7572	7628	8320	4832	4491	4165	7840	4496	AtHsp90.2_ERD8_HSP81-2_HSP81.2_HSP90.2__heat shock protein 81-2
AT3G09270	-0.744649	2.53178e-10	5.41091e-09	2017	1822	1981	1236	1140	965	1940	1114	ATGSTU8_GSTU8__glutathione S-transferase TAU 8
AT1G26460	-0.744649	1.9019e-10	4.30963e-09	1022	926	1087	612	593	533	1012	579	Tetratricopeptide repeat (TPR)-like superfamily protein
AT5G66800	-0.744167	0.00296963	0.00551861	71	101	85	67	43	38	86	49
AT2G46660	-0.743933	0.000297981	0.000695337	113	92	92	55	56	59	99	57	CYP78A6_EOD3__cytochrome P450, family 78, subfamily A, polypeptide 6
AT4G37080	-0.743783	5.89933e-10	1.03861e-08	1536	1325	1553	921	784	822	1471	842	Protein of unknown function, DUF547
AT4G07820	-0.743152	0.00155838	0.00308447	110	69	85	43	62	46	88	50	CAP (Cysteine-rich secretory proteins, Antigen 5, and Pathogenesis-related 1 protein) superfamily protein
AT2G28070	-0.74254	1.37573e-08	1.23203e-07	567	553	578	358	310	307	566	325	ABCG3__ABC-2 type transporter family protein
AT5G05980	-0.742467	2.54214e-09	3.24599e-08	845	892	951	550	496	497	896	514	ATDFB_DFB_FPGS1__DHFS-FPGS homolog B
AT5G40080	-0.742273	0.000108213	0.000281696	126	100	134	77	62	67	120	69	Mitochondrial ribosomal protein L27
AT1G19710	-0.741998	7.88688e-07	3.73221e-06	325	300	329	183	210	155	318	183	UDP-Glycosyltransferase superfamily protein
AT3G61780	-0.741731	1.52259e-08	1.33354e-07	636	630	649	415	349	337	638	367	emb1703__embryo defective 1703
AT1G63050	-0.741398	6.61319e-08	4.44807e-07	479	436	538	289	306	239	484	278	AtLPLAT2_LPCAT2_LPLAT2__MBOAT (membrane bound O-acyl transferase) family protein
AT4G36180	-0.741392	2.23147e-08	1.82394e-07	638	628	675	420	338	357	647	372	Leucine-rich receptor-like protein kinase family protein
AT4G15820	-0.741226	6.84787e-06	2.46768e-05	218	170	201	119	119	100	196	113
AT4G24340	-0.741054	0.00280759	0.00524952	63	55	81	35	50	29	66	38	Phosphorylase superfamily protein
AT2G29390	-0.740793	2.1055e-07	1.19795e-06	397	435	501	263	250	252	444	255	ATSMO2_ATSMO2-2_SMO2-2__sterol 4-alpha-methyl-oxidase 2-2
AT3G57350	-0.740734	6.23564e-07	3.05184e-06	389	429	469	287	225	228	429	247	Nucleoporin interacting component (Nup93/Nic96-like) family protein
AT3G49010	-0.740706	2.17237e-11	8.66318e-10	7539	7440	8270	4687	4423	4246	7750	4452	ATBBC1_BBC1_RSU2__breast basic conserved 1
AT5G57530	-0.740195	0.0341179	0.0503762	73	68	71	35	23	63	71	40	AtXTH12_XTH12__xyloglucan endotransglucosylase/hydrolase 12
AT3G21670	-0.740135	1.01925e-10	2.65981e-09	1207	1133	1246	709	684	667	1195	687	AtNPF6.4_NPF6.4__Major facilitator superfamily protein
AT4G18610	-0.739736	0.000358207	0.000821031	94	96	95	66	48	50	95	55	LSH9__Protein of unknown function (DUF640)
AT2G34640	-0.739611	6.01794e-10	1.05048e-08	1454	1256	1591	842	801	822	1434	822	HMR_PTAC12_TAC12__plastid transcriptionally active 12
AT5G53370	-0.73907	8.45664e-10	1.35405e-08	931	966	993	576	565	523	963	555	ATPMEPCRF_PMEPCRF__pectin methylesterase PCR fragment F
AT5G48580	-0.738824	7.68263e-10	1.25259e-08	1031	999	1002	590	604	552	1011	582	FKBP15-2__FK506- and rapamycin-binding protein 15 kD-2
AT3G18680	-0.738818	7.61175e-11	2.09812e-09	2004	1813	2189	1249	1172	1033	2002	1151	Amino acid kinase family protein
AT5G53290	-0.738361	0.00190554	0.00369839	72	72	57	42	43	31	67	39	CRF3__cytokinin response factor 3
AT4G30720	-0.738238	6.02784e-09	6.39688e-08	1008	895	947	615	505	521	950	547	PDE327__FAD/NAD(P)-binding oxidoreductase family protein
AT4G02860	-0.737498	1.02965e-09	1.57641e-08	766	744	816	468	465	407	775	447	DAAR2__Phenazine biosynthesis PhzC/PhzF protein
AT4G35290	-0.737398	0.000127832	0.000326362	104	94	117	65	58	58	105	60	ATGLR3.2_ATGLUR2_GLR3.2_GLUR2__glutamate receptor 2
AT5G16070	-0.737119	1.53471e-10	3.61926e-09	1429	1466	1531	898	855	799	1475	851	TCP-1/cpn60 chaperonin family protein
AT3G45840	-0.737112	0.00132879	0.00267129	65	66	74	49	33	36	68	39	Cysteine/Histidine-rich C1 domain family protein
AT5G51770	-0.737099	7.45412e-06	2.66197e-05	236	257	254	171	128	132	249	144	Protein kinase superfamily protein
AT4G15396	-0.736913	0.00635241	0.0109998	41	34	56	21	28	26	44	25	CYP702A6__cytochrome P450, family 702, subfamily A, polypeptide 6
AT5G53020	-0.736654	4.38075e-06	1.67295e-05	312	289	311	200	144	181	304	175	Ribonuclease P protein subunit P38-related
AT1G25510	-0.736301	5.15456e-06	1.92497e-05	200	196	206	130	107	110	201	116	Eukaryotic aspartyl protease family protein
AT1G10490	-0.736246	5.18184e-09	5.66916e-08	724	728	718	437	414	401	723	417	Domain of unknown function (DUF1726) ;Putative ATPase (DUF699)
AT1G65510	-0.736145	0.00798581	0.0135175	56	40	45	33	18	30	47	27
AT1G79320	-0.735936	0.00649596	0.0112163	41	39	38	22	29	17	39	23	AtMC6_AtMCP2c_MC6_MCP2c__metacaspase 6
AT1G30400	-0.735933	8.32315e-11	2.25516e-09	5534	5083	5643	3478	2998	2903	5420	3126	ABCC1_ATABCC1_ATMRP1_EST1_MRP1__multidrug resistance-associated protein 1
AT2G37790	-0.735005	1.75788e-06	7.49492e-06	258	283	328	168	179	154	290	167	AKR4C10__NAD(P)-linked oxidoreductase superfamily protein
AT4G27180	-0.734665	5.81504e-10	1.02566e-08	1066	1031	1122	682	593	583	1073	619	ATK2_KATB__kinesin 2
AT2G31790	-0.734247	1.8403e-08	1.56168e-07	2009	1915	2129	1101	1144	1238	2018	1161	UDP-Glycosyltransferase superfamily protein
AT3G51895	-0.733613	4.99848e-05	0.000141789	148	163	160	81	104	87	157	91	AST12_SULTR3;1__sulfate transporter 3;1
AT1G26450	-0.733372	0.00305106	0.00565016	147	167	146	127	74	66	153	89	Carbohydrate-binding X8 domain superfamily protein
AT3G04550	-0.733331	1.37025e-09	1.96801e-08	2454	2245	2847	1433	1432	1475	2515	1447	RAF1
AT5G22410	-0.733041	0.00238086	0.00451899	81	93	128	48	77	49	101	58	RHS18__root hair specific 18
AT3G07190	-0.732865	1.0661e-05	3.63655e-05	195	188	210	131	121	91	198	114	B-cell receptor-associated protein 31-like
AT4G29900	-0.732838	3.48768e-10	6.93842e-09	1681	1655	2028	1084	1033	977	1788	1031	ACA10_ATACA10_CIF1__autoinhibited Ca(2+)-ATPase 10
AT3G19450	-0.73261	3.61346e-11	1.22167e-09	5643	5597	6432	3491	3528	3187	5891	3402	ATCAD4_CAD_CAD-C_CAD4__GroES-like zinc-binding alcohol dehydrogenase family protein
AT5G24310	-0.732546	0.000199331	0.000485109	135	130	136	73	66	92	134	77	ABIL3__ABL interactor-like protein 3
AT1G09960	-0.732427	1.38878e-05	4.56915e-05	200	178	179	122	98	102	186	107	ATSUC4_ATSUT4_SUC4_SUT4__sucrose transporter 4
AT4G21580	-0.731792	1.74412e-09	2.40203e-08	848	883	905	535	522	469	879	509	oxidoreductase, zinc-binding dehydrogenase family protein
AT1G79560	-0.731318	4.63011e-11	1.46189e-09	1923	1758	2135	1166	1150	1043	1939	1120	EMB1047_EMB156_EMB36_FTSH12__FTSH protease 12
AT4G13940	-0.731213	2.15415e-10	4.75706e-09	22633	22298	25692	15010	13606	12267	23541	13628	ATSAHH1_EMB1395_HOG1_MEE58_SAH1_SAHH1__S-adenosyl-L-homocysteine hydrolase
AT3G51710	-0.731032	0.000600488	0.00130688	78	70	86	50	40	45	78	45	D-mannose binding lectin protein with Apple-like carbohydrate-binding domain
AT2G35810	-0.7306	4.39209e-08	3.19003e-07	497	500	571	289	319	298	523	302
AT5G04000	-0.730392	0.00982665	0.0163211	35	28	36	20	15	22	33	19
AT5G01445	-0.730227	0.0139502	0.0223348	28	36	45	22	27	14	36	21
AT2G22330	-0.730198	0.00125346	0.00253309	2265	2057	2142	1522	1045	1180	2155	1249	CYP79B3__cytochrome P450, family 79, subfamily B, polypeptide 3
AT5G61290	-0.730117	0.00157083	0.00310589	55	58	74	41	34	33	62	36	Flavin-binding monooxygenase family protein
AT1G01420	-0.730034	2.07051e-06	8.65824e-06	273	291	314	182	187	140	293	170	UGT72B3__UDP-glucosyl transferase 72B3
AT4G34220	-0.729923	8.60065e-09	8.44242e-08	1687	1453	1641	1054	840	873	1594	922	RDK1__Leucine-rich repeat protein kinase family protein
AT3G04530	-0.729825	0.00604671	0.0105157	46	48	41	26	21	31	45	26	ATPPCK2_PEPCK2_PPCK2__phosphoenolpyruvate carboxylase kinase 2
AT5G63500	-0.729701	5.24887e-05	0.000148057	142	164	177	110	91	79	161	93	Protein of unknown function (DUF 3339)
AT2G38823	-0.729616	0.00697901	0.0119617	34	34	34	23	20	16	34	20
AT2G36570	-0.729462	5.1164e-05	0.00014464	379	299	300	173	180	212	326	188	PXC1__Leucine-rich repeat protein kinase family protein
AT4G22280	-0.729444	0.00583915	0.0101807	50	32	41	25	25	21	41	24	F-box/RNI-like superfamily protein
AT3G59250	-0.729335	0.000545122	0.0011984	96	87	88	64	45	48	90	52	F-box/RNI-like superfamily protein
AT4G17770	-0.728546	3.74255e-08	2.78931e-07	529	496	551	320	282	310	525	304	ATTPS5_TPS5_TPS5__trehalose phosphatase/synthase 5
AT3G46990	-0.728503	0.00201532	0.00388856	67	65	63	47	30	36	65	38	OPL3__Protein of unknown function (DUF740)
AT3G25400	-0.728354	0.00296869	0.00551741	59	65	52	36	29	37	59	34
AT3G51340	-0.728265	0.00037039	0.000846111	98	96	92	66	52	48	95	55	Eukaryotic aspartyl protease family protein
AT2G37380	-0.727436	0.000254316	0.000603021	143	138	133	94	61	85	138	80	MAKR3
AT3G51960	-0.727232	0.00148617	0.00295501	58	53	67	34	39	30	59	34	ATBZIP24_BZIP24__basic leucine zipper 24
AT1G07985	-0.726969	0.00617365	0.0107179	45	46	45	35	26	18	45	26	Expressed protein
AT1G22790	-0.726642	1.3266e-06	5.86999e-06	335	267	308	185	165	177	303	176
AT1G16340	-0.726322	5.67062e-06	2.09274e-05	316	293	298	214	151	162	302	176	AtKDO8PS_ATKDSA2_ATKSDA__Aldolase superfamily protein
AT5G53090	-0.726153	0.00031785	0.000737736	112	93	106	64	51	65	104	60	NAD(P)-binding Rossmann-fold superfamily protein
AT5G07680	-0.726054	6.99606e-05	0.000191104	275	264	303	212	131	146	281	163	ANAC079_ANAC080_ATNAC4_NAC080_NAC4__NAC domain containing protein 80
AT2G33640	-0.725591	0.00996633	0.0165272	54	59	44	29	22	40	52	30	DHHC-type zinc finger family protein
AT4G22010	-0.725435	1.0789e-10	2.75234e-09	1788	1811	1962	1162	1071	999	1854	1077	sks4__SKU5 similar 4
AT5G66490	-0.725206	6.4253e-07	3.12808e-06	298	277	349	194	181	161	308	179
AT1G38131	-0.724455	0.005041	0.00888559	683	480	520	385	265	327	561	326	O-fucosyltransferase family protein
AT1G01970	-0.72431	1.28846e-08	1.17401e-07	576	572	583	361	333	313	577	336	Tetratricopeptide repeat (TPR)-like superfamily protein
AT2G41820	-0.724282	3.60448e-08	2.70861e-07	691	560	624	390	380	320	625	363	PXC3__Leucine-rich repeat protein kinase family protein
AT4G01540	-0.724215	2.5996e-05	7.94394e-05	190	149	166	93	104	96	168	98	ANAC068_NTM1__NAC with transmembrane motif1
AT5G38020	-0.724041	1.51508e-05	4.93285e-05	293	293	293	163	212	137	293	171	S-adenosyl-L-methionine-dependent methyltransferases superfamily protein
AT5G20040	-0.72402	4.80055e-08	3.42187e-07	780	748	926	437	504	481	818	474	ATIPT9_IPT9__isopentenyltransferase 9
AT1G71830	-0.723989	1.47121e-06	6.4265e-06	310	272	292	192	155	161	291	169	ATSERK1_SERK1__somatic embryogenesis receptor-like kinase 1
AT5G18370	-0.72398	9.76719e-05	0.000257626	138	137	183	106	87	73	153	89	DSC2__Disease resistance protein (TIR-NBS-LRR class) family
AT2G46450	-0.723898	6.25052e-09	6.57475e-08	1324	1239	1388	799	694	799	1317	764	ATCNGC12_CNGC12__cyclic nucleotide-gated channel 12
AT5G48500	-0.723842	0.00026067	0.000615947	241	226	229	182	123	101	232	135
AT1G19920	-0.723299	4.8022e-11	1.49888e-09	2882	2620	2926	1624	1645	1624	2809	1631	APS2_ASA1_ATPS2__Pseudouridine synthase/archaeosine transglycosylase-like family protein
AT1G18640	-0.723266	2.9133e-09	3.5996e-08	773	675	820	472	427	418	756	439	PSP_PSP1__3-phosphoserine phosphatase
AT5G63410	-0.722873	5.50436e-08	3.82065e-07	546	490	499	314	287	292	512	298	Leucine-rich repeat protein kinase family protein
AT1G31790	-0.722854	0.0116906	0.0190428	40	36	52	16	30	28	43	25	Tetratricopeptide repeat (TPR)-like superfamily protein
AT3G24255	-0.722854	0.344156	0.401273	62	53	28	5	41	37	48	28	RNA-directed DNA polymerase (reverse transcriptase)-related family protein
AT1G33612	-0.722417	0.00302285	0.00560498	47	42	47	30	25	24	45	26	Leucine-rich repeat (LRR) family protein
AT3G18130	-0.722352	3.91142e-11	1.28599e-09	2239	2002	2407	1324	1348	1192	2216	1288	RACK1C_RACK1C_AT__receptor for activated C kinase 1C
AT3G10270	-0.721668	1.70368e-09	2.35824e-08	999	934	1073	630	543	575	1002	583	GYRB1__DNA GYRASE B1
AT1G76090	-0.721638	5.89802e-11	1.73063e-09	1416	1301	1473	856	829	754	1397	813	SMT3__sterol methyltransferase 3
AT1G54770	-0.721597	2.80863e-07	1.53156e-06	343	320	338	212	189	182	334	194	Fcf2 pre-rRNA processing protein
AT2G35960	-0.721104	1.26619e-07	7.71506e-07	513	527	604	370	302	286	548	319	NHL12__NDR1/HIN1-like 12
AT1G03300	-0.721018	6.84024e-05	0.000187329	128	130	147	92	77	67	135	79	ATDUF1_DUF1__DOMAIN OF UNKNOWN FUNCTION 724 1
AT5G60920	-0.720942	4.75403e-11	1.49483e-09	4534	4123	4639	2841	2527	2380	4432	2583	COB__COBRA-like extracellular glycosyl-phosphatidyl inositol-anchored protein family
AT4G03210	-0.720837	1.24631e-09	1.83413e-08	1411	1243	1324	850	732	736	1326	773	XTH9__xyloglucan endotransglucosylase/hydrolase 9
AT2G35430	-0.720383	0.0012875	0.00259484	66	66	85	37	47	42	72	42	Zinc finger C-x8-C-x5-C-x3-H type family protein
AT3G61820	-0.720088	1.85323e-08	1.57055e-07	652	609	623	403	376	321	628	367	Eukaryotic aspartyl protease family protein
AT4G22840	-0.719841	2.81297e-05	8.53587e-05	179	150	164	104	86	97	164	96	BASS6__Sodium Bile acid symporter family
AT4G33770	-0.719801	1.27632e-05	4.24817e-05	224	206	211	119	117	137	214	124	ITPK2__Inositol 1,3,4-trisphosphate 5/6-kinase family protein
AT5G48650	-0.719459	0.0161462	0.025517	35	44	29	24	16	23	36	21	Nuclear transport factor 2 (NTF2) family protein with RNA binding (RRM-RBD-RNP motifs) domain
AT3G05910	-0.719227	4.516e-11	1.44015e-09	1908	1765	1971	1179	1076	1036	1881	1097	AtPAE12__Pectinacetylesterase family protein
AT4G10955	-0.71893	9.4114e-05	0.00024924	143	142	176	110	88	71	154	90	alpha/beta-Hydrolases superfamily protein
AT3G58200	-0.718902	0.0116594	0.0189967	32	27	34	20	14	20	31	18	TRAF-like family protein
AT5G06230	-0.718464	0.00293326	0.00546059	62	64	69	47	42	25	65	38	TBL9__TRICHOME BIREFRINGENCE-LIKE 9
AT1G13480	-0.718413	0.00467493	0.00829776	52	37	47	26	24	29	45	26	Protein of unknown function (DUF1262)
AT1G74260	-0.718231	5.87297e-11	1.73023e-09	2832	2743	3220	1835	1686	1608	2932	1710	PUR4__purine biosynthesis 4
AT5G19600	-0.717615	1.50937e-05	4.9176e-05	168	193	204	112	117	101	188	110	SULTR3;5__sulfate transporter 3;5
AT3G02380	-0.717492	1.22859e-11	5.78313e-10	4046	3660	4207	2375	2364	2209	3971	2316	ATCOL2_BBX3_COL2__CONSTANS-like 2
AT4G03190	-0.717422	3.54162e-10	7.01784e-09	1107	1024	1092	671	627	585	1074	628	AFB1_ATGRH1_GRH1__GRR1-like protein 1
AT4G36660	-0.7174	5.34183e-07	2.6705e-06	428	407	449	278	216	255	428	250	Protein of unknown function (DUF1195)
AT3G44150	-0.717269	7.41421e-07	3.53977e-06	305	280	291	181	179	152	292	171
AT1G70470	-0.716945	0.0040958	0.00736287	152	99	113	85	49	78	121	71
AT1G65845	-0.716751	4.07043e-06	1.56666e-05	360	291	364	241	189	163	338	198
AT5G63420	-0.716658	1.13014e-08	1.0589e-07	739	759	851	514	439	420	783	458	AtRNJ_emb2746__RNA-metabolising metallo-beta-lactamase family protein
AT1G09660	-0.715951	3.68543e-09	4.32692e-08	701	707	801	445	448	398	736	430	RNA-binding KH domain-containing protein
AT1G55120	-0.715801	3.0138e-05	9.07896e-05	138	142	153	85	88	80	144	84	AtcwINV3_ATFRUCT5_FRUCT5__beta-fructofuranosidase 5
AT1G53730	-0.715566	3.33239e-11	1.15527e-09	1922	1733	1940	1149	1109	1013	1865	1090	SRF6__STRUBBELIG-receptor family 6
AT1G62830	-0.715342	3.15837e-06	1.25637e-05	283	239	252	163	160	130	258	151	ATLSD1_ATSWP1_LDL1_LSD1_SWP1__LSD1-like 1
AT2G31190	-0.715271	2.72433e-06	1.10114e-05	287	262	278	169	145	169	276	161	RUS2_WXR1__Protein of unknown function, DUF647
AT4G05010	-0.715268	0.0084062	0.0141726	93	58	71	55	50	25	74	43	AtFBS3_FBS3__F-box family protein
AT1G72480	-0.71522	4.82384e-09	5.33865e-08	612	554	636	363	359	331	601	351	Lung seven transmembrane receptor family protein
AT1G63730	-0.714419	0.00367919	0.0066806	96	84	72	69	42	37	84	49	Disease resistance protein (TIR-NBS-LRR class) family
AT2G37930	-0.714343	5.76992e-05	0.000161018	132	124	132	84	72	71	129	76	Protein of unknown function (DUF3527)
AT4G14520	-0.71428	6.34548e-05	0.00017506	129	128	149	77	77	83	135	79	DNA-directed RNA polymerase II-related
AT4G18730	-0.714186	2.42339e-11	9.35186e-10	4076	3914	4554	2547	2513	2277	4181	2446	RPL16B__ribosomal protein L16B
AT1G28110	-0.714134	5.97682e-08	4.08706e-07	477	506	542	324	290	279	508	298	SCPL45__serine carboxypeptidase-like 45
AT1G26500	-0.713917	0.00789329	0.0133763	31	42	45	26	23	20	39	23	Pentatricopeptide repeat (PPR) superfamily protein
AT1G12420	-0.713915	3.05951e-05	9.20068e-05	214	185	188	115	102	126	196	114	ACR8__ACT domain repeat 8
AT1G03905	-0.713915	0.00015651	0.000390491	119	139	163	89	73	84	140	82	ABCI19_ATNAP4__P-loop containing nucleoside triphosphate hydrolases superfamily protein
AT1G65380	-0.713771	6.78375e-06	2.44727e-05	185	188	210	121	109	111	194	114	AtRLP10_CLV2__Leucine-rich repeat (LRR) family protein
AT5G51350	-0.713496	3.80778e-06	1.47718e-05	229	214	232	145	121	129	225	132	MOL1__Leucine-rich repeat transmembrane protein kinase family protein
AT4G28410	-0.713191	0.00140341	0.00280602	76	105	88	62	48	48	90	53	RSA1__Tyrosine transaminase family protein
AT2G27230	-0.713069	1.43484e-08	1.27659e-07	869	814	880	521	457	521	854	500	LHW__transcription factor-related
AT1G45110	-0.712905	3.77564e-05	0.000110583	141	127	142	82	85	73	137	80	Tetrapyrrole (Corrin/Porphyrin) Methylases
AT1G13910	-0.712825	0.00235368	0.00447141	93	58	80	56	40	39	77	45	Leucine-rich repeat (LRR) family protein
AT4G24810	-0.712585	1.37249e-07	8.27825e-07	385	394	406	245	239	211	395	232	Protein kinase superfamily protein
AT5G58590	-0.711736	1.46257e-08	1.29522e-07	557	512	548	336	313	299	539	316	RANBP1__RAN binding protein 1
AT4G24120	-0.711619	1.63517e-06	7.03965e-06	301	268	273	182	160	152	281	165	ATYSL1_YSL1__YELLOW STRIPE like 1
AT3G45070	-0.711509	9.47441e-05	0.000250735	151	157	188	104	80	106	165	97	AtSULT202B1_SULT202B1__P-loop containing nucleoside triphosphate hydrolases superfamily protein
AT1G18650	-0.7114	8.62592e-09	8.46288e-08	622	590	634	379	349	354	615	361	PDCB3__plasmodesmata callose-binding protein 3
AT3G21100	-0.711254	0.000167911	0.00041601	249	251	287	188	115	158	262	154	RNA-binding (RRM/RBD/RNP motifs) family protein
AT1G19835	-0.710988	1.14875e-10	2.89109e-09	2268	2005	2263	1368	1225	1237	2179	1277	TCS1__Plant protein of unknown function (DUF869)
AT2G45290	-0.710967	2.17898e-06	9.03666e-06	1118	1193	1364	818	749	593	1225	720	TKL2__Transketolase
AT5G47250	-0.710797	0.000931601	0.00194083	85	75	81	49	40	52	80	47	LRR and NB-ARC domains-containing disease resistance protein
AT5G42760	-0.710657	3.603e-07	1.89739e-06	394	356	467	261	242	210	406	238	Leucine carboxyl methyltransferase
AT1G74310	-0.710621	5.15935e-06	1.92638e-05	309	236	334	190	159	165	293	171	ATHSP101_HOT1_HSP101__heat shock protein 101
AT3G44940	-0.71055	9.05529e-05	0.000240978	129	108	130	80	68	67	122	72	Protein of unknown function (DUF1635)
AT5G38730	-0.710279	0.00904688	0.0151604	38	28	40	25	20	17	35	21	Tetratricopeptide repeat (TPR)-like superfamily protein
AT4G39530	-0.710051	0.00461762	0.00820977	48	45	59	38	24	27	51	30	Tetratricopeptide repeat (TPR)-like superfamily protein
AT5G08070	-0.709737	0.000554505	0.00121707	84	72	97	48	52	48	84	49	TCP17__TCP domain protein 17
AT2G27590	-0.709723	8.70489e-06	3.04376e-05	247	217	281	150	168	119	248	146	S-adenosyl-L-methionine-dependent methyltransferases superfamily protein
AT2G45830	-0.709109	3.46878e-06	1.36367e-05	302	285	272	188	154	163	286	168	DTA2__downstream target of AGL15 2
AT2G45890	-0.709076	0.000176797	0.000435878	137	154	134	75	97	78	142	83	ATROPGEF4_GEF4_RHS11_ROPGEF4__RHO guanyl-nucleotide exchange factor 4
AT1G69440	-0.709011	0.000245392	0.000583891	102	105	134	77	63	60	114	67	AGO7_ZIP__Argonaute family protein
AT5G33290	-0.708753	7.35816e-06	2.63361e-05	228	182	212	123	131	111	207	122	XGD1__xylogalacturonan deficient 1
AT5G45775	-0.70847	5.62764e-11	1.67705e-09	2671	2562	2726	1675	1520	1484	2653	1560	Ribosomal L5P family protein
AT1G14380	-0.708196	3.05186e-09	3.72264e-08	826	831	889	528	479	489	849	499	IQD28__IQ-domain 28
AT1G06270	-0.707579	0.0082454	0.0139236	45	75	63	46	34	28	61	36	Pentatricopeptide repeat (PPR) superfamily protein
AT5G21482	-0.707497	3.78951e-07	1.9805e-06	359	300	352	208	207	179	337	198	ATCKX5_CKX7__cytokinin oxidase 7
AT5G50330	-0.707368	0.000631353	0.00136798	124	110	104	84	54	61	113	66	Protein kinase superfamily protein
AT1G11090	-0.707366	7.5979e-06	2.70774e-05	188	185	197	109	119	107	190	112	MAGL1__alpha/beta-Hydrolases superfamily protein
AT3G63430	-0.707191	0.0148933	0.0237155	78	74	63	66	31	30	72	42	TRM5
AT1G27400	-0.706673	3.45066e-10	6.89482e-09	4243	4287	4840	2882	2503	2481	4457	2622	Ribosomal protein L22p/L17e family protein
AT3G15130	-0.706586	0.00438486	0.00783532	64	45	46	30	31	30	52	30	Tetratricopeptide repeat (TPR)-like superfamily protein
AT3G14370	-0.706535	0.0116126	0.018927	31	30	31	16	22	16	31	18	WAG2__Protein kinase superfamily protein
AT4G00710	-0.706162	2.65146e-10	5.58415e-09	1617	1406	1679	972	972	822	1567	922	BSK3__BR-signaling kinase 3
AT1G20560	-0.705765	6.80893e-08	4.56017e-07	691	645	616	422	369	360	651	384	AAE1__acyl activating enzyme 1
AT5G47700	-0.705611	4.3023e-11	1.39292e-09	4276	3916	4577	2716	2458	2339	4256	2504	60S acidic ribosomal protein family
AT3G06880	-0.705291	1.12334e-08	1.05393e-07	1175	1154	1399	794	673	724	1243	730	Transducin/WD40 repeat-like superfamily protein
AT3G14240	-0.704971	1.26243e-09	1.85073e-08	1827	1666	1780	1173	977	959	1758	1036	Subtilase family protein
AT5G66620	-0.704859	0.00496555	0.00876942	65	48	64	46	26	32	59	35	DAR6__DA1-related protein 6
AT5G08570	-0.704847	1.07916e-10	2.75234e-09	2074	1966	2087	1270	1168	1171	2042	1203	Pyruvate kinase family protein
AT1G70900	-0.704789	1.30991e-07	7.94371e-07	459	431	491	280	252	280	460	271
AT4G24750	-0.704748	8.34857e-10	1.33787e-08	2427	2035	2372	1354	1293	1367	2278	1338	Rhodanese/Cell cycle control phosphatase superfamily protein
AT4G00500	-0.704408	4.00979e-06	1.54644e-05	255	234	233	152	150	124	241	142	alpha/beta-Hydrolases superfamily protein
AT4G17430	-0.704071	7.84922e-05	0.000212073	159	139	173	108	77	92	157	92	O-fucosyltransferase family protein
AT1G52080	-0.703961	0.000150422	0.000377231	131	145	149	88	98	65	142	84	AR791__actin binding protein family
AT1G17850	-0.703911	1.22025e-07	7.47808e-07	575	546	649	406	319	318	590	348	Rhodanese/Cell cycle control phosphatase superfamily protein
AT1G21090	-0.703684	0.000117431	0.000302721	111	116	131	78	70	63	119	70	Cupredoxin superfamily protein
AT1G09830	-0.703672	7.03716e-09	7.20771e-08	967	951	1158	610	661	541	1025	604	PUR2__Glycinamide ribonucleotide (GAR) synthetase
AT2G25964	-0.703606	0.00107092	0.00220084	113	85	98	66	45	63	99	58
AT1G05540	-0.703352	0.00299787	0.00556785	75	50	62	35	43	32	62	37	Protein of unknown function (DUF295)
AT1G07780	-0.703143	1.96232e-07	1.12633e-06	449	450	544	313	293	245	481	284	PAI1_TRP6__phosphoribosylanthranilate isomerase 1
AT1G21310	-0.703001	6.63569e-05	0.000182329	29243	28530	31877	21446	17170	14488	29883	17701	ATEXT3_EXT3_RSH__extensin 3
AT5G38940	-0.702448	5.43746e-05	0.000152655	513	497	449	246	319	296	486	287	RmlC-like cupins superfamily protein
AT5G46160	-0.702166	4.94405e-08	3.50041e-07	514	500	533	333	286	294	516	304	Ribosomal protein L14p/L23e family protein
AT3G44200	-0.701829	6.76053e-10	1.13579e-08	1150	1163	1249	738	736	631	1187	702	ATNEK6_IBO1_NEK6__NIMA (never in mitosis, gene A)-related 6
AT1G60525	-0.70102	8.05461e-06	2.8442e-05	185	168	198	115	107	103	184	108	other RNA
AT3G61390	-0.700955	0.00128091	0.00258318	96	70	73	51	45	45	80	47	RING/U-box superfamily protein
AT2G36880	-0.70065	1.66717e-10	3.86953e-09	10013	9555	11418	6314	6448	5534	10329	6099	MAT3__methionine adenosyltransferase 3
AT1G03470	-0.700632	0.0002185	0.000526661	151	143	187	123	81	80	160	95	NET3A__Kinase interacting (KIP1-like) family protein
AT2G41220	-0.700458	1.22882e-09	1.81679e-08	4325	4281	4508	2938	2451	2375	4371	2588	GLU2__glutamate synthase 2
AT5G56010	-0.700151	6.6912e-11	1.88731e-09	6172	6038	6836	3855	3965	3438	6349	3753	AtHsp90-3_AtHsp90.3_HSP81-3_Hsp81.3__heat shock protein 81-3
AT5G40090	-0.70009	0.00858174	0.0144379	46	42	46	33	18	28	45	26	CHL1__Disease resistance protein (TIR-NBS class)
AT1G64970	-0.699838	1.01032e-05	3.46545e-05	247	308	311	173	167	172	289	171	G-TMT_TMT1_VTE4__gamma-tocopherol methyltransferase
AT3G54090	-0.699788	2.15336e-09	2.82317e-08	1022	934	1173	613	637	595	1043	615	FLN1__fructokinase-like 1
AT2G24440	-0.699687	0.00304627	0.00564292	53	54	68	33	31	39	58	34	selenium binding
AT2G15970	-0.69961	1.10228e-07	6.85406e-07	4110	3983	4080	2776	2409	2041	4058	2409	ATCOR413-PM1_ATCYP19_COR413-PM1_FL3-5A3_WCOR413_WCOR413-LIKE__cold regulated 413 plasma membrane 1
AT2G37230	-0.699502	2.43309e-08	1.96354e-07	545	527	567	351	333	286	546	323	Tetratricopeptide repeat (TPR)-like superfamily protein
AT1G32900	-0.699376	1.08312e-06	4.92672e-06	2981	2999	3500	1753	1863	1968	3160	1861	GBSS1__UDP-Glycosyltransferase superfamily protein
AT5G23740	-0.699347	2.09741e-11	8.45246e-10	4004	3825	4177	2508	2391	2204	4002	2368	RPS11-BETA__ribosomal protein S11-beta
AT4G21270	-0.699044	7.32359e-06	2.62312e-05	295	296	307	203	148	180	299	177	ATK1_KATA_KATAP__kinesin 1
AT1G53000	-0.69858	4.49565e-07	2.30416e-06	622	475	604	352	307	344	567	334	AtCKS_CKS_KDSB__Nucleotide-diphospho-sugar transferases superfamily protein
AT4G23620	-0.698578	3.37674e-06	1.33159e-05	299	300	317	215	178	150	305	181	Ribosomal protein L25/Gln-tRNA synthetase, anti-codon-binding domain
AT5G59010	-0.698555	7.3229e-06	2.62312e-05	320	280	313	195	208	138	304	180	BSK5__Protein kinase protein with tetratricopeptide repeat domain
AT5G06680	-0.698431	1.1304e-06	5.10469e-06	325	285	316	208	175	165	309	183	ATGCP3_ATSPC98_GCP3_SPC98__spindle pole body component 98
AT5G65810	-0.698407	2.03346e-09	2.70495e-08	738	706	777	459	443	412	740	438	CGR3
AT1G19690	-0.698378	7.32539e-06	2.62312e-05	214	207	215	130	117	129	212	125	NAD(P)-binding Rossmann-fold superfamily protein
AT3G14330	-0.698292	1.49418e-08	1.31469e-07	532	496	563	333	314	294	530	314	CREF3__Tetratricopeptide repeat (TPR)-like superfamily protein
AT5G58520	-0.697345	4.93155e-06	1.8511e-05	330	282	367	217	165	196	326	193	Protein kinase superfamily protein
AT3G01220	-0.697288	2.64811e-05	8.07796e-05	256	240	223	173	135	119	240	142	ATHB20_HB20__homeobox protein 20
AT4G12030	-0.697253	0.0218848	0.0337048	774	639	668	349	360	517	694	409	BASS5_BAT5__bile acid transporter 5
AT1G33040	-0.697182	5.6115e-10	9.96198e-09	1356	1152	1388	814	750	739	1299	768	NACA5__nascent polypeptide-associated complex subunit alpha-like protein 5
AT5G39550	-0.696679	7.62283e-07	3.62668e-06	300	278	298	187	171	161	292	173	ORTH1_VIM3__Zinc finger (C3HC4-type RING finger) family protein
AT5G66480	-0.696276	0.00167673	0.00329516	92	79	104	62	65	36	92	54
AT5G27270	-0.696177	5.80632e-09	6.19702e-08	659	618	684	391	390	380	654	387	EMB976__Tetratricopeptide repeat (TPR)-like superfamily protein
AT1G02290	-0.696055	1.03943e-05	3.55444e-05	228	177	214	124	121	121	206	122
AT5G26340	-0.695962	6.91342e-08	4.6191e-07	637	564	683	423	382	312	628	372	ATSTP13_MSS1_STP13__Major facilitator superfamily protein
AT3G17810	-0.695764	6.48346e-09	6.77871e-08	1990	1983	2236	1395	1248	1045	2070	1229	PYD1__pyrimidine 1
AT2G43200	-0.695738	1.18849e-06	5.33047e-06	399	305	357	222	205	201	354	209	S-adenosyl-L-methionine-dependent methyltransferases superfamily protein
AT1G10180	-0.695434	1.12865e-07	7.00667e-07	580	484	544	353	328	273	536	318	EXO84C
AT3G48730	-0.695283	6.94062e-10	1.15766e-08	7095	6382	8182	4308	4251	4231	7220	4263	GSA2_GSAM__glutamate-1-semialdehyde 2,1-aminomutase 2
AT1G56120	-0.695214	0.00645511	0.0111589	56	41	78	33	33	37	58	34	Leucine-rich repeat transmembrane protein kinase
AT3G46210	-0.695169	1.28377e-05	4.27075e-05	254	236	249	167	123	148	246	146	Ribosomal protein S5 domain 2-like superfamily protein
AT5G49960	-0.695039	1.86871e-06	7.90787e-06	288	270	274	183	163	148	277	165
AT5G01200	-0.694542	0.00584528	0.0101904	46	53	44	31	32	22	48	28	Duplicated homeodomain-like superfamily protein
AT1G66540	-0.694293	0.00229992	0.00438409	79	65	76	34	48	48	73	43	Cytochrome P450 superfamily protein
AT3G20120	-0.694107	5.41375e-06	2.00878e-05	245	220	230	131	142	139	232	137	CYP705A21__cytochrome P450, family 705, subfamily A, polypeptide 21
AT1G23280	-0.694067	6.22847e-09	6.55516e-08	676	633	671	408	390	377	660	392	MAK16 protein-related
AT2G46420	-0.693845	2.69111e-07	1.47845e-06	494	384	493	292	264	256	457	271	Plant protein 1589 of unknown function
AT3G54010	-0.693293	4.06674e-09	4.65446e-08	1075	1012	1069	663	582	628	1052	624	DEI1_PAS1__FKBP-type peptidyl-prolyl cis-trans isomerase family protein
AT1G35250	-0.693097	0.00335541	0.0061541	141	121	138	116	62	60	133	79	ALT2__Thioesterase superfamily protein
AT5G66740	-0.693019	0.00104961	0.0021631	82	81	78	42	53	48	80	48	Protein of unknown function (DUF620)
AT1G77131	-0.692954	0.00707433	0.0121077	41	55	47	26	34	25	48	28
AT3G63250	-0.692433	8.64885e-08	5.59466e-07	467	499	526	316	293	278	497	296	ATHMT-2_HMT-2_HMT2__homocysteine methyltransferase 2
AT1G26761	-0.692318	3.36047e-09	4.01952e-08	946	862	1076	571	574	564	961	570	Arabinanase/levansucrase/invertase
AT1G64060	-0.691998	3.50172e-08	2.65413e-07	838	742	753	519	460	410	778	463	ATRBOH F_ATRBOHF_RBOH F_RBOHAP108_RBOHF__respiratory burst oxidase protein F
AT1G73940	-0.69198	2.75847e-07	1.50851e-06	615	552	641	430	328	317	603	358
AT3G27650	-0.691895	0.0166461	0.0262441	41	25	32	22	16	20	33	19	LBD25__LOB domain-containing protein 25
AT3G56580	-0.691816	1.33155e-07	8.05423e-07	483	476	510	320	267	286	490	291	AtRZF1_RZF1__RING/U-box superfamily protein
AT1G49840	-0.691481	1.98693e-07	1.13874e-06	462	396	497	299	272	234	452	268	Protein of unknown function (DUF620)
AT2G39110	-0.691465	2.38694e-06	9.79493e-06	247	219	270	153	151	133	245	146	Protein kinase superfamily protein
AT5G43730	-0.691083	9.21663e-06	3.19811e-05	188	178	189	117	109	104	185	110	RSG2__Disease resistance protein (CC-NBS-LRR class) family
AT5G52790	-0.690893	0.00397966	0.00717098	69	63	78	57	39	29	70	42	CBS domain-containing protein with a domain of unknown function (DUF21)
AT1G07880	-0.690148	9.21294e-05	0.000244662	140	142	149	78	86	92	144	85	ATMPK13__Protein kinase superfamily protein
AT2G23560	-0.690036	0.000437259	0.000982294	115	110	124	88	67	53	116	69	ATMES7_MES7__methyl esterase 7
AT1G27170	-0.689726	2.41757e-05	7.45388e-05	160	174	182	104	101	102	172	102	transmembrane receptors;ATP binding
AT3G10113	-0.68956	0.116128	0.152553	235	253	252	75	191	173	247	146	Homeodomain-like superfamily protein
AT3G50440	-0.689316	1.60449e-06	6.92007e-06	272	290	294	175	174	161	285	170	ATMES10_MES10__methyl esterase 10
AT1G54990	-0.68921	1.45953e-07	8.72336e-07	535	491	483	327	302	271	503	300	AXR4_RGR_RGR1__alpha/beta-Hydrolases superfamily protein
AT2G47800	-0.68909	3.39013e-09	4.04047e-08	995	1016	1145	686	638	557	1052	627	ABCC4_ATMRP4_EST3_MRP4__multidrug resistance-associated protein 4
AT1G55200	-0.689069	1.65695e-05	5.33294e-05	251	236	273	139	141	171	253	150	Protein kinase protein with adenine nucleotide alpha hydrolases-like domain
AT4G31600	-0.688877	4.50878e-05	0.000129572	205	154	174	102	115	100	178	106	UTr7__UDP-N-acetylglucosamine (UAA) transporter family
AT1G47640	-0.688809	2.65682e-08	2.11902e-07	690	676	790	473	397	413	719	428
AT1G14460	-0.688714	1.98669e-07	1.13874e-06	574	469	533	326	292	319	525	312	AAA-type ATPase family protein
AT1G51080	-0.688678	0.000136696	0.000345943	153	178	199	108	90	117	177	105
AT3G57150	-0.68856	9.04447e-11	2.41633e-09	2020	1907	2042	1262	1220	1078	1990	1187	AtCBF5_AtNAP57_CBF5_NAP57__homologue of NAP57
AT4G09490	-0.688556	0.0191978	0.0298995	30	27	41	19	15	24	33	19	Polynucleotidyl transferase, ribonuclease H-like superfamily protein
AT4G29830	-0.68838	7.40096e-08	4.88972e-07	451	427	468	292	260	250	449	267	SKI8_VIP3__Transducin/WD40 repeat-like superfamily protein
AT2G28460	-0.688223	0.00375465	0.00680727	47	41	50	28	28	26	46	27	Cysteine/Histidine-rich C1 domain family protein
AT3G15790	-0.687893	2.3481e-05	7.25782e-05	248	238	273	154	127	170	253	150	ATMBD11_MBD11__methyl-CPG-binding domain 11
AT1G68760	-0.687884	3.79881e-06	1.47451e-05	263	216	255	160	141	136	245	146	ATNUDT1_ATNUDX1_NUDX1_NUDX1__nudix hydrolase 1
AT5G39210	-0.687626	4.76175e-07	2.42234e-06	386	338	360	231	207	208	361	215	CRR7__chlororespiratory reduction 7
AT5G37020	-0.687375	3.93161e-07	2.04358e-06	1154	935	993	687	572	579	1027	613	ARF8_ATARF8__auxin response factor 8
AT1G55320	-0.687344	7.61876e-07	3.62565e-06	569	565	517	307	345	333	550	328	AAE18__acyl-activating enzyme 18
AT5G01790	-0.686658	0.00225128	0.00429695	105	89	75	66	54	41	90	54
AT3G11510	-0.686565	3.09458e-11	1.10079e-09	6063	5567	6511	3761	3672	3379	6047	3604	Ribosomal protein S11 family protein
AT1G57660	-0.686004	1.04372e-10	2.71624e-09	3625	3562	4156	2330	2255	2175	3781	2253	Translation protein SH3-like family protein
AT1G13930	-0.685959	2.36405e-07	1.32234e-06	8883	8202	8750	6062	4871	4531	8612	5155
AT4G37340	-0.685949	0.00153524	0.00304276	76	63	74	43	49	35	71	42	CYP81D3__cytochrome P450, family 81, subfamily D, polypeptide 3
AT5G57590	-0.685708	2.19128e-06	9.07979e-06	284	291	328	204	168	167	301	180	BIO1__adenosylmethionine-8-amino-7-oxononanoate transaminases
AT3G09730	-0.685448	0.00264527	0.00497642	58	70	66	46	37	33	65	39
AT1G14030	-0.685371	9.96249e-10	1.54345e-08	1194	1118	1262	779	676	678	1191	711	LSMT-L__Rubisco methyltransferase family protein
AT1G30510	-0.684848	6.48179e-06	2.35122e-05	1432	1679	1696	981	917	974	1602	957	ATRFNR2_RFNR2__root FNR 2
AT2G29990	-0.684771	0.000334517	0.000772292	140	119	141	103	70	66	133	80	NDA2__alternative NAD(P)H dehydrogenase 2
AT4G04435	-0.684732	0.0020068	0.00387446	110	94	82	70	45	56	95	57
AT2G44180	-0.68453	1.48153e-07	8.84379e-07	508	467	460	292	297	269	478	286	MAP2A__methionine aminopeptidase 2A
AT3G17640	-0.684382	3.03711e-05	9.13908e-05	198	160	196	114	100	116	185	110	Leucine-rich repeat (LRR) family protein
AT1G09210	-0.684264	6.39042e-11	1.82466e-09	3135	3124	3496	2042	1949	1837	3252	1943	AtCRT1b_CRT1b__calreticulin 1b
AT1G80520	-0.683766	0.00456793	0.00813657	58	48	50	33	26	34	52	31	Sterile alpha motif (SAM) domain-containing protein
AT5G27110	-0.683692	0.00851303	0.0143312	40	40	39	27	19	25	40	24	Tetratricopeptide repeat (TPR)-like superfamily protein
AT4G38160	-0.683501	1.77344e-09	2.42667e-08	1650	1487	1884	1087	953	955	1674	998	mTERF6_pde191__Mitochondrial transcription termination factor family protein
AT5G42110	-0.683164	4.19605e-07	2.16806e-06	382	367	465	258	248	219	405	242
AT5G06695	-0.68314	1.70909e-05	5.47771e-05	247	273	281	181	136	162	267	160
AT4G33130	-0.682752	0.00176067	0.00344311	69	81	79	53	39	45	76	46
AT4G16720	-0.682622	4.9689e-11	1.53586e-09	6662	6393	7297	4280	4052	3836	6784	4056	Ribosomal protein L23/L15e family protein
AT2G47930	-0.682582	1.90784e-06	8.05026e-06	302	286	300	196	186	150	296	177	AGP26_ATAGP26__arabinogalactan protein 26
AT4G12110	-0.682488	2.19858e-08	1.80478e-07	678	641	662	436	401	350	660	396	ATSMO1-1_SMO1-1__sterol-4alpha-methyl oxidase 1-1
AT1G66080	-0.682281	0.00167327	0.00328945	98	71	80	60	49	40	83	50
AT3G55490	-0.682202	0.000611651	0.00132868	145	91	137	73	71	78	124	74	GINS complex protein
AT3G11070	-0.682029	2.57536e-08	2.06266e-07	544	495	550	342	319	290	530	317	Outer membrane OMP85 family protein
AT1G76340	-0.681923	1.57509e-06	6.821e-06	350	334	386	233	235	173	357	214	GONST3__golgi nucleotide sugar transporter 3
AT5G07110	-0.681797	3.48428e-06	1.36807e-05	274	241	298	160	182	144	271	162	PRA1.B6__prenylated RAB acceptor 1.B6
AT3G44100	-0.681667	5.07977e-08	3.57926e-07	866	871	924	576	475	541	887	531	MD-2-related lipid recognition domain-containing protein
AT1G56690	-0.681615	0.0143661	0.0229449	39	48	43	28	34	16	43	26	Pentatricopeptide repeat (PPR) superfamily protein
AT2G40380	-0.680731	1.1233e-06	5.08105e-06	358	375	367	227	208	224	367	220	PRA1.B2__prenylated RAB acceptor 1.B2
AT5G39850	-0.680537	0.000117459	0.000302729	204	146	162	99	101	106	171	102	Ribosomal protein S4
AT3G12110	-0.680458	6.45859e-10	1.10153e-08	1369	1396	1514	854	888	821	1426	854	ACT11__actin-11
AT2G37600	-0.680249	4.63342e-10	8.6097e-09	1312	1174	1396	834	791	700	1294	775	Ribosomal protein L36e family protein
AT3G54770	-0.67992	0.00122498	0.00248139	259	326	292	227	155	146	292	176	ARP1__RNA-binding (RRM/RBD/RNP motifs) family protein
AT3G27230	-0.679737	1.12477e-08	1.05475e-07	609	589	647	396	366	344	615	369	S-adenosyl-L-methionine-dependent methyltransferases superfamily protein
AT5G13270	-0.679275	0.000238346	0.000568992	165	137	173	120	95	70	158	95	RARE1__Pentatricopeptide repeat (PPR) superfamily protein
AT3G13270	-0.679107	0.0170039	0.0267531	38	38	34	31	17	18	37	22	transposable element gene
AT5G35670	-0.679099	0.00147134	0.0029298	153	155	115	91	69	94	141	85	iqd33__IQ-domain 33
AT5G48040	-0.679075	0.000690448	0.00148207	101	133	110	75	72	60	115	69	Ubiquitin carboxyl-terminal hydrolase family protein
AT3G47210	-0.67882	0.0180118	0.0281975	75	85	100	78	32	46	87	52	Plant protein of unknown function (DUF247)
AT3G08620	-0.678713	1.22128e-05	4.08778e-05	252	220	268	176	147	121	247	148	RNA-binding KH domain-containing protein
AT3G18080	-0.67846	3.30843e-06	1.30871e-05	1567	1465	1534	1086	819	839	1522	915	BGLU44__B-S glucosidase 44
AT1G29900	-0.678446	5.68489e-11	1.68804e-09	3634	3347	3967	2288	2275	2001	3649	2188	CARB_VEN3__carbamoyl phosphate synthetase B
AT4G10890	-0.678079	2.55178e-05	7.81155e-05	192	150	201	112	112	101	181	108
AT3G04340	-0.677993	1.25998e-10	3.11359e-09	3479	3209	3574	2232	1969	1956	3421	2052	emb2458__FtsH extracellular protease family
AT5G60520	-0.677981	0.00754628	0.0128487	66	72	61	50	46	24	66	40	Late embryogenesis abundant (LEA) protein-related
AT3G08980	-0.677332	0.00106699	0.00219347	75	85	93	58	52	42	84	51	Peptidase S24/S26A/S26B/S26C family protein
AT2G29510	-0.677331	1.1349e-09	1.70448e-08	1178	1124	1352	763	718	709	1218	730	Protein of unknown function (DUF3527)
AT1G47670	-0.67724	7.59953e-07	3.6192e-06	431	444	512	310	248	274	462	277	Transmembrane amino acid transporter family protein
ATCG01110	-0.677142	0.288678	0.343894	51	24	40	47	9	13	38	23	NDHH__NAD(P)H dehydrogenase subunit H
AT3G59810	-0.676905	3.44043e-06	1.3528e-05	340	314	374	237	218	163	343	206	LSM6A__Small nuclear ribonucleoprotein family protein
AT5G05960	-0.676701	0.000686013	0.00147387	596	473	504	386	257	302	524	315	Bifunctional inhibitor/lipid-transfer protein/seed storage 2S albumin superfamily protein
AT3G17830	-0.676638	0.000137358	0.000347406	225	223	294	121	172	151	247	148	DJA4__Molecular chaperone Hsp40/DnaJ family protein
AT3G23630	-0.67635	0.0231472	0.0354293	33	28	39	28	20	12	33	20	ATIPT7_IPT7__isopentenyltransferase 7
AT3G54910	-0.6763	6.80741e-05	0.000186564	212	222	220	153	105	135	218	131	RNI-like superfamily protein
AT1G80850	-0.676047	6.10416e-06	2.23246e-05	263	246	245	159	141	153	251	151	DNA glycosylase superfamily protein
AT2G25980	-0.675962	0.000711557	0.00152174	607	661	715	450	455	291	661	399	Mannose-binding lectin superfamily protein
AT1G74440	-0.675846	0.0165374	0.0260921	35	39	29	25	21	16	34	21	Protein of unknown function (DUF962)
AT2G45245	-0.675748	0.00179832	0.00350598	84	84	88	67	42	45	85	51	other RNA
AT3G54870	-0.675698	0.0028355	0.00529667	95	67	81	49	61	36	81	49	ARK1_AtKINUc_CAE1_MRH2__Armadillo/beta-catenin repeat family protein / kinesin motor family protein
AT1G29240	-0.67546	0.00357492	0.00651108	69	96	81	54	40	54	82	49	Protein of unknown function (DUF688)
AT1G58410	-0.675459	0.0266749	0.0402578	75	60	41	47	24	35	59	35	Disease resistance protein (CC-NBS-LRR class) family
AT4G12880	-0.675194	2.78318e-09	3.4814e-08	912	911	951	572	551	545	925	556	AtENODL19_ENODL19__early nodulin-like protein 19
AT5G42840	-0.675047	0.00306877	0.0056791	57	55	58	30	37	35	57	34	Cysteine/Histidine-rich C1 domain family protein
AT4G18750	-0.674861	0.00305866	0.00566182	58	68	62	34	40	39	63	38	DOT4__Pentatricopeptide repeat (PPR) superfamily protein
AT1G03100	-0.674836	0.0065944	0.0113667	68	77	54	48	32	40	66	40	Pentatricopeptide repeat (PPR) superfamily protein
AT3G53530	-0.674602	0.000176318	0.000434752	125	118	164	86	78	80	136	81	NAKR3__Chloroplast-targeted copper chaperone protein
AT1G02370	-0.674569	9.31237e-05	0.000246959	146	144	139	81	91	86	143	86	Tetratricopeptide repeat (TPR)-like superfamily protein
AT3G04485	-0.674433	0.00755978	0.0128705	59	50	47	41	30	23	52	31	other RNA
AT1G11070	-0.674338	0.0182387	0.0285196	76	71	98	70	28	49	82	49
AT3G52430	-0.674143	5.02888e-06	1.88356e-05	296	287	343	220	168	169	309	186	ATPAD4_PAD4__alpha/beta-Hydrolases superfamily protein
AT4G28900	-0.673977	4.31773e-05	0.000124682	168	165	162	95	110	93	165	99	transposable element gene
AT5G15790	-0.673469	6.62795e-06	2.39832e-05	275	217	271	147	158	153	254	153	RING/U-box superfamily protein
AT1G64690	-0.672286	0.000234211	0.000560638	109	107	111	72	63	62	109	66	BLT__branchless trichome
AT5G17050	-0.672088	7.86034e-09	7.89838e-08	1044	906	1072	612	580	624	1007	605	UGT78D2__UDP-glucosyl transferase 78D2
AT1G64330	-0.671945	2.90934e-08	2.27818e-07	643	610	644	408	360	375	632	381	myosin heavy chain-related
AT2G40520	-0.670914	4.98662e-05	0.000141516	166	175	220	128	109	101	187	113	Nucleotidyltransferase family protein
AT1G63400	-0.670667	0.00128371	0.00258829	103	122	122	77	85	48	116	70	Pentatricopeptide repeat (PPR) superfamily protein
AT3G06690	-0.670622	0.0238687	0.0364053	25	38	45	27	17	21	36	22	acyl-CoA oxidases;oxidoreductases, acting on the CH-CH group of donors;FAD binding;oxidoreductases;acyl-CoA oxidases
AT3G16030	-0.670578	0.000180628	0.000444291	122	122	131	69	85	72	125	75	CES101_RFO3__lectin protein kinase family protein
AT1G52760	-0.670535	7.04107e-10	1.16651e-08	1476	1390	1478	961	854	808	1448	874	AtMAGL3_CSE_LysoPL2__lysophospholipase 2
AT3G50270	-0.670523	4.3876e-08	3.18798e-07	657	548	634	364	396	348	613	369	HXXXD-type acyl-transferase family protein
AT3G15650	-0.670416	0.00373949	0.00678171	66	86	71	56	41	38	74	45	alpha/beta-Hydrolases superfamily protein
AT4G23930	-0.670265	0.00370901	0.00673155	52	47	57	36	32	26	52	31	Late embryogenesis abundant (LEA) hydroxyproline-rich glycoprotein family
AT2G04450	-0.670116	0.0357562	0.0525437	49	26	42	20	17	33	39	23	ATNUDT6_ATNUDX6_NUDT6_NUDX6__nudix hydrolase homolog 6
AT1G79500	-0.669892	2.69957e-07	1.48267e-06	407	403	424	272	237	236	411	248	AtkdsA1_KDO8PS__Aldolase-type TIM barrel family protein
AT3G24450	-0.669869	0.0148802	0.0236967	55	36	35	31	24	21	42	25	Heavy metal transport/detoxification superfamily protein
AT3G16050	-0.669284	2.18056e-05	6.80941e-05	203	193	209	111	139	115	202	122	A37_ATPDX1.2_PDX1.2__pyridoxine biosynthesis 1.2
AT3G54440	-0.669165	4.19378e-10	8.01097e-09	1375	1303	1436	880	803	800	1371	828	glycoside hydrolase family 2 protein
AT3G55880	-0.669075	0.00125033	0.00252793	256	227	203	150	169	97	229	139	SUE4__Alpha/beta hydrolase related protein
AT2G42850	-0.669048	0.0154405	0.0245195	39	39	58	31	34	17	45	27	CYP718__cytochrome P450, family 718
AT3G12800	-0.668554	6.62296e-10	1.12158e-08	1394	1398	1499	936	850	808	1430	865	DECR_SDRB__short-chain dehydrogenase-reductase B
AT4G16120	-0.668499	1.98479e-07	1.1382e-06	452	389	468	291	256	243	436	263	ATSEB1_COBL7_SEB1__COBRA-like protein-7 precursor
AT2G19730	-0.668452	2.3918e-10	5.16739e-09	6781	6781	7840	4553	4311	4058	7134	4307	Ribosomal L28e protein family
AT5G26670	-0.668429	6.70565e-06	2.42047e-05	270	224	249	163	157	129	248	150	AtPAE10__Pectinacetylesterase family protein
AT2G32120	-0.668264	0.000546867	0.0012021	108	94	99	71	60	51	100	61	HSP70T-2__heat-shock protein 70T-2
AT5G45790	-0.667675	0.00186352	0.0036242	69	65	70	40	39	44	68	41	Ubiquitin carboxyl-terminal hydrolase family protein
AT1G20570	-0.667551	0.0155918	0.0247166	42	30	34	27	21	16	35	21	Spc97 / Spc98 family of spindle pole body (SBP) component
AT4G28790	-0.667541	0.0110375	0.0180978	42	64	61	42	26	33	56	34	basic helix-loop-helix (bHLH) DNA-binding superfamily protein
AT3G53360	-0.667011	0.00920143	0.0153924	58	62	65	54	27	31	62	37	Tetratricopeptide repeat (TPR)-like superfamily protein
AT5G05640	-0.666883	0.00647931	0.0111936	49	42	53	33	33	21	48	29	nucleoprotein-related
AT5G19200	-0.666813	0.0023972	0.00454595	132	84	103	80	66	47	106	64	TSC10B__NAD(P)-binding Rossmann-fold superfamily protein
AT2G48121	-0.666606	0.01308	0.0210855	70	63	62	29	59	30	65	39
AT2G39140	-0.666589	8.06959e-09	8.0284e-08	801	712	898	510	498	448	804	485	PDE328_SVR1__pseudouridine synthase family protein
AT5G57785	-0.665939	0.000608257	0.00132183	695	527	563	409	302	368	595	360
AT5G61030	-0.66592	2.49979e-07	1.39013e-06	566	525	595	345	390	286	562	340	GR-RBP3_ORRM3_RBGA7__glycine-rich RNA-binding protein 3
AT4G10380	-0.665851	2.50359e-07	1.39103e-06	397	411	436	266	247	240	415	251	AtNIP5;1_NIP5;1_NLM6_NLM8__NOD26-like intrinsic protein 5;1
AT1G74100	-0.665531	5.29172e-09	5.74985e-08	1300	1157	1265	852	743	661	1241	752	ATSOT16_ATST5A_CORI-7_SOT16__sulfotransferase 16
AT4G31120	-0.665368	4.15557e-09	4.74192e-08	823	798	838	533	499	458	820	497	AtPMRT5_CAU1_PRMT5_SKB1__SHK1 binding protein 1
AT1G52420	-0.665365	4.68069e-08	3.35751e-07	991	1000	996	667	550	593	996	603	UDP-Glycosyltransferase superfamily protein
AT4G29690	-0.665193	0.0106047	0.0174871	190	247	201	168	134	87	213	130	Alkaline-phosphatase-like family protein
AT1G01830	-0.665111	1.8445e-06	7.81409e-06	329	318	329	215	211	166	325	197	ARM repeat superfamily protein
AT2G21580	-0.665033	4.57273e-10	8.51348e-09	2817	2840	3178	1959	1742	1652	2945	1784	Ribosomal protein S25 family protein
AT4G22970	-0.664985	6.23878e-06	2.27647e-05	235	230	240	157	134	136	235	142	AESP_ESP_ESP_RSW4__homolog of separase
AT1G75420	-0.664936	9.77096e-07	4.50615e-06	368	337	344	234	212	190	350	212	UDP-Glycosyltransferase superfamily protein
AT3G47200	-0.664718	0.000824094	0.00173732	92	78	96	61	56	44	89	54	Plant protein of unknown function (DUF247)
AT5G24990	-0.664694	0.00940574	0.0156943	51	43	53	41	26	22	49	30	Protein of unknown function (DUF1336)
AT4G02610	-0.664311	1.26777e-05	4.22671e-05	217	188	236	146	129	113	214	129	Aldolase-type TIM barrel family protein
AT1G77530	-0.664294	0.0383016	0.0559355	51	33	33	33	26	12	39	24	O-methyltransferase family protein
AT1G26740	-0.664293	5.19643e-05	0.000146709	270	300	317	222	178	139	296	180	Ribosomal L32p protein family
AT4G39660	-0.664234	6.88885e-09	7.1015e-08	1056	1061	1242	744	694	598	1120	679	AGT2__alanine:glyoxylate aminotransferase 2
AT4G26670	-0.664108	4.67349e-07	2.38252e-06	468	416	502	322	281	237	462	280	HP20__Mitochondrial import inner membrane translocase subunit Tim17/Tim22/Tim23 family protein
AT1G54510	-0.663371	1.68331e-05	5.40686e-05	258	211	258	169	129	142	242	147	ATNEK1_NEK1__NIMA-related serine/threonine kinase 1
AT5G43420	-0.663243	0.000164283	0.000408079	131	142	129	86	79	79	134	81	RING/U-box superfamily protein
AT3G08660	-0.663077	0.0220179	0.0338828	39	27	45	30	16	21	37	22	Phototropic-responsive NPH3 family protein
AT2G17210	-0.662953	0.0206987	0.0320436	29	34	33	16	18	24	32	19	Tetratricopeptide repeat (TPR)-like superfamily protein
AT3G12670	-0.66294	2.05966e-10	4.57484e-09	1609	1495	1753	999	999	943	1619	980	emb2742__CTP synthase family protein
AT4G37740	-0.662416	0.000253088	0.000600334	165	172	141	115	92	84	159	97	AtGRF2_GRF2__growth-regulating factor 2
AT2G36255	-0.662303	0.0155724	0.0246981	36	32	36	28	17	18	35	21	Defensin-like (DEFL) family protein
AT1G55490	-0.662151	7.84373e-09	7.88584e-08	20637	18960	23537	12234	12872	13016	21045	12707	CPN60B_Cpn60beta1_CPNB1_LEN1__chaperonin 60 beta
AT2G39020	-0.662098	3.53762e-08	2.67415e-07	634	606	719	440	382	366	653	396	NATA2__Acyl-CoA N-acyltransferases (NAT) superfamily protein
AT4G03270	-0.662044	0.00224808	0.00429171	112	84	78	54	52	60	91	55	CYCD6;1__Cyclin D6;1
AT3G27360	-0.662029	1.8745e-07	1.08276e-06	570	567	637	404	324	348	591	359	H3.1_HTR3__Histone superfamily protein
AT2G39370	-0.662	0.0121029	0.0196516	46	51	41	35	30	19	46	28	MAKR4
AT5G57700	-0.661929	7.26826e-07	3.47885e-06	363	390	404	256	235	212	386	234	BNR/Asp-box repeat family protein
AT1G17745	-0.66192	7.67295e-06	2.73143e-05	740	678	811	555	421	378	743	451	PGDH_PGDH2__D-3-phosphoglycerate dehydrogenase
AT3G58610	-0.661894	2.6126e-10	5.55113e-09	18745	17140	20924	11801	11686	10912	18936	11466	ketol-acid reductoisomerase
AT4G04670	-0.661661	6.13406e-05	0.000170087	251	274	350	165	171	193	292	176	AtTRM5c_TRM5c__Met-10+ like family protein / kelch repeat-containing protein
AT1G26960	-0.661548	0.0002742	0.000644252	232	180	171	107	139	108	194	118	AtHB23_HB23__homeobox protein 23
AT3G45030	-0.66103	1.93673e-10	4.35753e-09	2317	2285	2610	1492	1464	1418	2404	1458	Ribosomal protein S10p/S20e family protein
AT1G46264	-0.66033	0.000634602	0.00137424	116	119	103	80	70	56	113	69	AT-HSFB4_HSFB4_SCZ__heat shock transcription factor B4
AT5G62890	-0.660177	5.40227e-10	9.65334e-09	2794	2687	2982	1906	1631	1607	2821	1715	Xanthine/uracil permease family protein
AT1G24625	-0.65994	3.02043e-06	1.20855e-05	311	277	317	196	166	187	302	183	ZFP7__zinc finger protein 7
AT5G56890	-0.659788	2.08965e-09	2.75476e-08	1317	1248	1420	903	770	749	1328	807	Protein kinase superfamily protein
AT1G30070	-0.659596	6.91241e-06	2.48852e-05	289	233	255	169	154	149	259	157	SGS domain-containing protein
AT5G09770	-0.659511	1.63203e-06	7.0293e-06	429	451	477	313	241	271	452	275	Ribosomal protein L17 family protein
AT4G39800	-0.659427	9.75873e-11	2.57263e-09	4746	4550	5323	3103	2977	2798	4873	2959	ATIPS1_ATMIPS1_MI-1-P SYNTHASE_MIPS1_MIPS1__myo-inositol-1-phosphate synthase 1
AT1G66200	-0.659218	3.87075e-09	4.49477e-08	29117	29482	29706	19894	17029	16891	29435	17938	ATGSR2_GLN1;2_GSR2__glutamine synthase clone F11
AT2G24220	-0.658988	0.00316997	0.00584882	60	76	66	41	44	38	67	41	ATPUP5_PUP5__purine permease 5
AT4G08980	-0.658884	4.54793e-09	5.08038e-08	895	802	911	574	508	503	869	528	FBW2_SKIP18__F-BOX WITH WD-40 2
AT2G10940	-0.658654	4.7884e-10	8.80346e-09	36657	33486	39087	24294	21931	20215	36410	22147	Bifunctional inhibitor/lipid-transfer protein/seed storage 2S albumin superfamily protein
AT2G35500	-0.658625	6.05902e-08	4.1301e-07	1783	1522	2031	1057	1078	1095	1779	1077	SKL2__shikimate kinase like 2
AT5G40300	-0.65846	0.000116612	0.000300918	248	167	191	128	121	119	202	123	CASPL4A1__Uncharacterised protein family (UPF0497)
AT3G28550	-0.658341	0.00240918	0.00456641	7925	9048	9843	6171	5936	4294	8939	5467	Proline-rich extensin-like family protein
AT4G21150	-0.658315	2.84206e-10	5.92028e-09	2339	2198	2347	1456	1354	1376	2295	1395	HAP6_RPN2__ribophorin II (RPN2) family protein
AT4G19820	-0.658266	0.000634338	0.00137382	125	148	123	74	78	89	132	80	Glycosyl hydrolase family protein with chitinase insertion domain
AT2G26100	-0.657785	1.00358e-05	3.44542e-05	240	248	250	161	163	126	246	150	Galactosyltransferase family protein
AT4G17220	-0.657626	0.000306622	0.00071393	141	161	135	100	94	73	146	89	ATMAP70-5_MAP70-5__microtubule-associated proteins 70-5
AT5G64670	-0.657246	2.40798e-08	1.94661e-07	814	684	739	476	466	420	746	454	Ribosomal protein L18e/L15 superfamily protein
AT1G63230	-0.656939	0.00460445	0.00819551	64	53	54	31	41	32	57	35	Tetratricopeptide repeat (TPR)-like superfamily protein
AT3G16260	-0.656712	7.55779e-09	7.65071e-08	1020	891	1134	634	604	611	1015	616	TRZ4__tRNAse Z4
AT5G13870	-0.656693	0.000269105	0.000633997	114	140	138	82	84	73	131	80	EXGT-A4_XTH5__xyloglucan endotransglucosylase/hydrolase 5
AT2G04280	-0.656159	2.16054e-09	2.83063e-08	1142	1099	1119	725	675	649	1120	683
AT1G75060	-0.656066	0.0298118	0.0445416	35	47	55	25	19	39	46	28
AT3G51890	-0.656012	0.000459179	0.00102564	101	99	134	69	72	62	111	68	CLC3__Clathrin light chain protein
AT1G75780	-0.655831	2.63604e-06	1.0693e-05	577	629	716	367	449	355	641	390	TUB1__tubulin beta-1 chain
AT1G17430	-0.655569	0.000131666	0.000334672	150	121	151	97	87	73	141	86	alpha/beta-Hydrolases superfamily protein
AT5G49990	-0.655441	1.57489e-05	5.10236e-05	242	283	289	189	159	149	271	166	Xanthine/uracil permease family protein
AT1G09150	-0.655295	9.32395e-09	9.0226e-08	836	799	845	518	488	505	827	504	pseudouridine synthase and archaeosine transglycosylase (PUA) domain-containing protein
AT1G51100	-0.655124	6.29652e-08	4.26209e-07	548	502	575	329	327	333	542	330	CRR41
AT2G29320	-0.655113	2.1397e-06	8.90472e-06	353	280	352	207	194	198	328	200	NAD(P)-binding Rossmann-fold superfamily protein
AT2G21560	-0.654797	0.000326179	0.000755049	144	145	136	106	86	68	142	87
AT5G50720	-0.654783	0.0255887	0.0387471	28	43	39	26	16	25	37	22	ATHVA22E_HVA22E__HVA22 homologue E
AT5G40150	-0.654724	4.91828e-05	0.000139814	180	184	178	127	102	102	181	110	Peroxidase superfamily protein
AT2G45960	-0.654674	2.53659e-10	5.41384e-09	24757	22652	25577	16082	14636	13801	24329	14840	ATHH2_PIP1;2_PIP1B_TMP-A__plasma membrane intrinsic protein 1B
AT2G39930	-0.654474	1.00637e-08	9.62629e-08	1011	981	1081	711	595	570	1024	625	ATISA1_ISA1__isoamylase 1
AT5G23210	-0.654452	2.61835e-10	5.55113e-09	1427	1372	1531	927	888	826	1443	880	SCPL34__serine carboxypeptidase-like 34
AT2G31870	-0.653915	0.00166278	0.0032711	101	105	90	74	50	57	99	60	atPARG1_PARG1_TEJ__Poly (ADP-ribose) glycohydrolase (PARG)
AT4G35985	-0.653312	0.000402093	0.000910045	134	149	127	99	76	76	137	84	Senescence/dehydration-associated protein-related
AT5G05170	-0.653168	1.06823e-10	2.7489e-09	10656	10017	11244	6732	6477	6260	10639	6490	ATCESA3_ATH-B_CESA3_CEV1_ELI1_IXR1_MRE1__Cellulose synthase family protein
AT4G22860	-0.653097	9.6541e-05	0.000254854	143	148	178	107	88	91	156	95	Cell cycle regulated microtubule associated protein
AT1G29300	-0.653064	4.55929e-05	0.000130886	184	190	190	120	130	95	188	115	UNE1__Plant protein of unknown function (DUF641)
AT1G79440	-0.652949	5.28497e-06	1.96522e-05	886	919	966	680	543	474	924	566	ALDH5F1_ENF1_SSADH_SSADH1__aldehyde dehydrogenase 5F1
AT5G19340	-0.652805	1.64433e-05	5.29947e-05	252	243	273	186	137	146	256	156
AT5G19440	-0.652771	3.44681e-08	2.62314e-07	1452	1599	1688	1039	1018	844	1580	967	NAD(P)-binding Rossmann-fold superfamily protein
AT4G35880	-0.65267	3.84428e-06	1.49013e-05	291	294	299	196	166	178	295	180	Eukaryotic aspartyl protease family protein
AT1G16920	-0.652478	2.78897e-08	2.20264e-07	773	745	756	515	449	427	758	464	ATRABA1B_BEX5_RAB11_RABA1b__RAB GTPase homolog A1B
AT2G42170	-0.652057	4.95464e-06	1.85867e-05	351	283	322	224	183	177	319	195	Actin family protein
AT4G31730	-0.651688	4.07188e-06	1.5669e-05	278	289	294	177	170	179	287	175	GDU1__glutamine dumper 1
AT4G29930	-0.651613	0.0110338	0.0180947	53	42	51	38	21	30	49	30	basic helix-loop-helix (bHLH) DNA-binding superfamily protein
AT1G14620	-0.651597	6.08519e-07	2.98509e-06	412	454	462	292	278	243	443	271	DECOY__decoy
AT1G76620	-0.65145	0.00681467	0.0117147	57	56	44	31	33	32	52	32	Protein of unknown function, DUF547
AT2G23470	-0.651436	0.00052506	0.00115923	124	109	121	61	85	70	118	72	RUS4__Protein of unknown function, DUF647
AT1G07490	-0.651403	0.00244577	0.00462841	69	56	72	38	42	40	66	40	DVL9_RTFL3__ROTUNDIFOLIA like 3
AT1G10030	-0.651376	4.35608e-06	1.66553e-05	326	353	341	239	201	185	340	208	ERG28__homolog of yeast ergosterol28
AT1G03210	-0.651276	5.2259e-06	1.94705e-05	315	283	321	222	173	167	306	187	Phenazine biosynthesis PhzC/PhzF protein
AT2G37270	-0.65115	1.05643e-10	2.7344e-09	3323	3158	3670	2145	2159	1900	3384	2068	ATRPS5B_RPS5B__ribosomal protein 5B
AT4G11550	-0.650967	0.0108974	0.0179018	39	36	48	31	21	23	41	25	Cysteine/Histidine-rich C1 domain family protein
AT1G27030	-0.650922	1.52196e-07	9.02659e-07	524	503	563	369	318	286	530	324
AT2G32990	-0.650812	0.000824357	0.00173768	239	222	214	185	114	115	225	138	AtGH9B8_GH9B8__glycosyl hydrolase 9B8
AT5G37000	-0.650787	0.00402606	0.00724638	101	88	84	44	75	48	91	56	Exostosin family protein
AT5G13460	-0.650375	5.67599e-07	2.81106e-06	440	396	474	293	243	264	437	267	IQD11__IQ-domain 11
AT2G48020	-0.650256	3.75815e-09	4.39609e-08	1304	1202	1206	799	752	722	1237	758	ZIF2__Major facilitator superfamily protein
AT4G26582	-0.649959	0.0019324	0.00374597	113	95	79	65	60	51	96	59
AT5G38980	-0.64989	1.0285e-09	1.57641e-08	1246	1223	1352	826	814	700	1274	780
AT1G03820	-0.649732	4.36762e-05	0.000125932	165	145	173	96	103	96	161	98
AT2G27040	-0.649546	1.844e-08	1.56413e-07	1047	1082	1148	711	621	673	1092	668	AGO4_OCP11__Argonaute family protein
AT5G43230	-0.649136	0.049366	0.0705777	28	50	58	18	36	29	45	28
AT3G20810	-0.649124	0.00117134	0.00238463	130	167	153	113	72	91	150	92	JMJ30_JMJD5__2-oxoglutarate (2OG) and Fe(II)-dependent oxygenase superfamily protein
AT4G35640	-0.648815	0.0165513	0.0261098	35	30	30	19	18	21	32	19	ATSERAT3;2_SERAT3;2__serine acetyltransferase 3;2
AT1G06550	-0.648545	3.66091e-08	2.74113e-07	1374	1334	1569	968	789	859	1426	872	ATP-dependent caseinolytic (Clp) protease/crotonase family protein
AT5G46570	-0.648287	6.59672e-08	4.43855e-07	552	516	552	340	355	298	540	331	BSK2__BR-signaling kinase 2
AT3G24660	-0.648225	0.000481354	0.00107091	252	222	205	178	116	123	226	139	TMKL1__transmembrane kinase-like 1
AT3G06680	-0.647883	1.27199e-09	1.8633e-08	1190	1095	1173	721	708	689	1153	706	Ribosomal L29e protein family
AT5G33320	-0.647526	9.06184e-11	2.41759e-09	3557	3174	3685	2200	2118	2056	3472	2125	ARAPPT_CUE1_NOX1_PPT__Glucose-6-phosphate/phosphate translocator-related
AT1G75750	-0.646956	0.000539357	0.00118705	3958	3351	3929	2707	2401	1804	3746	2304	GASA1__GAST1 protein homolog 1
AT5G12440	-0.645761	3.49821e-08	2.65413e-07	719	671	691	454	449	376	694	426	CCCH-type zinc fingerfamily protein with RNA-binding domain
AT3G21760	-0.645685	6.2672e-07	3.06493e-06	635	626	670	467	397	324	644	396	HYR1__UDP-Glycosyltransferase superfamily protein
AT1G60770	-0.645669	5.40672e-08	3.76931e-07	554	533	604	380	345	313	564	346	Tetratricopeptide repeat (TPR)-like superfamily protein
AT4G24940	-0.64562	3.80119e-08	2.82311e-07	536	495	562	336	333	308	531	326	AT-SAE1-1_ATSAE1A_SAE1A__SUMO-activating enzyme 1A
AT3G19300	-0.645498	0.000583478	0.00127335	97	91	106	59	59	62	98	60	Protein kinase superfamily protein
AT1G04520	-0.645411	7.32582e-07	3.50107e-06	499	572	552	361	321	316	541	333	PDLP2__plasmodesmata-located protein 2
AT1G67660	-0.645342	6.01593e-05	0.000167078	230	184	237	160	116	123	217	133	Restriction endonuclease, type II-like superfamily protein
AT2G32060	-0.64528	8.24308e-11	2.24301e-09	3173	2937	3240	2046	1921	1775	3117	1914	Ribosomal protein L7Ae/L30e/S12e/Gadd45 family protein
AT3G05900	-0.645047	9.92617e-11	2.60453e-09	5089	4687	5472	3322	3113	2920	5083	3118	neurofilament protein-related
AT2G11910	-0.644574	3.60269e-09	4.24806e-08	1499	1386	1534	1028	878	811	1473	906
AT2G38430	-0.644501	0.0110747	0.0181525	55	34	45	26	30	26	45	27
AT5G06240	-0.644374	0.000215744	0.000520479	128	139	170	99	82	87	146	89	emb2735__embryo defective 2735
AT5G01260	-0.644245	8.79928e-06	3.07059e-05	345	319	359	221	179	227	341	209	Carbohydrate-binding-like fold
AT4G39550	-0.644223	0.0119395	0.0194127	59	67	67	57	37	25	64	40	Galactose oxidase/kelch repeat superfamily protein
AT4G28320	-0.644186	0.0039893	0.00718766	87	64	66	39	48	46	72	44	AtMAN5_MAN5__Glycosyl hydrolase superfamily protein
AT4G06701	-0.643255	0.00903814	0.0151484	56	57	43	36	28	32	52	32	other RNA
AT3G57080	-0.643211	6.75571e-06	2.43808e-05	315	309	291	203	174	186	305	188	DMS12_NRPE5_RPB5B__Eukaryotic rpb5 RNA polymerase subunit family protein
AT4G22590	-0.643161	9.20717e-07	4.27921e-06	525	508	518	312	369	274	517	318	TPPG__Haloacid dehalogenase-like hydrolase (HAD) superfamily protein
AT5G39450	-0.643143	0.00271362	0.00508991	84	71	84	63	46	38	80	49	F-box family protein
AT5G15780	-0.643111	2.92084e-09	3.60394e-08	1482	1389	1532	1014	907	790	1468	904	Pollen Ole e 1 allergen and extensin family protein
AT4G38910	-0.642924	0.00119384	0.00242578	93	91	84	55	62	48	89	55	ATBPC5_BBR/BPC5_BPC5__basic pentacysteine 5
AT1G79550	-0.642839	1.36807e-10	3.31216e-09	7903	7617	8622	5191	4937	4709	8047	4946	PGK_PGK3__phosphoglycerate kinase
AT3G23780	-0.64282	5.51756e-08	3.82842e-07	728	651	719	482	401	407	699	430	DMS2_DRD2_NRPD2_NRPD2A_NRPE2_OCP1__nuclear RNA polymerase D2A
AT2G18328	-0.642759	0.000536496	0.00118184	435	398	432	306	197	274	422	259	ATRL4_RL4__RAD-like 4
AT5G08600	-0.642305	0.000263625	0.000622238	134	122	155	74	93	85	137	84	U3 ribonucleoprotein (Utp) family protein
AT5G43970	-0.642274	1.25019e-08	1.14924e-07	783	709	887	511	494	456	793	487	ATTOM22-V_TOM22-V_TOM9-2__translocase of outer membrane 22-V
AT3G09410	-0.642251	2.17477e-07	1.23089e-06	511	473	500	334	286	293	495	304	AtPAE5__Pectinacetylesterase family protein
AT1G68130	-0.642222	9.34404e-06	3.23515e-05	318	373	368	251	208	194	353	218	AtIDD14_IDD14_IDD14alpha_IDD14beta__indeterminate(ID)-domain 14
AT4G20020	-0.642123	1.79877e-08	1.53189e-07	643	584	653	392	401	363	627	385	MORF1
AT4G22930	-0.641887	2.94246e-09	3.61924e-08	1209	1093	1224	705	739	722	1175	722	DHOASE_PYR4__pyrimidin 4
AT1G63000	-0.641827	2.82057e-10	5.88836e-09	2014	2028	2215	1340	1314	1198	2086	1284	NRS/ER_UER1__nucleotide-rhamnose synthase/epimerase-reductase
AT1G24450	-0.641726	2.27733e-05	7.06926e-05	197	215	221	145	128	117	211	130	NFD2__Ribonuclease III family protein
AT3G04140	-0.641527	1.12626e-05	3.81368e-05	397	394	360	258	207	244	384	236	Ankyrin repeat family protein
AT5G65750	-0.640908	1.28019e-08	1.17062e-07	841	867	912	552	529	532	873	538	2-oxoglutarate dehydrogenase, E1 component
AT2G43780	-0.640472	1.92248e-06	8.10131e-06	337	279	320	199	198	179	312	192
AT5G06790	-0.640351	0.00152298	0.00302192	123	88	91	70	60	56	101	62
AT2G41890	-0.640232	8.88965e-06	3.09759e-05	288	279	297	211	168	154	288	178	curculin-like (mannose-binding) lectin family protein / PAN domain-containing protein
AT4G37310	-0.640228	8.15533e-07	3.84175e-06	443	379	486	295	250	259	436	268	CYP81H1__cytochrome P450, family 81, subfamily H, polypeptide 1
AT2G30395	-0.640162	0.00737378	0.0125774	71	44	74	41	44	31	63	39	ATOFP17_OFP17__ovate family protein 17
AT1G05370	-0.640021	0.00604595	0.0105157	60	47	54	39	28	32	54	33	Sec14p-like phosphatidylinositol transfer family protein
AT1G12050	-0.639953	6.87398e-09	7.09e-08	771	765	834	503	491	466	790	487	AtFAH_FAH_SSCD1__fumarylacetoacetase, putative
AT2G16890	-0.639924	0.00378648	0.00685911	222	185	169	111	97	146	192	118	UDP-Glycosyltransferase superfamily protein
AT5G05990	-0.639622	3.62133e-06	1.41404e-05	264	268	294	171	181	157	275	170	Mitochondrial glycoprotein family protein
AT3G61670	-0.639382	3.86609e-07	2.01391e-06	659	577	619	441	348	355	618	381	Protein of unknown function (DUF3133)
AT2G47840	-0.638923	4.42795e-09	4.98131e-08	850	797	930	567	528	493	859	529	AtTic20-II_Tic20-II__Uncharacterised conserved protein ycf60
AT4G12320	-0.638733	1.30279e-07	7.91395e-07	900	833	787	526	556	475	840	519	CYP706A6__cytochrome P450, family 706, subfamily A, polypeptide 6
AT3G47450	-0.638704	3.01288e-09	3.67849e-08	1313	1147	1416	861	768	757	1292	795	ATNOA1_ATNOS1_NOA1_NOS1_RIF1_SVR10__P-loop containing nucleoside triphosphate hydrolases superfamily protein
AT1G65032	-0.638597	0.00598295	0.0104162	81	61	56	37	45	40	66	41
AT2G13840	-0.638349	0.000268835	0.000633517	132	147	172	108	82	88	150	93	Polymerase/histidinol phosphatase-like
AT5G16130	-0.638114	2.05184e-10	4.56278e-09	5562	5429	6166	3732	3487	3360	5719	3526	Ribosomal protein S7e family protein
AT2G31740	-0.637717	2.8247e-08	2.22689e-07	651	614	645	397	413	369	637	393	S-adenosyl-L-methionine-dependent methyltransferases superfamily protein
AT5G18690	-0.637696	0.00241014	0.00456777	101	130	92	71	62	67	108	67	AGP25_ATAGP25__arabinogalactan protein 25
AT4G22305	-0.637681	0.0014515	0.00289241	92	72	111	59	57	53	92	56	alpha/beta-Hydrolases superfamily protein
AT3G57030	-0.637604	1.44914e-07	8.67757e-07	598	562	650	426	350	341	603	372	Calcium-dependent phosphotriesterase superfamily protein
AT4G21960	-0.637587	2.81956e-07	1.53532e-06	12349	12137	12721	8984	7194	6857	12402	7678	PRXR1__Peroxidase superfamily protein
AT2G17670	-0.637538	0.000152058	0.000380882	150	161	166	109	108	78	159	98	Tetratricopeptide repeat (TPR)-like superfamily protein
AT1G14810	-0.637194	1.04888e-09	1.59852e-08	3212	2945	3646	1977	2104	1953	3268	2011	semialdehyde dehydrogenase family protein
AT4G00740	-0.637136	8.99992e-10	1.41845e-08	1353	1334	1393	886	846	789	1360	840	QUA3__S-adenosyl-L-methionine-dependent methyltransferases superfamily protein
AT1G03420	-0.636932	0.0574482	0.081017	248	250	279	242	138	102	259	161	Sadhu4-2__transposable element gene
AT4G36120	-0.636921	0.000204267	0.000495858	152	145	147	102	78	94	148	91	Plant protein of unknown function (DUF869)
AT3G53020	-0.636739	5.77522e-10	1.02052e-08	5822	5552	6232	3984	3472	3417	5869	3624	RPL24_RPL24B_STV1__Ribosomal protein L24e family protein
AT1G09560	-0.636279	0.00121068	0.00245634	12287	10547	15361	8346	8690	6508	12732	7848	GLP5_PDGLP1__germin-like protein 5
AT3G54390	-0.636276	5.96913e-05	0.000166044	169	188	191	128	111	100	183	113	sequence-specific DNA binding transcription factors
AT5G05880	-0.636167	0.00522079	0.00918132	98	90	75	52	71	40	88	54	UGT76C4__UDP-Glycosyltransferase superfamily protein
AT5G03610	-0.636038	1.72409e-06	7.37263e-06	683	669	718	508	373	399	690	427	GDSL-like Lipase/Acylhydrolase superfamily protein
AT1G64220	-0.636032	0.00581542	0.0101439	46	46	49	30	30	27	47	29	TOM7-2__translocase of outer membrane 7 kDa subunit 2
AT5G10920	-0.635846	4.18876e-09	4.75706e-08	1151	1014	1250	731	683	691	1138	702	L-Aspartase-like family protein
AT1G27460	-0.635782	2.84559e-09	3.53653e-08	1109	992	1163	737	660	619	1088	672	NPGR1__no pollen germination related 1
AT3G51930	-0.635385	0.000514877	0.00113833	122	112	112	84	64	66	115	71	Transducin/WD40 repeat-like superfamily protein
AT3G12915	-0.635116	0.000178248	0.000439057	333	279	374	246	162	200	329	203	Ribosomal protein S5/Elongation factor G/III/V family protein
AT1G68585	-0.635111	0.0016759	0.00329385	92	71	90	59	46	51	84	52
AT1G21560	-0.634572	1.18359e-05	3.97625e-05	325	236	303	183	180	170	288	178
AT5G22440	-0.634457	3.69612e-10	7.2488e-09	2539	2412	2741	1676	1526	1550	2564	1584	Ribosomal protein L1p/L10e family
AT1G35320	-0.634336	0.00030566	0.000712126	231	236	199	139	118	155	222	137
AT1G32580	-0.633936	1.90235e-07	1.09652e-06	733	722	805	530	488	383	753	467	MORF5__plastid developmental protein DAG, putative
AT2G25420	-0.633925	4.86954e-05	0.000138543	196	190	184	114	132	107	190	118	transducin family protein / WD-40 repeat family protein
AT4G25630	-0.633684	1.30836e-08	1.18672e-07	1460	1510	1426	919	926	880	1465	908	ATFIB2_FIB2__fibrillarin 2
AT3G01142	-0.633457	0.000390041	0.000887078	147	127	141	107	76	74	138	86	other RNA
AT5G17790	-0.633303	8.02391e-08	5.24906e-07	559	560	644	372	387	332	588	364	OZ1_VAR3__zinc finger (Ran-binding) family protein
AT4G01080	-0.633303	0.0122634	0.0198841	63	61	56	30	32	49	60	37	TBL26__TRICHOME BIREFRINGENCE-LIKE 26
AT5G11070	-0.633126	1.15193e-06	5.18231e-06	1026	1055	1358	709	723	691	1146	708
AT3G23640	-0.63306	4.37478e-09	4.93312e-08	1421	1395	1430	965	839	828	1415	877	HGL1__heteroglycan glucosidase 1
AT1G62640	-0.633033	5.89499e-09	6.27682e-08	1379	1237	1387	933	823	725	1334	827	KAS III__3-ketoacyl-acyl carrier protein synthase III
AT5G20950	-0.632668	1.72795e-09	2.38353e-08	1805	1851	1923	1237	1117	1104	1860	1153	BGLC1__Glycosyl hydrolase family protein
AT5G03680	-0.632664	0.02334	0.0356958	48	25	39	22	24	23	37	23	PTL__Duplicated homeodomain-like superfamily protein
AT2G30150	-0.632657	8.32021e-08	5.41139e-07	518	521	577	355	340	306	539	334	UDP-Glycosyltransferase superfamily protein
AT3G14450	-0.632472	0.00242607	0.00459385	116	101	109	53	65	83	109	67	CID9__CTC-interacting domain 9
AT3G16940	-0.632397	5.11565e-07	2.57291e-06	830	783	855	605	457	468	823	510	calmodulin binding;transcription regulators
AT3G07430	-0.632091	3.71695e-09	4.36125e-08	1856	1727	2135	1173	1284	1080	1906	1179	ATYLMG1-1_emb1990_YLMG1-1__YGGT family protein
AT3G30300	-0.631738	4.90962e-08	3.47862e-07	877	774	830	575	482	481	827	513	O-fucosyltransferase family protein
AT4G35020	-0.631356	1.98817e-05	6.26802e-05	340	285	280	205	170	186	302	187	ARAC3_ATROP6_RAC3_RHO1PS_ROP6__RAC-like 3
AT2G35860	-0.631354	2.65254e-09	3.36346e-08	1078	1078	1122	714	692	628	1093	678	FLA16__FASCICLIN-like arabinogalactan protein 16 precursor
AT1G74458	-0.631266	0.00245033	0.00463657	129	115	86	75	63	67	110	68
AT4G20430	-0.630929	2.28252e-06	9.41498e-06	370	349	393	259	206	224	371	230	Subtilase family protein
AT5G38900	-0.630051	0.000473753	0.00105547	118	96	120	77	71	59	111	69	Thioredoxin superfamily protein
AT4G01850	-0.62994	2.56525e-10	5.46891e-09	6292	5965	6978	4245	3943	3737	6412	3975	AtSAM2_MAT2_SAM-2_SAM2__S-adenosylmethionine synthetase 2
AT2G21320	-0.629913	3.56674e-06	1.39643e-05	353	282	350	222	193	195	328	203	BBX18__B-box zinc finger family protein
AT2G14860	-0.629857	0.00219143	0.00419561	98	91	112	77	67	43	100	62	Peroxisomal membrane 22 kDa (Mpv17/PMP22) family protein
AT5G39790	-0.629841	6.94669e-05	0.000189945	167	184	179	116	104	109	177	110	PTST__5'-AMP-activated protein kinase-related
AT2G21070	-0.629735	0.000192094	0.00046941	131	149	175	99	92	91	152	94	FIO1__methyltransferases
AT4G35810	-0.629649	0.0156339	0.0247751	61	41	50	38	22	34	51	31	2-oxoglutarate (2OG) and Fe(II)-dependent oxygenase superfamily protein
AT1G62480	-0.629413	1.7766e-08	1.5191e-07	4102	3885	3901	2759	2512	2135	3963	2469	Vacuolar calcium-binding protein-related
AT5G05620	-0.629353	5.03187e-07	2.54014e-06	403	349	401	244	247	224	384	238	ATGCP2_GCP2_TUBG2__gamma-tubulin complex protein 2
AT3G49050	-0.629265	3.8957e-05	0.000113803	351	268	292	180	180	204	304	188	alpha/beta-Hydrolases superfamily protein
AT3G58100	-0.628966	0.000402086	0.000910045	117	103	120	81	68	62	113	70	PDCB5__plasmodesmata callose-binding protein 5
AT4G15240	-0.628913	9.467e-06	3.2731e-05	259	231	241	165	148	141	244	151	Protein of unknown function (DUF604)
AT4G31920	-0.628723	3.90838e-07	2.03261e-06	596	528	631	424	350	316	585	363	ARR10_RR10__response regulator 10
AT2G01530	-0.628693	0.0751695	0.103324	629	502	612	503	366	218	581	362	MLP329_ZCE2__MLP-like protein 329
AT3G09330	-0.628643	0.0169226	0.0266316	45	48	41	24	24	35	45	28	Transmembrane amino acid transporter family protein
AT2G01900	-0.628576	0.000164989	0.000409567	200	153	159	118	103	97	171	106	t5ptase9__DNAse I-like superfamily protein
AT5G10280	-0.628554	4.74895e-05	0.000135592	210	194	220	151	134	103	208	129	ATMYB64_ATMYB92_MYB92__myb domain protein 92
AT3G25520	-0.628525	3.42505e-10	6.85082e-09	14781	13699	16345	9588	9398	8806	14942	9264	ATL5_OLI5_PGY3_RPL5A__ribosomal protein L5
AT1G16220	-0.628416	7.73622e-05	0.000209316	160	147	169	94	100	101	159	98	Protein phosphatase 2C family protein
AT2G42710	-0.628116	1.33909e-07	8.09212e-07	531	503	555	359	342	287	530	329	Ribosomal protein L1p/L10e family
AT2G20490	-0.627766	1.50543e-08	1.32296e-07	740	707	799	488	492	416	749	465	EDA27_NOP10__nucleolar RNA-binding Nop10p family protein
AT5G28622	-0.62771	0.00704267	0.01206	66	58	64	47	44	26	63	39	transposable element gene
AT5G11880	-0.627613	1.44257e-10	3.44357e-09	3022	2815	3302	1975	1892	1805	3046	1891	Pyridoxal-dependent decarboxylase family protein
AT3G24770	-0.62755	3.23825e-06	1.28361e-05	297	277	296	199	179	163	290	180	CLE41__CLAVATA3/ESR-RELATED 41
AT5G66470	-0.627342	5.50992e-09	5.94299e-08	1682	1506	1926	1090	1029	1049	1705	1056	Era-1__RNA binding;GTP binding
AT1G71460	-0.627306	0.000134366	0.000340541	161	178	204	122	99	116	181	112	Pentatricopeptide repeat (PPR-like) superfamily protein
AT4G12640	-0.627236	3.65636e-06	1.42538e-05	503	496	460	351	302	257	486	303	AtSPEN2__RNA recognition motif (RRM)-containing protein
AT1G34030	-0.62695	1.84458e-10	4.20464e-09	3110	2935	3252	1965	1920	1889	3099	1925	Ribosomal protein S13/S18 family
AT1G29965	-0.626645	1.87928e-06	7.95047e-06	560	557	491	332	352	318	536	334	Ribosomal protein L18ae/LX family protein
AT5G39740	-0.626584	3.61153e-10	7.12338e-09	10936	10445	11727	6993	6842	6726	11036	6854	OLI7_RPL5B__ribosomal protein L5 B
AT1G23180	-0.626447	3.68785e-08	2.75608e-07	695	694	795	479	436	442	728	452	ARM repeat superfamily protein
AT2G03720	-0.626315	0.0153365	0.0243644	83	78	78	43	74	32	80	50	MRH6__Adenine nucleotide alpha hydrolases-like superfamily protein
AT2G02790	-0.626195	1.67008e-06	7.17378e-06	467	477	456	334	278	261	467	291	IQD29__IQ-domain 29
AT4G14000	-0.625785	3.48357e-06	1.36807e-05	402	391	416	289	263	202	403	251	Putative methyltransferase family protein
AT5G20450	-0.625732	0.00129744	0.00261403	89	76	94	61	54	46	86	54
AT4G01790	-0.625395	0.0113746	0.0185866	42	46	70	36	33	29	53	33	Ribosomal protein L7Ae/L30e/S12e/Gadd45 family protein
AT4G25890	-0.625361	2.07575e-09	2.74591e-08	1559	1597	1658	1006	1055	938	1605	1000	60S acidic ribosomal protein family
AT3G01930	-0.625352	2.19746e-07	1.24216e-06	508	461	505	340	304	274	491	306	Major facilitator superfamily protein
AT1G07380	-0.62533	4.04342e-06	1.55846e-05	333	293	387	206	228	195	338	210	AtNCER1__Neutral/alkaline non-lysosomal ceramidase
AT5G54890	-0.624998	0.000262276	0.000619436	134	120	128	88	83	67	127	79	mCSF2__RNA-binding CRS1 / YhbY (CRM) domain-containing protein
AT5G17160	-0.624969	5.24079e-06	1.95107e-05	507	569	543	386	303	321	540	337
AT3G47580	-0.624898	0.000736698	0.00157023	140	98	149	90	73	77	129	80	Leucine-rich repeat protein kinase family protein
AT4G29210	-0.624366	6.81723e-07	3.29094e-06	453	450	459	311	296	243	454	283	GGT3_GGT4__gamma-glutamyl transpeptidase 4
AT4G38220	-0.624241	1.07874e-09	1.6354e-08	1666	1586	1744	1143	1032	940	1665	1038	AQI__Peptidase M20/M25/M40 family protein
AT2G38550	-0.623699	3.92483e-08	2.90028e-07	926	914	986	634	538	588	942	587	Transmembrane proteins 14C
AT1G77130	-0.62358	1.29985e-08	1.17956e-07	981	913	992	667	610	524	962	600	GUX3_PGSIP2__plant glycogenin-like starch initiation protein 2
AT1G22830	-0.623128	0.00514164	0.00905046	80	82	69	53	38	53	77	48	Tetratricopeptide repeat (TPR)-like superfamily protein
AT5G64080	-0.622901	0.000539209	0.00118691	127	108	127	77	66	82	121	75	AtXYP1_XYP1__Bifunctional inhibitor/lipid-transfer protein/seed storage 2S albumin superfamily protein
AT2G24290	-0.622601	3.59928e-06	1.40735e-05	342	290	322	192	204	198	318	198	Protein of unknown function (DUF1068)
AT1G52930	-0.622446	1.85205e-07	1.07206e-06	600	651	647	417	412	357	633	395	atBRX1-2__Ribosomal RNA processing Brix domain protein
AT2G32620	-0.622116	0.0197817	0.0307562	91	122	129	68	100	46	114	71	ATCSLB02_ATCSLB2_CSLB02_CSLB02__cellulose synthase-like B
AT4G32605	-0.621797	3.08424e-05	9.26337e-05	264	247	338	192	159	177	283	176	Mitochondrial glycoprotein family protein
AT5G19670	-0.621692	6.39332e-05	0.000176151	170	178	185	126	110	97	178	111	Exostosin family protein
AT1G78880	-0.621354	5.8606e-09	6.25065e-08	971	936	962	628	598	566	956	597	Ubiquitin-specific protease family C19-related protein
AT4G09640	-0.621336	2.3989e-05	7.40168e-05	289	280	259	181	158	178	276	172	Protein of unknown function (DUF803)
AT3G12970	-0.621226	0.00556196	0.00973381	70	89	96	63	40	56	85	53
AT5G61170	-0.621187	3.66598e-10	7.20448e-09	3823	3802	4312	2570	2484	2391	3979	2482	Ribosomal protein S19e family protein
AT3G53850	-0.6209	1.25365e-05	4.18658e-05	255	210	239	152	146	141	235	146	CASPL5B2__Uncharacterised protein family (UPF0497)
AT1G25320	-0.620793	0.000161478	0.000401686	140	140	151	100	82	87	144	90	Leucine-rich repeat protein kinase family protein
AT5G10560	-0.620639	7.24199e-09	7.37795e-08	1432	1363	1599	1015	940	791	1465	915	Glycosyl hydrolase family protein
AT5G25110	-0.620626	0.00953827	0.0158794	49	45	62	36	26	35	52	32	CIPK25_SnRK3.25__CBL-interacting protein kinase 25
AT5G59350	-0.620503	0.000102048	0.000267557	272	218	215	173	141	127	235	147
AT1G49350	-0.620436	0.000236459	0.00056503	146	118	135	92	81	76	133	83	pfkB-like carbohydrate kinase family protein
AT2G29660	-0.620307	1.25686e-06	5.599e-06	424	394	415	294	247	230	411	257	zinc finger (C2H2 type) family protein
AT4G38860	-0.620137	4.63663e-06	1.75433e-05	592	462	519	322	310	348	524	327	SAUR16__SAUR-like auxin-responsive protein family
AT5G13750	-0.619868	1.01664e-07	6.41767e-07	620	612	612	416	389	349	615	385	ZIFL1__zinc induced facilitator-like 1
AT5G18570	-0.619192	2.24737e-09	2.93633e-08	1916	1653	2007	1171	1143	1161	1859	1158	ATOBGC_ATOBGL_CPSAR1_EMB269_EMB3138_Obg A-2__GTP1/OBG family protein
AT2G39700	-0.619192	3.72768e-08	2.78149e-07	787	773	778	508	474	480	779	487	ATEXP4_ATEXPA4_ATHEXP ALPHA 1.6_EXPA4__expansin A4
AT3G46970	-0.619095	0.000777326	0.00164818	2392	2302	2462	1813	1283	1385	2385	1494	ATPHS2_PHS2__alpha-glucan phosphorylase 2
AT2G31830	-0.618913	0.0157757	0.0249811	39	35	43	31	20	22	39	24	5PTase14__endonuclease/exonuclease/phosphatase family protein
AT5G15980	-0.61872	3.40258e-07	1.80846e-06	557	502	511	358	331	294	523	328	Pentatricopeptide repeat (PPR) superfamily protein
AT5G56530	-0.618663	4.77878e-06	1.79941e-05	361	329	375	261	202	203	355	222	Protein of Unknown Function (DUF239)
AT3G17890	-0.618547	0.00429635	0.00768292	73	91	89	55	43	60	84	53
AT4G26370	-0.618419	1.32254e-08	1.19495e-07	1034	878	1099	681	613	586	1004	627	antitermination NusB domain-containing protein
[truncated: 17,103 more rows]

## Sheet: ZAT14_GOF_Estr vs WT_Estr
	log2FC	PValue	FDR	WT1	WT2	WT3	ZAT14_1	ZAT14_2	ZAT14_3	mean WT	mean ZAT14
AT1G64795	-8.56561	3.23471e-13	1.04769e-10	181	163	188	0	0	1	177	0
AT5G07190	-8.13108	2.32425e-08	2.97738e-07	37	31	38	0	0	0	35	0
AT2G23630	-7.60356	5.01012e-11	3.28619e-09	128	149	197	0	0	2	158	1
AT5G06235	-6.5337	1.80996e-09	4.42313e-08	44	45	41	1	0	0	43	0
AT3G46400	-5.86214	7.56541e-09	1.26556e-07	88	60	52	2	1	0	67	1
AT4G26090	-5.55802	3.01909e-06	1.5445e-05	180	276	242	2	12	0	233	5
AT1G29025	-5.4158	6.75946e-08	6.92155e-07	432	323	309	3	11	10	355	8
AT4G16270	-5.16976	1.44179e-09	3.76978e-08	94	87	54	1	2	3	78	2
AT3G30720	-5.05517	1.41358e-08	2.03171e-07	692	675	832	10	25	29	733	21
AT4G37160	-5.0239	2.66769e-13	9.60722e-11	158	214	210	7	5	5	194	6
AT1G27140	-4.93973	3.82506e-09	7.52669e-08	93	122	81	5	0	4	99	3
AT4G28650	-4.92253	0.00437306	0.00848259	557	603	161	7	20	15	440	14
AT5G51490	-4.84647	1.61577e-08	2.25111e-07	40	44	45	0	1	3	43	1
AT4G30420	-4.78906	1.24056e-06	7.3037e-06	45	49	30	0	0	4	41	1
AT5G65690	-4.73134	1.23596e-10	6.32459e-09	497	374	361	15	15	15	411	15
AT2G33790	-4.60814	4.30796e-11	2.95571e-09	228	287	273	14	3	14	263	10
AT1G57590	-4.58334	1.0906e-10	5.7663e-09	114	133	107	2	9	3	118	5
AT1G52660	-4.5416	3.13164e-09	6.50421e-08	44	41	43	2	2	1	43	2
AT3G05155	-4.439	1.50618e-07	1.30083e-06	96	81	53	2	7	1	77	3
AT3G20380	-4.39081	8.59611e-11	4.90474e-09	112	100	118	6	7	2	110	5
AT1G60960	-4.38897	4.16321e-16	9.9329e-13	536	700	606	35	27	23	614	28
AT1G77330	-4.29814	3.0533e-17	1.85204e-13	1762	1876	1541	91	93	72	1726	85
AT5G20860	-4.2779	2.01196e-08	2.66128e-07	35	47	45	1	1	4	42	2
AT3G27950	-4.22722	2.27707e-09	5.22385e-08	103	69	84	3	3	7	85	4
AT1G54890	-4.17611	4.86429e-13	1.34557e-10	256	219	273	13	12	15	249	13
AT3G20360	-4.15213	3.21855e-08	3.85157e-07	64	41	47	1	3	4	51	3
AT4G33790	-4.13882	7.61895e-12	8.65958e-10	132	154	119	7	9	6	135	7
AT3G44006	-4.13851	1.37418e-08	1.99006e-07	38	42	35	1	3	2	38	2
AT4G15480	-4.13613	3.83488e-08	4.4174e-07	239	247	207	19	3	16	231	13
AT1G13510	-4.06706	4.47448e-09	8.46426e-08	111	129	93	10	8	1	111	6
AT1G43160	-3.94386	1.82396e-10	8.19153e-09	198	156	155	17	8	7	170	11
AT5G62340	-3.91642	3.1778e-14	2.02182e-11	306	301	282	18	21	18	296	19
AT4G01770	-3.90708	3.07546e-09	6.42959e-08	90	66	80	4	3	8	79	5
AT1G64910	-3.86473	5.62932e-07	3.80839e-06	34	34	27	0	4	2	32	2
AT3G62280	-3.85291	4.73059e-11	3.14609e-09	103	111	103	9	5	7	106	7
AT4G23560	-3.83349	2.96748e-09	6.27245e-08	55	77	64	7	2	4	65	4
AT1G51850	-3.78905	4.9691e-16	1.05384e-12	581	634	667	43	41	48	627	44
AT5G51500	-3.72234	2.65238e-10	1.07425e-08	111	150	125	11	4	13	129	9
AT4G21230	-3.65742	2.43568e-10	1.00994e-08	124	105	99	6	9	10	109	8
AT3G59220	-3.6366	4.75834e-13	1.33562e-10	285	279	244	27	20	16	269	21
AT4G11610	-3.62811	2.63045e-10	1.07127e-08	86	86	99	9	5	7	90	7
AT1G21110	-3.62585	5.49117e-15	6.10678e-12	487	646	512	50	43	36	548	43
AT5G22550	-3.62516	2.77418e-07	2.12568e-06	25	39	42	5	1	2	35	3
AT2G04050	-3.62242	6.89633e-10	2.20062e-08	129	142	163	13	17	4	145	11
AT4G30170	-3.60789	5.58589e-09	1.00205e-07	3577	3255	2726	269	256	240	3186	255
AT3G50640	-3.60486	5.96815e-12	7.51358e-10	156	156	167	11	16	11	160	13
AT4G22460	-3.56528	2.87204e-09	6.11133e-08	193	166	154	12	23	7	171	14
AT2G23910	-3.50903	6.096e-14	3.23206e-11	392	389	356	41	28	28	379	32
AT3G46270	-3.5019	2.32214e-09	5.29297e-08	77	82	66	10	4	5	75	6
AT5G49870	-3.42283	1.2786e-08	1.8933e-07	63	59	47	4	4	7	56	5
AT1G29179	-3.3834	4.22008e-07	3.01342e-06	33	32	35	6	1	2	33	3
AT1G44970	-3.37989	4.91893e-09	9.07126e-08	153	141	126	7	22	10	140	13
AT5G64810	-3.37913	6.59047e-08	6.78858e-07	39	35	47	4	5	2	40	4
AT5G06570	-3.36733	5.79762e-08	6.09021e-07	93	108	78	10	14	2	93	9
AT4G31320	-3.35227	2.2307e-11	1.82736e-09	143	181	132	15	13	15	152	14
AT5G38100	-3.33426	3.5879e-07	2.63799e-06	38	33	36	1	6	3	36	3
AT5G42590	-3.33175	2.32661e-09	5.29297e-08	74	76	71	5	6	10	74	7
AT3G49930	-3.31419	1.23416e-07	1.11378e-06	49	34	53	3	4	6	45	4
AT1G19960	-3.31205	4.62275e-10	1.64005e-08	95	121	104	15	10	6	107	10
AT5G58750	-3.29939	3.36176e-10	1.29107e-08	135	106	105	12	12	10	115	11
AT2G18980	-3.28917	4.01889e-15	4.79428e-12	1060	1097	906	113	108	84	1021	102
AT4G19370	-3.27809	2.7653e-09	5.95726e-08	59	67	57	6	5	7	61	6
AT1G17300	-3.22411	3.56548e-10	1.34229e-08	122	110	97	10	14	10	110	11
AT3G50760	-3.21862	6.55084e-09	1.12841e-07	52	59	55	4	7	6	55	6
AT3G16410	-3.18234	1.94705e-11	1.66652e-09	244	309	292	38	18	34	282	30
AT5G52310	-3.15417	7.0876e-12	8.41505e-10	561	696	567	90	62	47	608	66
AT5G44900	-3.13415	8.04663e-07	5.09511e-06	35	31	27	4	5	1	31	3
AT4G23510	-3.12848	1.99546e-09	4.69634e-08	108	120	108	6	18	13	112	12
AT1G78340	-3.11617	9.46599e-17	3.61355e-13	1077	1235	1026	136	124	114	1113	125
AT2G37430	-3.10988	1.2123e-07	1.0956e-06	50	44	42	3	4	8	45	5
AT2G17330	-3.09043	1.0844e-07	1.00184e-06	35	42	31	4	5	3	36	4
AT3G20935	-3.08255	4.5972e-08	5.07794e-07	39	40	37	5	4	4	39	4
AT3G24750	-3.01971	1.81453e-08	2.4633e-07	52	56	53	6	9	4	54	6
AT1G13500	-3.0159	3.85424e-07	2.80944e-06	27	42	42	7	3	3	37	4
AT2G47270	-3.00864	9.30445e-09	1.47749e-07	85	65	75	12	9	6	75	9
AT1G22440	-2.99927	7.32214e-15	6.35262e-12	678	767	660	99	92	65	702	85
AT3G57540	-2.99705	2.74514e-08	3.39796e-07	59	67	57	10	9	3	61	7
AT4G12270	-2.9525	4.97134e-07	3.44268e-06	29	36	41	7	4	2	35	4
AT2G03370	-2.9487	4.46007e-07	3.15528e-06	34	44	28	3	4	6	35	4
AT3G20110	-2.92748	5.57883e-12	7.19481e-10	163	190	182	22	23	23	178	23
AT1G24320	-2.91251	2.20668e-08	2.86329e-07	87	59	72	11	10	7	73	9
AT5G59680	-2.89913	1.42438e-12	2.74618e-10	225	290	263	41	32	28	259	34
AT5G07010	-2.8698	8.15335e-09	1.34042e-07	76	82	77	16	8	7	78	10
AT2G47530	-2.83928	7.6551e-08	7.61846e-07	53	65	39	8	7	6	52	7
AT1G61050	-2.83233	3.07214e-08	3.72305e-07	45	65	54	6	7	9	55	7
AT2G47460	-2.78349	1.46618e-11	1.39925e-09	290	256	225	41	38	30	257	36
AT1G08590	-2.73353	0.0111712	0.0196502	453	446	385	141	29	19	428	63
AT4G14640	-2.72966	5.22417e-07	3.57782e-06	40	30	41	6	4	6	37	5
AT5G26290	-2.69974	7.89304e-12	8.86202e-10	295	314	273	59	40	33	294	44
AT2G37130	-2.69279	3.00615e-05	0.000108877	5729	6371	5413	1159	874	617	5838	883
AT3G09450	-2.68612	5.22688e-09	9.52869e-08	168	126	110	20	19	22	135	20
AT4G21830	-2.63719	2.84627e-13	1.00605e-10	358	373	339	52	59	56	357	56
AT1G14160	-2.63525	8.63221e-09	1.39393e-07	176	208	173	46	21	20	186	29
AT3G29120	-2.63494	9.62597e-07	5.88504e-06	40	64	77	12	12	4	60	9
AT5G54230	-2.63196	2.05826e-09	4.8027e-08	151	150	139	31	26	12	147	23
AT2G39530	-2.62697	3.53488e-12	5.23026e-10	460	393	382	76	63	56	412	65
AT5G10130	-2.61579	1.52259e-12	2.84918e-10	273	278	282	41	51	40	278	44
AT1G14080	-2.58267	5.20922e-11	3.35907e-09	185	237	185	37	26	35	202	33
AT5G44585	-2.54822	2.5535e-09	5.62587e-08	219	218	221	22	43	44	219	36
AT1G59940	-2.5474	9.92269e-07	6.03744e-06	52	47	35	4	9	9	45	7
AT5G11440	-2.52371	2.01544e-06	1.09667e-05	43	32	27	6	6	5	34	6
AT5G15150	-2.5102	1.43997e-11	1.38114e-09	250	245	214	47	39	35	236	40
AT5G05900	-2.5034	4.25051e-07	3.03061e-06	44	42	38	10	5	6	41	7
AT3G25640	-2.50047	1.36827e-07	1.20629e-06	132	114	97	29	20	10	114	20
AT2G14820	-2.48946	4.13332e-09	7.99319e-08	125	112	133	20	29	15	123	21
AT2G22590	-2.47127	8.45352e-08	8.23646e-07	94	71	75	20	10	12	80	14
AT3G03280	-2.47055	6.30974e-07	4.18319e-06	34	38	38	5	9	5	37	6
AT4G23700	-2.46203	5.14995e-05	0.000172179	568	812	697	181	94	91	692	122
AT1G05680	-2.45432	1.82606e-09	4.44053e-08	607	562	493	127	93	76	554	99
AT2G25810	-2.45383	2.43065e-09	5.44569e-08	528	614	425	116	83	79	522	93
AT4G33120	-2.4504	2.04933e-08	2.69577e-07	89	80	74	11	17	15	81	14
AT4G31940	-2.44933	1.77866e-12	3.17283e-10	921	1173	1025	164	225	165	1040	185
AT3G50970	-2.44193	4.84266e-07	3.37097e-06	1255	1336	1177	303	188	185	1256	225
AT2G47540	-2.43568	5.01823e-06	2.37321e-05	252	233	156	26	45	44	214	38
AT5G58784	-2.42746	1.98355e-06	1.08117e-05	25	43	39	7	8	4	36	6
AT5G20550	-2.39381	5.77625e-09	1.02369e-07	95	89	98	21	15	16	94	17
AT4G15160	-2.3926	2.16905e-11	1.80003e-09	1494	1796	1351	333	271	255	1547	286
AT2G46430	-2.39179	7.31485e-12	8.51332e-10	220	291	258	52	50	40	256	47
AT5G14150	-2.38482	3.82789e-08	4.41202e-07	75	102	72	21	12	13	83	15
AT5G55170	-2.3847	2.31641e-07	1.82851e-06	37	47	52	9	8	8	45	8
AT1G73340	-2.37177	8.27698e-08	8.09753e-07	75	60	63	10	14	13	66	12
AT5G44574	-2.36685	8.62835e-07	5.38552e-06	76	46	59	13	8	13	60	11
AT1G10400	-2.36582	1.82178e-06	1.00965e-05	34	54	41	8	12	4	43	8
AT2G08650	-2.36385	7.7084e-08	7.65506e-07	149	108	139	36	19	20	132	25
AT5G54020	-2.34333	1.16789e-07	1.06404e-06	54	53	51	11	8	11	53	10
AT1G70990	-2.3417	9.31438e-08	8.86259e-07	58	69	62	15	14	7	63	12
AT5G44460	-2.31601	3.58559e-07	2.63731e-06	67	74	70	23	9	9	70	14
AT5G17040	-2.2897	8.97834e-09	1.43766e-07	75	86	82	15	17	16	81	16
AT2G36750	-2.28586	8.57274e-05	0.000267891	129	59	92	14	21	21	93	19
AT5G06200	-2.28552	2.55952e-08	3.20983e-07	181	185	135	42	38	20	167	33
AT5G07990	-2.27616	1.83412e-12	3.24148e-10	430	478	394	78	100	83	434	87
AT4G18360	-2.26299	5.98347e-12	7.51358e-10	333	371	300	73	60	70	335	68
AT4G28110	-2.24115	4.95568e-07	3.43585e-06	40	43	40	7	9	9	41	8
AT1G78990	-2.23973	1.08103e-10	5.74999e-09	236	292	280	73	43	50	269	55
AT1G49390	-2.23488	2.23567e-06	1.2017e-05	59	51	65	10	20	6	58	12
AT3G05890	-2.21951	2.84698e-06	1.46866e-05	824	721	904	223	160	131	816	171
AT3G46280	-2.21777	1.70684e-14	1.25227e-11	1104	1146	1042	223	264	202	1097	230
AT4G11190	-2.18061	2.90126e-09	6.15292e-08	123	155	167	26	39	30	148	32
AT2G04090	-2.18053	8.04805e-06	3.51116e-05	37	44	37	12	3	10	39	8
AT5G44110	-2.17758	5.759e-15	6.10678e-12	1161	1181	1055	249	254	228	1132	244
AT3G50120	-2.16034	6.9293e-06	3.08893e-05	38	42	27	11	5	7	36	8
AT3G10815	-2.1342	2.09213e-06	1.13219e-05	45	53	43	15	11	5	47	10
AT1G14780	-2.13153	5.46937e-09	9.86709e-08	127	137	107	28	24	30	124	27
AT4G16350	-2.12466	6.32444e-08	6.56772e-07	68	74	61	17	14	14	68	15
AT1G72910	-2.12182	8.48834e-06	3.67552e-05	58	84	119	19	27	12	87	19
AT1G60740	-2.12173	1.47268e-08	2.0899e-07	135	127	105	35	25	22	122	27
AT4G16260	-2.11997	7.6356e-08	7.60651e-07	633	784	717	204	167	107	711	159
AT1G80830	-2.10104	5.54814e-16	1.05897e-12	1273	1501	1416	341	315	293	1397	316
AT1G62810	-2.0986	5.45009e-14	2.99637e-11	674	687	691	164	147	155	684	155
AT1G21120	-2.08115	3.99258e-09	7.75242e-08	100	126	115	26	29	23	114	26
AT5G62210	-2.07471	5.48772e-09	9.88197e-08	113	120	115	27	23	30	116	27
AT5G12340	-2.07274	2.19994e-08	2.85648e-07	79	99	96	20	25	18	91	21
AT2G37170	-2.07102	1.65508e-12	3.00868e-10	7233	7621	6451	1864	1702	1384	7102	1650
AT3G20100	-2.06458	1.65341e-12	3.00868e-10	421	484	391	108	102	91	432	100
AT5G65390	-2.06326	2.77188e-09	5.95905e-08	621	642	460	130	144	127	574	134
AT3G25780	-2.06185	8.76612e-09	1.41078e-07	163	185	146	54	33	28	165	38
AT5G15265	-2.0611	1.29561e-07	1.1572e-06	72	80	72	24	15	13	75	17
AT3G63470	-2.05172	2.4883e-07	1.93223e-06	188	222	153	64	37	31	188	44
AT4G15248	-2.04749	6.82053e-07	4.45681e-06	42	49	42	10	12	9	44	10
AT1G54000	-2.03892	1.39278e-13	5.90756e-11	2832	3122	3050	818	742	577	3001	712
AT4G22080	-2.02653	1.30616e-06	7.61239e-06	71	104	116	16	34	19	97	23
AT1G20450	-2.02569	1.98624e-05	7.61876e-05	2185	2493	1975	692	468	433	2218	531
AT1G55850	-2.0238	1.43885e-15	2.11256e-12	1903	2040	1781	474	477	419	1908	457
AT3G19660	-2.0198	1.97243e-09	4.67673e-08	169	174	137	39	43	33	160	38
AT1G29020	-2.01825	3.49547e-08	4.1032e-07	153	113	142	27	36	35	136	33
AT3G23110	-2.01748	3.42708e-06	1.71873e-05	73	64	92	29	15	11	76	18
AT5G38550	-2.0171	1.75268e-08	2.39809e-07	103	145	116	37	24	26	121	29
AT4G21903	-2.01598	9.41393e-07	5.78319e-06	39	47	40	10	11	9	42	10
AT3G26770	-2.00655	9.36206e-09	1.48417e-07	127	137	105	31	27	31	123	30
AT5G49270	-1.99098	1.63725e-09	4.10995e-08	231	303	242	48	79	62	259	63
AT5G15290	-1.98408	7.75769e-09	1.29546e-07	158	170	132	49	33	31	153	38
AT5G49280	-1.98177	1.48747e-09	3.85753e-08	135	146	138	37	37	29	140	34
AT2G31990	-1.97852	1.30759e-07	1.16354e-06	71	83	62	17	20	16	72	18
AT1G08500	-1.97773	1.96493e-07	1.60482e-06	151	131	114	47	26	25	132	33
AT3G20810	-1.97332	8.47875e-08	8.24421e-07	420	375	317	113	72	91	371	92
AT5G08640	-1.96287	6.48898e-14	3.34744e-11	2146	2573	2166	526	601	585	2295	571
AT3G51240	-1.9607	1.31335e-12	2.58431e-10	1695	1876	1485	441	398	423	1685	421
AT3G21890	-1.95466	3.45793e-07	2.55226e-06	65	68	67	23	14	13	67	17
AT4G25250	-1.94164	7.10992e-08	7.19931e-07	99	111	99	35	19	24	103	26
AT2G41800	-1.94062	3.67498e-09	7.28395e-08	377	308	344	105	91	66	343	87
AT4G28040	-1.94031	2.02876e-10	8.88143e-09	347	301	355	103	80	72	334	85
AT1G21100	-1.93326	4.79374e-11	3.17702e-09	321	467	356	96	105	89	381	97
AT1G68150	-1.93261	2.24588e-10	9.54556e-09	245	316	249	84	67	55	270	69
AT3G06390	-1.92601	0.0001322	0.000388857	434	448	490	175	79	98	457	117
AT2G46940	-1.92412	3.97701e-06	1.94933e-05	32	48	50	13	12	8	43	11
AT1G44608	-1.91403	1.6643e-07	1.40126e-06	122	153	91	37	25	32	122	31
AT3G49960	-1.90788	5.35373e-05	0.000178088	144	185	161	42	22	62	163	42
AT2G37180	-1.90653	1.24428e-11	1.25474e-09	1369	1420	1309	428	313	324	1366	355
AT1G22460	-1.90424	1.83837e-06	1.01732e-05	43	51	42	11	10	14	45	12
AT3G43670	-1.90012	1.8769e-10	8.36373e-09	463	648	497	168	134	116	536	139
AT3G05190	-1.89851	1.10279e-07	1.01587e-06	118	112	116	34	20	36	115	30
AT5G66690	-1.89398	2.95387e-13	1.00679e-10	593	733	660	196	167	156	662	173
AT1G13590	-1.88947	1.35846e-08	1.9783e-07	151	168	139	34	53	33	153	40
AT3G02480	-1.8885	0.271604	0.333093	291	20	18	31	43	15	110	30
AT2G42570	-1.87663	4.88278e-12	6.65697e-10	452	448	438	126	129	100	446	118
AT1G29740	-1.87591	2.73502e-06	1.42322e-05	46	38	45	12	12	10	43	11
AT2G44370	-1.87337	1.06724e-10	5.73816e-09	223	249	242	60	61	68	238	63
AT3G26470	-1.87296	1.18366e-09	3.26955e-08	297	310	273	104	67	63	293	78
AT1G07050	-1.87018	1.43442e-07	1.25246e-06	233	244	224	83	68	36	234	62
AT3G59700	-1.87005	6.81399e-08	6.96618e-07	111	171	111	38	39	27	131	35
AT3G48080	-1.86368	1.52797e-05	6.0835e-05	61	38	47	14	17	8	49	13
AT1G26790	-1.86025	1.27108e-05	5.17667e-05	58	44	85	21	14	15	62	17
AT2G33830	-1.85586	0.000143112	0.000417034	4065	3531	4044	1316	1067	774	3880	1052
AT3G01175	-1.85502	1.18637e-05	4.89076e-05	100	72	89	23	14	33	87	23
AT4G25160	-1.85454	2.43446e-07	1.89737e-06	68	80	65	18	23	16	71	19
AT3G48920	-1.85249	1.98109e-09	4.68314e-08	149	196	210	54	51	44	185	50
AT1G06923	-1.84883	6.72897e-05	0.000217099	30	38	33	6	16	5	34	9
AT2G37580	-1.84788	6.06125e-06	2.76574e-05	33	41	38	13	10	7	37	10
AT5G61650	-1.84624	0.000460646	0.00115537	37	42	37	2	13	16	39	10
AT5G51720	-1.84271	8.6085e-09	1.39364e-07	1304	1547	1592	486	339	379	1481	401
AT2G37770	-1.84208	5.34768e-05	0.000177917	50	34	27	13	10	7	37	10
AT2G15020	-1.83806	5.50439e-10	1.83675e-08	1431	1483	1511	492	396	320	1475	403
AT2G29370	-1.83107	4.59393e-07	3.2332e-06	81	71	83	20	18	26	78	21
AT1G69240	-1.83076	2.37085e-07	1.86147e-06	60	72	63	19	17	17	65	18
AT5G42780	-1.82976	1.1404e-06	6.80214e-06	66	98	76	17	19	29	80	22
AT1G55430	-1.82656	0.000105887	0.000321466	69	54	41	24	14	7	55	15
AT2G39380	-1.82446	8.31978e-10	2.50473e-08	168	197	182	59	49	42	182	50
AT3G20080	-1.81927	8.23495e-12	9.08558e-10	419	461	396	113	116	122	425	117
AT5G65870	-1.81234	3.72139e-07	2.72564e-06	97	96	118	23	40	23	104	29
AT1G66540	-1.80987	3.41673e-08	4.03809e-07	164	138	167	34	48	48	156	43
AT2G32020	-1.80896	4.80652e-07	3.35683e-06	84	83	96	29	29	15	88	24
AT3G54960	-1.80854	6.7817e-15	6.35262e-12	1244	1389	1280	362	359	364	1304	362
AT1G34420	-1.80756	1.88726e-07	1.55268e-06	76	80	68	23	19	20	75	21
AT1G01750	-1.80725	4.1011e-08	4.63731e-07	273	303	192	71	70	72	256	71
AT3G21750	-1.80703	1.03849e-11	1.11357e-09	443	470	445	149	125	104	453	126
AT1G23060	-1.79957	8.91822e-05	0.000277416	36	41	28	4	12	13	35	10
AT1G60750	-1.79687	0.00227316	0.00473357	177	145	127	67	18	41	150	42
AT3G22800	-1.79401	1.43272e-08	2.05149e-07	309	476	342	123	110	82	376	105
AT1G30900	-1.78915	1.30765e-11	1.28277e-09	510	569	444	137	151	140	508	143
AT2G27420	-1.78595	9.99723e-10	2.9088e-08	249	325	349	105	86	69	308	87
AT1G66470	-1.77206	2.31605e-07	1.82851e-06	88	116	82	32	22	27	95	27
AT2G24300	-1.76565	4.70762e-09	8.77485e-08	248	259	185	70	73	55	231	66
AT1G28290	-1.76407	3.52539e-11	2.58805e-09	2988	3110	2783	987	755	805	2960	849
AT5G04340	-1.76356	2.13731e-07	1.7213e-06	192	195	198	81	50	37	195	56
AT5G13930	-1.76134	4.08986e-13	1.21974e-10	7435	9095	7852	2138	2434	2391	8127	2321
AT3G22840	-1.76044	2.53016e-09	5.60245e-08	653	612	568	220	157	151	611	176
AT4G06744	-1.75878	5.4353e-12	7.15473e-10	609	641	629	219	170	152	626	180
AT4G29180	-1.75857	1.99773e-08	2.6443e-07	228	260	205	57	89	53	231	66
AT1G72920	-1.75583	3.1633e-07	2.36869e-06	84	77	100	27	22	26	87	25
AT1G08630	-1.75493	9.19174e-08	8.77653e-07	229	243	311	84	90	52	261	75
AT1G23010	-1.7535	3.52111e-08	4.13076e-07	163	157	120	46	46	35	147	42
AT2G45050	-1.75315	4.82895e-10	1.68194e-08	242	239	243	83	61	65	241	70
AT1G69600	-1.74657	3.90943e-08	4.47877e-07	147	162	153	61	42	31	154	45
AT3G20090	-1.74653	1.05628e-07	9.8156e-07	145	118	113	32	39	38	125	36
AT5G67450	-1.74591	6.63153e-07	4.35441e-06	71	83	81	30	23	15	78	23
AT4G26320	-1.74281	1.51667e-08	2.14276e-07	321	310	225	92	79	78	285	83
AT4G27290	-1.74254	4.14122e-05	0.000143117	39	48	48	10	22	7	45	13
AT3G11580	-1.73994	6.14308e-07	4.08783e-06	55	64	64	20	16	17	61	18
AT5G26320	-1.73787	1.16431e-05	4.81335e-05	41	65	43	10	18	15	50	14
AT3G46690	-1.73705	6.30411e-09	1.09687e-07	264	243	265	84	90	52	257	75
AT1G08890	-1.7244	2.34671e-10	9.866e-09	204	251	236	73	71	59	230	68
AT5G10100	-1.72287	8.49703e-07	5.3262e-06	62	69	60	22	15	19	64	19
AT4G30650	-1.71929	3.28289e-09	6.73046e-08	221	249	197	83	60	54	222	66
AT1G64920	-1.717	5.91136e-06	2.71161e-05	75	52	59	22	14	19	62	18
AT1G66930	-1.7143	8.67711e-07	5.41065e-06	55	60	68	18	20	16	61	18
AT3G05390	-1.70213	9.04975e-07	5.60274e-06	65	77	60	17	21	22	67	20
AT2G18050	-1.69343	3.82245e-05	0.000133723	56	41	76	24	14	14	58	17
AT5G17800	-1.69291	4.06495e-05	0.000140787	44	53	27	11	14	12	41	12
AT5G39240	-1.69041	8.33497e-05	0.000261145	47	33	30	14	7	12	37	11
AT3G14530	-1.68975	8.3439e-07	5.24054e-06	70	76	70	27	23	15	72	22
AT2G39040	-1.68946	2.88785e-07	2.19614e-06	131	135	112	53	29	32	126	38
AT5G26260	-1.68823	3.35164e-08	3.97347e-07	2170	2604	2099	686	820	569	2291	692
AT2G28250	-1.68733	7.16973e-12	8.44744e-10	442	520	444	156	133	135	469	141
AT5G44480	-1.68636	1.82944e-11	1.61369e-09	488	481	438	152	151	123	469	142
AT2G29330	-1.68443	7.24209e-07	4.68258e-06	124	115	101	31	48	24	113	34
AT3G51430	-1.68169	3.85373e-09	7.5753e-08	196	196	182	69	49	56	191	58
AT5G46050	-1.68053	1.28797e-07	1.15199e-06	103	101	106	39	27	28	103	31
AT1G13750	-1.67966	5.13782e-09	9.40901e-08	180	206	171	70	52	47	186	56
AT2G29090	-1.67957	7.11803e-07	4.61174e-06	64	78	93	22	26	23	78	24
AT3G59850	-1.67911	4.51007e-06	2.16999e-05	48	51	53	18	18	10	51	15
AT3G23800	-1.67708	8.237e-08	8.07082e-07	314	335	250	117	90	67	300	91
AT2G47550	-1.67444	5.3429e-09	9.6939e-08	263	213	222	70	68	75	233	71
AT4G39070	-1.67264	1.5869e-08	2.22388e-07	228	221	272	89	57	74	240	73
AT1G72230	-1.66933	1.3484e-10	6.6849e-09	333	392	318	108	97	113	348	106
AT5G25810	-1.6689	1.2242e-12	2.48579e-10	551	614	603	198	186	157	589	180
AT4G09990	-1.66186	1.58288e-07	1.34698e-06	211	245	151	57	65	64	202	62
AT5G37540	-1.65322	6.46917e-08	6.69947e-07	233	263	222	66	101	55	239	74
AT5G25830	-1.65239	2.67637e-08	3.32436e-07	163	172	172	70	46	41	169	52
AT1G12160	-1.65019	1.49377e-05	5.971e-05	108	96	121	53	25	23	108	34
AT2G17080	-1.64989	4.35603e-05	0.00014927	43	33	47	11	18	9	41	13
AT1G72490	-1.64964	1.222e-07	1.10333e-06	120	119	97	32	39	33	112	35
AT5G54470	-1.64903	9.19422e-07	5.67195e-06	85	99	72	21	31	27	85	26
AT1G66270	-1.64888	1.26447e-12	2.5192e-10	3132	3523	3218	1136	1103	831	3291	1023
AT2G44480	-1.64201	4.23513e-05	0.000145703	39	31	30	13	9	9	33	10
AT1G65730	-1.63994	1.53934e-07	1.31933e-06	103	136	151	36	39	46	130	40
AT5G23660	-1.63513	1.79336e-06	9.96502e-06	1032	1205	1267	468	309	321	1168	366
AT2G27430	-1.63027	3.36503e-06	1.69111e-05	50	69	70	24	15	20	63	20
AT4G25560	-1.62875	9.2525e-05	0.000285996	36	31	32	13	13	5	33	10
AT4G39955	-1.6269	3.18326e-08	3.82853e-07	131	155	166	57	39	46	151	47
AT1G63450	-1.62494	6.19269e-07	4.11416e-06	139	110	93	36	37	35	114	36
AT4G04450	-1.62428	2.58099e-06	1.35301e-05	61	67	88	27	24	17	72	23
AT2G20750	-1.62135	1.88513e-09	4.5374e-08	385	396	297	129	106	106	359	114
AT1G68050	-1.62004	6.25377e-06	2.83966e-05	319	327	264	133	92	64	303	96
AT3G28345	-1.61865	1.41611e-06	8.13643e-06	1525	1985	1705	693	488	470	1738	550
AT1G15210	-1.61699	6.42584e-05	0.000208447	1720	1676	1462	663	441	443	1619	516
AT3G47380	-1.61239	2.47317e-05	9.17856e-05	38	44	54	11	20	12	45	14
AT5G39090	-1.608	7.79426e-05	0.000246429	29	43	45	17	7	13	39	12
AT2G03360	-1.60428	3.4455e-05	0.000122462	31	38	35	9	15	9	35	11
AT5G20630	-1.60421	4.68595e-06	2.23882e-05	9285	11481	9799	3957	3418	2439	10188	3271
AT2G29480	-1.60408	6.94293e-07	4.51515e-06	107	88	120	40	35	26	105	34
AT1G66280	-1.60344	2.06572e-05	7.88727e-05	2800	3013	2937	1150	984	682	2917	939
AT2G45510	-1.59974	3.54332e-09	7.08923e-08	282	335	265	121	84	78	294	94
AT4G16190	-1.59789	3.39618e-11	2.52229e-09	5372	5838	5372	2131	1659	1553	5527	1781
AT1G51880	-1.59293	0.000847616	0.00197515	39	85	36	13	24	14	53	17
AT2G38465	-1.59245	5.60123e-05	0.000185252	45	40	64	21	18	9	50	16
AT2G26360	-1.59068	3.9914e-06	1.95544e-05	64	81	54	27	20	17	66	21
AT1G14540	-1.59024	1.4924e-10	7.18436e-09	380	452	379	132	152	107	404	130
AT5G60890	-1.58967	9.98949e-07	6.07227e-06	593	642	480	235	160	160	572	185
AT4G16600	-1.58863	0.000119934	0.000357573	58	33	36	13	12	16	42	14
AT1G50060	-1.5859	4.34287e-07	3.08954e-06	110	154	164	36	59	43	143	46
AT2G17280	-1.58289	7.1514e-08	7.22644e-07	145	142	157	39	59	46	148	48
AT1G17665	-1.58144	5.19122e-07	3.56036e-06	80	95	84	33	30	21	86	28
AT3G18000	-1.57784	1.52391e-10	7.27171e-09	1841	2183	1795	665	559	666	1940	630
AT2G26370	-1.57678	0.000138351	0.000404582	30	43	32	15	14	5	35	11
AT3G14620	-1.57445	2.82491e-08	3.47717e-07	203	211	172	51	74	66	195	64
AT1G01200	-1.57311	1.79704e-05	6.98009e-05	47	42	37	12	16	13	42	14
AT4G14130	-1.57209	0.00518404	0.00987305	716	600	482	289	172	132	599	198
AT5G05320	-1.57087	2.96448e-05	0.000107552	50	50	53	26	13	11	51	17
AT5G15970	-1.56945	3.42665e-12	5.10972e-10	581	744	614	223	215	196	646	211
AT1G23830	-1.56893	2.00473e-05	7.67586e-05	48	56	52	25	16	10	52	17
AT2G22510	-1.56848	3.91858e-09	7.65548e-08	373	459	514	178	131	132	449	147
AT2G16230	-1.56567	7.69964e-06	3.37769e-05	39	52	53	15	18	14	48	16
AT3G13600	-1.56018	7.36505e-08	7.39099e-07	205	184	147	67	53	57	179	59
AT1G67330	-1.55991	5.36147e-11	3.43404e-09	579	650	539	228	199	157	589	195
AT4G15330	-1.55827	3.7e-06	1.83243e-05	97	95	89	39	37	17	94	31
AT1G67810	-1.55569	0.000622817	0.00150249	166	177	163	93	43	32	169	56
AT3G22830	-1.55419	0.000127666	0.000377265	37	30	30	12	14	6	32	11
AT3G24300	-1.55333	6.66011e-06	2.9918e-05	732	1022	739	344	259	222	831	275
AT3G14990	-1.55171	5.15966e-07	3.54347e-06	11593	11109	10662	4564	3299	3267	11121	3710
AT5G59530	-1.55152	5.94864e-07	3.98821e-06	131	137	132	54	53	26	133	44
AT1G67148	-1.55131	3.75785e-05	0.000131922	38	35	33	15	10	10	35	12
AT3G28740	-1.55031	7.14937e-05	0.000228768	2670	2308	2214	969	802	636	2397	802
AT3G14060	-1.5499	8.76366e-06	3.78187e-05	57	91	106	35	28	21	85	28
AT4G33070	-1.54538	6.23795e-07	4.14135e-06	97	126	103	39	27	42	109	36
AT5G45730	-1.54476	6.4297e-05	0.000208536	32	38	36	10	9	16	35	12
AT5G44920	-1.54332	0.000816982	0.00191097	138	93	110	49	19	46	114	38
AT5G24530	-1.54092	2.02701e-12	3.46167e-10	850	867	849	329	267	263	855	286
AT2G34910	-1.53992	0.00132748	0.00294007	149	132	115	39	72	22	132	44
AT2G16970	-1.53776	4.1926e-05	0.0001445	36	35	52	16	12	13	41	14
AT1G70850	-1.53669	5.53636e-05	0.000183364	3619	4920	3813	1616	1496	1033	4117	1382
AT3G28270	-1.53456	1.17746e-10	6.10713e-09	486	532	626	208	173	171	548	184
AT4G22230	-1.53332	2.43389e-05	9.05391e-05	33	48	42	12	17	12	41	14
AT5G19110	-1.53223	3.00298e-05	0.000108783	29	43	36	13	12	11	36	12
AT5G23240	-1.52757	5.58629e-10	1.85436e-08	554	626	483	221	168	172	554	187
AT2G38940	-1.52459	2.5643e-09	5.6323e-08	512	593	573	157	193	215	559	188
AT1G69870	-1.52285	1.43763e-10	6.96448e-09	533	687	697	240	191	216	639	216
AT2G36800	-1.51634	3.45346e-07	2.54995e-06	811	723	881	303	307	215	805	275
AT2G39300	-1.51278	3.97751e-09	7.73104e-08	239	231	213	90	70	73	228	78
AT3G46130	-1.51122	1.91429e-06	1.05146e-05	223	223	205	94	48	80	217	74
AT3G50010	-1.50817	8.6155e-07	5.37976e-06	84	88	89	34	24	31	87	30
AT3G48260	-1.50556	4.15785e-07	2.98237e-06	99	110	92	42	33	28	100	34
AT1G66800	-1.50533	9.45066e-05	0.000291225	76	83	77	39	31	11	79	27
AT1G09540	-1.50526	6.77034e-06	3.03275e-05	75	72	58	25	18	27	68	23
AT1G53310	-1.50286	1.31037e-13	5.89856e-11	4164	5379	4646	1760	1617	1483	4730	1620
AT5G66620	-1.50279	1.35775e-06	7.86031e-06	103	98	102	46	26	32	101	35
AT3G44990	-1.50003	2.94445e-13	1.00679e-10	1840	2386	2054	777	680	696	2093	718
AT1G11210	-1.49995	5.73181e-07	3.86992e-06	84	94	87	35	32	24	88	30
AT3G46720	-1.49587	3.04646e-07	2.29924e-06	117	112	102	41	33	40	110	38
AT3G25190	-1.49367	0.0029474	0.00597399	1380	1130	920	520	360	314	1143	398
AT3G50130	-1.49337	3.42672e-05	0.000121867	63	56	46	27	17	13	55	19
AT3G21380	-1.49234	9.13949e-06	3.91245e-05	52	80	83	31	25	18	72	25
AT3G24240	-1.49155	3.59119e-10	1.34931e-08	475	460	469	166	191	130	468	162
AT5G09980	-1.4888	4.46441e-05	0.000152192	39	48	52	20	19	9	46	16
AT1G49720	-1.48523	1.08121e-09	3.06189e-08	375	384	324	148	125	104	361	126
AT1G65845	-1.48328	1.30138e-10	6.51916e-09	565	573	562	241	189	163	567	198
AT3G22930	-1.48294	1.69372e-06	9.4826e-06	132	103	110	38	34	48	115	40
AT1G27670	-1.48172	1.89266e-06	1.04137e-05	104	87	79	32	29	33	90	31
AT3G20940	-1.48048	4.84955e-06	2.30429e-05	79	126	103	42	43	22	103	36
AT4G22980	-1.4791	5.09349e-07	3.511e-06	85	109	91	37	29	33	95	33
AT4G04221	-1.47739	2.3685e-05	8.85554e-05	74	55	57	28	16	21	62	22
AT1G23205	-1.4751	4.8134e-08	5.26495e-07	187	284	217	96	82	62	229	80
AT2G25090	-1.47267	1.17596e-08	1.77998e-07	145	170	168	60	59	50	161	56
AT3G61198	-1.47243	7.3195e-07	4.72303e-06	81	82	80	29	29	27	81	28
AT5G10830	-1.47171	3.4719e-08	4.07804e-07	506	546	431	219	157	145	494	174
AT5G12970	-1.47072	7.99244e-06	3.48929e-05	124	138	114	66	31	35	125	44
AT3G54400	-1.46791	1.2584e-10	6.39017e-09	1810	2249	1724	766	647	618	1928	677
AT2G28200	-1.46577	4.51984e-11	3.03768e-09	395	423	408	157	148	127	409	144
AT4G21850	-1.46229	1.7883e-05	6.95603e-05	1365	1389	1127	530	501	345	1294	459
AT4G30670	-1.4617	2.34106e-09	5.30172e-08	298	384	321	142	120	92	334	118
AT1G51800	-1.4582	1.5139e-11	1.4376e-09	645	754	596	238	237	230	665	235
AT1G48930	-1.45684	0.000725944	0.00171976	431	405	364	104	204	118	400	142
AT1G30650	-1.45638	4.75717e-07	3.33459e-06	293	353	295	151	104	79	314	111
AT1G62980	-1.45559	5.53471e-06	2.56971e-05	258	348	223	83	125	85	276	98
AT5G48170	-1.45484	6.28778e-05	0.000204475	37	38	47	14	11	18	41	14
AT1G64780	-1.45388	6.84655e-14	3.35077e-11	1461	1742	1618	618	582	511	1607	570
AT1G48690	-1.45283	5.25947e-05	0.000175441	53	55	45	16	13	25	51	18
AT1G20440	-1.4515	3.38943e-09	6.85319e-08	8617	9690	8164	3691	3212	2546	8824	3150
AT1G07985	-1.4496	5.17252e-06	2.43232e-05	70	78	74	35	26	18	74	26
AT1G48510	-1.44894	1.22274e-05	5.02551e-05	62	53	51	21	17	21	55	20
AT4G28085	-1.44639	7.12155e-05	0.000228031	34	46	44	21	11	12	41	15
AT1G33800	-1.4436	2.08181e-10	8.98993e-09	545	566	451	191	199	169	521	186
AT5G53200	-1.43796	7.99123e-06	3.48929e-05	47	53	54	18	18	19	51	18
AT3G09220	-1.43788	7.52628e-06	3.31382e-05	1910	2690	2256	947	876	637	2285	820
AT3G23930	-1.43223	8.35002e-06	3.62302e-05	48	56	52	22	18	16	52	19
AT5G14180	-1.43209	0.000515747	0.00127481	34	38	31	20	12	5	34	12
AT2G36270	-1.43007	0.000157229	0.000452234	36	31	36	16	8	13	34	12
AT5G63270	-1.42597	0.000106116	0.000321906	32	48	40	11	13	19	40	14
AT1G06000	-1.42561	4.3003e-13	1.24364e-10	1215	1510	1253	508	488	442	1326	479
AT5G10278	-1.42512	7.92077e-05	0.000250014	31	51	35	16	12	14	39	14
AT4G34860	-1.42238	4.15321e-09	8.0235e-08	290	265	249	94	101	97	268	97
AT5G63650	-1.42085	2.46865e-06	1.30669e-05	88	119	84	32	32	41	97	35
AT3G57010	-1.41574	1.21443e-08	1.82088e-07	554	654	563	264	173	208	590	215
AT1G67360	-1.4127	7.64222e-10	2.36413e-08	344	451	422	175	142	127	406	148
AT5G06860	-1.41222	1.08658e-12	2.2543e-10	1420	1653	1489	550	631	486	1521	556
AT2G26420	-1.41185	0.000216172	0.000595136	79	69	73	26	42	13	74	27
AT5G40230	-1.4084	6.78551e-05	0.000218738	55	41	49	19	13	21	48	18
AT4G14010	-1.40579	5.72706e-08	6.04939e-07	473	495	404	213	158	134	457	168
AT1G56020	-1.40571	3.57354e-07	2.63149e-06	157	178	128	70	56	44	154	57
AT2G39710	-1.40299	4.62809e-06	2.21784e-05	95	115	111	57	31	30	107	39
AT2G42360	-1.39953	3.67323e-05	0.000129427	61	50	63	24	15	25	58	21
AT4G08555	-1.3987	1.63414e-05	6.44705e-05	362	267	330	98	143	114	320	118
AT1G05250	-1.39836	4.40834e-05	0.000150707	2370	2456	2194	756	1081	757	2340	865
AT3G05360	-1.39501	1.75595e-08	2.40085e-07	152	176	162	65	63	53	163	60
AT2G29630	-1.39443	4.72422e-13	1.33562e-10	6800	8581	7355	3007	2701	2682	7579	2797
AT1G14390	-1.3935	7.59336e-07	4.85868e-06	121	123	111	37	43	51	118	44
AT2G39200	-1.39341	7.39126e-10	2.3111e-08	433	400	416	143	171	149	416	154
AT1G01390	-1.39318	5.20453e-10	1.76133e-08	257	312	294	111	109	99	288	106
AT3G29630	-1.39289	1.03513e-05	4.35381e-05	64	93	84	40	28	21	80	30
AT2G36885	-1.39264	8.71121e-11	4.90474e-09	504	645	593	246	195	203	581	215
AT3G60490	-1.38326	0.000250328	0.000676389	54	47	41	24	21	8	47	18
AT1G74210	-1.38124	4.51054e-10	1.61222e-08	309	404	375	143	130	132	363	135
AT2G14520	-1.38044	0.000591566	0.00143508	77	76	53	42	15	20	69	26
AT2G35585	-1.37925	3.70284e-06	1.83336e-05	67	80	76	30	23	30	74	28
AT3G21150	-1.37294	3.88849e-06	1.91087e-05	97	102	140	47	34	46	113	42
AT4G21600	-1.36671	1.69722e-10	7.76854e-09	539	658	552	214	256	189	583	220
AT3G23170	-1.36602	5.34304e-06	2.49713e-05	99	131	94	56	33	33	108	41
AT3G62680	-1.36511	5.76413e-06	2.6569e-05	633	855	716	227	342	260	735	276
AT2G36970	-1.36496	5.99411e-09	1.05447e-07	226	231	205	91	80	79	221	83
AT5G48775	-1.36281	3.08148e-07	2.31855e-06	172	159	156	65	49	70	162	61
AT1G02850	-1.36132	0.00352028	0.00699256	688	446	532	238	248	151	555	212
AT2G43840	-1.36107	1.14907e-06	6.83678e-06	100	115	102	47	44	29	106	40
AT1G30550	-1.36104	9.6906e-05	0.000297514	49	44	47	25	17	11	47	18
AT3G01260	-1.36087	4.59381e-07	3.2332e-06	201	249	179	104	67	67	210	79
AT1G65900	-1.35996	1.60167e-05	6.33783e-05	123	171	117	66	34	55	137	52
AT4G13250	-1.35834	5.30772e-12	7.08451e-10	2861	3109	3265	1250	1280	982	3078	1171
AT5G35190	-1.35827	1.0526e-07	9.78613e-07	526	704	640	194	267	245	623	235
AT5G09440	-1.35808	5.81459e-09	1.02953e-07	663	626	611	278	259	187	633	241
AT1G71400	-1.35599	2.05767e-10	8.95754e-09	499	500	513	180	219	176	504	192
AT5G47635	-1.3558	3.01287e-05	0.000109079	47	61	61	29	18	17	56	21
AT5G66910	-1.34944	5.31349e-08	5.68809e-07	201	201	236	99	80	65	213	81
AT4G01680	-1.34877	7.65558e-08	7.61846e-07	198	228	202	86	97	57	209	80
AT2G19660	-1.34617	7.02e-05	0.000225232	67	74	50	25	33	15	64	24
AT3G59140	-1.34466	4.89754e-11	3.23458e-09	675	701	664	283	286	214	680	261
AT2G28710	-1.34448	0.00011755	0.000351562	43	40	40	22	12	13	41	16
AT5G16980	-1.34443	4.64211e-08	5.1157e-07	438	348	413	149	171	141	400	154
AT1G76790	-1.34109	1.4181e-10	6.90491e-09	655	820	737	334	249	265	737	283
AT2G05250	-1.34101	0.222895	0.28012	390	493	391	207	0	277	425	161
AT4G37410	-1.34028	7.21081e-08	7.26677e-07	3444	4529	3550	1724	1460	1241	3841	1475
AT3G12820	-1.33832	0.00011512	0.000345203	58	67	37	17	24	21	54	21
AT1G76500	-1.33824	6.83496e-07	4.46319e-06	120	145	120	63	46	39	128	49
AT4G08400	-1.33627	2.09918e-08	2.74432e-07	285	395	359	113	141	144	346	133
AT1G68570	-1.3358	1.6736e-08	2.31982e-07	286	454	358	150	141	130	366	140
AT3G14610	-1.33532	1.61038e-05	6.36253e-05	398	449	348	202	154	106	398	154
AT1G09240	-1.33405	0.000829027	0.00193538	28	39	43	11	9	22	37	14
AT2G36790	-1.33305	0.0077115	0.0140569	195	240	409	131	111	84	281	109
AT3G62090	-1.3322	5.56153e-05	0.000184087	79	86	63	43	20	25	76	29
AT1G60590	-1.33059	3.43378e-08	4.05322e-07	245	385	355	133	124	122	328	126
AT5G16900	-1.32915	1.11063e-05	4.62486e-05	92	91	88	33	48	24	90	35
AT3G52470	-1.32881	2.36246e-11	1.89998e-09	848	1022	870	395	315	349	913	353
AT1G09380	-1.32868	5.50818e-05	0.000182557	53	52	84	24	25	24	63	24
AT5G35940	-1.32839	3.09424e-11	2.33438e-09	505	579	590	220	231	197	558	216
AT4G37320	-1.32472	4.38984e-09	8.37052e-08	213	247	218	90	95	78	226	88
AT3G10400	-1.3246	0.117828	0.159156	65	73	69	43	1	36	69	27
AT5G05500	-1.32418	7.46499e-06	3.2903e-05	318	353	300	99	171	107	324	126
AT5G04960	-1.32389	9.10343e-05	0.000282119	377	505	376	125	215	147	419	162
AT1G51830	-1.32382	5.20396e-11	3.35907e-09	1018	1310	1131	521	438	384	1153	448
AT4G30320	-1.32057	3.68393e-05	0.000129757	44	76	56	21	25	22	59	23
AT4G04330	-1.32021	1.23047e-09	3.35513e-08	759	756	777	353	307	236	764	299
AT1G17285	-1.31936	0.000431245	0.00109022	73	60	34	20	22	23	56	22
AT5G53320	-1.31811	2.02709e-06	1.10168e-05	89	102	94	46	32	33	95	37
AT5G11920	-1.31752	0.000223354	0.000612523	51	39	51	26	12	17	47	18
AT3G53010	-1.31731	0.000174399	0.000493733	36	36	31	11	17	12	34	13
AT5G42250	-1.31709	5.3176e-11	3.41741e-09	886	937	810	374	372	284	878	343
AT5G02270	-1.314	1.05887e-12	2.22094e-10	1764	1892	1645	678	724	671	1767	691
AT4G24340	-1.31392	8.32875e-06	3.61462e-05	97	87	107	35	50	29	97	38
AT3G28160	-1.31351	9.56358e-07	5.85439e-06	262	191	212	87	83	91	222	87
AT2G24180	-1.3086	8.18046e-13	1.88121e-10	1011	1199	1080	459	416	415	1097	430
AT1G61890	-1.30333	2.84019e-11	2.21109e-09	702	730	739	295	318	244	724	286
AT5G42860	-1.30265	6.57016e-09	1.12977e-07	292	287	267	129	102	103	282	111
AT4G23240	-1.30254	8.6785e-05	0.000270886	55	72	51	34	19	17	59	23
AT1G31355	-1.30089	2.02053e-05	7.72245e-05	52	69	57	24	28	18	59	23
AT2G46410	-1.29656	6.94546e-05	0.000223028	55	56	41	24	16	20	51	20
AT1G10970	-1.2955	2.60687e-05	9.60566e-05	70	108	63	37	31	27	80	32
AT5G50010	-1.29468	1.67768e-06	9.40715e-06	153	170	128	65	73	41	150	60
AT1G33612	-1.29328	1.60834e-05	6.3584e-05	75	63	61	30	25	24	66	26
AT2G29490	-1.2924	1.77345e-08	2.41611e-07	621	624	513	247	264	189	586	233
AT5G01840	-1.29224	0.000213693	0.000589161	109	92	70	53	27	28	90	36
AT4G01925	-1.29131	0.000173789	0.000492372	41	45	38	11	21	17	41	16
AT2G04040	-1.29111	0.000102675	0.000313384	423	337	451	159	203	122	404	161
AT3G21760	-1.29036	1.53613e-10	7.29354e-09	890	1073	1022	467	397	324	995	396
AT5G46520	-1.2901	8.44574e-08	8.23309e-07	189	225	197	77	71	94	204	81
AT4G01700	-1.2892	4.65409e-05	0.000157869	499	571	495	160	274	188	522	207
AT1G68650	-1.28888	9.83347e-07	6.00036e-06	171	165	138	81	53	55	158	63
AT3G61750	-1.28686	2.29801e-08	2.94971e-07	304	299	275	144	113	94	293	117
AT2G29125	-1.28619	0.000586908	0.0014245	43	35	30	21	10	12	36	14
AT5G02550	-1.28455	1.12559e-05	4.67655e-05	75	70	76	25	30	33	74	29
AT3G59250	-1.28434	5.58707e-07	3.78694e-06	118	147	129	64	45	48	131	52
AT5G60520	-1.28279	1.38813e-05	5.59443e-05	95	114	91	50	46	24	100	40
AT5G07152	-1.27896	4.96127e-09	9.12291e-08	230	242	237	92	101	91	236	95
AT5G56320	-1.2764	3.36798e-08	3.98788e-07	169	198	169	79	73	63	179	72
AT1G49320	-1.27425	1.20102e-07	1.08799e-06	169	185	168	72	83	55	174	70
AT5G42760	-1.27403	1.20803e-10	6.215e-09	512	624	638	261	242	210	591	238
AT1G62770	-1.27349	4.46286e-07	3.15608e-06	123	133	122	50	59	43	126	51
AT1G70860	-1.26903	3.54136e-05	0.000125374	59	61	56	28	27	16	59	24
AT1G67030	-1.2681	0.000111255	0.000335311	357	408	320	206	117	116	362	146
AT5G62150	-1.26693	1.13418e-05	4.70643e-05	71	72	78	26	29	34	74	30
AT3G01516	-1.26679	0.000210419	0.000581562	33	32	32	14	11	14	32	13
AT1G61360	-1.26647	1.53062e-09	3.92675e-08	275	351	309	129	127	121	312	126
AT4G14690	-1.26392	2.82165e-08	3.47688e-07	726	677	843	288	307	315	749	303
AT4G38540	-1.26357	9.52192e-11	5.26797e-09	828	955	823	412	354	291	869	352
AT5G11230	-1.25921	9.84189e-08	9.26292e-07	288	329	286	113	157	97	301	122
AT1G10070	-1.25892	0.0304746	0.0480003	247	178	338	87	159	66	254	104
AT1G12950	-1.25821	3.01857e-07	2.28054e-06	115	142	125	56	53	46	127	52
AT5G58660	-1.25802	4.89469e-05	0.000164887	45	71	62	30	21	21	59	24
AT1G07420	-1.25744	5.19863e-09	9.50443e-08	616	525	555	250	244	199	565	231
AT5G64120	-1.25689	6.62082e-06	2.97829e-05	6334	7896	7718	3466	3229	2264	7316	2986
AT5G10970	-1.25674	2.12011e-05	8.06749e-05	64	59	74	26	25	29	66	27
AT5G67200	-1.25413	1.13026e-07	1.03668e-06	199	222	215	103	68	88	212	86
AT2G18193	-1.25352	0.000144591	0.000420637	260	219	237	132	101	61	239	98
AT1G35260	-1.25272	4.07185e-08	4.60969e-07	263	283	231	123	90	104	259	106
AT1G19530	-1.24992	0.0014148	0.00310712	44	29	54	26	13	13	42	17
AT4G13810	-1.24918	3.57861e-07	2.63345e-06	141	145	144	71	52	53	143	59
AT5G17165	-1.24868	3.76386e-05	0.000132047	61	78	60	30	20	31	66	27
AT5G47960	-1.24843	5.02703e-05	0.000168551	68	50	65	25	28	22	61	25
AT1G14860	-1.24834	6.75266e-08	6.9183e-07	495	453	563	194	241	185	504	207
AT4G12290	-1.24817	6.67313e-05	0.000215553	71	85	59	37	33	18	72	29
AT1G72680	-1.24759	8.59821e-09	1.39316e-07	580	510	510	226	247	185	533	219
AT1G77450	-1.2461	1.34091e-06	7.77459e-06	556	508	498	273	183	187	521	214
AT1G55990	-1.246	1.1227e-08	1.71844e-07	305	318	351	161	123	116	325	133
AT4G26530	-1.24503	2.33636e-12	3.87775e-10	6446	7090	6734	3149	2700	2484	6757	2778
AT1G03310	-1.24383	4.79413e-12	6.63084e-10	1024	1285	1086	492	450	449	1132	464
AT1G27730	-1.2436	1.5021e-05	6.00053e-05	161	176	239	102	76	59	192	79
AT1G13600	-1.24342	0.000391743	0.00100258	60	41	47	27	22	12	49	20
AT2G34300	-1.2419	2.91461e-11	2.24319e-09	866	892	772	350	360	331	843	347
AT1G01520	-1.24091	0.000505188	0.00125114	167	127	132	45	49	81	142	58
AT1G06180	-1.23973	5.58961e-08	5.92387e-07	174	177	169	73	69	72	173	71
AT3G45700	-1.23942	3.43614e-06	1.72141e-05	178	152	127	73	68	48	152	63
AT2G22930	-1.23667	0.000117761	0.000351975	40	45	39	17	21	13	41	17
AT3G26210	-1.23589	5.85011e-09	1.0339e-07	261	304	314	134	127	102	293	121
AT5G59780	-1.23363	2.73252e-06	1.42268e-05	878	723	749	372	293	311	783	325
AT1G02810	-1.23265	3.92926e-08	4.49627e-07	189	257	227	105	95	78	224	93
AT3G26550	-1.23235	0.000444684	0.00112034	37	31	36	18	16	9	35	14
AT1G52710	-1.23034	9.64614e-07	5.89548e-06	117	119	109	48	53	42	115	48
AT1G30990	-1.22892	0.000643775	0.00154777	38	34	27	18	14	9	33	14
AT5G15190	-1.22881	8.99487e-05	0.00027939	35	45	46	18	17	17	42	17
AT3G20340	-1.22763	1.12131e-05	4.66284e-05	185	166	165	66	98	51	172	72
AT3G63030	-1.22677	1.54881e-06	8.77733e-06	116	123	115	59	41	47	118	49
AT1G24735	-1.22417	0.000357743	0.000925737	42	29	42	17	16	14	38	16
AT2G05812	-1.22367	0.0961289	0.133025	337	347	351	230	37	164	345	144
AT1G16090	-1.22098	1.75288e-06	9.76855e-06	106	105	96	43	44	41	102	43
AT4G01480	-1.21909	6.84532e-10	2.19591e-08	680	760	579	300	272	271	673	281
AT1G12560	-1.21772	0.0125219	0.0217753	383	398	309	98	232	126	363	152
AT3G21510	-1.21703	2.66212e-10	1.07425e-08	443	474	456	184	201	189	458	191
AT4G22070	-1.21472	1.04124e-07	9.69943e-07	245	321	266	107	145	96	277	116
AT3G17130	-1.21431	0.000670626	0.00160364	28	41	39	12	22	11	36	15
AT3G12700	-1.21257	9.31241e-08	8.86259e-07	542	845	648	295	293	262	678	283
AT1G12150	-1.21022	0.00349238	0.00693859	31	52	44	9	30	14	42	18
AT4G22130	-1.21005	7.81546e-11	4.54969e-09	722	831	719	356	333	267	757	319
AT5G51670	-1.20994	7.53116e-07	4.82859e-06	241	221	192	114	91	71	218	92
AT3G12540	-1.20811	0.00172528	0.00370088	61	80	67	13	43	31	69	29
AT4G03330	-1.20736	0.000334119	0.000871577	47	46	33	20	21	12	42	18
AT1G64170	-1.20506	5.21686e-07	3.57537e-06	195	308	233	120	90	99	245	103
AT5G16770	-1.2049	5.58869e-06	2.5911e-05	82	92	78	34	36	36	84	35
AT1G27360	-1.20455	3.22874e-08	3.86081e-07	202	261	236	105	88	101	233	98
AT5G18310	-1.20321	6.19377e-11	3.81356e-09	583	608	632	266	251	253	608	257
AT1G79440	-1.20107	2.89955e-08	3.5568e-07	1349	1414	1236	680	543	474	1333	566
AT2G21660	-1.19955	1.95608e-09	4.64954e-08	9405	9494	8905	4650	3851	3333	9268	3945
AT4G37432	-1.19941	0.0182685	0.030496	180	167	70	65	62	50	139	59
AT1G51840	-1.19887	9.65101e-06	4.09626e-05	214	391	302	140	128	114	302	127
AT2G35035	-1.19529	0.00126997	0.00282682	26	42	53	20	11	20	40	17
AT5G14340	-1.19278	0.000236396	0.000643114	41	46	31	18	17	15	39	17
AT4G15490	-1.19026	4.436e-07	3.14291e-06	184	173	158	88	70	62	172	73
AT1G69520	-1.19015	5.12794e-05	0.000171594	84	101	60	36	31	37	82	35
AT1G78995	-1.18984	3.42249e-11	2.52769e-09	546	621	577	256	253	234	581	248
AT1G57560	-1.1896	0.000160294	0.000458977	47	57	51	30	22	14	52	22
AT5G07070	-1.18785	4.6366e-06	2.21902e-05	109	104	124	46	58	40	112	48
AT5G53290	-1.1873	1.0767e-05	4.4989e-05	99	85	87	42	43	31	90	39
AT1G06620	-1.18602	5.68966e-09	1.01116e-07	316	384	307	161	139	130	336	143
AT5G49015	-1.18331	2.06794e-06	1.12006e-05	94	110	100	48	44	38	101	43
AT1G10560	-1.18272	6.22509e-05	0.000202796	45	53	45	20	21	20	48	20
AT1G11420	-1.1805	2.77298e-05	0.000101453	79	71	69	29	38	27	73	31
AT5G62480	-1.18038	1.39235e-07	1.223e-06	249	296	251	131	129	82	265	114
AT1G30840	-1.17907	8.71085e-07	5.42637e-06	127	139	133	61	49	61	133	57
AT1G11580	-1.17873	3.42994e-11	2.52769e-09	2249	2255	1985	999	971	826	2163	932
AT5G38540	-1.17665	0.00206074	0.00434	48	29	32	17	21	9	36	16
AT4G33730	-1.17391	0.000449927	0.00113142	42	64	50	22	32	13	52	22
AT1G30870	-1.17272	0.000977254	0.00223897	690	820	726	244	429	290	745	321
AT5G57910	-1.17218	1.59985e-07	1.35656e-06	176	180	156	80	72	69	171	74
AT3G18450	-1.17211	2.09497e-06	1.13341e-05	159	169	117	69	64	59	148	64
AT5G56610	-1.1716	9.02503e-07	5.59106e-06	132	124	128	61	56	49	128	55
AT3G22540	-1.1705	0.000367348	0.000947532	48	42	58	30	19	15	49	21
AT5G59260	-1.16917	0.000458502	0.0011512	28	39	40	19	12	15	36	15
AT5G49080	-1.16858	5.75665e-07	3.88259e-06	137	175	198	75	72	73	170	73
AT1G47840	-1.1685	1.53188e-07	1.31648e-06	316	285	249	123	114	131	283	123
AT5G23730	-1.16811	1.87984e-10	8.36373e-09	515	545	540	234	224	234	533	231
AT5G13330	-1.16729	2.10778e-07	1.70086e-06	204	177	204	94	85	75	195	85
AT1G29720	-1.16628	0.000280371	0.000747096	685	671	911	287	333	361	756	327
AT5G44350	-1.16624	0.000330858	0.00086437	59	45	39	25	18	19	48	21
AT4G04830	-1.1634	2.7412e-08	3.39528e-07	654	766	619	315	251	317	680	294
AT3G57020	-1.16339	4.53205e-12	6.36054e-10	3384	3862	3542	1541	1743	1401	3596	1562
AT3G12955	-1.16209	0.000297259	0.000785843	45	34	43	19	19	15	41	18
AT5G10430	-1.16202	0.00303101	0.0061208	920	896	648	466	323	287	821	359
AT3G01290	-1.16185	3.03533e-12	4.56183e-10	2982	3568	3372	1491	1561	1261	3307	1438
AT2G21560	-1.1611	3.57897e-07	2.63345e-06	207	196	193	106	86	68	199	87
AT2G21210	-1.16094	7.09815e-12	8.41505e-10	1463	1497	1543	639	658	661	1501	653
AT5G22140	-1.15956	3.95335e-07	2.86683e-06	617	796	590	345	294	233	668	291
AT4G24120	-1.15895	1.28837e-09	3.45068e-08	344	404	387	182	160	152	378	165
AT5G04000	-1.15687	0.000339674	0.000884495	46	37	48	20	15	22	44	19
AT5G51780	-1.15621	1.98272e-07	1.61727e-06	194	219	187	93	101	68	200	87
AT3G58820	-1.15575	4.55162e-06	2.18778e-05	91	116	106	45	41	50	104	45
AT1G69310	-1.15137	7.07374e-09	1.19802e-07	331	334	336	169	139	131	334	146
AT4G19030	-1.15022	1.54039e-09	3.94442e-08	752	857	680	328	380	295	763	334
AT1G62440	-1.14992	1.43243e-06	8.21294e-06	109	128	120	48	55	53	119	52
AT2G43880	-1.14956	0.000153948	0.000444003	83	106	122	34	65	37	104	45
AT1G52700	-1.14878	0.0001578	0.000453445	39	41	39	18	17	17	40	17
AT3G56408	-1.14852	0.00086154	0.00200319	46	58	42	32	21	11	49	21
AT2G16580	-1.14755	0.000285424	0.000758337	31	53	49	21	19	18	44	19
AT3G13090	-1.14718	0.000237161	0.000645011	37	44	38	20	14	18	40	17
AT4G02280	-1.14638	7.04814e-08	7.14806e-07	270	287	293	124	151	99	283	125
AT1G01640	-1.14485	4.72751e-05	0.000160018	77	76	65	38	35	23	73	32
AT2G41150	-1.14316	1.79469e-06	9.96954e-06	130	151	122	65	50	62	134	59
AT5G45310	-1.14248	0.000393052	0.00100552	35	37	44	21	18	12	39	17
AT5G05460	-1.14099	2.24803e-07	1.79307e-06	219	303	268	125	135	88	263	116
AT4G01240	-1.13949	0.00013539	0.000396999	54	55	70	27	33	19	60	26
AT2G30140	-1.13658	5.56074e-10	1.84909e-08	473	613	556	267	235	223	547	242
AT5G07650	-1.13626	0.000621195	0.00149896	38	49	31	23	15	14	39	17
AT5G17390	-1.13575	0.0132468	0.0228959	55	48	46	13	41	12	50	22
AT5G63660	-1.13559	6.16629e-06	2.80562e-05	92	119	97	54	41	41	103	45
AT1G05560	-1.1336	0.00022833	0.000624105	1973	1596	1670	808	887	644	1746	780
AT1G16489	-1.13318	0.00207332	0.00436312	52	30	49	16	16	26	44	19
AT5G57530	-1.13153	0.0107754	0.0190206	70	89	116	35	23	63	92	40
AT3G04140	-1.13152	1.44123e-09	3.76978e-08	509	560	530	258	207	244	533	236
AT3G47860	-1.13079	5.51393e-12	7.15948e-10	1072	1320	1160	536	549	490	1184	525
AT2G27010	-1.13014	6.03219e-07	4.02998e-06	126	138	139	65	61	53	134	60
AT5G19800	-1.129	0.000428946	0.00108513	54	69	53	19	39	20	59	26
AT2G46150	-1.12826	3.31425e-05	0.000118485	66	71	70	30	37	25	69	31
AT5G40860	-1.12648	0.000407576	0.00103712	39	47	49	20	27	13	45	20
AT1G62570	-1.12572	4.72324e-08	5.19012e-07	1038	1340	1077	574	555	411	1152	513
AT4G01630	-1.12535	5.16462e-05	0.000172579	221	148	160	75	89	73	176	79
AT1G01970	-1.12323	2.08116e-11	1.76547e-09	695	813	749	361	333	313	752	336
AT1G31850	-1.12304	7.89027e-12	8.86202e-10	1075	1144	1056	508	516	440	1092	488
AT5G47580	-1.12288	3.32725e-08	3.95175e-07	254	292	237	111	122	116	261	116
AT5G13900	-1.11899	5.59057e-06	2.59124e-05	88	116	123	52	49	45	109	49
AT3G22240	-1.1184	1.44234e-08	2.06372e-07	926	1079	849	466	467	347	951	427
AT3G03450	-1.11832	1.98742e-05	7.61876e-05	96	88	82	37	38	44	89	40
AT4G24810	-1.11762	2.63228e-10	1.07127e-08	464	558	530	245	239	211	517	232
AT2G36870	-1.11695	2.13775e-09	4.97601e-08	451	585	538	261	213	230	525	235
AT3G12950	-1.11638	3.87184e-08	4.44656e-07	609	678	526	321	251	242	604	271
AT1G79180	-1.11595	0.00482412	0.00926711	46	39	27	15	10	25	37	17
AT3G44320	-1.11493	1.465e-09	3.8148e-08	625	811	685	313	365	273	707	317
AT3G24420	-1.11431	1.30113e-07	1.15996e-06	253	218	235	115	105	98	235	106
AT1G80570	-1.11371	6.86754e-06	3.06765e-05	149	137	129	81	53	53	138	62
AT2G37290	-1.11323	1.57497e-05	6.24718e-05	73	83	85	36	34	38	80	36
AT5G11460	-1.11101	1.94993e-05	7.49915e-05	129	126	122	77	42	51	126	57
AT4G40090	-1.1109	3.76291e-07	2.74972e-06	414	547	450	215	257	163	470	212
AT1G77131	-1.10968	5.49672e-05	0.000182241	62	68	59	26	34	25	63	28
AT5G14090	-1.10914	9.26472e-08	8.82414e-07	351	377	285	176	141	140	338	152
AT5G14020	-1.10861	3.61027e-07	2.64934e-06	159	159	152	76	68	68	157	71
AT4G15810	-1.10642	2.71209e-07	2.08145e-06	206	244	229	125	104	78	226	102
AT4G26150	-1.10519	9.08129e-06	3.89079e-05	443	482	479	185	187	260	468	211
AT5G56660	-1.10485	7.8976e-08	7.81044e-07	353	473	408	177	225	155	411	186
AT1G49820	-1.10438	9.37446e-10	2.76982e-08	741	735	745	372	363	273	740	336
AT2G03220	-1.10383	4.23467e-08	4.75618e-07	356	458	406	227	174	151	407	184
AT3G61390	-1.10333	5.28852e-06	2.47649e-05	103	116	93	51	45	45	104	47
AT1G17170	-1.10205	2.34643e-07	1.84534e-06	1354	1511	1204	711	635	502	1356	616
AT5G61430	-1.10184	0.000259812	0.000698948	54	73	44	23	25	29	57	26
AT4G22235	-1.1018	0.000464044	0.00116313	50	75	63	30	39	16	63	28
AT4G08410	-1.10128	2.89999e-07	2.20439e-06	330	498	412	167	206	186	413	186
AT5G07322	-1.10106	6.41282e-06	2.89982e-05	270	247	259	156	94	103	259	118
AT2G47160	-1.1008	9.45319e-09	1.49737e-07	1071	1125	985	530	418	494	1060	481
AT2G04800	-1.10079	0.00131976	0.00292638	117	98	116	79	40	32	110	50
AT1G76410	-1.09869	0.00059755	0.00144813	66	44	61	33	28	17	57	26
AT3G63380	-1.09837	1.05732e-07	9.82049e-07	197	235	233	118	98	86	222	101
AT5G58780	-1.09688	0.000209487	0.000579573	41	56	51	20	28	19	49	22
AT1G23850	-1.09596	0.000103904	0.000316203	80	69	68	43	31	25	72	33
AT1G62870	-1.0959	0.00278959	0.00568795	40	55	29	21	11	24	41	19
AT3G61430	-1.09567	2.34513e-11	1.89998e-09	9458	10163	9347	4873	4525	3823	9656	4407
AT5G01200	-1.09521	6.8184e-05	0.000219608	60	70	57	31	32	22	62	28
AT5G03140	-1.09447	8.39877e-09	1.36548e-07	333	396	341	162	154	170	357	162
AT3G04530	-1.09426	0.000136339	0.000399431	56	62	54	26	21	31	57	26
AT5G20935	-1.09268	1.31471e-07	1.16879e-06	306	413	345	173	135	175	355	161
AT2G23590	-1.09222	1.51806e-07	1.30814e-06	195	251	234	104	94	111	227	103
AT5G51190	-1.09142	0.0114824	0.0201383	58	102	103	61	41	18	88	40
AT3G51860	-1.08956	8.09102e-07	5.10766e-06	154	158	147	82	68	60	153	70
AT3G52910	-1.08929	4.20988e-06	2.04672e-05	114	153	134	76	56	51	134	61
AT5G58310	-1.08605	0.00101844	0.00232052	41	53	31	16	25	16	42	19
AT1G56120	-1.0856	5.75225e-05	0.000189462	75	66	84	33	33	37	75	34
AT5G19740	-1.08375	0.00380154	0.00748814	294	319	196	171	99	102	270	124
AT3G21770	-1.08356	6.61873e-05	0.00021394	777	792	686	448	316	275	752	346
AT4G00165	-1.08338	1.05793e-10	5.70595e-09	663	847	739	364	340	326	750	343
AT3G05880	-1.08046	5.0087e-11	3.28619e-09	1894	2038	2035	1062	894	795	1989	917
AT1G65180	-1.08008	0.00285015	0.00579719	65	55	32	32	18	20	51	23
AT3G50140	-1.07922	9.91073e-05	0.000303784	57	63	50	24	28	26	57	26
AT4G39720	-1.07865	0.000377373	0.000971137	42	52	67	31	24	19	54	25
AT2G43940	-1.07808	1.89566e-07	1.55824e-06	205	248	189	99	97	99	214	98
AT1G23760	-1.07728	5.36572e-07	3.66162e-06	223	220	202	123	92	83	215	99
AT5G27250	-1.07659	0.00104328	0.0023706	32	37	44	24	16	12	38	17
AT5G06230	-1.07607	0.00011026	0.000332732	81	96	70	47	42	25	82	38
AT5G51010	-1.07588	2.19764e-11	1.81586e-09	2449	2994	2960	1384	1216	1268	2801	1289
AT1G73260	-1.07584	1.99566e-08	2.64339e-07	2205	2451	2616	1300	1142	923	2424	1122
AT3G48520	-1.07499	0.000130747	0.000385119	66	58	60	27	35	23	61	28
AT5G53110	-1.0739	4.34868e-07	3.09137e-06	170	193	195	99	91	68	186	86
AT4G04745	-1.07371	4.63622e-06	2.21902e-05	114	171	126	68	59	62	137	63
AT5G12900	-1.07341	8.3027e-08	8.11437e-07	506	611	600	322	223	248	572	264
AT1G66140	-1.07264	1.29235e-09	3.45477e-08	478	546	530	267	218	233	518	239
AT2G01830	-1.07003	3.80156e-10	1.40621e-08	647	791	677	370	312	297	705	326
AT1G53920	-1.06981	7.20284e-07	4.66036e-06	204	208	167	90	84	94	193	89
AT2G43610	-1.06978	1.17455e-09	3.25379e-08	2037	2056	2139	1115	971	813	2077	966
AT4G24100	-1.06952	5.80696e-10	1.91099e-08	637	637	632	321	274	289	635	295
AT3G49920	-1.06941	8.14976e-05	0.000256268	65	75	72	40	25	33	71	33
AT1G13530	-1.06939	0.000163197	0.00046624	80	76	67	26	35	42	74	34
AT4G03210	-1.06927	2.11848e-11	1.77349e-09	1654	1769	1575	850	732	736	1666	773
AT4G33610	-1.069	8.3026e-10	2.5035e-08	548	645	684	310	303	257	626	290
AT1G75750	-1.06861	0.000538857	0.00132353	5337	4392	5032	2707	2401	1804	4920	2304
AT3G49670	-1.06853	4.13093e-12	5.92835e-10	1864	2256	2010	1029	935	876	2043	947
AT1G51940	-1.06768	5.09052e-10	1.73815e-08	724	821	763	421	340	311	769	357
AT4G16750	-1.06723	7.48832e-05	0.000237938	76	74	68	37	27	37	73	34
AT2G46370	-1.06633	4.65216e-12	6.48144e-10	1620	1869	1640	861	793	728	1710	794
AT2G41380	-1.06555	0.000222345	0.000610281	362	483	321	167	231	143	389	180
AT2G43535	-1.06448	3.7752e-06	1.86386e-05	653	761	681	337	398	241	698	325
AT2G22840	-1.06443	2.92219e-08	3.57308e-07	317	326	349	180	144	138	331	154
AT4G15550	-1.06422	3.42847e-10	1.30357e-08	1294	1210	1189	629	587	508	1231	575
AT3G14440	-1.0642	0.00713862	0.0131507	55	83	92	59	28	20	77	36
AT2G33360	-1.06387	1.07756e-06	6.47817e-06	275	381	401	196	154	141	352	164
AT5G11590	-1.06337	0.00254947	0.00524542	41	36	31	14	12	24	36	17
AT4G27730	-1.06157	1.1381e-07	1.04236e-06	199	218	202	99	90	99	206	96
AT2G23960	-1.06112	0.000812336	0.00190293	27	36	34	17	16	12	32	15
AT1G52750	-1.06061	2.12217e-10	9.12294e-09	560	638	616	309	284	253	605	282
AT2G47850	-1.05978	1.28901e-09	3.45068e-08	433	489	442	231	202	203	455	212
AT1G13930	-1.05929	1.04888e-09	3.00151e-08	10771	11855	10421	6062	4871	4531	11016	5155
AT3G09035	-1.05917	9.7969e-09	1.53777e-07	323	404	352	189	162	152	360	168
AT2G25240	-1.0585	0.000110156	0.00033247	67	68	60	28	38	25	65	30
AT3G07990	-1.0572	3.52627e-08	4.13173e-07	255	284	242	128	128	109	260	122
AT1G65060	-1.05647	7.50041e-08	7.49138e-07	461	642	530	225	279	256	544	253
AT2G22190	-1.05608	6.12505e-08	6.38497e-07	248	326	295	148	145	113	290	135
AT3G16390	-1.05597	1.04142e-06	6.29834e-06	147	209	168	84	76	84	175	81
AT5G22410	-1.05542	0.000204087	0.000566605	90	160	124	48	77	49	125	58
AT5G16190	-1.0551	5.82191e-06	2.67895e-05	100	140	137	66	59	51	126	59
AT3G05690	-1.055	3.87646e-06	1.90647e-05	144	130	157	77	60	65	144	67
AT1G72930	-1.05381	4.35593e-09	8.33917e-08	534	627	674	306	259	293	612	286
AT5G67400	-1.0522	1.16766e-05	4.82319e-05	698	933	800	320	456	360	810	379
AT5G28080	-1.05129	0.000342294	0.000890469	85	67	54	38	34	25	69	32
AT5G57840	-1.05054	1.22905e-06	7.24934e-06	134	141	138	70	68	56	138	65
AT5G18360	-1.05048	0.000135061	0.000396174	85	74	75	31	48	31	78	37
AT1G60730	-1.04855	3.36643e-09	6.83971e-08	1029	1232	1026	601	517	429	1096	516
AT5G48880	-1.04804	4.528e-09	8.53169e-08	969	1276	1046	568	464	511	1097	514
AT3G28040	-1.04785	2.50805e-12	4.02278e-10	2356	2644	2454	1194	1151	1157	2485	1167
AT2G47800	-1.04781	5.07337e-10	1.73815e-08	1112	1479	1414	686	638	557	1335	627
AT5G57625	-1.04779	0.000186659	0.000524166	494	567	499	206	328	200	520	245
AT4G37150	-1.04761	1.58651e-08	2.22388e-07	287	352	331	171	149	136	323	152
AT5G02080	-1.04516	0.000664807	0.00159052	46	40	54	22	28	16	47	22
AT3G11840	-1.04384	0.000244108	0.000661549	46	60	43	23	26	21	50	23
AT5G50375	-1.04162	8.13692e-10	2.47178e-08	509	562	531	282	239	236	534	252
AT4G00910	-1.04127	0.000180573	0.000508874	341	263	305	187	119	126	303	144
AT3G22790	-1.04061	3.04501e-09	6.40088e-08	601	642	524	287	270	278	589	278
AT3G19580	-1.04005	5.22971e-06	2.45377e-05	98	126	115	58	55	47	113	53
AT1G10760	-1.03857	1.06948e-09	3.04675e-08	5958	6509	5894	3407	2664	2639	6120	2903
AT1G64940	-1.03852	0.00110291	0.00249157	62	57	50	19	40	21	56	27
AT5G42440	-1.03849	5.73697e-06	2.64624e-05	111	125	121	57	66	46	119	56
AT3G21560	-1.03724	3.30765e-11	2.46883e-09	1304	1677	1488	699	743	670	1490	704
AT5G09978	-1.037	6.06703e-05	0.000198392	110	120	84	56	57	36	105	50
AT5G05790	-1.03693	2.40167e-06	1.2769e-05	185	181	175	109	75	73	180	86
AT3G54810	-1.03606	3.22255e-10	1.25272e-08	580	691	591	313	289	280	621	294
AT1G67940	-1.03604	3.53986e-07	2.6087e-06	172	214	223	94	96	98	203	96
AT1G07090	-1.03491	5.04311e-06	2.38122e-05	128	155	125	68	55	70	136	64
AT1G54940	-1.0347	0.000957803	0.00219995	34	44	34	20	21	12	37	18
AT2G25140	-1.03429	3.19651e-08	3.83963e-07	344	465	362	194	175	185	390	185
AT3G26330	-1.03372	8.12028e-08	7.98693e-07	253	304	268	145	141	106	275	131
AT1G15380	-1.0333	3.59282e-05	0.000126922	597	550	554	337	278	198	567	271
AT2G41660	-1.03287	6.93814e-10	2.20346e-08	864	1033	809	471	436	379	902	429
AT5G55840	-1.03268	9.00718e-07	5.58195e-06	155	176	198	79	88	84	176	84
AT1G17590	-1.03243	0.000189566	0.000531392	73	79	61	39	25	37	71	34
AT1G07128	-1.03125	0.343047	0.40697	136	172	37	56	104	5	115	55
AT5G26310	-1.03041	0.000108035	0.000326897	77	96	94	58	33	36	89	42
AT3G16565	-1.02994	5.70765e-06	2.63526e-05	98	114	114	55	51	49	109	52
AT5G05880	-1.02831	4.19629e-05	0.000144575	116	108	117	52	71	40	114	54
AT4G19880	-1.02826	3.38924e-10	1.29555e-08	2809	2948	2632	1536	1303	1173	2796	1337
AT3G04030	-1.02772	6.54598e-06	2.94955e-05	126	132	120	64	51	65	126	60
AT5G53020	-1.02747	9.01373e-08	8.65857e-07	343	390	369	200	144	181	367	175
AT2G36090	-1.02653	6.00844e-06	2.74947e-05	114	152	116	66	65	51	127	61
AT2G01210	-1.02634	2.92716e-05	0.0001064	129	123	105	71	58	42	119	57
AT3G42180	-1.02621	5.51396e-05	0.000182717	95	78	107	47	48	39	93	45
AT1G71180	-1.02601	3.0493e-06	1.55579e-05	136	184	160	91	78	60	160	76
AT2G42200	-1.02407	5.13378e-05	0.000171709	85	77	74	42	38	33	79	38
AT5G15410	-1.02383	1.73336e-11	1.55327e-09	2151	2370	2004	1065	1057	998	2175	1040
AT5G42510	-1.02311	7.76324e-05	0.00024557	80	89	86	38	53	31	85	41
AT1G55265	-1.02292	3.53074e-06	1.76371e-05	145	152	166	83	83	56	154	74
AT5G06750	-1.02272	1.17787e-07	1.06955e-06	239	233	234	116	108	114	235	113
AT3G50900	-1.02216	2.87284e-07	2.18898e-06	167	216	205	97	99	85	196	94
AT2G22450	-1.02198	6.58367e-08	6.78644e-07	432	476	376	238	209	169	428	205
AT5G64860	-1.01857	4.38653e-09	8.37052e-08	772	900	815	475	353	366	829	398
AT2G32510	-1.01799	1.70302e-05	6.66781e-05	81	96	90	47	42	39	89	43
AT5G39410	-1.01664	1.95209e-06	1.06822e-05	236	313	240	147	101	130	263	126
AT1G78570	-1.01609	8.28212e-09	1.35583e-07	3666	4821	4210	1861	2170	2043	4232	2025
AT2G15370	-1.01528	3.53377e-05	0.00012523	107	135	87	59	53	46	110	53
AT1G21150	-1.01408	0.000134051	0.000393697	58	68	53	29	32	25	60	29
AT3G45970	-1.01188	5.94971e-08	6.22029e-07	368	350	359	182	195	144	359	174
AT5G22630	-1.01154	3.69273e-05	0.000129991	958	1045	825	565	429	374	943	456
AT1G64950	-1.01029	5.69653e-10	1.88114e-08	851	1018	911	477	495	371	927	448
AT2G35620	-1.01003	1.33198e-09	3.54087e-08	825	889	729	439	385	357	814	394
AT1G21310	-1.01003	7.53492e-06	3.31686e-05	33905	42874	32990	21446	17170	14488	36590	17701
AT5G26340	-1.0098	6.55632e-09	1.12841e-07	702	757	849	423	382	312	769	372
AT4G14750	-1.00915	1.72403e-06	9.63028e-06	280	291	205	125	131	119	259	125
AT5G03285	-1.00911	0.00118844	0.00266564	31	38	33	13	18	18	34	16
AT2G34020	-1.00873	4.55536e-07	3.20961e-06	203	208	223	120	102	85	211	102
AT2G40080	-1.00844	1.10432e-06	6.62002e-06	550	577	437	291	259	208	521	253
AT1G80340	-1.00841	0.00122472	0.00273599	64	55	40	26	33	18	53	26
AT3G51000	-1.00788	2.46478e-08	3.11764e-07	352	363	364	194	157	171	360	174
AT1G07260	-1.00784	5.61735e-05	0.000185692	107	114	116	72	40	51	112	54
AT1G73580	-1.00764	0.00347099	0.00690328	54	38	28	17	19	22	40	19
AT4G18630	-1.00746	0.000406804	0.00103556	61	58	71	29	41	22	63	31
AT3G45310	-1.00746	2.28147e-07	1.81142e-06	1142	1325	1118	705	542	490	1195	579
AT5G16450	-1.00663	3.01618e-07	2.27999e-06	190	213	200	103	108	81	201	97
AT1G38065	-1.00466	0.00429667	0.00835393	196	247	134	115	104	61	192	93
AT1G51860	-1.00453	8.13857e-10	2.47178e-08	667	869	802	411	391	330	779	377
AT4G27820	-1.00443	4.60989e-09	8.62636e-08	933	924	923	533	428	391	927	451
AT2G29320	-1.0034	1.94559e-08	2.58603e-07	422	390	421	207	194	198	411	200
AT3G53180	-1.00196	5.15867e-12	6.93405e-10	1725	1835	1792	923	880	799	1784	867
AT5G25640	-1.00169	0.000296585	0.00078417	59	50	58	26	25	30	56	27
AT5G64100	-1.00118	1.68268e-06	9.42688e-06	7458	8969	8063	4426	4449	3062	8163	3979
AT4G30980	-0.998443	1.79029e-06	9.95086e-06	202	174	183	104	90	79	186	91
AT5G58770	-0.998306	2.59277e-06	1.35797e-05	337	311	410	157	175	183	353	172
AT2G27990	-0.997767	0.00218544	0.00457084	45	39	33	27	15	15	39	19
AT3G18110	-0.996932	2.44878e-09	5.45389e-08	633	756	606	364	320	288	665	324
AT4G33880	-0.996654	0.000184306	0.000518245	149	186	122	90	85	48	152	74
AT5G10770	-0.99617	4.19737e-09	8.09244e-08	636	724	578	355	301	289	646	315
AT5G06640	-0.995612	0.0014919	0.00325182	750	1005	823	344	544	366	859	418
AT1G20620	-0.99407	2.69804e-08	3.34616e-07	10835	14258	11259	6844	5721	5171	12117	5912
AT2G34080	-0.992956	0.000635451	0.00152949	80	97	69	31	58	31	82	40
AT1G27420	-0.992591	0.000539569	0.00132477	62	88	61	47	33	23	70	34
AT1G01420	-0.992562	3.58234e-08	4.18715e-07	316	375	350	182	187	140	347	170
AT1G62280	-0.992304	2.32145e-06	1.24256e-05	124	149	133	68	64	66	135	66
AT2G21550	-0.992291	9.37223e-05	0.000289118	110	104	100	70	45	39	105	51
AT5G49290	-0.992192	0.000150947	0.000436202	89	72	70	38	35	40	77	38
AT1G35330	-0.991911	0.0011635	0.00261451	52	45	36	19	27	19	44	22
AT2G26510	-0.99121	1.14965e-09	3.21278e-08	863	1021	829	504	419	404	904	442
AT5G55470	-0.990218	0.000113895	0.00034207	77	81	65	41	31	37	74	36
AT3G46970	-0.989694	8.0253e-06	3.50284e-05	2940	3318	2882	1813	1283	1385	3047	1494
AT4G12320	-0.989009	1.27974e-10	6.46203e-09	1058	1127	990	526	556	475	1058	519
AT1G80520	-0.988676	0.000316336	0.000830865	51	80	60	33	26	34	64	31
AT5G37260	-0.988419	1.04448e-11	1.11374e-09	2431	2743	2829	1381	1339	1204	2668	1308
AT1G12740	-0.988273	1.73171e-05	6.76904e-05	504	621	687	280	362	246	604	296
AT5G01260	-0.987668	7.01594e-08	7.12667e-07	395	436	450	221	179	227	427	209
AT1G08847	-0.987547	5.08373e-05	0.000170293	98	93	131	57	51	50	107	53
AT4G34970	-0.987319	1.08037e-05	4.51129e-05	108	106	106	53	55	49	107	52
AT3G49860	-0.986567	0.0015752	0.00341077	80	68	47	44	27	25	65	32
AT1G05540	-0.985971	0.000209436	0.000579516	55	85	85	35	43	32	75	37
AT4G09500	-0.985272	0.00599854	0.011249	33	35	28	23	8	16	32	16
AT2G45480	-0.98399	0.000374822	0.000964962	57	58	44	27	24	27	53	26
AT4G37520	-0.982971	2.79555e-06	1.44917e-05	1617	1722	1733	1029	789	687	1691	835
AT4G37310	-0.98252	2.19221e-09	5.078e-08	535	567	531	295	250	259	544	268
AT1G74088	-0.98222	0.00449558	0.00869198	26	60	37	24	15	21	41	20
AT4G28410	-0.982144	4.56148e-05	0.00015503	120	98	102	62	48	48	107	53
AT1G75030	-0.98134	0.000391121	0.00100125	90	92	77	60	41	27	86	43
AT4G18240	-0.981289	7.52212e-12	8.65958e-10	2073	2322	2175	1179	1079	981	2190	1080
AT4G29680	-0.981104	4.08857e-10	1.49213e-08	588	663	606	332	303	280	619	305
AT4G27657	-0.98103	0.000111134	0.000334999	75	66	78	36	40	32	73	36
AT5G41315	-0.980913	0.000193829	0.000541512	51	66	52	30	28	25	56	28
AT5G24313	-0.980378	0.00584424	0.0109879	26	39	31	9	23	15	32	16
AT5G39210	-0.980022	9.28965e-09	1.47637e-07	377	477	459	231	207	208	438	215
AT5G26570	-0.978105	1.33133e-09	3.54087e-08	2006	2359	2046	1236	1002	930	2137	1056
AT1G21560	-0.977121	9.18253e-09	1.46178e-07	342	367	370	183	180	170	360	178
AT2G24610	-0.976171	1.13844e-06	6.79466e-06	191	195	196	92	114	82	194	96
AT1G05620	-0.975792	3.39719e-09	6.8616e-08	510	623	530	301	255	265	554	274
AT5G22930	-0.97535	0.000423182	0.00107225	57	78	52	33	25	34	62	31
AT1G25500	-0.975252	0.00196025	0.00414573	184	137	125	103	59	60	149	74
AT1G33260	-0.97403	0.00030596	0.000807392	49	84	70	38	33	29	68	33
AT5G53760	-0.972507	3.53254e-09	7.07508e-08	419	486	433	232	233	198	446	221
AT3G20130	-0.972414	6.86698e-07	4.47644e-06	206	239	202	115	93	112	216	107
AT4G11530	-0.972389	1.16343e-05	4.81075e-05	112	148	112	70	60	54	124	61
AT3G10190	-0.972158	3.91828e-05	0.00013645	122	148	113	82	61	47	128	63
AT4G15080	-0.971785	1.01014e-10	5.52449e-09	939	950	937	495	464	444	942	468
AT3G04520	-0.970795	1.1573e-07	1.0559e-06	386	362	409	215	171	189	386	192
AT2G28940	-0.970697	5.95668e-06	2.72978e-05	256	202	244	139	110	101	234	117
AT1G72900	-0.969112	1.07876e-06	6.48309e-06	239	235	250	107	145	108	241	120
AT5G01620	-0.968162	4.76903e-08	5.2284e-07	320	366	297	165	163	160	328	163
AT5G01520	-0.966894	2.15896e-05	8.18921e-05	164	127	132	74	66	71	141	70
AT1G25530	-0.966789	3.17796e-06	1.61067e-05	195	212	193	128	88	83	200	100
AT1G68640	-0.966015	0.000559261	0.00136626	63	58	68	38	22	34	63	31
AT5G63140	-0.964162	9.27327e-07	5.7078e-06	308	365	319	211	147	137	331	165
AT1G01070	-0.9641	0.000202879	0.000563908	202	204	168	134	76	77	191	96
AT1G35515	-0.964012	0.000155594	0.000448114	53	66	66	32	33	27	62	31
AT4G13410	-0.964002	2.25646e-05	8.50161e-05	115	139	153	85	65	53	136	68
AT1G66840	-0.963674	2.01681e-08	2.66585e-07	449	607	569	257	275	275	542	269
AT5G45380	-0.963233	4.14661e-06	2.0211e-05	397	479	455	284	181	199	444	221
AT4G37740	-0.962822	8.06726e-07	5.10016e-06	180	204	199	115	92	84	194	97
AT3G53530	-0.962628	3.67621e-06	1.82301e-05	132	194	165	86	78	80	164	81
AT4G26670	-0.96234	6.74849e-08	6.91774e-07	545	646	491	322	281	237	561	280
AT1G33750	-0.960933	5.76785e-06	2.65728e-05	202	175	187	108	103	72	188	94
AT2G31390	-0.960687	2.78246e-09	5.96464e-08	1888	2082	1701	1062	951	826	1890	946
AT2G24170	-0.960482	1.4454e-07	1.26032e-06	282	335	302	147	179	133	306	153
AT1G18980	-0.960479	0.00219894	0.00459706	331	488	372	177	269	148	397	198
AT5G56540	-0.959786	0.00597218	0.011203	608	562	452	370	241	205	541	272
AT5G05270	-0.959712	1.33461e-06	7.74749e-06	1547	1901	1681	744	891	917	1710	851
AT5G24070	-0.959685	0.000470682	0.00117652	55	90	70	32	46	29	72	36
AT2G39560	-0.959614	7.94801e-05	0.000250626	89	96	131	59	52	47	105	53
AT5G40090	-0.959065	0.00108342	0.00245188	56	48	54	33	18	28	53	26
AT1G65970	-0.958471	0.0176766	0.0296323	540	547	535	408	228	181	541	272
AT5G61820	-0.958263	1.42556e-07	1.24758e-06	3709	3749	3621	2075	2015	1485	3693	1858
AT3G30875	-0.958003	4.54096e-05	0.00015447	273	268	219	167	118	97	253	127
AT2G37390	-0.957942	0.000753477	0.00177748	43	78	62	35	25	31	61	30
AT4G29690	-0.957081	4.15079e-05	0.000143344	251	283	240	168	134	87	258	130
AT2G19580	-0.956908	1.57379e-06	8.8942e-06	159	181	154	84	78	85	165	82
AT2G15970	-0.95626	4.60665e-10	1.63738e-08	4624	5045	4701	2776	2409	2041	4790	2409
AT1G74458	-0.956069	7.54436e-05	0.0002394	164	137	107	75	63	67	136	68
AT4G21550	-0.955934	0.00246458	0.0050883	38	41	27	22	15	16	35	18
AT1G12040	-0.954767	3.39206e-06	1.70335e-05	418	553	443	235	289	185	471	236
AT1G09155	-0.954554	0.00152888	0.00332328	44	53	37	28	16	23	45	22
AT5G17170	-0.954287	2.99257e-11	2.28477e-09	4176	5047	4931	2474	2344	2273	4718	2364
AT5G47610	-0.953597	1.20857e-08	1.81591e-07	543	624	684	347	285	297	617	310
AT1G75170	-0.953149	1.61028e-08	2.24674e-07	391	418	410	233	196	184	406	204
AT4G32710	-0.952923	2.42404e-08	3.07631e-07	467	583	480	260	235	271	510	255
AT1G20560	-0.95122	2.97919e-10	1.16763e-08	731	812	745	422	369	360	763	384
AT3G09330	-0.95091	0.0007296	0.00172756	51	64	51	24	24	35	55	28
AT5G15780	-0.9505	3.95388e-10	1.4513e-08	1555	2005	1831	1014	907	790	1797	904
AT1G56680	-0.948731	0.000106766	0.000323569	111	127	101	59	73	39	113	57
AT5G02860	-0.947905	4.46383e-05	0.000152192	371	437	323	247	169	155	377	190
AT1G32240	-0.947715	2.63777e-06	1.37786e-05	147	146	163	81	76	73	152	77
AT1G02430	-0.947673	0.00255772	0.00526125	45	33	41	16	26	18	40	20
AT3G01440	-0.946653	2.34434e-09	5.30172e-08	1253	1668	1567	730	769	756	1496	752
AT1G12775	-0.946593	9.74774e-05	0.000299076	87	142	106	62	47	59	112	56
AT2G45340	-0.946442	4.15857e-09	8.02574e-08	656	778	805	434	358	338	746	377
AT5G53880	-0.945975	1.44611e-08	2.06601e-07	500	563	490	284	233	266	518	261
AT3G48550	-0.945682	0.00128846	0.00286528	52	54	35	25	21	25	47	24
AT4G13660	-0.945269	3.69304e-05	0.000129991	553	653	565	369	315	213	590	299
AT3G12800	-0.945144	1.8346e-11	1.61369e-09	1597	1865	1676	936	850	808	1713	865
AT1G79580	-0.94514	0.000641898	0.00154345	45	48	46	26	19	25	46	23
AT1G78070	-0.944974	6.39265e-09	1.10723e-07	566	540	545	306	274	256	550	279
AT2G16980	-0.944869	0.000692734	0.00164909	164	147	125	103	53	65	145	74
AT3G22142	-0.94411	0.0020581	0.00433491	1326	1726	1435	973	601	692	1496	755
AT1G70510	-0.944073	0.00221097	0.00461918	37	32	38	15	23	16	36	18
AT2G16530	-0.94338	3.57139e-06	1.78075e-05	124	140	134	69	67	65	133	67
AT5G58000	-0.943097	9.61106e-08	9.10855e-07	370	390	365	174	189	205	375	189
AT3G50260	-0.941657	6.0485e-05	0.000197854	117	144	118	86	57	49	126	64
AT1G10120	-0.940257	7.3977e-08	7.41206e-07	489	462	464	265	210	243	472	239
AT1G31935	-0.940192	6.65158e-07	4.36585e-06	202	212	216	112	96	111	210	106
AT2G25980	-0.939894	1.02793e-05	4.3302e-05	769	815	766	450	455	291	783	399
AT5G15770	-0.9397	4.38029e-05	0.000149967	81	118	110	51	55	50	103	52
AT1G65870	-0.939193	1.99695e-05	7.64764e-05	136	155	191	70	94	80	161	81
AT5G66870	-0.939018	6.16495e-05	0.000201009	127	151	155	100	67	53	144	73
AT5G43230	-0.93882	0.00152964	0.00332456	54	51	59	18	36	29	55	28
AT4G28190	-0.938521	1.13089e-08	1.72544e-07	437	438	443	231	215	223	439	223
AT3G43110	-0.937451	0.00194867	0.00412629	39	60	53	37	22	18	51	26
AT3G53980	-0.937371	0.00340509	0.00678919	366	446	337	277	166	142	383	195
AT1G18140	-0.937161	0.00028503	0.000757605	117	193	132	89	84	51	147	75
AT1G77580	-0.936784	1.89639e-09	4.54069e-08	593	658	674	364	329	286	642	326
AT1G09460	-0.936463	3.20202e-06	1.62155e-05	423	388	394	258	185	172	402	205
AT2G33590	-0.936095	7.39813e-10	2.3111e-08	655	713	703	384	363	307	690	351
AT2G42850	-0.93603	0.0013478	0.00298025	52	48	61	31	34	17	54	27
AT5G49330	-0.935758	0.000739337	0.00174719	40	63	57	27	32	22	53	27
AT3G63430	-0.934821	0.00398225	0.00780221	89	95	65	66	31	30	83	42
AT2G19590	-0.933982	0.000509631	0.00126051	106	119	79	71	46	38	101	52
AT5G08000	-0.932015	0.000136532	0.000399936	131	150	102	81	50	64	128	65
AT5G20790	-0.931018	6.98622e-06	3.10975e-05	126	154	132	74	78	58	137	70
AT3G58430	-0.930702	0.000578418	0.00140658	55	53	45	25	30	23	51	26
AT2G29730	-0.930673	2.73023e-07	2.09368e-06	282	330	263	167	137	142	292	149
AT4G39110	-0.93041	0.00457619	0.00883631	57	51	29	28	25	17	46	23
AT5G40240	-0.929727	6.21365e-06	2.82506e-05	200	259	228	146	120	85	229	117
AT2G42170	-0.929616	2.13094e-07	1.7169e-06	402	359	379	224	183	177	380	195
AT1G46264	-0.929379	8.7836e-06	3.78792e-05	126	137	140	80	70	56	134	69
AT2G06925	-0.929368	2.14696e-07	1.72764e-06	303	400	331	204	160	163	345	176
AT2G01080	-0.92876	6.14626e-06	2.79851e-05	140	143	138	79	64	72	140	72
AT3G20120	-0.928269	1.94323e-07	1.59006e-06	253	269	285	131	142	139	269	137
AT5G06990	-0.927985	0.0111371	0.0195992	52	49	58	12	39	30	53	27
AT1G56670	-0.927885	0.000102578	0.000313266	72	80	91	45	38	41	81	41
AT2G29990	-0.927838	1.49651e-05	5.98072e-05	151	168	148	103	70	66	156	80
AT3G55120	-0.92718	1.79633e-10	8.10557e-09	968	1072	957	501	543	488	999	511
AT2G36380	-0.926437	6.13579e-09	1.07247e-07	4667	5513	4719	2918	2605	2117	4966	2547
AT5G45275	-0.925294	4.2164e-05	0.000145163	79	103	98	49	50	44	93	48
AT2G47360	-0.925153	4.48047e-05	0.000152685	153	171	132	102	74	58	152	78
AT1G53680	-0.924299	0.000102683	0.000313384	109	123	83	50	55	56	105	54
AT3G07540	-0.923095	2.38764e-07	1.86888e-06	390	452	369	247	181	193	404	207
AT3G26610	-0.92269	1.23599e-05	5.06362e-05	216	203	162	118	99	82	194	100
AT2G32520	-0.922301	9.97121e-10	2.90566e-08	696	813	783	409	367	398	764	391
AT4G33160	-0.921793	2.0628e-05	7.87768e-05	107	131	109	69	59	50	116	59
AT4G13390	-0.921614	1.34107e-05	5.42769e-05	324	457	406	170	247	190	396	202
AT4G11050	-0.921435	0.00132916	0.00294345	51	43	48	24	31	18	47	24
AT1G63420	-0.92097	1.03045e-05	4.33986e-05	297	270	255	180	127	117	274	141
AT3G22180	-0.92084	1.07504e-06	6.46682e-06	200	227	244	130	121	94	224	115
AT5G64970	-0.92051	0.00018944	0.000531194	103	95	90	59	37	52	96	49
AT2G15480	-0.920014	1.70699e-08	2.34919e-07	566	614	573	328	333	242	584	301
AT2G14170	-0.919924	6.93079e-10	2.20346e-08	1929	1894	1934	1107	1013	851	1919	990
AT4G31100	-0.919628	6.86971e-05	0.00022093	152	161	124	99	62	64	146	75
AT5G44005	-0.919297	0.00103313	0.00234979	45	49	50	33	21	20	48	25
AT5G25440	-0.919236	0.000115357	0.000345669	112	87	109	61	53	45	103	53
AT5G20280	-0.918218	7.15424e-11	4.29412e-09	1936	2474	2208	1177	1121	1098	2206	1132
AT5G66420	-0.918041	5.68843e-09	1.01116e-07	1020	1217	963	624	532	491	1067	549
AT2G46790	-0.917283	4.92297e-05	0.000165518	328	300	305	212	149	122	311	161
AT1G03870	-0.916827	4.1305e-11	2.88965e-09	5623	6510	5800	3157	3260	2819	5978	3079
AT5G10230	-0.916297	7.32795e-06	3.2347e-05	230	307	198	141	125	112	245	126
AT5G13360	-0.916289	6.40731e-09	1.10812e-07	493	526	480	285	248	240	500	258
AT2G21850	-0.916036	3.82788e-06	1.88646e-05	224	266	227	133	147	90	239	123
AT2G30840	-0.915457	5.05544e-05	0.000169405	139	176	187	100	64	94	167	86
AT2G02480	-0.914919	7.41497e-09	1.24476e-07	551	617	555	325	268	295	574	296
AT3G13175	-0.91482	0.00240506	0.0049762	33	31	35	21	16	14	33	17
AT2G02100	-0.914609	2.42624e-10	1.00892e-08	2524	2709	2482	1518	1267	1203	2572	1329
AT2G22390	-0.914525	0.00082062	0.00191857	51	44	62	28	28	25	52	27
AT4G35160	-0.914205	1.45142e-07	1.26442e-06	299	336	298	183	164	135	311	161
AT1G04540	-0.913957	0.000446227	0.00112363	75	71	59	44	34	28	68	35
AT2G01530	-0.913022	0.0290331	0.0460032	634	858	606	503	366	218	699	362
AT4G13180	-0.912863	3.23775e-10	1.25514e-08	1966	2189	1867	1154	1059	903	2007	1039
AT3G09270	-0.912389	1.19624e-10	6.18769e-09	2017	2348	2094	1236	1140	965	2153	1114
AT5G66052	-0.911618	0.00441861	0.00855875	584	525	610	410	250	234	573	298
AT3G28550	-0.911346	0.000128588	0.000379756	10383	12243	8987	6171	5936	4294	10538	5467
AT1G13910	-0.91124	0.000117178	0.000350672	86	93	82	56	40	39	87	45
AT5G63810	-0.911015	1.3792e-07	1.21417e-06	854	932	793	534	430	373	860	446
AT4G27560	-0.910592	1.86268e-06	1.02784e-05	196	236	178	113	99	103	203	105
AT5G10080	-0.91021	0.000183498	0.000516202	77	94	89	48	35	51	87	45
AT1G25320	-0.909982	3.00312e-06	1.53757e-05	158	172	190	100	82	87	173	90
AT3G62930	-0.9097	2.24931e-06	1.20801e-05	195	232	233	129	95	117	220	114
AT1G62590	-0.909649	4.44707e-06	2.14563e-05	190	209	213	132	89	96	204	106
AT3G01950	-0.908834	9.58097e-07	5.86316e-06	230	297	268	161	119	131	265	137
AT3G46990	-0.908507	0.000491334	0.00122111	57	86	76	47	30	36	73	38
AT1G52342	-0.907691	1.68185e-07	1.41354e-06	368	357	428	199	200	199	384	199
AT4G19865	-0.907372	0.000459504	0.00115326	58	71	49	32	30	30	59	31
AT2G35820	-0.906838	9.47708e-07	5.8145e-06	179	198	177	95	97	95	185	96
AT1G05300	-0.905866	4.21799e-06	2.04961e-05	149	191	189	86	105	83	176	91
AT5G49810	-0.904888	1.15549e-10	6.02593e-09	1976	2510	2275	1199	1246	1061	2254	1169
AT5G49960	-0.904733	8.557e-08	8.30323e-07	301	318	331	183	163	148	317	165
AT1G19710	-0.904216	3.15143e-07	2.36165e-06	347	391	316	183	210	155	351	183
AT3G16990	-0.904044	5.98029e-05	0.000195959	133	122	135	59	86	58	130	68
AT2G39210	-0.903729	1.24762e-07	1.12268e-06	380	403	439	210	244	182	407	212
AT2G22122	-0.903064	1.77123e-07	1.47117e-06	343	331	327	198	173	151	334	174
AT1G28400	-0.902582	1.96373e-09	4.66191e-08	1604	1893	1823	1066	840	861	1773	922
AT2G45890	-0.902507	2.76767e-05	0.000101297	167	184	130	75	97	78	160	83
AT4G27745	-0.901553	5.01851e-07	3.46682e-06	315	319	293	187	167	130	309	161
AT4G00500	-0.900898	5.53032e-07	3.75916e-06	267	311	240	152	150	124	273	142
AT5G07130	-0.90063	3.30126e-05	0.000118065	107	175	148	76	80	67	143	74
AT1G74440	-0.900613	0.00239359	0.00495514	38	34	47	25	21	16	40	21
AT5G10720	-0.900142	4.0228e-06	1.9693e-05	150	179	166	99	89	70	165	86
AT3G10113	-0.898138	0.0578201	0.0848281	306	296	242	75	191	173	281	146
AT2G22000	-0.897315	0.000330441	0.000863517	63	65	66	31	32	38	65	34
AT3G07195	-0.897266	3.08076e-05	0.000111263	136	214	141	87	83	85	164	85
AT2G27590	-0.897036	7.44645e-07	4.78231e-06	243	302	292	150	168	119	279	146
AT5G06940	-0.896693	0.000822275	0.00192196	48	46	48	24	23	27	47	25
AT5G65790	-0.896254	6.29642e-05	0.000204631	145	150	131	99	61	63	142	74
AT1G60460	-0.896051	0.000583531	0.00141774	52	55	50	33	26	23	52	27
AT4G22530	-0.895797	9.91779e-07	6.03695e-06	255	331	240	157	145	129	275	144
AT3G12970	-0.895792	0.000224893	0.000615946	105	92	107	63	40	56	101	53
AT2G37720	-0.894124	0.000767837	0.00180845	44	62	59	34	24	28	55	29
AT4G13130	-0.893777	0.000587203	0.00142504	73	67	62	40	41	25	67	35
AT4G14040	-0.893748	1.70389e-10	7.78041e-09	3085	3215	3127	1702	1559	1671	3142	1644
AT4G27360	-0.893454	0.00175086	0.00374817	34	59	55	23	29	25	49	26
AT5G45470	-0.893347	8.20174e-11	4.75826e-09	1184	1278	1208	687	621	614	1223	641
AT2G04790	-0.893276	3.40727e-08	4.03046e-07	404	420	452	230	242	197	425	223
AT3G18080	-0.893079	2.92096e-08	3.57308e-07	1644	1855	1736	1086	819	839	1745	915
AT1G24148	-0.892161	0.000185538	0.000521173	108	97	137	56	55	68	114	60
AT2G37630	-0.891593	2.03137e-09	4.76124e-08	799	873	840	505	409	404	837	439
AT1G07150	-0.891349	5.25622e-07	3.59719e-06	269	271	282	156	158	118	274	144
AT2G38710	-0.890521	6.44478e-09	1.11323e-07	528	648	587	332	286	305	588	308
AT1G59780	-0.890435	0.000434539	0.00109753	69	79	60	45	31	33	69	36
AT4G32980	-0.890137	2.88863e-09	6.13296e-08	627	686	635	349	323	349	649	340
AT1G17430	-0.889808	3.58254e-06	1.78444e-05	159	164	166	97	87	73	163	86
AT2G33990	-0.889339	1.41157e-08	2.03035e-07	455	498	426	247	251	226	460	241
AT4G17098	-0.888907	0.000349579	0.000907317	131	148	210	82	76	98	163	85
AT2G47890	-0.888253	1.93023e-07	1.58054e-06	869	982	748	516	453	398	866	456
AT2G37040	-0.888157	8.0693e-10	2.4643e-08	7729	10021	8209	4519	4639	4428	8653	4529
AT5G01110	-0.887873	0.00141654	0.00311027	45	51	68	25	35	26	55	29
AT5G37020	-0.887655	3.92428e-10	1.446e-08	1099	1226	1171	687	572	579	1165	613
AT4G00200	-0.887264	0.000516357	0.00127572	59	69	53	38	28	29	60	32
AT3G21465	-0.887245	1.0776e-06	6.47817e-06	274	329	268	185	140	133	290	153
AT2G40480	-0.886889	7.40589e-07	4.7675e-06	277	359	260	165	154	151	299	157
AT1G30720	-0.885305	1.15604e-05	4.78538e-05	701	850	862	505	446	322	804	424
AT1G59960	-0.885269	2.17272e-07	1.74247e-06	358	446	370	212	185	219	391	205
AT1G70985	-0.885029	1.37338e-05	5.54319e-05	139	165	184	103	81	73	163	86
AT1G33720	-0.884855	0.000119931	0.000357573	96	90	99	43	56	51	95	50
AT5G35740	-0.884306	7.30373e-08	7.33718e-07	415	498	430	273	212	222	448	236
AT2G24980	-0.884041	3.37559e-06	1.69597e-05	412	545	477	224	309	221	478	251
AT1G77660	-0.883498	3.50142e-06	1.74998e-05	173	181	164	101	82	90	173	91
AT5G38010	-0.883337	0.00060526	0.00146532	71	108	63	42	47	38	81	42
AT1G50110	-0.882774	2.01591e-05	7.71096e-05	108	124	138	70	66	59	123	65
AT2G35120	-0.882582	3.89527e-08	4.46541e-07	1120	1316	1051	695	557	586	1162	613
AT1G08340	-0.882526	4.12294e-06	2.01162e-05	188	250	187	108	125	96	208	110
AT4G32295	-0.882509	2.99433e-05	0.000108511	100	116	124	63	56	60	113	60
AT3G45600	-0.882085	2.14475e-05	8.14827e-05	989	1183	962	676	543	438	1045	552
AT1G58270	-0.881812	2.72199e-10	1.09148e-08	2567	3204	2780	1671	1439	1397	2850	1502
AT1G75010	-0.881311	1.86852e-09	4.50879e-08	588	711	704	363	358	335	668	352
AT2G47180	-0.881123	0.000134157	0.000393948	91	116	93	46	65	47	100	53
AT3G20450	-0.881095	0.000624406	0.00150556	65	66	60	43	33	25	64	34
AT3G17810	-0.88092	1.02644e-09	2.97745e-08	2118	2585	2275	1395	1248	1045	2326	1229
AT5G40100	-0.880309	0.000873973	0.0020279	146	124	90	66	77	48	120	64
AT3G23730	-0.880281	1.35339e-10	6.68565e-09	1201	1384	1300	665	707	677	1295	683
AT3G19370	-0.880077	5.6104e-09	1.00233e-07	708	770	682	432	352	358	720	381
AT5G51440	-0.87974	0.00154943	0.00336067	47	49	65	25	36	24	54	28
AT2G04680	-0.87838	0.000428386	0.001084	93	95	82	43	64	36	90	48
AT2G21970	-0.87831	7.59371e-11	4.48159e-09	1622	1811	1776	905	932	915	1736	917
AT1G25230	-0.878252	5.82437e-11	3.62117e-09	1362	1423	1370	766	736	698	1385	733
AT4G00080	-0.878101	1.00917e-05	4.25775e-05	206	233	210	120	141	83	216	115
AT3G51960	-0.877803	0.000283503	0.000753968	59	71	65	34	39	30	65	34
AT5G51830	-0.877705	6.04133e-09	1.05984e-07	575	598	551	328	317	269	575	305
AT1G29530	-0.877522	6.11829e-09	1.07039e-07	583	642	668	369	312	321	631	334
AT2G19970	-0.876786	0.000706289	0.0016783	60	70	65	27	44	32	65	34
AT3G49730	-0.876648	4.3002e-05	0.000147646	110	121	96	57	61	55	109	58
AT4G16880	-0.876146	7.55146e-07	4.83711e-06	564	488	492	301	291	230	515	274
AT2G46870	-0.876067	2.22481e-07	1.77678e-06	259	325	275	150	155	149	286	151
AT3G04485	-0.87595	0.00213227	0.00447435	54	49	74	41	30	23	59	31
AT1G55320	-0.87588	1.30908e-08	1.92055e-07	620	621	618	307	345	333	620	328
AT1G27020	-0.87545	8.15224e-09	1.34042e-07	1079	1197	1241	593	715	557	1172	622
AT1G68620	-0.874232	6.70845e-06	3.00856e-05	299	312	270	196	154	119	294	156
AT5G23210	-0.87413	3.75824e-11	2.72751e-09	1607	1766	1603	927	888	826	1659	880
AT4G34500	-0.873501	2.39928e-06	1.27598e-05	285	253	235	144	129	138	258	137
AT3G24450	-0.872287	0.00114182	0.00256973	50	47	46	31	24	21	48	25
AT4G03150	-0.872119	1.6944e-09	4.22205e-08	574	672	650	337	343	326	632	335
AT3G25500	-0.872008	4.709e-11	3.14268e-09	1381	1547	1421	825	762	724	1450	770
AT1G68935	-0.871585	0.0119011	0.0208114	51	35	81	36	28	25	56	30
AT4G13990	-0.871299	0.00018171	0.000511623	67	87	78	40	46	37	77	41
AT1G30400	-0.871228	2.56828e-10	1.04969e-08	5345	6373	5931	3478	2998	2903	5883	3126
AT2G30340	-0.87092	7.4132e-05	0.000235944	127	124	137	87	69	51	129	69
AT1G15170	-0.870601	2.64669e-07	2.03863e-06	351	330	382	186	195	185	354	189
AT1G05870	-0.870243	2.26085e-09	5.20541e-08	675	731	771	411	370	377	726	386
AT2G05920	-0.868644	1.69299e-10	7.76854e-09	3176	3778	3321	2022	1755	1693	3425	1823
AT4G01740	-0.868204	0.000243268	0.000659461	88	95	122	48	53	61	102	54
AT2G31300	-0.867895	7.35271e-05	0.000234292	193	213	143	104	83	105	183	97
AT1G70210	-0.867565	4.06213e-08	4.60415e-07	388	442	415	252	217	195	415	221
AT4G01130	-0.867487	7.44985e-06	3.28547e-05	129	156	138	79	72	74	141	75
AT2G34150	-0.867457	4.49196e-06	2.16401e-05	216	314	240	157	121	131	257	136
AT1G11545	-0.867329	3.37998e-09	6.84133e-08	961	1160	944	576	589	469	1022	545
AT4G15910	-0.86698	2.12874e-05	8.0955e-05	641	514	596	361	309	269	584	313
AT2G01150	-0.866848	0.00042698	0.00108087	80	90	63	46	36	42	78	41
AT3G08660	-0.866624	0.00366365	0.00724494	34	44	48	30	16	21	42	22
AT1G27740	-0.866512	0.000537684	0.00132099	84	98	83	35	62	44	88	47
AT2G39110	-0.86619	1.05683e-06	6.37649e-06	296	268	253	153	151	133	272	146
AT2G28660	-0.865817	0.000144235	0.000419795	138	197	163	114	66	85	166	88
AT5G55050	-0.864975	1.8691e-07	1.53907e-06	257	315	296	160	164	139	289	154
AT1G06240	-0.864663	5.42868e-08	5.78544e-07	344	428	397	220	199	204	390	208
AT4G10890	-0.86371	7.90109e-07	5.02526e-06	197	207	204	112	112	101	203	108
AT2G31290	-0.863285	0.000271936	0.000727258	118	87	108	66	51	51	104	56
AT3G13960	-0.86319	0.00144125	0.00315761	60	52	47	33	23	29	53	28
AT5G26230	-0.862343	0.000560192	0.00136749	62	79	54	38	33	33	65	35
AT5G24410	-0.862339	0.000235241	0.000640429	92	95	78	55	51	36	88	47
AT5G01015	-0.862237	2.93661e-07	2.22602e-06	278	370	306	183	163	163	318	170
AT4G29210	-0.862224	3.82738e-08	4.41202e-07	534	568	484	311	296	243	529	283
AT1G26100	-0.861879	0.00016406	0.000468494	104	140	97	74	51	57	114	61
AT3G60290	-0.861643	2.33845e-05	8.76036e-05	158	146	150	70	91	82	151	81
AT4G30270	-0.861546	0.0144222	0.0246952	3390	2711	3833	1772	2201	1390	3311	1788
AT1G07450	-0.860477	2.44535e-06	1.29687e-05	157	187	181	98	100	83	175	94
AT4G15236	-0.860217	0.00575001	0.0108406	53	37	42	33	22	16	44	24
AT2G44290	-0.859853	4.56465e-05	0.00015511	116	175	185	84	87	83	159	85
AT5G08380	-0.859625	5.04257e-06	2.38122e-05	200	222	224	136	95	115	215	115
AT1G54450	-0.859438	0.000240995	0.000653912	67	94	86	43	51	38	82	44
AT4G31890	-0.859197	1.25192e-05	5.11669e-05	166	218	151	102	91	93	178	95
AT4G30560	-0.858857	6.10963e-07	4.07316e-06	246	260	233	136	126	134	246	132
AT3G49780	-0.858408	0.000422124	0.00106971	1052	1201	1179	710	699	439	1144	616
AT2G45470	-0.857859	8.85464e-10	2.63664e-08	6290	7820	6686	4128	3740	3289	6932	3719
AT4G10050	-0.857308	3.0049e-07	2.27329e-06	285	281	273	155	158	138	280	150
AT2G46450	-0.85724	5.61197e-09	1.00233e-07	1372	1428	1473	799	694	799	1424	764
AT3G04000	-0.857108	8.22548e-05	0.000258351	96	104	87	57	49	48	96	51
AT5G15530	-0.856603	3.93456e-08	4.49699e-07	675	680	653	421	362	299	669	361
AT1G64620	-0.85659	4.13194e-05	0.000142824	116	127	118	79	59	56	120	65
AT3G45840	-0.856282	0.00091844	0.00211948	81	62	76	49	33	36	73	39
AT3G09710	-0.855638	4.6133e-06	2.21266e-05	215	229	176	109	115	109	207	111
AT5G03960	-0.855463	0.000145698	0.000423344	148	156	105	88	66	66	136	73
AT5G15840	-0.855262	0.000246026	0.000666274	80	75	70	42	41	38	75	40
AT3G43960	-0.854489	2.82336e-05	0.000103078	259	303	214	166	145	107	259	139
AT1G78860	-0.854287	2.80342e-05	0.000102468	144	170	131	92	68	79	148	80
AT2G39930	-0.854165	1.03774e-09	2.98452e-08	1109	1256	1120	711	595	570	1162	625
AT1G33540	-0.854133	0.00773702	0.0140993	38	29	37	17	26	13	35	19
AT5G38980	-0.854021	8.26426e-11	4.78e-09	1347	1532	1468	826	814	700	1449	780
AT3G19250	-0.85371	0.00237618	0.00492498	35	38	35	23	18	17	36	19
AT5G51350	-0.853357	7.4105e-07	4.76885e-06	226	272	237	145	121	129	245	132
AT2G29060	-0.85319	2.92465e-06	1.50304e-05	217	219	212	133	101	115	216	116
AT2G46535	-0.852819	6.77562e-05	0.000218493	121	140	111	78	55	67	124	67
AT4G06701	-0.85278	0.00156649	0.00339498	64	47	67	36	28	32	59	32
AT4G00710	-0.851775	1.36185e-10	6.68565e-09	1676	1758	1689	972	972	822	1708	922
AT1G72810	-0.851732	1.74244e-07	1.45422e-06	295	325	319	188	158	160	313	169
AT1G58400	-0.850551	3.03618e-05	0.000109861	133	137	117	80	70	59	129	70
AT4G11350	-0.850084	0.00581155	0.0109361	28	33	30	21	17	11	30	16
AT1G27960	-0.849193	4.59727e-06	2.20725e-05	205	234	214	134	97	121	218	117
AT3G11080	-0.849098	0.00122136	0.00273007	59	56	50	25	36	28	55	30
AT5G14130	-0.848705	1.95105e-05	7.50197e-05	159	210	179	114	79	102	183	98
AT2G23200	-0.848175	9.37135e-06	3.98668e-05	168	217	221	98	109	119	202	109
AT4G38580	-0.847076	2.41636e-05	9.00276e-05	114	138	133	81	66	61	128	69
AT3G51890	-0.846546	1.88644e-05	7.28877e-05	110	136	130	69	72	62	125	68
AT2G26300	-0.846482	1.17626e-09	3.25381e-08	922	1021	1024	603	514	489	989	535
AT2G30890	-0.845459	0.000105263	0.000319826	86	100	103	54	47	55	96	52
AT1G11300	-0.844583	0.00043411	0.00109674	86	85	79	40	41	54	83	45
AT1G67920	-0.844189	0.00427325	0.00831771	36	50	31	20	19	24	39	21
AT2G34470	-0.843923	1.39243e-08	2.00584e-07	604	661	596	381	342	287	620	337
AT3G03855	-0.843174	5.30285e-07	3.62587e-06	219	272	257	142	141	122	249	135
AT5G21482	-0.843127	1.11848e-07	1.02756e-06	352	407	337	208	207	179	365	198
AT4G39950	-0.842641	1.93116e-08	2.57222e-07	1013	1352	1158	717	591	598	1174	635
AT2G38823	-0.84218	0.00322771	0.00646999	36	42	31	23	20	16	36	20
AT1G10810	-0.842012	0.0026602	0.00544623	66	46	46	31	31	24	53	29
AT1G13280	-0.841927	2.7197e-07	2.08645e-06	420	420	405	228	205	242	415	225
AT3G56580	-0.841586	2.39611e-08	3.05507e-07	524	570	515	320	267	286	536	291
AT4G26760	-0.841466	9.87533e-09	1.54881e-07	573	615	549	342	300	301	579	314
AT1G10180	-0.840766	2.4597e-08	3.11328e-07	580	574	598	353	328	273	584	318
AT5G48110	-0.840731	0.000468674	0.00117227	556	420	480	318	254	224	485	265
AT3G21780	-0.840492	0.000211644	0.000584609	91	84	81	43	49	47	85	46
AT1G27170	-0.840455	1.73605e-06	9.6804e-06	180	202	184	104	101	102	189	102
AT3G51440	-0.839881	3.39876e-05	0.000121143	187	172	155	90	113	77	171	93
AT1G21590	-0.83969	5.28992e-10	1.7839e-08	975	1137	1040	616	541	554	1051	570
AT3G02990	-0.839482	7.5135e-05	0.000238553	96	112	105	67	52	51	104	57
AT5G06790	-0.839185	8.0284e-05	0.000252952	91	126	126	70	60	56	114	62
AT5G44130	-0.838593	1.85311e-10	8.30287e-09	1551	1629	1655	872	932	827	1612	877
AT4G25800	-0.838182	0.00213319	0.00447579	37	38	41	24	20	19	39	21
AT5G16000	-0.838172	1.02936e-09	2.97921e-08	763	887	826	489	430	427	825	449
AT3G48970	-0.837951	0.000814138	0.00190582	60	54	55	35	29	28	56	31
AT3G14310	-0.837183	6.44073e-08	6.67395e-07	3586	4259	3474	2394	1973	1801	3773	2056
AT1G05690	-0.836526	4.18949e-05	0.000144437	131	132	167	80	73	81	143	78
AT3G02420	-0.836214	9.05674e-09	1.44578e-07	610	708	590	380	338	321	636	346
AT3G14940	-0.835558	4.42957e-05	0.000151234	4993	7350	5540	3552	2941	3195	5961	3229
AT1G20050	-0.835183	2.29822e-10	9.7049e-09	994	1160	1136	627	600	565	1097	597
AT4G22810	-0.835107	5.52892e-06	2.5689e-05	217	234	239	154	124	99	230	126
AT1G34130	-0.834865	1.62508e-08	2.26242e-07	938	1028	982	608	469	530	983	536
AT2G40150	-0.834481	1.78764e-07	1.47836e-06	288	307	314	178	165	153	303	165
AT4G33740	-0.834452	8.87029e-10	2.63718e-08	1188	1286	1233	749	698	579	1236	675
AT5G45340	-0.833602	0.000163776	0.000467752	115	109	147	77	73	53	124	68
AT4G13900	-0.833085	2.66378e-05	9.78514e-05	248	223	293	124	143	150	255	139
AT2G27230	-0.832461	8.22107e-09	1.35039e-07	909	956	882	521	457	521	916	500
AT5G19200	-0.830946	0.000169814	0.000482039	105	138	110	80	66	47	118	64
AT1G64380	-0.830886	0.000157488	0.000452724	81	86	91	53	44	44	86	47
AT4G23930	-0.830831	0.000789225	0.0018538	52	57	63	36	32	26	57	31
AT4G30660	-0.830599	6.21404e-06	2.82506e-05	268	281	250	184	133	121	266	146
AT5G40760	-0.830316	2.56176e-09	5.6323e-08	921	983	865	551	520	446	923	506
AT1G33420	-0.83019	0.000203104	0.000564368	131	110	110	63	56	73	117	64
AT1G78510	-0.829938	8.10533e-10	2.47135e-08	1396	1497	1612	806	862	796	1502	821
AT1G30360	-0.829751	5.6383e-10	1.86837e-08	10921	11991	11272	6910	6213	5615	11395	6246
AT5G07110	-0.829462	9.31218e-07	5.7299e-06	278	340	271	160	182	144	296	162
AT1G29300	-0.829237	4.64535e-06	2.22164e-05	182	240	209	120	130	95	210	115
AT4G26540	-0.829162	4.23788e-10	1.52908e-08	2055	2337	2003	1286	1126	1089	2132	1167
AT1G54580	-0.82906	2.37286e-10	9.91047e-09	1895	2155	1943	1216	1057	1009	1998	1094
AT4G18940	-0.82813	0.000653102	0.00156693	83	113	96	63	63	34	97	53
AT5G64250	-0.827576	4.44558e-10	1.59498e-08	1783	1894	1710	1087	955	914	1796	985
AT2G35155	-0.827465	3.28999e-07	2.45269e-06	465	499	399	244	243	259	454	249
AT2G19650	-0.827169	1.17015e-07	1.06558e-06	309	373	349	187	192	185	344	188
AT1G59580	-0.826929	4.56501e-09	8.56758e-08	608	645	595	364	337	313	616	338
AT2G43360	-0.826324	5.89692e-10	1.9273e-08	1155	1354	1231	764	678	610	1247	684
AT5G58520	-0.826222	1.37374e-06	7.93599e-06	331	402	323	217	165	196	352	193
AT1G67820	-0.826172	0.00476201	0.00916439	55	62	56	49	23	23	58	32
AT2G28310	-0.825973	1.84568e-09	4.47061e-08	690	765	713	436	391	363	723	397
AT2G32540	-0.825755	6.48634e-06	2.9289e-05	1108	1426	1479	673	756	763	1338	731
AT1G28600	-0.825196	3.82344e-08	4.41202e-07	1151	1385	1261	664	809	610	1266	694
AT5G61380	-0.825007	2.299e-09	5.26151e-08	1489	1565	1459	916	873	696	1504	828
AT4G39660	-0.824775	2.54618e-09	5.62119e-08	1263	1274	1161	744	694	598	1233	679
AT1G52780	-0.824759	1.24539e-08	1.86145e-07	503	606	512	305	308	276	540	296
AT2G40100	-0.82473	0.00305374	0.00615684	1005	1432	1357	564	788	718	1265	690
AT2G16595	-0.824592	0.000261375	0.00070221	103	86	105	61	57	44	98	54
AT5G17050	-0.824463	1.20861e-09	3.31448e-08	1019	1175	1120	612	580	624	1105	605
AT4G33130	-0.82438	0.000282586	0.000751843	73	89	88	53	39	45	83	46
AT5G14730	-0.82412	1.46798e-07	1.27593e-06	411	462	467	288	238	211	447	246
AT2G24580	-0.824096	5.88221e-09	1.03765e-07	698	837	852	481	439	391	796	437
AT2G29065	-0.823672	9.53977e-05	0.000293639	92	94	98	55	51	50	95	52
AT1G49010	-0.82315	2.94466e-08	3.59366e-07	587	649	658	393	312	336	631	347
AT1G09750	-0.823021	0.00040161	0.00102425	2118	2885	2219	1607	1177	1180	2407	1321
AT3G50300	-0.822735	1.79286e-05	6.96667e-05	142	160	146	92	71	83	149	82
AT1G73210	-0.82266	0.00206932	0.00435565	61	70	61	32	27	46	64	35
AT1G49660	-0.822436	1.36706e-09	3.60901e-08	817	1001	846	505	502	456	888	488
AT3G10710	-0.822053	0.0144112	0.0246808	202	289	238	99	196	105	243	133
AT1G33110	-0.821993	8.83918e-06	3.80757e-05	1651	1420	1735	920	861	871	1602	884
AT2G33860	-0.8216	2.50302e-06	1.32108e-05	553	724	540	389	298	311	606	333
AT3G07190	-0.821132	5.03707e-06	2.37977e-05	204	220	198	131	121	91	207	114
AT2G26080	-0.820876	1.81217e-09	4.42313e-08	25901	27961	30030	15541	15613	15011	27964	15388
AT2G41940	-0.820763	1.15448e-06	6.86254e-06	271	363	285	164	168	172	306	168
AT5G05890	-0.819828	2.29063e-08	2.94593e-07	569	637	583	355	357	275	596	329
AT3G44200	-0.819532	3.44147e-10	1.30591e-08	1159	1332	1328	738	736	631	1273	702
AT2G22420	-0.819445	4.82043e-06	2.29274e-05	246	237	226	151	136	105	236	131
AT3G48600	-0.81902	0.00168047	0.00361613	62	54	47	35	30	25	54	30
AT4G36670	-0.818936	3.21139e-08	3.84782e-07	598	635	718	397	358	322	650	359
AT1G76090	-0.817402	4.95105e-09	9.11289e-08	1458	1661	1301	856	829	754	1473	813
AT4G08390	-0.817178	1.03173e-09	2.97921e-08	1740	2107	1816	1134	970	1016	1888	1040
AT1G10640	-0.817023	5.62112e-06	2.6035e-05	197	205	226	136	105	106	209	116
AT5G06630	-0.815774	1.24898e-05	5.10806e-05	332	476	436	197	259	228	415	228
AT5G19340	-0.815618	4.37045e-06	2.11294e-05	298	286	263	186	137	146	282	156
AT5G39320	-0.815006	1.23857e-09	3.36061e-08	1437	1655	1340	851	819	778	1477	816
AT5G58930	-0.814797	8.69321e-08	8.4099e-07	402	455	452	276	229	219	436	241
AT5G03680	-0.814287	0.00211126	0.00443465	41	40	44	22	24	23	42	23
AT4G01540	-0.814236	5.09738e-06	2.40172e-05	161	197	173	93	104	96	177	98
AT3G06410	-0.814084	3.10859e-09	6.47041e-08	624	685	672	396	356	344	660	365
AT4G36470	-0.81408	9.19777e-07	5.67231e-06	217	265	250	139	130	135	244	135
AT1G47960	-0.813957	0.00029613	0.000783185	89	103	130	70	53	55	107	59
AT4G23420	-0.813153	0.00072051	0.00170816	128	169	128	108	58	69	142	78
AT3G20460	-0.813124	0.00200957	0.00424206	45	68	54	26	38	28	56	31
AT2G29400	-0.812828	2.34376e-09	5.30172e-08	1699	1739	1682	1075	953	816	1707	948
AT2G45830	-0.812553	9.15904e-07	5.65573e-06	299	294	318	188	154	163	304	168
AT4G21680	-0.812214	0.00506464	0.00967172	33	33	37	20	23	14	34	19
AT2G44180	-0.81166	1.22117e-08	1.82955e-07	477	533	539	292	297	269	516	286
AT4G20390	-0.811505	0.00196349	0.00415212	605	774	727	513	311	343	702	389
AT3G08590	-0.811243	1.17053e-09	3.2521e-08	2732	3486	2920	1815	1611	1625	3046	1684
AT4G27900	-0.810921	3.91776e-05	0.00013645	183	190	172	129	97	77	182	101
AT3G04320	-0.810721	2.41141e-05	8.98956e-05	202	165	207	103	114	102	191	106
AT1G13830	-0.810653	0.000198847	0.000553991	115	108	92	60	66	49	105	58
AT5G63500	-0.810608	1.23144e-05	5.04932e-05	167	168	169	110	91	79	168	93
AT4G22300	-0.810591	9.17396e-07	5.66311e-06	339	329	320	194	165	189	329	183
AT3G54870	-0.810464	0.000532557	0.00131025	88	95	80	49	61	36	88	49
AT1G41830	-0.809562	2.06388e-10	8.95754e-09	2300	2839	2530	1423	1440	1381	2556	1415
AT1G31420	-0.809506	1.16811e-10	6.0751e-09	3461	3889	3618	2208	2016	1866	3656	2030
AT3G21190	-0.809083	1.06861e-07	9.90603e-07	451	568	454	298	281	238	491	272
AT1G16440	-0.808952	0.00435304	0.00844975	40	70	53	25	40	25	54	30
AT3G23810	-0.808578	3.03443e-09	6.38569e-08	4993	6271	5393	2990	3058	3158	5552	3069
AT4G21580	-0.808225	1.16753e-09	3.24849e-08	829	1024	898	535	522	469	917	509
AT4G09950	-0.80815	3.59917e-05	0.0001271	146	183	195	100	83	107	175	97
AT2G30420	-0.808059	0.00727122	0.0133641	53	36	58	32	32	18	49	27
AT3G51750	-0.807788	0.000382715	0.000982366	80	103	120	66	49	53	101	56
AT5G26780	-0.807716	1.27226e-09	3.42505e-08	1194	1335	1201	763	645	664	1243	691
AT1G06150	-0.807234	4.5358e-09	8.53794e-08	910	1034	949	582	487	537	964	535
AT4G15820	-0.806797	1.60392e-05	6.34486e-05	169	254	187	119	119	100	203	113
AT4G08980	-0.806772	9.68196e-10	2.83001e-08	919	995	936	574	508	503	950	528
AT3G44326	-0.806286	0.00141101	0.00310026	90	76	67	56	37	37	78	43
AT1G13920	-0.806201	1.03393e-05	4.35161e-05	162	167	192	108	94	88	174	97
AT5G56080	-0.805911	0.00250141	0.00515765	266	344	232	173	192	104	281	156
AT5G16310	-0.805767	2.59329e-06	1.35797e-05	215	229	216	134	110	123	220	122
AT5G51770	-0.805423	8.57491e-06	3.70964e-05	264	287	223	171	128	132	258	144
AT3G54320	-0.804751	1.25902e-05	5.13798e-05	174	191	211	95	112	113	192	107
AT1G49230	-0.804208	0.00508513	0.00970502	64	63	42	38	22	34	56	31
AT1G74680	-0.803959	4.76078e-07	3.33476e-06	245	284	262	147	150	143	264	147
AT2G43235	-0.803518	3.79243e-08	4.38438e-07	440	552	533	297	277	274	508	283
AT3G58940	-0.803438	3.4377e-05	0.000122234	119	161	130	84	77	67	137	76
AT5G58300	-0.803424	1.9055e-06	1.04693e-05	748	856	776	515	366	444	793	442
AT3G53420	-0.802868	1.04505e-09	2.99953e-08	20301	23425	20821	13078	11956	10963	21516	11999
AT1G21090	-0.802094	3.11891e-05	0.000112449	125	128	125	78	70	63	126	70
AT1G80050	-0.801926	1.21883e-05	5.01158e-05	213	222	206	147	102	109	214	119
AT3G44450	-0.801672	4.48693e-06	2.16213e-05	318	331	248	181	168	152	299	167
AT4G30360	-0.801638	6.84757e-07	4.46593e-06	397	471	460	299	218	224	443	247
AT3G06145	-0.800597	5.21896e-06	2.45054e-05	321	414	355	169	226	211	363	202
AT3G16250	-0.800524	5.16727e-10	1.75441e-08	2240	2826	2585	1470	1389	1400	2550	1420
AT5G20070	-0.800414	2.31666e-10	9.76118e-09	1168	1311	1208	698	689	670	1229	686
AT1G15460	-0.800076	0.0277252	0.0441692	51	64	44	49	26	14	53	30
AT1G60680	-0.799955	1.1345e-06	6.77832e-06	355	413	360	235	178	216	376	210
AT3G30300	-0.799889	1.25306e-08	1.86416e-07	933	904	910	575	482	481	916	513
AT2G31870	-0.79979	0.000570576	0.00138964	114	90	119	74	50	57	108	60
AT3G57830	-0.799465	5.26779e-05	0.000175627	200	216	179	144	94	95	198	111
AT3G06990	-0.799454	0.000564314	0.00137649	69	81	79	52	43	33	76	43
AT3G25730	-0.799072	1.56823e-05	6.22532e-05	158	198	157	88	106	92	171	95
AT1G29950	-0.79903	3.7697e-09	7.44069e-08	1036	1009	1072	622	562	561	1039	582
AT5G40830	-0.798118	2.17005e-07	1.74105e-06	336	425	401	218	211	219	387	216
AT5G10280	-0.797863	9.16966e-06	3.92073e-05	238	221	232	151	134	103	230	129
AT2G10940	-0.79738	3.89232e-09	7.62758e-08	35413	44651	38811	24294	21931	20215	39625	22147
AT5G22300	-0.79735	4.29024e-06	2.08048e-05	249	366	317	160	185	174	311	173
AT1G72480	-0.797167	3.64902e-09	7.24332e-08	584	654	644	363	359	331	627	351
AT1G18330	-0.79621	7.36967e-05	0.000234754	1329	1343	1460	955	686	681	1377	774
AT3G50270	-0.795952	1.29963e-08	1.91701e-07	631	733	616	364	396	348	660	369
AT2G48020	-0.795833	1.58833e-10	7.40691e-09	1297	1413	1347	799	752	722	1352	758
AT5G53370	-0.795196	3.66763e-10	1.37263e-08	924	1041	1005	576	565	523	990	555
AT1G13520	-0.795104	0.00135452	0.00299268	64	103	71	50	50	33	79	44
AT3G47180	-0.794872	0.0082572	0.0149616	29	34	30	16	23	13	31	17
AT2G03520	-0.79483	0.00254481	0.0052381	64	49	51	27	34	31	55	31
AT1G65310	-0.794679	2.34883e-05	8.79233e-05	281	334	235	185	165	127	283	159
AT4G35300	-0.794627	1.2615e-08	1.87525e-07	718	889	840	511	424	435	816	457
AT3G19490	-0.794577	1.84776e-08	2.49644e-07	917	1095	978	657	524	496	997	559
AT4G29930	-0.794462	0.00299005	0.00604951	49	54	56	38	21	30	53	30
AT4G29080	-0.794266	4.9118e-07	3.4079e-06	346	365	351	228	180	188	354	199
AT1G28190	-0.793794	0.000789466	0.00185413	104	81	90	64	50	41	92	52
AT2G23700	-0.793657	1.14543e-06	6.82359e-06	256	290	284	180	151	135	277	155
AT5G04885	-0.793423	1.76092e-07	1.46643e-06	449	528	420	287	268	229	466	261
AT5G02670	-0.792583	6.46703e-06	2.9209e-05	285	306	336	213	148	160	309	174
AT5G60640	-0.792362	3.33105e-10	1.28185e-08	2560	2865	2660	1666	1547	1334	2695	1516
AT1G52080	-0.792252	4.57847e-05	0.000155469	147	149	150	88	98	65	149	84
AT5G59020	-0.791934	2.35114e-05	8.79925e-05	164	207	150	94	107	91	174	97
AT1G53000	-0.791915	3.40816e-08	4.03046e-07	576	614	597	352	307	344	596	334
AT5G11550	-0.791682	4.3005e-06	2.08493e-05	322	374	331	241	183	154	342	193
AT3G59710	-0.791671	0.0023736	0.00492017	53	66	58	24	40	35	59	33
AT4G31600	-0.791543	5.91799e-06	2.714e-05	184	184	196	102	115	100	188	106
AT5G05640	-0.791437	0.00727475	0.0133693	65	39	50	33	33	21	51	29
AT5G05980	-0.791406	1.62832e-09	4.09483e-08	879	929	937	550	496	497	915	514
AT4G34960	-0.791072	4.00355e-07	2.89783e-06	323	351	346	209	174	190	340	191
AT5G13870	-0.791061	1.77056e-05	6.89968e-05	141	143	141	82	84	73	142	80
AT5G60540	-0.790951	5.66147e-09	1.00803e-07	678	697	687	387	411	362	687	387
AT1G32170	-0.790824	9.57751e-09	1.51204e-07	773	779	741	460	455	377	764	431
AT1G75420	-0.790511	2.53967e-07	1.96652e-06	383	385	361	234	212	190	376	212
AT3G62740	-0.790507	0.00557409	0.0105402	36	34	35	25	17	17	35	20
AT5G38030	-0.790184	0.000116377	0.000348546	126	167	157	109	76	68	150	84
AT4G38050	-0.790103	0.000593442	0.0014389	82	83	66	49	43	38	77	43
AT5G15790	-0.789885	9.74292e-07	5.94701e-06	255	274	286	147	158	153	272	153
AT4G26130	-0.789737	2.43083e-09	5.44569e-08	1153	1299	1157	762	681	590	1203	678
AT4G02860	-0.788955	2.78435e-09	5.96464e-08	779	846	754	468	465	407	793	447
AT2G16250	-0.788863	7.55204e-07	4.83711e-06	336	370	351	235	194	167	352	199
AT3G22120	-0.788661	9.73853e-08	9.19285e-07	10285	11431	10586	7242	5592	5395	10767	6076
AT2G32630	-0.788447	0.0189319	0.031484	38	27	43	23	27	11	36	20
AT3G54590	-0.788271	0.0158938	0.0269394	2493	3426	2761	1430	2162	1289	2893	1627
AT5G08750	-0.78818	5.11084e-07	3.51787e-06	275	304	289	182	158	149	289	163
AT1G14040	-0.788047	2.88885e-06	1.48704e-05	227	243	255	156	139	114	242	136
AT1G76870	-0.787972	0.00284192	0.00578167	35	51	46	23	27	24	44	25
AT2G45960	-0.787316	1.12195e-09	3.15851e-08	25367	27231	26301	16082	14636	13801	26300	14840
AT5G24310	-0.786375	0.000231222	0.000630928	124	165	123	73	66	92	137	77
AT4G27652	-0.786325	0.00242245	0.00501055	49	45	46	28	30	21	47	26
AT1G10040	-0.785642	0.00249279	0.00514156	46	56	47	32	32	20	50	28
AT2G13690	-0.785604	5.18151e-05	0.000173083	226	242	227	134	103	154	232	130
AT1G68220	-0.785386	1.03059e-06	6.23876e-06	303	306	291	184	155	169	300	169
AT1G28620	-0.785199	0.00146949	0.00321101	87	67	65	48	39	37	73	41
AT2G33770	-0.785135	5.98964e-08	6.25749e-07	3399	3714	3468	2336	1794	1850	3527	1993
AT1G31320	-0.785093	0.00320871	0.00643327	48	69	54	37	23	36	57	32
AT1G56630	-0.78458	5.29177e-05	0.000176365	113	117	126	72	66	63	119	67
AT3G09410	-0.784421	2.92502e-08	3.57426e-07	510	584	524	334	286	293	539	304
AT5G51270	-0.784332	0.00169895	0.00364957	44	65	58	33	35	26	56	31
AT4G13930	-0.784097	3.77069e-10	1.3975e-08	4810	5750	4984	3034	2917	2812	5181	2921
AT2G14060	-0.783911	0.00051138	0.0012645	122	88	120	67	59	61	110	62
AT3G45300	-0.783896	0.000145175	0.000422081	1367	1141	1249	811	728	597	1252	712
AT3G07200	-0.782642	6.46707e-06	2.9209e-05	159	211	185	109	106	98	185	104
AT1G53340	-0.781935	0.00161224	0.00348148	49	75	71	42	39	29	65	37
AT1G65490	-0.780864	1.32003e-05	5.35274e-05	400	426	553	251	270	259	460	260
AT1G73160	-0.780844	0.0109599	0.0193142	53	38	29	22	24	22	40	23
AT2G48010	-0.780734	6.15723e-06	2.80217e-05	182	243	193	126	114	109	206	116
AT4G02290	-0.78073	3.93711e-05	0.000136934	503	437	373	279	236	231	438	249
AT4G39030	-0.780436	2.12283e-05	8.07622e-05	197	245	173	126	124	98	205	116
AT5G41000	-0.780355	7.8618e-06	3.44213e-05	166	195	197	119	107	90	186	105
AT1G18265	-0.780162	0.00121068	0.00270969	107	74	81	54	49	46	87	50
AT1G30280	-0.779845	2.40082e-07	1.87728e-06	349	392	360	235	203	186	367	208
AT1G53230	-0.779645	4.49295e-10	1.60895e-08	1096	1204	1191	661	684	632	1164	659
AT5G04720	-0.779247	3.58583e-09	7.15929e-08	781	859	872	519	484	422	837	475
AT1G80480	-0.778995	2.93513e-10	1.15511e-08	1451	1743	1551	937	887	861	1582	895
AT5G18260	-0.778856	0.00100995	0.00230419	88	75	66	48	40	42	76	43
AT2G25000	-0.778553	0.000124417	0.00036913	122	155	110	84	67	68	129	73
AT3G15760	-0.778551	6.04641e-06	2.76029e-05	309	350	335	220	206	139	331	188
AT5G52545	-0.777943	0.00168081	0.00361646	61	52	56	33	36	27	56	32
AT2G35960	-0.777703	2.4827e-07	1.92945e-06	507	559	621	370	302	286	562	319
AT2G43340	-0.777585	1.08791e-09	3.07604e-08	863	986	906	564	519	480	918	521
AT4G12310	-0.777579	1.33597e-10	6.64054e-09	1453	1623	1563	903	895	833	1546	877
AT5G19440	-0.777205	2.44236e-09	5.45389e-08	1693	1823	1586	1039	1018	844	1701	967
AT4G14520	-0.776469	4.04746e-05	0.000140258	121	158	140	77	77	83	140	79
AT3G29810	-0.776301	4.40037e-05	0.000150547	155	201	162	103	115	76	173	98
AT3G12830	-0.776183	0.00056873	0.00138567	103	91	86	56	45	58	93	53
AT3G52072	-0.77617	0.00252267	0.00519755	50	47	49	31	31	21	49	28
AT4G32890	-0.776078	6.815e-05	0.000219541	175	170	164	123	90	77	170	97
AT3G21670	-0.775859	5.85021e-10	1.91861e-08	1089	1306	1238	709	684	667	1211	687
AT2G17630	-0.775787	2.01556e-06	1.09667e-05	289	332	321	192	154	188	314	178
AT3G63210	-0.775194	6.95025e-08	7.0714e-07	725	822	811	532	427	383	786	447
AT2G17970	-0.774947	2.57083e-06	1.34955e-05	249	258	223	148	133	134	243	138
AT4G22756	-0.774918	1.14708e-06	6.82917e-06	270	330	301	197	166	149	300	171
AT2G36350	-0.774674	0.00430684	0.008372	231	191	175	137	79	124	199	113
AT5G07340	-0.774183	3.06672e-08	3.7212e-07	554	622	557	360	306	319	578	328
AT3G12685	-0.773961	9.96516e-06	4.20994e-05	251	340	326	174	153	192	306	173
AT3G24255	-0.773855	0.203129	0.25799	44	52	51	5	41	37	49	28
AT2G29980	-0.773351	8.27711e-10	2.49976e-08	1829	1942	1742	1126	1014	999	1838	1046
AT2G30150	-0.773326	1.64367e-08	2.28331e-07	535	602	622	355	340	306	586	334
AT3G03700	-0.773204	0.000162649	0.000464813	173	175	179	133	95	73	176	100
AT4G09432	-0.772717	0.00743337	0.0136214	53	43	74	32	41	24	57	32
AT4G35630	-0.772636	2.87632e-09	6.11362e-08	926	1079	913	583	579	499	973	554
AT5G39450	-0.77199	0.000680631	0.00162327	77	93	88	63	46	38	86	49
AT4G10390	-0.771947	0.00334023	0.00667311	64	76	48	46	31	30	63	36
AT1G01050	-0.771917	1.41215e-09	3.70242e-08	1311	1438	1490	829	777	806	1413	804
AT1G74660	-0.771395	0.000162209	0.000463762	111	140	109	83	65	57	120	68
AT4G09020	-0.771131	7.44143e-06	3.28252e-05	484	552	466	357	251	249	501	286
AT1G64640	-0.770953	2.18773e-06	1.17925e-05	241	336	294	179	161	155	290	165
AT2G36780	-0.770913	0.00588509	0.0110495	58	38	51	26	33	25	49	28
AT1G54510	-0.770711	3.42968e-06	1.71907e-05	249	273	250	169	129	142	257	147
AT1G22790	-0.770312	5.86933e-07	3.94187e-06	293	318	314	185	165	177	308	176
AT3G26720	-0.770128	4.0159e-10	1.47124e-08	1929	2053	1898	1214	1118	1026	1960	1119
AT1G02950	-0.769436	0.000706206	0.0016783	227	271	303	200	116	141	267	152
AT4G22010	-0.769255	2.44455e-10	1.00994e-08	1738	2051	1878	1162	1071	999	1889	1077
AT4G32340	-0.769085	1.70707e-07	1.4297e-06	1393	1447	1470	916	890	663	1437	823
AT1G03905	-0.768792	0.000221324	0.000607566	168	135	127	89	73	84	143	82
AT1G65380	-0.767501	4.85755e-06	2.30752e-05	188	198	211	121	109	111	199	114
AT1G20950	-0.767457	3.2485e-10	1.25514e-08	1776	2184	1961	1184	1127	1066	1974	1126
AT1G05160	-0.767344	7.86613e-07	5.00636e-06	254	275	273	153	157	148	267	153
AT5G16970	-0.767189	2.77087e-05	0.000101395	3344	2963	3027	1915	1966	1488	3111	1790
AT3G46700	-0.767154	0.00150203	0.00327013	414	512	496	333	301	181	474	272
AT3G52310	-0.76693	0.0124367	0.0216489	33	33	34	13	26	18	33	19
AT2G14890	-0.766449	6.77545e-09	1.15673e-07	1598	1680	1639	1088	894	836	1639	939
AT3G54010	-0.766407	3.12328e-09	6.49391e-08	1047	1155	1077	663	582	628	1093	624
AT4G17150	-0.766239	2.05211e-08	2.69757e-07	592	606	591	345	338	340	596	341
AT2G25160	-0.765697	0.000224739	0.000615702	160	236	156	106	125	84	184	105
AT4G09490	-0.765621	0.00962603	0.0171809	30	40	32	19	15	24	34	19
AT1G60690	-0.765391	8.28042e-06	3.59691e-05	228	286	206	138	141	132	240	137
AT1G79030	-0.765358	1.13554e-07	1.04102e-06	434	488	437	293	252	233	453	259
AT4G15440	-0.765093	0.00153378	0.00333278	94	87	82	69	42	40	88	50
AT5G65750	-0.764931	2.63044e-09	5.73889e-08	929	986	904	552	529	532	940	538
AT2G37050	-0.764921	1.0328e-08	1.6066e-07	1378	1334	1457	875	755	761	1390	797
AT1G28670	-0.764492	4.22438e-10	1.52908e-08	2244	2583	2287	1412	1443	1219	2371	1358
AT5G67110	-0.764228	0.000212794	0.00058719	89	129	115	71	58	61	111	63
AT3G44150	-0.764067	5.97067e-07	3.99805e-06	284	324	286	181	179	152	298	171
AT1G64900	-0.763968	1.20526e-08	1.81284e-07	770	778	843	486	476	410	797	457
AT1G19835	-0.763522	5.94984e-10	1.94127e-08	2045	2461	2191	1368	1225	1237	2232	1277
AT5G17000	-0.763344	3.11929e-07	2.34033e-06	417	441	446	239	243	264	435	249
AT1G11090	-0.763005	4.67135e-06	2.23352e-05	189	208	188	109	119	107	195	112
AT1G28110	-0.762138	7.93654e-08	7.84083e-07	507	505	543	324	290	279	518	298
AT2G35075	-0.761827	0.00265966	0.00544572	47	48	62	30	34	26	52	30
AT4G32270	-0.761647	4.15449e-06	2.02406e-05	257	285	248	173	133	147	263	151
AT4G30250	-0.761369	0.00648315	0.012062	49	46	55	37	19	30	50	29
AT4G26140	-0.761201	1.4695e-06	8.38765e-06	409	426	395	273	249	186	410	236
AT5G23760	-0.761115	2.32371e-06	1.24341e-05	261	271	253	147	146	157	262	150
AT5G49555	-0.760992	1.2569e-07	1.12954e-06	550	626	573	358	297	347	583	334
AT4G25350	-0.760951	0.000923726	0.0021304	61	67	64	34	41	35	64	37
AT3G16910	-0.760715	2.26683e-09	5.21289e-08	2061	2650	2529	1472	1417	1260	2413	1383
AT1G05070	-0.760315	4.06991e-07	2.93584e-06	385	481	498	262	255	264	455	260
AT3G14260	-0.760019	0.00104291	0.00237005	93	81	91	49	43	60	88	51
AT3G25400	-0.759906	0.00153066	0.00332639	59	62	57	36	29	37	59	34
AT1G54970	-0.759681	0.0267759	0.0428105	74	92	101	37	37	78	89	51
AT2G46730	-0.759648	0.00233264	0.00484472	63	66	52	44	30	30	60	35
AT2G21130	-0.759604	2.91729e-05	0.000106122	178	170	149	101	100	85	166	95
AT5G38510	-0.75913	1.58341e-09	4.0083e-08	1273	1287	1305	799	759	668	1288	742
AT1G13480	-0.75898	0.00303077	0.0061208	40	48	50	26	24	29	46	26
AT3G23470	-0.758869	3.34116e-06	1.68e-05	425	414	361	272	225	195	400	231
AT5G62130	-0.758767	2.64809e-07	2.03889e-06	486	521	558	350	287	264	522	300
AT5G41600	-0.758749	4.46747e-08	4.96337e-07	647	672	595	380	352	368	638	367
AT1G62910	-0.758591	0.00674914	0.012502	54	115	68	39	50	46	79	45
AT3G20210	-0.758519	0.000938499	0.00215925	72	78	88	52	51	34	79	46
AT1G07290	-0.758474	0.00698969	0.0129038	77	54	54	46	37	24	62	36
AT1G09660	-0.75821	7.52522e-09	1.26105e-07	706	836	705	445	448	398	749	430
AT3G28050	-0.757323	3.96704e-09	7.71853e-08	866	894	826	508	510	471	862	496
AT1G23890	-0.75706	8.05724e-05	0.000253653	198	214	196	145	124	82	203	117
AT4G17090	-0.756954	2.11273e-07	1.70294e-06	4522	5640	5982	2973	3309	2981	5381	3088
AT3G46670	-0.756605	6.52665e-07	4.30308e-06	305	331	320	205	187	159	319	184
AT3G07500	-0.756546	0.00158372	0.00342725	76	88	84	65	44	34	83	48
AT3G06035	-0.75653	3.01153e-05	0.000109051	339	431	299	234	179	201	356	205
AT4G15290	-0.756349	0.0002854	0.000758337	298	327	234	200	173	123	286	165
AT3G05120	-0.756208	5.64155e-08	5.97228e-07	451	495	463	292	280	240	470	271
AT5G12150	-0.756099	1.5614e-09	3.96954e-08	4597	5364	5169	3219	2773	2718	5043	2903
AT1G05650	-0.755778	0.0203548	0.0336461	192	133	116	116	75	65	147	85
AT3G08630	-0.755721	5.64735e-06	2.61263e-05	467	472	374	292	242	224	438	253
AT3G51950	-0.755543	2.34366e-09	5.30172e-08	4089	4236	3955	2555	2227	2298	4093	2360
AT3G46500	-0.755507	0.0225309	0.0368317	36	29	32	29	15	12	32	19
AT5G02460	-0.755438	0.00213938	0.00448728	58	58	63	40	27	36	60	34
AT1G42470	-0.755217	1.02537e-08	1.59766e-07	714	713	741	443	417	391	723	417
AT5G37000	-0.754894	0.00133962	0.00296319	96	106	88	44	75	48	97	56
AT1G32740	-0.754797	0.000275475	0.000735485	130	142	114	81	59	82	129	74
AT5G63780	-0.754515	3.683e-10	1.37568e-08	1256	1464	1368	825	812	719	1363	785
AT3G49050	-0.75431	1.7723e-06	9.8584e-06	299	343	339	180	180	204	327	188
AT3G29250	-0.754114	0.0678451	0.097659	575	707	494	418	425	186	592	343
AT5G60920	-0.753416	6.87225e-10	2.20062e-08	4205	4820	4401	2841	2527	2380	4475	2583
AT5G04890	-0.752526	5.2646e-05	0.000175578	171	258	248	141	143	106	226	130
AT3G18200	-0.752289	0.000695643	0.00165537	133	142	100	80	85	52	125	72
AT4G30190	-0.752137	5.89723e-08	6.17447e-07	17938	24837	19412	12680	12017	11078	20729	11925
AT3G01220	-0.75208	2.9267e-05	0.0001064	255	272	211	173	135	119	246	142
AT1G77690	-0.75204	8.13474e-08	7.99526e-07	681	681	636	436	388	333	666	386
AT5G40150	-0.751945	1.31164e-05	5.32214e-05	166	212	196	127	102	102	191	110
AT5G50740	-0.751926	4.80935e-07	3.35757e-06	420	476	401	285	230	234	432	250
AT5G43860	-0.751785	0.00136774	0.00302013	68	87	103	60	51	38	86	50
AT1G55730	-0.751685	3.98863e-07	2.88812e-06	339	355	333	197	200	196	342	198
AT1G13860	-0.751444	4.12731e-06	2.01324e-05	333	298	311	193	167	185	314	182
AT1G60390	-0.751016	2.69127e-05	9.87851e-05	166	171	144	99	90	89	160	93
AT5G46090	-0.750656	0.00166775	0.00359119	65	63	52	34	37	33	60	35
AT5G24850	-0.750463	9.5478e-10	2.80368e-08	1268	1313	1326	756	785	719	1302	753
AT4G31500	-0.749651	3.19666e-07	2.39179e-06	2087	2830	2528	1614	1329	1351	2482	1431
AT5G02410	-0.749207	5.29247e-06	2.47774e-05	236	221	231	143	138	118	229	133
AT3G47210	-0.749135	0.0100166	0.0177998	95	93	81	78	32	46	90	52
AT1G34200	-0.74822	6.67952e-07	4.37816e-06	286	308	285	173	178	158	293	170
AT3G09925	-0.748207	0.00160848	0.00347612	386	439	380	217	311	171	402	233
AT3G17668	-0.74817	8.9437e-06	3.84219e-05	180	215	174	111	115	103	190	110
AT3G25020	-0.748114	0.00114094	0.00256837	107	103	83	73	47	50	98	57
AT1G05640	-0.74764	0.00133656	0.00295745	61	60	57	33	36	34	59	34
AT5G55090	-0.747523	0.000864195	0.0020079	88	85	70	52	50	39	81	47
AT5G02350	-0.747149	0.00131181	0.00291112	148	142	94	90	68	65	128	74
AT4G00460	-0.747006	0.000147126	0.000426713	126	129	106	70	67	72	120	70
AT2G27150	-0.746364	8.40832e-08	8.20079e-07	503	508	529	292	308	293	513	298
AT5G48650	-0.746307	0.00841543	0.0152179	37	40	32	24	16	23	36	21
AT5G45610	-0.746256	1.55831e-05	6.19012e-05	259	258	221	170	138	121	246	143
AT5G61600	-0.746239	0.0062899	0.011739	562	707	766	500	404	279	678	394
AT3G57920	-0.745975	0.00811133	0.0147252	30	44	47	27	26	17	40	23
AT3G20260	-0.745224	4.67985e-06	2.23702e-05	220	235	200	130	130	120	218	127
AT1G64330	-0.745081	2.24338e-07	1.79011e-06	622	768	584	408	360	375	658	381
AT5G12010	-0.745049	8.90816e-08	8.58737e-07	521	554	518	347	311	268	531	309
AT2G32720	-0.744825	1.07433e-08	1.65769e-07	664	786	687	425	403	410	712	413
AT4G29720	-0.744589	2.41581e-08	3.07198e-07	553	687	588	364	356	339	609	353
AT1G15165	-0.744506	0.000466308	0.00116757	81	128	101	61	58	60	103	60
AT4G25270	-0.743928	1.73942e-05	6.79777e-05	146	160	166	97	91	86	157	91
AT1G17020	-0.743682	0.00132728	0.00293998	76	105	110	72	56	41	97	56
AT1G43800	-0.743142	0.0100135	0.0177967	55	39	35	24	24	27	43	25
AT4G14570	-0.742908	5.01373e-09	9.20276e-08	911	1017	993	579	540	576	974	565
AT2G38180	-0.742442	1.17803e-05	4.86059e-05	263	230	238	157	133	136	244	142
AT4G15430	-0.742393	7.70844e-06	3.37999e-05	351	451	448	280	204	241	417	242
AT1G03300	-0.741879	0.000121637	0.000361859	143	141	121	92	77	67	135	79
AT1G19920	-0.740839	4.08629e-09	7.91025e-08	2419	3064	2955	1624	1645	1624	2813	1631
AT4G05400	-0.740703	1.96972e-06	1.0751e-05	320	353	294	213	176	174	322	188
AT1G76930	-0.74063	7.17295e-07	4.64417e-06	8701	12048	9908	6642	6123	5055	10219	5940
AT1G80850	-0.740213	2.90245e-06	1.49324e-05	238	265	276	159	141	153	260	151
AT1G74430	-0.740095	5.60112e-05	0.000185252	181	163	166	111	107	80	170	99
AT3G14240	-0.740051	7.91648e-09	1.31279e-07	1721	1952	1664	1173	977	959	1779	1036
AT2G23690	-0.739916	1.33385e-05	5.40305e-05	264	245	269	177	133	144	259	151
AT2G36080	-0.739456	3.97347e-05	0.00013807	248	273	270	193	123	145	264	154
AT1G48580	-0.739193	0.0164839	0.0278382	51	35	36	18	23	30	41	24
AT1G06473	-0.73902	0.00581953	0.0109495	36	51	54	30	32	20	47	27
AT3G13080	-0.738546	5.28259e-09	9.60274e-08	1091	1208	1264	767	669	642	1188	693
AT4G29750	-0.738467	3.07215e-08	3.72305e-07	932	1053	966	656	515	549	984	573
AT5G38940	-0.738442	0.0230535	0.0375767	616	409	445	246	319	296	490	287
AT3G07580	-0.738295	0.000882292	0.00204571	90	107	87	60	43	62	95	55
AT2G26840	-0.738294	1.50842e-05	6.01823e-05	168	170	190	108	104	96	176	103
AT5G56890	-0.738067	2.61272e-09	5.71237e-08	1342	1438	1369	903	770	749	1383	807
AT3G17840	-0.737916	1.55e-07	1.32549e-06	533	698	610	396	330	345	614	357
AT2G01505	-0.737868	0.00440814	0.00854109	83	109	84	79	41	41	92	54
AT5G05170	-0.73783	1.72118e-09	4.2601e-08	10069	12238	11151	6732	6477	6260	11153	6490
AT1G74500	-0.737387	0.000569448	0.00138724	184	137	151	112	92	73	157	92
AT4G15240	-0.737364	2.13331e-06	1.15252e-05	257	277	244	165	148	141	259	151
AT5G40300	-0.73702	9.50784e-06	4.04088e-05	222	211	197	128	121	119	210	123
AT1G56440	-0.736947	2.41538e-05	9.00085e-05	134	161	158	92	90	82	151	88
AT1G76520	-0.73674	2.32393e-09	5.29297e-08	1727	1686	1687	1010	1032	940	1700	994
AT3G24360	-0.736708	0.0228228	0.0372393	31	64	50	36	17	31	48	28
AT5G57110	-0.73627	1.04728e-07	9.74619e-07	2051	2340	2048	1471	1157	1135	2146	1254
AT4G34260	-0.736138	5.17488e-10	1.75441e-08	1707	1886	1839	1130	1024	1017	1811	1057
AT5G19875	-0.735634	0.00436795	0.00847439	55	73	44	34	30	36	57	33
AT3G02230	-0.735629	1.54769e-09	3.94931e-08	3319	3722	3184	2157	1991	1828	3408	1992
AT1G31310	-0.735365	0.00420155	0.00819069	83	55	63	44	41	33	67	39
AT5G63420	-0.735287	1.78674e-08	2.43076e-07	772	812	763	514	439	420	782	458
AT1G75260	-0.73507	0.00246321	0.00508603	46	64	53	34	35	26	54	32
AT1G73570	-0.735058	0.000289818	0.000768193	137	129	103	81	70	65	123	72
AT2G34960	-0.734688	0.00202699	0.00427694	72	72	86	40	40	54	77	45
AT5G40780	-0.734673	1.93421e-06	1.05965e-05	492	501	585	351	320	254	526	308
AT5G19790	-0.734666	0.000508061	0.00125695	89	105	114	60	72	48	103	60
AT5G61010	-0.734306	2.88799e-07	2.19614e-06	470	541	535	335	322	248	515	302
AT5G16730	-0.733951	2.25079e-09	5.18852e-08	1878	2062	1956	1264	1201	990	1965	1152
AT5G16910	-0.733886	1.3837e-08	1.99778e-07	1097	1315	1175	718	781	599	1196	699
AT1G50430	-0.733828	5.12956e-10	1.74802e-08	1740	1963	1924	1138	1159	995	1876	1097
AT2G05910	-0.733705	0.00302904	0.00611932	52	48	54	33	26	31	51	30
AT4G34950	-0.733355	1.24149e-07	1.11881e-06	467	571	513	341	297	269	517	302
AT2G24700	-0.733254	0.0207097	0.0341677	66	45	42	44	24	22	51	30
AT1G29730	-0.733105	0.00118719	0.00266367	69	75	97	51	49	41	80	47
AT5G66170	-0.733084	7.29512e-06	3.22245e-05	222	233	196	134	127	120	217	127
AT2G22330	-0.732836	0.000420153	0.00106528	1942	2410	2057	1522	1045	1180	2136	1249
AT3G08670	-0.73276	3.74646e-07	2.7398e-06	670	717	693	490	380	350	693	407
AT2G41890	-0.732676	8.77102e-06	3.78419e-05	297	284	327	211	168	154	303	178
AT4G34630	-0.73243	2.18136e-07	1.74719e-06	470	502	457	311	288	239	476	279
AT1G21740	-0.732212	2.3816e-05	8.8906e-05	233	255	196	147	144	110	228	134
AT4G24960	-0.732168	9.34074e-06	3.97873e-05	223	283	312	160	168	150	273	159
AT5G36890	-0.731908	8.2269e-08	8.06571e-07	469	574	538	300	328	296	527	308
AT5G42680	-0.73049	0.000292152	0.000773772	118	108	140	82	70	63	122	72
AT2G44300	-0.730457	9.73483e-06	4.12908e-05	285	296	262	199	149	147	281	165
AT5G40840	-0.730447	0.000135208	0.000396544	126	150	138	68	92	82	138	81
AT3G44940	-0.730375	8.93642e-05	0.000277936	112	127	128	80	68	67	122	72
AT4G02500	-0.730311	2.43619e-09	5.4513e-08	1576	1883	1641	1074	943	968	1700	995
AT4G36180	-0.729753	3.76097e-07	2.74935e-06	654	664	581	420	338	357	633	372
AT2G36590	-0.729162	2.13638e-05	8.12132e-05	174	214	195	101	123	117	194	114
AT5G13750	-0.729047	3.42332e-08	4.04337e-07	664	665	634	416	389	349	654	385
AT5G49390	-0.728893	0.00052235	0.00128813	133	105	124	82	61	70	121	71
AT5G18370	-0.728647	0.000347575	0.000902852	175	139	137	106	87	73	150	89
AT1G19540	-0.728579	0.00254795	0.00524297	77	60	91	45	44	45	76	45
AT3G27390	-0.728539	7.34097e-10	2.30404e-08	1311	1502	1352	862	842	741	1388	815
AT4G33360	-0.728539	1.15625e-06	6.87024e-06	1021	1338	990	705	684	574	1116	654
AT1G64450	-0.72851	0.000459219	0.0011527	90	98	102	64	48	58	97	57
AT4G03190	-0.72846	1.54694e-09	3.94931e-08	1042	1104	1059	671	627	585	1068	628
AT1G62640	-0.728347	4.32801e-09	8.30239e-08	1314	1465	1441	933	823	725	1407	827
AT3G20083	-0.728102	0.432494	0.497949	38	31	26	44	1	11	32	19
AT4G00480	-0.727901	4.59791e-06	2.20725e-05	227	245	234	139	131	144	235	138
AT3G61950	-0.727803	0.0145217	0.0248476	79	120	91	63	33	73	97	56
AT3G58220	-0.727791	2.52623e-06	1.33052e-05	375	403	375	259	193	225	384	226
AT5G34940	-0.727655	1.14489e-06	6.82359e-06	475	476	439	251	311	255	463	272
AT3G16940	-0.727647	2.98189e-07	2.25855e-06	832	881	888	605	457	468	867	510
AT4G25820	-0.727592	0.00219923	0.00459715	612	864	677	372	529	360	718	420
AT4G17050	-0.727199	3.18195e-08	3.82853e-07	1210	1116	1237	745	714	641	1188	700
AT4G18210	-0.726207	0.00254722	0.00524248	69	95	123	58	49	61	96	56
AT3G23640	-0.725975	6.75143e-09	1.15367e-07	1507	1557	1406	965	839	828	1490	877
AT1G10850	-0.725868	6.82737e-08	6.97239e-07	726	831	786	533	418	427	781	459
AT1G05200	-0.725266	7.03634e-09	1.1938e-07	1141	1256	1282	812	687	667	1226	722
AT2G23130	-0.725217	2.2973e-07	1.81979e-06	426	529	472	279	271	287	476	279
AT1G47640	-0.724783	1.52656e-07	1.31368e-06	731	795	654	473	397	413	727	428
AT5G19980	-0.724751	1.29422e-07	1.15691e-06	431	503	476	296	293	241	470	277
AT3G44380	-0.724742	8.78363e-06	3.78792e-05	186	240	216	138	118	121	214	126
AT5G58960	-0.724644	3.53934e-07	2.6087e-06	589	716	566	416	338	346	624	367
AT1G62480	-0.72458	1.14964e-05	4.76294e-05	4504	4307	3708	2759	2512	2135	4173	2469
AT1G15810	-0.723365	7.24604e-07	4.68354e-06	552	537	482	352	302	274	524	309
AT1G21410	-0.723226	8.52132e-07	5.33792e-06	290	324	319	180	188	181	311	183
AT2G34170	-0.723199	9.81325e-08	9.24509e-07	658	754	739	494	394	380	717	423
AT1G54100	-0.722572	0.000138844	0.000405898	2350	2146	2213	1443	1479	1058	2236	1327
AT5G50580	-0.722121	5.58679e-05	0.000184842	398	448	369	305	220	193	405	239
AT1G01830	-0.721549	1.83881e-06	1.01732e-05	301	377	326	215	211	166	335	197
AT4G38460	-0.72152	1.08513e-08	1.67031e-07	810	926	829	562	485	466	855	504
AT1G13670	-0.721455	1.32698e-05	5.37864e-05	384	395	298	236	202	198	359	212
AT5G24470	-0.721435	0.0167025	0.0281701	943	1046	946	764	591	386	978	580
AT3G19820	-0.721071	2.77238e-09	5.95905e-08	7981	9267	8375	5517	4877	4719	8541	5038
AT3G54770	-0.720694	5.41729e-05	0.000179857	299	307	286	227	155	146	297	176
AT5G50330	-0.719977	0.000493153	0.00122515	105	117	115	84	54	61	112	66
AT2G40120	-0.719751	3.80561e-05	0.000133305	136	161	139	86	87	84	145	86
AT2G19470	-0.719447	6.89053e-08	7.02187e-07	752	709	716	452	417	419	726	429
AT4G23300	-0.71886	8.03825e-08	7.9249e-07	661	703	687	427	368	416	684	404
AT5G01020	-0.718826	7.74177e-10	2.38334e-08	1387	1590	1525	958	877	825	1501	887
AT1G77855	-0.718507	0.00484862	0.00930388	58	63	65	51	28	31	62	37
AT4G27180	-0.718274	3.87313e-09	7.60062e-08	1001	1102	1039	682	593	583	1047	619
AT5G54770	-0.718255	5.48797e-09	9.88197e-08	41931	50440	45032	27356	27527	26154	45801	27012
AT5G19930	-0.718045	1.27563e-05	5.19147e-05	244	258	239	166	125	147	247	146
AT3G55850	-0.717589	8.57341e-07	5.36175e-06	493	494	492	338	260	278	493	292
AT1G58150	-0.71732	0.00740916	0.0135823	67	47	46	34	35	26	53	32
AT5G48040	-0.717062	0.000123547	0.000366911	109	127	114	75	72	60	117	69
AT3G10680	-0.717019	0.00139705	0.00307455	65	67	66	42	35	40	66	39
AT1G02930	-0.716819	0.0324178	0.0507595	440	470	516	194	386	263	475	281
AT1G50180	-0.716814	0.00060485	0.00146451	102	132	166	83	72	81	133	79
AT4G36050	-0.716791	1.25027e-05	5.11225e-05	241	249	231	139	132	155	240	142
AT5G43155	-0.71665	0.00333256	0.00665849	65	64	67	49	29	38	65	39
AT4G08290	-0.7166	1.86678e-05	7.21864e-05	576	511	559	391	293	294	549	326
AT5G43310	-0.716537	2.16148e-09	5.0129e-08	934	1036	1041	626	595	561	1004	594
AT5G63410	-0.716323	2.25291e-07	1.79579e-06	480	490	538	314	287	292	503	298
AT5G42690	-0.715418	0.000519858	0.00128331	122	139	114	93	58	71	125	74
AT2G01140	-0.715381	1.16156e-08	1.76237e-07	3667	4381	3656	2607	2233	2093	3901	2311
AT5G35926	-0.714896	0.0122078	0.0212902	51	36	36	22	29	22	41	24
AT1G53345	-0.714519	0.00790193	0.0143752	63	65	49	49	26	30	59	35
AT3G48670	-0.714457	3.93183e-07	2.85458e-06	486	508	491	319	264	297	495	293
AT5G53090	-0.714145	0.000559877	0.00136707	104	105	95	64	51	65	101	60
AT2G47750	-0.714112	5.33915e-06	2.49653e-05	214	275	226	148	142	133	238	141
AT1G60800	-0.71405	5.60881e-09	1.00233e-07	1962	2106	2073	1372	1135	1138	2047	1215
AT4G32870	-0.713537	9.57573e-05	0.000294603	169	178	175	130	88	92	174	103
AT1G51190	-0.713484	0.0164123	0.0277246	43	33	30	23	25	15	35	21
AT1G62330	-0.713267	7.68399e-08	7.64274e-07	495	555	490	322	297	294	513	304
AT1G14340	-0.712716	7.55106e-06	3.32243e-05	247	285	309	170	154	174	280	166
AT4G29900	-0.712578	6.57937e-10	2.11772e-08	1691	1776	1742	1084	1033	977	1736	1031
AT3G57080	-0.7123	1.35045e-06	7.82278e-06	302	330	317	203	174	186	316	188
AT5G46640	-0.712256	3.63237e-05	0.000128106	145	158	172	103	93	86	158	94
AT3G26460	-0.71179	0.000778431	0.00183047	132	210	174	123	110	73	172	102
AT3G22780	-0.711414	5.76022e-09	1.02275e-07	774	893	802	512	480	473	823	488
AT5G53220	-0.710994	0.000649566	0.00155973	125	134	91	71	76	61	117	69
AT3G62410	-0.710492	2.18669e-07	1.75072e-06	5017	5701	5674	2938	3641	3145	5464	3241
AT5G48580	-0.710423	3.07551e-09	6.42959e-08	928	1068	944	590	604	552	980	582
AT5G12440	-0.710243	1.61179e-08	2.24721e-07	660	766	725	454	449	376	717	426
AT1G48430	-0.710067	4.48478e-07	3.16786e-06	555	548	492	336	299	314	532	316
AT4G11450	-0.709922	1.79104e-05	6.96103e-05	190	195	176	120	117	97	187	111
AT4G12390	-0.70975	3.0776e-08	3.72729e-07	718	857	765	506	488	398	780	464
AT3G43600	-0.709526	6.50926e-10	2.10937e-08	2493	2942	2767	1630	1663	1576	2734	1623
AT5G57270	-0.709165	3.20923e-07	2.39932e-06	394	423	382	243	237	233	400	238
AT4G11410	-0.709151	2.07842e-06	1.12541e-05	335	439	395	264	235	196	390	232
AT4G30610	-0.709027	3.4905e-09	7.00559e-08	1410	1701	1682	942	990	914	1598	949
AT4G17280	-0.708808	5.3778e-06	2.50907e-05	421	505	443	315	293	208	456	272
AT5G54890	-0.708717	0.000130146	0.000383822	139	131	129	88	83	67	133	79
AT5G05410	-0.708589	1.1677e-05	4.82319e-05	275	259	254	145	162	162	263	156
AT5G50900	-0.708446	5.54493e-08	5.88408e-07	528	619	544	331	350	324	564	335
AT5G14750	-0.708415	0.00213377	0.0044765	83	71	72	54	46	35	75	45
AT1G65510	-0.708369	0.014857	0.0253713	52	38	46	33	18	30	45	27
AT4G05010	-0.707793	0.00973546	0.0173616	84	70	63	55	50	25	72	43
AT5G19540	-0.707348	4.69408e-10	1.65383e-08	2113	2391	2341	1438	1388	1252	2282	1359
AT4G17770	-0.707242	4.86655e-07	3.38354e-06	444	577	515	320	282	310	512	304
AT3G52430	-0.706922	6.37717e-06	2.88781e-05	313	312	308	220	168	169	311	186
AT5G54930	-0.706813	0.000453143	0.00113879	109	173	136	97	71	80	139	83
AT1G21780	-0.706584	1.01007e-08	1.57767e-07	942	1030	1079	667	602	551	1017	607
AT1G62830	-0.706522	5.13763e-06	2.4177e-05	253	266	240	163	160	130	253	151
AT4G17140	-0.706085	1.1266e-08	1.72028e-07	2192	2418	2078	1501	1312	1181	2229	1331
AT1G75780	-0.705904	4.39172e-07	3.11732e-06	601	743	623	367	449	355	656	390
AT5G24390	-0.705316	0.0014509	0.00317547	64	68	66	44	36	38	66	39
AT3G63250	-0.704992	1.42856e-07	1.24906e-06	465	495	526	316	293	278	495	296
AT5G20950	-0.704866	3.16354e-09	6.53478e-08	1831	2153	1818	1237	1117	1104	1934	1153
AT5G20970	-0.704679	2.58775e-06	1.35619e-05	270	343	293	178	179	182	302	180
AT5G13660	-0.704169	0.000206386	0.00057199	130	142	117	70	89	73	130	77
AT4G26120	-0.704125	0.0120132	0.0209882	28	34	32	23	18	15	31	19
AT1G67040	-0.70402	5.49629e-06	2.55561e-05	249	294	272	183	145	158	272	162
AT5G48730	-0.703876	1.02066e-05	4.30242e-05	265	321	333	163	194	190	306	182
AT3G47950	-0.703838	0.00140327	0.00308645	148	171	177	130	69	97	165	99
AT5G10860	-0.703624	1.67774e-08	2.32388e-07	3814	4062	3924	2720	2274	2073	3933	2356
AT4G01410	-0.703592	9.03267e-05	0.00028029	126	140	134	85	87	67	133	80
AT4G16180	-0.703013	5.10818e-08	5.51743e-07	1103	1083	1018	711	601	606	1068	639
AT2G31670	-0.702933	1.85616e-09	4.49031e-08	1051	1240	1165	731	703	630	1152	688
AT5G11690	-0.702693	8.86609e-06	3.81572e-05	278	276	249	182	161	138	268	160
AT1G67720	-0.7026	4.63134e-06	2.2181e-05	452	417	420	295	227	250	430	257
AT1G20570	-0.702435	0.0113657	0.0199556	37	34	36	27	21	16	36	21
AT1G74360	-0.702223	0.000107304	0.000324994	114	147	130	76	79	78	130	78
AT1G33790	-0.702107	0.00256556	0.00527568	567	411	554	348	287	286	511	307
AT2G40070	-0.702051	1.17875e-08	1.78279e-07	715	829	764	500	444	435	769	460
AT2G30700	-0.702051	1.34243e-08	1.96344e-07	614	682	650	396	399	368	649	388
AT2G46660	-0.701494	0.000687373	0.00163814	94	109	82	55	56	59	95	57
AT1G26680	-0.701398	0.01679	0.0283051	51	39	32	28	19	26	41	24
AT1G32090	-0.701316	6.67947e-08	6.86283e-07	771	777	835	527	487	415	794	476
AT3G57030	-0.700965	1.24814e-07	1.12268e-06	583	679	605	426	350	341	622	372
AT4G13540	-0.70087	0.00229638	0.00477513	58	68	73	40	47	32	66	40
AT1G73320	-0.700419	0.00018275	0.000514324	112	128	115	65	75	72	118	71
AT1G52420	-0.700381	2.93239e-08	3.58097e-07	962	1032	1030	667	550	593	1008	603
AT1G07280	-0.700229	3.25123e-09	6.68708e-08	1783	1895	1926	1241	1116	1004	1868	1120
AT4G11140	-0.700194	0.0387513	0.0593474	30	32	32	9	25	22	31	19
AT1G11530	-0.699987	1.44266e-06	8.25918e-06	416	451	514	298	294	236	460	276
AT3G05620	-0.699769	0.00305368	0.00615684	48	63	68	40	37	30	60	36
AT1G78880	-0.699617	5.86156e-09	1.03496e-07	916	1119	962	628	598	566	999	597
AT4G07960	-0.699193	0.000763021	0.00179755	123	118	117	57	75	82	119	71
AT1G06460	-0.699013	1.48242e-08	2.10059e-07	1911	2015	1918	1346	1127	1037	1948	1170
AT1G03210	-0.69899	1.01971e-05	4.29937e-05	314	342	281	222	173	167	312	187
AT2G03720	-0.698961	0.0103942	0.0184175	86	84	78	43	74	32	83	50
AT1G71230	-0.69879	0.00039942	0.00101962	95	112	92	67	58	54	100	60
AT4G33770	-0.698758	4.42069e-05	0.000151018	217	207	199	119	117	137	208	124
AT1G63690	-0.698712	1.03516e-09	2.98452e-08	1564	1739	1619	1063	964	923	1641	983
AT5G10320	-0.698679	0.000158643	0.000455209	179	148	154	93	107	89	160	96
AT5G01790	-0.698554	0.00132409	0.0029346	93	94	81	66	54	41	89	54
AT3G16280	-0.698349	0.00404489	0.0079156	66	67	77	56	33	37	70	42
AT5G33290	-0.69829	1.25604e-05	5.12924e-05	178	227	205	123	131	111	203	122
AT5G07240	-0.697954	4.32132e-07	3.07765e-06	817	935	913	562	467	565	888	531
AT1G12090	-0.697758	2.48652e-08	3.13062e-07	14719	16006	16056	10632	8961	8511	15594	9368
AT5G15010	-0.697627	0.0016814	0.00361691	81	76	85	52	40	53	81	48
AT5G35670	-0.697327	0.000451491	0.00113479	150	151	123	91	69	94	141	85
AT3G17380	-0.696714	0.000309488	0.000815235	90	109	105	62	60	60	101	61
AT5G48560	-0.69667	4.63213e-06	2.2181e-05	407	422	334	250	243	206	388	233
AT1G60525	-0.696608	2.60224e-05	9.59601e-05	188	181	172	115	107	103	180	108
AT1G80170	-0.696343	0.000409971	0.00104265	147	117	135	74	88	78	133	80
AT3G14550	-0.695949	0.00699616	0.012912	48	61	51	44	27	25	53	32
AT1G59640	-0.69592	0.0122434	0.0213494	29	38	40	25	17	22	36	21
AT5G65240	-0.695857	1.22017e-05	5.01603e-05	228	265	240	142	171	127	244	147
AT4G27830	-0.695757	3.15381e-06	1.60055e-05	606	524	585	387	339	308	572	345
AT1G16780	-0.695735	3.49479e-06	1.74758e-05	332	388	314	226	189	205	345	207
AT4G24190	-0.695698	1.36917e-08	1.98581e-07	5974	7505	6534	4190	3803	3982	6671	3992
AT3G06440	-0.695662	7.43239e-07	4.77982e-06	412	412	408	276	236	229	411	247
AT5G65730	-0.694452	1.14335e-08	1.7389e-07	3782	3809	4292	2499	2426	2230	3961	2385
AT1G07440	-0.694203	1.26414e-07	1.1344e-06	566	643	610	348	365	378	606	364
AT1G70000	-0.694172	1.44546e-06	8.27024e-06	368	380	432	241	253	216	393	237
AT5G06695	-0.693895	0.000149018	0.000431217	299	260	236	181	136	162	265	160
AT4G22305	-0.693884	0.000443732	0.00111809	93	92	96	59	57	53	94	56
AT3G44100	-0.693848	8.22756e-08	8.06571e-07	832	953	867	576	475	541	884	531
AT2G01130	-0.693627	1.26561e-06	7.42827e-06	430	497	467	326	247	265	465	279
AT3G26600	-0.69333	8.98725e-05	0.000279244	207	213	218	146	146	93	213	128
AT5G48500	-0.69323	0.00042514	0.00107636	215	239	219	182	123	101	224	135
AT1G75060	-0.693207	0.0185811	0.0309663	41	55	43	25	19	39	46	28
AT1G72890	-0.692991	1.04982e-05	4.40394e-05	239	231	261	144	152	144	244	147
AT1G79500	-0.692856	1.03373e-06	6.25382e-06	423	431	383	272	237	236	412	248
AT5G56500	-0.692835	3.79635e-07	2.77203e-06	769	876	779	530	424	502	808	485
AT4G32410	-0.692778	2.53708e-09	5.61127e-08	10715	12345	11512	7295	7126	6380	11524	6934
AT5G15230	-0.692538	8.13965e-09	1.34042e-07	3906	4134	3600	2545	2339	2134	3880	2339
AT1G79460	-0.692331	0.000520036	0.00128341	119	138	94	73	72	66	117	70
AT5G23575	-0.692305	6.80238e-09	1.1603e-07	1491	1579	1393	975	892	823	1488	897
AT1G28570	-0.692166	0.000248583	0.000672436	255	327	241	168	136	189	274	164
AT5G04390	-0.69204	0.0152006	0.0258933	31	31	33	15	21	21	32	19
AT2G37100	-0.691579	0.00489153	0.00937678	72	105	82	66	58	32	86	52
AT5G04700	-0.691353	0.00309854	0.00623727	54	75	74	40	49	33	68	41
AT3G48200	-0.691331	7.94506e-09	1.31638e-07	3238	3506	3862	2187	2148	2052	3535	2129
AT4G35560	-0.691084	2.02897e-06	1.10207e-05	333	376	342	220	193	219	350	211
AT3G55060	-0.690545	9.39405e-05	0.000289527	136	164	135	100	85	77	145	87
AT5G64020	-0.690353	4.44593e-07	3.14877e-06	402	489	419	291	259	239	437	263
AT4G25870	-0.690309	3.00319e-08	3.65807e-07	640	687	646	405	424	361	658	397
AT2G38210	-0.690248	5.28053e-06	2.47336e-05	290	330	353	226	192	169	324	196
AT2G04890	-0.690247	0.000104865	0.000318719	116	133	138	80	79	74	129	78
AT1G61600	-0.690206	0.00179228	0.00383125	70	92	101	59	44	55	88	53
AT2G28460	-0.689677	0.0160214	0.0271437	40	34	62	28	28	26	45	27
AT3G05180	-0.689502	1.54697e-06	8.76954e-06	284	320	316	200	190	165	307	185
AT2G38160	-0.689237	0.0125427	0.0218016	94	71	57	47	34	53	74	45
AT1G76680	-0.68896	4.24761e-08	4.76626e-07	6794	6675	6042	4033	4213	3562	6504	3936
AT4G00740	-0.688704	9.56752e-10	2.80515e-08	1317	1491	1371	886	846	789	1393	840
AT4G16140	-0.688354	4.36652e-06	2.11157e-05	406	466	457	269	318	216	443	268
AT5G47710	-0.68827	2.14547e-06	1.15843e-05	326	327	326	206	187	198	326	197
AT1G05760	-0.688073	0.000204872	0.000568287	117	141	148	97	76	72	135	82
AT4G34138	-0.687803	6.0055e-07	4.01496e-06	2899	3115	3274	2211	1760	1652	3096	1874
AT3G24660	-0.687631	9.94444e-05	0.000304621	210	239	241	178	116	123	230	139
AT1G67660	-0.687481	0.00427673	0.0083228	231	272	158	160	116	123	220	133
AT2G47930	-0.68726	5.0699e-06	2.39172e-05	257	321	303	196	186	150	294	177
AT5G28300	-0.687221	2.55769e-06	1.34449e-05	316	334	312	220	193	169	321	194
AT4G26620	-0.687186	6.01589e-06	2.75103e-05	369	427	334	235	208	238	377	227
AT4G24700	-0.687142	2.49829e-06	1.31945e-05	260	298	305	177	183	161	288	174
AT2G42350	-0.68658	5.94661e-06	2.72581e-05	283	325	301	203	199	148	303	183
AT1G13610	-0.68629	0.00975202	0.0173862	52	50	45	41	25	23	49	30
AT1G14380	-0.685883	1.46545e-08	2.08428e-07	753	886	839	528	479	489	826	499
AT5G24010	-0.685426	3.44993e-05	0.000122578	194	209	191	134	104	121	198	120
AT3G02350	-0.685362	1.60278e-09	4.04659e-08	1361	1497	1391	880	905	786	1416	857
AT1G08470	-0.685352	1.49986e-05	5.99285e-05	423	456	492	258	336	236	457	277
AT1G79530	-0.68514	1.92954e-08	2.57187e-07	1888	2158	1839	1347	1169	1048	1962	1188
AT4G35970	-0.685093	0.00227357	0.00473389	105	123	138	96	78	48	122	74
AT5G46340	-0.68399	3.61817e-06	1.79844e-05	588	584	574	422	352	287	582	354
AT1G35320	-0.68395	4.89841e-05	0.000164954	222	234	226	139	118	155	227	137
AT5G49300	-0.683942	0.00138998	0.00306109	72	94	84	60	43	48	83	50
AT1G34510	-0.683942	0.0237498	0.0385535	26	54	56	33	29	20	45	27
AT3G13061	-0.683848	5.81993e-06	2.67869e-05	301	329	358	191	195	211	329	199
AT5G03180	-0.683716	3.17713e-05	0.000114268	216	198	209	142	118	118	208	126
AT5G16860	-0.683708	0.0161465	0.027329	28	36	42	19	27	18	35	21
AT4G02715	-0.683569	3.47032e-08	4.07804e-07	867	917	972	613	570	489	919	557
AT1G16120	-0.683361	0.0354749	0.0549689	27	29	43	25	24	11	33	20
AT1G14460	-0.682495	2.51022e-07	1.94846e-06	477	551	521	326	292	319	516	312
AT4G17430	-0.682447	0.000201601	0.000560763	141	175	142	108	77	92	153	92
AT4G34220	-0.682385	9.86324e-08	9.26931e-07	1367	1699	1506	1054	840	873	1524	922
AT3G06630	-0.681987	0.000506783	0.00125428	111	114	97	68	59	68	107	65
AT4G03390	-0.681965	1.04863e-09	3.00151e-08	1300	1440	1346	855	846	776	1362	826
AT1G55200	-0.681925	6.49717e-05	0.000210403	218	293	237	139	141	171	249	150
AT2G39445	-0.68179	0.0017003	0.0036514	87	86	68	48	48	50	80	49
AT3G51480	-0.681702	5.58892e-06	2.5911e-05	239	260	230	158	145	139	243	147
AT2G37080	-0.681018	1.54353e-07	1.32232e-06	778	910	802	587	493	432	830	504
AT4G33700	-0.680949	5.87977e-06	2.69972e-05	350	402	341	261	220	183	364	221
AT5G42100	-0.680864	7.02191e-10	2.22267e-08	2064	2359	2139	1394	1331	1254	2187	1326
AT5G61670	-0.680619	1.1561e-08	1.7555e-07	2685	2743	2878	1614	1771	1655	2769	1680
AT4G01430	-0.680583	0.00352528	0.00700103	100	103	64	60	50	52	89	54
AT5G15860	-0.68052	2.10014e-07	1.69638e-06	419	494	465	276	291	268	459	278
AT1G34580	-0.680393	0.0014542	0.00318186	72	106	82	54	48	55	87	52
AT1G53730	-0.680356	7.45232e-10	2.31665e-08	1693	1920	1777	1149	1109	1013	1797	1090
AT1G55920	-0.680179	4.031e-08	4.57158e-07	1687	1785	1666	1197	1040	891	1713	1043
AT1G63230	-0.680025	0.00561264	0.0106078	51	72	49	31	41	32	57	35
AT3G17330	-0.679973	3.02734e-06	1.54624e-05	693	875	869	568	436	473	812	492
AT5G47250	-0.679939	0.00179935	0.00384465	74	86	73	49	40	52	78	47
AT5G45920	-0.679788	0.00147808	0.00322829	90	88	77	62	46	47	85	52
AT1G74300	-0.679645	6.96416e-05	0.000223591	143	177	144	92	95	94	155	94
AT5G49980	-0.679593	1.95318e-09	4.64842e-08	1440	1707	1623	1038	968	889	1590	965
AT5G06690	-0.679483	1.77864e-07	1.47411e-06	1001	980	1052	704	608	536	1011	616
AT1G47670	-0.67932	6.45662e-06	2.91825e-05	410	546	418	310	248	274	458	277
AT1G72275	-0.679266	2.11009e-05	8.03579e-05	167	193	202	118	115	108	187	114
AT3G19040	-0.679119	0.00988382	0.0175965	39	41	50	30	30	19	43	26
AT4G38620	-0.678985	1.51933e-07	1.30864e-06	628	701	628	434	362	392	652	396
AT1G60060	-0.678832	0.00698035	0.012889	48	60	60	46	28	28	56	34
AT1G69040	-0.678497	0.0024029	0.00497226	904	1083	832	600	466	640	940	569
AT1G62510	-0.67847	0.000916309	0.00211508	1490	1395	1720	962	829	1007	1535	933
AT2G39050	-0.678071	0.000314553	0.000826851	198	270	272	172	169	109	247	150
AT2G29500	-0.677317	0.000465381	0.00116558	133	113	121	83	79	62	122	75
AT1G67830	-0.677154	6.27716e-05	0.000204249	271	337	305	232	153	170	304	185
AT5G28290	-0.676628	3.55465e-06	1.7738e-05	329	348	317	225	211	170	331	202
AT4G01610	-0.676338	7.16938e-08	7.23648e-07	1855	2111	1923	1381	1206	1005	1963	1197
AT4G29130	-0.676202	1.3451e-09	3.56582e-08	1345	1562	1483	912	924	834	1463	890
AT5G24270	-0.676097	6.0273e-05	0.000197296	151	215	188	109	119	108	185	112
AT2G04280	-0.675911	8.24636e-09	1.35235e-07	1033	1261	1077	725	675	649	1124	683
AT2G43590	-0.675711	0.0104049	0.0184332	767	970	666	623	457	385	801	488
AT3G24460	-0.675642	5.87848e-06	2.69972e-05	272	323	343	182	200	188	313	190
AT3G48530	-0.675583	1.83831e-08	2.48674e-07	2271	2243	2251	1546	1334	1252	2255	1377
AT1G76340	-0.675261	6.89511e-06	3.07781e-05	340	387	324	233	235	173	350	214
AT1G45248	-0.67509	0.000855553	0.00199139	85	88	83	59	50	47	85	52
AT5G59820	-0.675049	4.77651e-05	0.000161447	201	218	255	125	147	138	225	137
AT3G11590	-0.674957	5.34301e-08	5.71649e-07	707	871	786	464	490	482	788	479
AT1G12000	-0.674941	3.17033e-09	6.53478e-08	2320	2759	2357	1627	1487	1412	2479	1509
AT2G01520	-0.674903	2.92334e-05	0.000106302	682	909	792	578	486	388	794	484
AT1G64060	-0.674493	8.92617e-08	8.59827e-07	747	753	774	519	460	410	758	463
AT2G40840	-0.674487	1.83101e-08	2.48037e-07	3254	3982	3424	2353	2010	2118	3553	2160
AT1G04010	-0.674329	2.27491e-05	8.56096e-05	190	218	187	126	113	123	198	121
AT3G60050	-0.674113	0.000147887	0.000428658	170	148	186	113	102	93	168	103
AT3G10200	-0.674077	0.00986421	0.0175649	74	53	48	41	32	34	58	36
AT4G04223	-0.673896	1.09281e-07	1.00766e-06	602	674	678	423	370	397	651	397
AT2G25450	-0.673877	1.8505e-08	2.49644e-07	6174	6529	5679	4074	3689	3462	6127	3742
AT1G02705	-0.67374	0.00615317	0.0115019	56	57	43	35	28	32	52	32
AT2G46930	-0.673703	8.17121e-07	5.14619e-06	652	692	584	394	368	412	643	391
AT5G07140	-0.67357	0.000400645	0.0010222	108	119	104	74	73	55	110	67
AT4G34740	-0.673521	6.66615e-08	6.85544e-07	992	1256	1064	696	739	583	1104	673
AT5G54790	-0.673487	0.00389129	0.00765042	50	59	52	38	29	31	54	33
AT1G16350	-0.673341	5.93379e-08	6.20933e-07	860	1056	882	636	548	521	933	568
AT2G21250	-0.672909	8.06879e-07	5.10016e-06	1086	1253	1046	799	622	644	1128	688
AT2G42950	-0.672882	3.11304e-05	0.00011228	170	202	188	106	125	110	187	114
AT4G26790	-0.672818	0.000364024	0.000939699	93	120	117	73	68	60	110	67
AT3G58690	-0.67277	0.000100008	0.000306248	207	221	201	116	159	109	210	128
AT2G29390	-0.672528	4.89959e-07	3.40191e-06	400	422	432	263	250	252	418	255
AT5G19630	-0.672448	4.60376e-06	2.2095e-05	254	299	286	192	169	151	280	171
AT1G05440	-0.67234	0.0320364	0.0502489	49	41	28	30	16	26	39	24
AT4G12640	-0.671977	7.71262e-07	4.92179e-06	474	517	497	351	302	257	496	303
AT3G03310	-0.671848	0.000232823	0.000634388	265	231	224	180	124	137	240	147
AT1G70470	-0.671623	0.00226642	0.00472055	113	129	106	85	49	78	116	71
AT2G37860	-0.671384	9.48372e-09	1.50096e-07	909	1044	967	631	627	526	973	595
AT5G06740	-0.671358	0.00155819	0.00337854	97	96	83	67	59	43	92	56
AT1G02920	-0.671316	0.000757099	0.00178515	741	933	945	552	640	409	873	534
AT3G47200	-0.671006	0.00112085	0.00252732	91	87	85	61	56	44	88	54
AT5G09460	-0.670835	7.89335e-09	1.31123e-07	1380	1661	1648	1035	936	891	1563	954
AT1G52570	-0.670795	0.00854259	0.015426	72	49	55	41	37	30	59	36
AT3G53400	-0.670591	7.92838e-07	5.03926e-06	350	375	371	240	222	208	365	223
AT4G00990	-0.670509	5.09659e-08	5.50841e-07	688	739	733	458	418	443	720	440
AT4G14510	-0.670489	2.79147e-07	2.13636e-06	496	591	502	314	336	319	530	323
AT2G33640	-0.670485	0.0152743	0.0260096	40	59	51	29	22	40	50	30
AT1G21680	-0.670447	0.00464334	0.0089577	2467	2346	2798	1775	1737	1172	2537	1561
AT1G21460	-0.670408	2.91489e-08	3.56911e-07	626	760	712	434	438	408	699	427
AT4G21534	-0.669992	7.0816e-05	0.000226828	241	242	256	190	136	127	246	151
AT5G17220	-0.669984	0.00230505	0.00479159	85	109	92	44	67	63	95	58
AT1G09810	-0.669763	2.2532e-05	8.49432e-05	248	251	216	160	153	125	238	146
AT5G46570	-0.669651	1.92913e-07	1.58031e-06	521	592	511	340	355	298	541	331
AT4G08790	-0.669589	0.00147825	0.00322831	100	127	113	93	61	54	113	69
AT5G48810	-0.668935	4.03824e-09	7.83313e-08	2250	2530	2240	1552	1371	1370	2340	1431
AT3G27230	-0.6689	4.42626e-08	4.92331e-07	571	640	597	396	366	344	603	369
AT3G58975	-0.668893	0.00215512	0.00451584	88	101	78	63	43	57	89	54
AT1G11820	-0.668881	2.82454e-09	6.03549e-08	1485	1570	1467	972	955	843	1507	923
AT1G70580	-0.668855	1.04374e-08	1.61835e-07	1861	2130	2163	1238	1244	1274	2051	1252
AT4G09640	-0.668724	7.32029e-06	3.23207e-05	265	287	294	181	158	178	282	172
AT1G03055	-0.668206	0.000181751	0.000511663	177	187	249	120	134	121	204	125
AT1G68500	-0.668191	0.000644337	0.00154873	83	98	97	59	61	50	93	57
AT5G61540	-0.668185	0.00135016	0.00298477	124	104	120	80	82	52	116	71
AT2G46110	-0.66813	0.000706784	0.00167916	97	125	121	68	62	79	114	70
AT2G41820	-0.668011	1.72276e-07	1.44094e-06	524	657	601	390	380	320	594	363
AT5G45960	-0.667747	0.022275	0.0364477	36	47	30	31	17	21	38	23
AT1G55380	-0.667616	0.00554223	0.0104841	65	71	47	42	37	33	61	37
AT4G02020	-0.667554	1.09097e-07	1.00722e-06	860	842	878	589	500	494	860	528
AT2G40690	-0.667537	2.11332e-06	1.14301e-05	336	413	394	241	218	239	381	233
AT1G65410	-0.667328	7.1541e-08	7.22644e-07	668	671	673	446	404	384	671	411
AT4G28830	-0.667099	8.25367e-05	0.000259042	173	156	163	108	102	92	164	101
AT2G34660	-0.666594	1.50569e-09	3.8942e-08	3498	3892	3712	2440	2233	2131	3701	2268
AT2G44940	-0.666359	7.69347e-05	0.000243524	204	252	183	148	119	124	213	130
AT5G45520	-0.666295	0.00141433	0.00310648	68	97	89	50	53	52	85	52
AT2G45150	-0.666172	2.89741e-05	0.000105439	176	222	220	137	118	123	206	126
AT4G10955	-0.666116	0.000390697	0.00100054	149	160	129	110	88	71	146	90
AT4G02610	-0.665899	5.49286e-05	0.000182144	216	193	222	146	129	113	210	129
AT5G20960	-0.665586	1.19192e-06	7.06746e-06	2172	2187	1947	1492	1263	1126	2102	1294
AT1G12460	-0.66517	1.00767e-06	6.11747e-06	447	572	572	321	354	299	530	325
AT4G14746	-0.665032	2.93773e-06	1.50854e-05	286	326	314	192	208	168	309	189
AT1G55960	-0.664795	1.04334e-06	6.30597e-06	4907	5014	6084	3301	3406	3121	5335	3276
AT4G38390	-0.66469	0.00894529	0.0160816	55	72	67	39	54	26	65	40
AT1G32950	-0.664609	0.0154327	0.0262581	33	30	30	21	18	18	31	19
AT5G45500	-0.664497	2.38197e-09	5.36772e-08	1361	1534	1386	939	872	816	1427	876
AT3G60160	-0.664469	0.0149088	0.0254485	33	52	36	31	23	20	40	25
AT4G16120	-0.664023	8.44085e-07	5.29446e-06	427	456	403	291	256	243	429	263
AT2G37930	-0.663889	0.000409425	0.0010414	129	112	128	84	72	71	123	76
AT3G05900	-0.663746	4.33501e-09	8.30747e-08	4532	5508	5218	3322	3113	2920	5086	3118
AT2G40460	-0.663592	4.19257e-06	2.03934e-05	246	279	256	163	160	156	260	160
AT1G28480	-0.663409	0.0116309	0.0203725	32	45	52	30	26	23	43	26
AT5G60980	-0.66328	1.70709e-08	2.34919e-07	1427	1628	1384	1004	872	850	1480	909
AT4G23020	-0.663243	0.000227817	0.000622793	158	152	201	101	113	100	170	105
AT1G10210	-0.662646	0.0031478	0.00632498	156	134	163	119	100	61	151	93
AT3G04940	-0.662428	1.46286e-08	2.08428e-07	1234	1232	1207	816	736	709	1224	754
AT4G10380	-0.662422	1.14678e-06	6.82917e-06	357	429	441	266	247	240	409	251
AT4G09970	-0.662164	0.000562685	0.00137287	126	153	133	106	68	79	137	84
AT1G49750	-0.662126	1.3359e-06	7.75258e-06	1299	1648	1504	1061	820	851	1484	911
AT1G73310	-0.662024	0.000109577	0.00033088	141	186	186	119	106	90	171	105
AT2G47200	-0.661534	0.000157518	0.000452724	166	215	179	142	100	102	187	115
AT3G09780	-0.660972	6.39119e-05	0.000207464	155	176	193	116	101	105	175	107
AT5G41761	-0.660683	0.00484623	0.00930022	45	53	55	32	35	27	51	31
AT5G11670	-0.660472	4.90746e-09	9.06764e-08	3673	4399	3797	2623	2396	2277	3956	2432
AT4G01110	-0.660262	0.0162122	0.027423	27	40	31	20	19	21	33	20
AT3G22104	-0.659896	1.08845e-06	6.53516e-06	475	501	545	352	290	295	507	312
AT1G27370	-0.659832	1.59482e-05	6.3128e-05	388	374	379	281	204	219	380	235
AT3G24560	-0.659817	1.05918e-05	4.43928e-05	208	259	229	152	148	128	232	143
AT3G15380	-0.659457	8.05858e-08	7.93674e-07	538	632	585	390	354	336	585	360
AT2G40750	-0.659319	0.00654102	0.0121531	58	71	56	47	41	26	62	38
AT2G03090	-0.659208	9.86048e-06	4.17425e-05	340	406	352	230	199	245	366	225
AT1G27030	-0.659196	1.531e-06	8.69382e-06	514	592	473	369	318	286	526	324
AT5G01250	-0.659041	0.00350168	0.00695635	228	292	246	207	163	103	255	158
AT2G01720	-0.658945	1.8613e-08	2.50894e-07	1564	1751	1514	1109	983	886	1610	993
AT3G57520	-0.658874	1.06588e-05	4.45855e-05	5534	5353	6179	3997	3642	2933	5689	3524
AT4G08150	-0.658132	9.15791e-06	3.91658e-05	376	388	357	271	235	187	374	231
AT1G08350	-0.657861	1.53613e-05	6.1109e-05	256	236	256	163	155	144	249	154
AT1G14520	-0.657786	0.00293154	0.00594437	103	76	112	66	58	56	97	60
AT5G20410	-0.657677	4.409e-05	0.000150707	179	191	164	109	112	108	178	110
AT4G01580	-0.657655	0.00151165	0.0032892	98	88	104	69	51	59	97	60
AT5G54960	-0.657575	8.42735e-06	3.65326e-05	663	828	673	532	434	369	721	445
AT1G49350	-0.657431	0.000196061	0.000547187	132	151	121	92	81	76	135	83
AT1G22530	-0.657186	5.76843e-08	6.07627e-07	4771	5450	4519	3264	3225	2616	4913	3035
AT3G61540	-0.657177	2.24438e-06	1.2057e-05	359	392	368	264	225	202	373	230
AT5G67050	-0.65714	0.0250981	0.0404259	44	27	44	22	24	25	38	24
AT3G18090	-0.656935	0.000265624	0.000712374	162	186	169	135	88	96	172	106
AT3G56270	-0.656832	0.000707564	0.00168081	104	114	142	72	83	67	120	74
AT3G44480	-0.656568	4.32382e-07	3.07828e-06	2090	2104	2478	1448	1328	1344	2224	1373
AT4G11543	-0.656439	0.0160793	0.027232	30	42	37	19	28	20	36	22
AT4G36660	-0.656216	5.30231e-06	2.48174e-05	375	446	395	278	216	255	405	250
AT1G10550	-0.656161	0.0342456	0.0532327	27	46	38	14	28	26	37	23
AT1G54990	-0.656072	2.38688e-06	1.27081e-05	435	581	445	327	302	271	487	300
AT1G09840	-0.656057	8.69783e-08	8.4101e-07	993	1116	970	720	590	591	1026	634
AT2G32400	-0.655922	3.42272e-05	0.000121747	258	253	229	167	136	154	247	152
AT4G18030	-0.655817	4.31322e-09	8.28233e-08	2498	2968	2584	1642	1695	1621	2683	1653
AT4G31200	-0.655651	7.45768e-06	3.28817e-05	408	402	379	260	217	257	396	245
[truncated: 17,088 more rows]

## Sheet: up regulated genes_p<0.05
Names	total	elements
1055 1126	795	AT5G66390
		AT1G04700
		AT3G49760
		AT2G40095
		AT3G60110
		AT3G52400
		AT2G01275
		AT5G60740
		AT4G25090
		AT1G21695
		AT3G09760
		AT5G27920
		AT2G28110
		AT1G54830
		AT4G17470
		AT1G72450
		AT3G13050
		AT5G52260
		AT3G50060
		AT3G56620
		AT3G52800
		AT1G21360
		AT1G47590
		AT1G19310
		AT2G40180
		AT5G52890
		AT5G48000
		AT4G37370
		AT1G73860
		AT1G72800
		AT1G61080
		AT1G74780
		AT2G46620
		AT1G08592
		AT2G02620
		AT3G01311
		AT4G15130
		AT1G56240
		AT5G42580
		AT5G41280
		AT1G04600
		AT1G54217
		AT3G59900
		AT2G23010
		AT3G03500
		AT1G53700
		AT5G12930
		AT5G42655
		AT3G14280
		AT3G13650
		AT3G54850
		AT4G39795
		AT1G23720
		AT5G54710
		AT4G01970
		AT4G21480
		AT2G42060
		AT1G33500
		AT1G08670
		AT5G25250
		AT3G26020
		AT5G42330
		AT1G12790
		AT3G06270
		AT2G29950
		AT4G26288
		AT1G19320
		AT5G50530
		AT5G04660
		AT1G29230
		AT4G29000
		AT4G37180
		AT2G30550
		AT1G80920
		AT1G56540
		AT4G01230
		AT5G54720
		AT5G02430
		AT2G21430
		AT5G05440
		AT4G37295
		AT4G27370
		AT5G62720
		AT2G16720
		AT5G24205
		AT4G01910
		AT5G24206
		AT1G53625
		AT5G38850
		AT2G38290
		AT2G21350
		AT3G48100
		AT1G08300
		AT2G30660
		AT5G22796
		AT5G66080
		AT2G02310
		AT4G11020
		AT2G29410
		AT4G18430
		AT1G09090
		AT5G45440
		AT3G07960
		AT1G47565
		AT1G66900
		AT1G18100
		AT1G09400
		AT3G09550
		AT5G25880
		AT2G35140
		AT5G42930
		AT4G31470
		AT5G01640
		AT3G25290
		AT3G24020
		AT2G39980
		AT4G40070
		AT5G11570
		AT4G15417
		AT5G54940
		AT2G25460
		AT3G13965
		AT1G07690
		AT3G47220
		AT5G56160
		AT2G27580
		AT3G28210
		AT3G21700
		AT1G17960
		AT5G10695
		AT4G13580
		AT4G27300
		AT4G13090
		AT1G78310
		AT3G51540
		AT2G25600
		AT3G09480
		AT5G02780
		AT1G01880
		AT3G13435
		AT3G05990
		AT3G11050
		AT1G03660
		AT4G25310
		AT5G47740
		AT5G65660
		AT3G27330
		AT1G54280
		AT2G40330
		AT1G63860
		AT5G01060
		AT5G01490
		AT5G18150
		AT1G77390
		AT1G44050
		AT3G05580
		AT4G34810
		AT4G12000
		AT4G27350
		AT5G41100
		AT4G11330
		AT5G25540
		AT5G59940
		AT5G40010
		AT4G27850
		AT1G74830
		AT2G16385
		AT1G30475
		AT3G46900
		AT3G60330
		AT5G67620
		AT1G63930
		AT1G62380
		AT3G18290
		AT2G19060
		AT5G20910
		AT1G01500
		AT1G19394
		AT5G38747
		AT5G02390
		AT3G19230
		AT1G14260
		AT3G48450
		AT1G08090
		AT1G54950
		AT1G09170
		AT1G34460
		AT3G01330
		AT2G20630
		AT5G59490
		AT1G10770
		AT2G40530
		AT4G32780
		AT4G12330
		AT5G57410
		AT2G37670
		AT5G23220
		AT3G04181
		AT5G46710
		AT1G50640
		AT3G32047
		AT5G56270
		AT4G23680
		AT5G09430
		AT5G57830
		AT4G38730
		AT4G39000
		AT3G27860
		AT3G24540
		AT3G10310
		AT3G08970
		AT1G51260
		AT5G05420
		AT1G10417
		AT2G01880
		AT2G13960
		AT2G20320
		AT3G14850
		AT4G15670
		AT1G09647
		AT3G21340
		AT2G31800
		AT5G60060
		AT2G37980
		AT4G40010
		AT5G27630
		AT2G32970
		AT2G19050
		AT2G43230
		AT4G20300
		AT4G23190
		AT4G17500
		AT1G08315
		AT1G22650
		AT1G10220
		AT2G22500
		AT5G62240
		AT2G42750
		AT2G18000
		AT1G66090
		AT5G20030
		AT5G54370
		AT2G35340
		AT1G33890
		AT5G42880
		AT3G63010
		AT5G62180
		AT2G43820
		AT3G09770
		AT1G79450
		AT3G18295
		AT5G20100
		AT1G78680
		AT5G45840
		AT5G27030
		AT5G01700
		AT2G29525
		AT1G23200
		AT5G38710
		AT1G44160
		AT3G24715
		AT5G66070
		AT3G54740
		AT2G25260
		AT2G17890
		AT1G30050
		AT5G51050
		AT4G11230
		AT5G22220
		AT3G56470
		AT4G32510
		AT2G17050
		AT1G22260
		AT1G05700
		AT1G64460
		AT3G24340
		AT3G59120
		AT1G16905
		AT3G12510
		AT4G15380
		AT1G18940
		AT3G15356
		AT2G32830
		AT1G64300
		AT3G10985
		AT3G23870
		AT5G34795
		AT1G50590
		AT1G65840
		AT5G04170
		AT4G01250
		AT5G62280
		AT1G53035
		AT3G13020
		AT4G20160
		AT2G34350
		AT1G62370
		AT3G20475
		AT5G43520
		AT1G10480
		AT3G25900
		AT3G61760
		AT5G64990
		AT5G40730
		AT5G43660
		AT4G01575
		AT2G38640
		AT4G24026
		AT4G04620
		AT1G07750
		AT1G07560
		AT5G27930
		AT5G55960
		AT5G44380
		AT1G20350
		AT3G23550
		AT4G05330
		AT5G64640
		AT4G24170
		AT5G43060
		AT3G49130
		AT1G48745
		AT1G64480
		AT1G03850
		AT5G61360
		AT5G63160
		AT4G40020
		AT5G60660
		AT5G01550
		AT4G17670
		AT2G36690
		AT1G15430
		AT3G06260
		AT1G08050
		AT5G22555
		AT3G59830
		AT2G43140
		AT4G02830
		AT1G12760
		AT1G23540
		AT1G77730
		AT5G43040
		AT5G20010
		AT1G12110
		AT5G63130
		AT4G22770
		AT4G12090
		AT1G74010
		AT4G09310
		AT2G28560
		AT5G17330
		AT5G61260
		AT1G19900
		AT2G22620
		AT5G49850
		AT4G37900
		AT3G16650
		AT1G29630
		AT4G28550
		AT1G27290
		AT3G11570
		AT5G47220
		AT1G15310
		AT3G07900
		AT2G18150
		AT1G04090
		AT1G53870
		AT3G53490
		AT3G02040
		AT1G47600
		AT2G38490
		AT3G26910
		AT1G62320
		AT3G43850
		AT1G14960
		AT4G38830
		AT4G17440
		AT3G26280
		AT5G01050
		AT1G03106
		AT1G47620
		AT5G37800
		AT4G22640
		AT4G21500
		AT1G30750
		AT4G17380
		AT2G35190
		AT1G25370
		AT3G29000
		AT1G06850
		AT3G06370
		AT2G41100
		AT4G11290
		AT2G37700
		AT3G20160
		AT4G35520
		AT5G22270
		AT4G36880
		AT1G19396
		AT2G46210
		AT5G39970
		AT5G25790
		AT5G64770
		AT1G53890
		AT5G44260
		AT1G80200
		AT2G40340
		AT4G29340
		AT2G20250
		AT4G26470
		AT4G17790
		AT1G36640
		AT3G14067
		AT5G02370
		AT3G59410
		AT5G26010
		AT2G31650
		AT4G15093
		AT5G01610
		AT1G70700
		AT4G12470
		AT5G62770
		AT3G06460
		AT1G63440
		AT2G01540
		AT5G55770
		AT5G55370
		AT4G08620
		AT1G13390
		AT2G41970
		AT2G20080
		AT5G04610
		AT2G42660
		AT1G08770
		AT3G46710
		AT4G12450
		AT5G56630
		AT3G52360
		AT1G02820
		AT5G65090
		AT5G08240
		AT2G26410
		AT3G01080
		AT2G13680
		AT2G29620
		AT1G78265
		AT4G26260
		AT3G60450
		AT2G47020
		AT5G35700
		AT3G12160
		AT2G23170
		AT4G25070
		AT5G23980
		AT2G28670
		AT5G24655
		AT2G44080
		AT5G07380
		AT2G04500
		AT5G12920
		AT2G38470
		AT1G61130
		AT5G10410
		AT5G39190
		AT5G22500
		AT3G62590
		AT2G01930
		AT1G73690
		AT5G23950
		AT3G54880
		AT2G20010
		AT4G28350
		AT5G52990
		AT5G05430
		AT3G27290
		AT3G46930
		AT3G26130
		AT3G15510
		AT1G60130
		AT5G67350
		AT3G16530
		AT2G15830
		AT1G68670
		AT5G53450
		AT3G05720
		AT3G05930
		AT2G20030
		AT1G17060
		AT3G02140
		AT2G32150
		AT5G14480
		AT2G21880
		AT1G02580
		AT3G61300
		AT5G44610
		AT4G15500
		AT2G19570
		AT1G50290
		AT3G21720
		AT3G09940
		AT2G42340
		AT2G36500
		AT5G43910
		AT4G30940
		AT5G65609
		AT5G02320
		AT1G19200
		AT5G46960
		AT2G32930
		AT2G35210
		AT2G18700
		AT1G15625
		AT1G67570
		AT4G28720
		AT4G17785
		AT4G21870
		AT4G31230
		AT1G67850
		AT1G48740
		AT1G74940
		AT1G62760
		AT3G51180
		AT5G24870
		AT4G31710
		AT1G64405
		AT5G49450
		AT2G02960
		AT2G14247
		AT2G34610
		AT1G19397
		AT2G42540
		AT5G40700
		AT4G36052
		AT3G13170
		AT3G61160
		AT1G21326
		AT2G28210
		AT5G15120
		AT5G23160
		AT5G55490
		AT2G26820
		AT3G26690
		AT3G58540
		AT4G09200
		AT2G35980
		AT2G32190
		AT1G27500
		AT1G06800
		AT2G39650
		AT1G15830
		AT4G18580
		AT2G33240
		AT3G25760
		AT4G27470
		AT4G14280
		AT1G04100
		AT5G27000
		AT4G02005
		AT3G58480
		AT3G21710
		AT3G51660
		AT1G68340
		AT2G37620
		AT1G01480
		AT1G70518
		AT5G21050
		AT5G03020
		AT3G09960
		AT5G67411
		AT5G65110
		AT1G05675
		AT5G23810
		AT5G67340
		AT3G07940
		AT2G19400
		AT2G29750
		AT4G26400
		AT3G09790
		AT1G04880
		AT5G07390
		AT5G23130
		AT4G03320
		AT4G40080
		AT1G33280
		AT3G45095
		AT1G12450
		AT4G28162
		AT4G05170
		AT1G47750
		AT3G03470
		AT5G14470
		AT2G25410
		AT3G60540
		AT3G46810
		AT4G39670
		AT2G43060
		AT5G41290
		AT2G42150
		AT3G15500
		AT5G27520
		AT1G02660
		AT1G49032
		AT4G19700
		AT1G70170
		AT1G02220
		AT5G25755
		AT3G60040
		AT5G45580
		AT5G41300
		AT2G19240
		AT4G10370
		AT2G15840
		AT3G23175
		AT3G05550
		AT3G16510
		AT1G28210
		AT3G49190
		AT5G17060
		AT1G74020
		AT2G18690
		AT5G39820
		AT1G76705
		AT2G30640
		AT2G14050
		AT3G04420
		AT3G13420
		AT1G14640
		AT4G04972
		AT2G38400
		AT4G25150
		AT4G18490
		AT2G19450
		AT3G13210
		AT2G34600
		AT1G20880
		AT1G49160
		AT5G03495
		AT5G21950
		AT1G53610
		AT1G33415
		AT1G03610
		AT1G22110
		AT4G26050
		AT3G10300
		AT3G07870
		AT5G43530
		AT3G25790
		AT4G20880
		AT1G18830
		AT5G47990
		AT1G05060
		AT5G45810
		AT1G05400
		AT5G55930
		AT1G18860
		AT1G72520
		AT2G21540
		AT5G47000
		AT2G24240
		AT2G26310
		AT5G50640
		AT1G54215
		AT5G25350
		AT1G67650
		AT5G16480
		AT1G80960
		AT1G03760
		AT4G37022
		AT1G71200
		AT2G23770
		AT1G15825
		AT5G06839
		AT3G58060
		AT3G12040
		AT5G42785
		AT2G34010
		AT4G29190
		AT5G42010
		AT1G73120
		AT3G55130
		AT3G45330
		AT4G10843
		AT1G78050
		AT3G55840
		AT5G25770
		AT4G22110
		AT1G31690
		AT3G10600
		AT5G02570
		AT3G55230
		AT1G28815
		AT5G65160
		AT1G49940
		AT1G22220
		AT1G53640
		AT2G24030
		AT5G07150
		AT4G12430
		AT5G04250
		AT3G48340
		AT5G14360
		AT4G25434
		AT5G41990
		AT1G05020
		AT3G53150
		AT4G36380
		AT5G55550
		AT5G02230
		AT4G22710
		AT1G23150
		AT4G02075
		AT4G01920
		AT1G52330
		AT5G60860
		AT5G03510
		AT4G17240
		AT3G05820
		AT5G36260
		AT1G08990
		AT1G70810
		AT3G01900
		AT1G26250
		AT5G03990
		AT3G19970
		AT2G38500
		AT1G52130
		AT5G52900
		AT4G13020
		AT2G19130
		AT3G24927
		AT4G38780
		AT2G40420
		AT3G10290
		AT3G11040
		AT2G23320
		AT5G06800
		AT1G29465
		AT5G05380
		AT1G03770
		AT4G12120
		AT4G37420
		AT5G65207
		AT5G46040
		AT3G22880
		AT5G04120
		AT3G16210
		AT5G67520
		AT1G69710
		AT5G66850
		AT5G62920
		AT3G23190
		AT1G69900
		AT1G72430
		AT4G15660
		AT3G49690
		AT4G17905
		AT1G75490
		AT1G62190
		AT2G22810
		AT5G56340
		AT3G05920
		AT5G01765
		AT2G23340
		AT5G63950
		AT4G22270
		AT2G39435
		AT2G39400
		AT1G60110
		AT3G48940
		AT3G57380
		AT5G27610
		AT1G20070
		AT4G37030
		AT2G37070
		AT5G53030
		AT5G13150
		AT5G27100
		AT5G48390
		AT5G14870
		AT1G06160
		AT3G23030
		AT5G41860
		AT5G45105
		AT5G53700
		AT3G06840
		AT1G05820
		AT4G32030
		AT5G34800
		AT1G05530
		AT1G33320
		AT5G22794
		AT4G27450
		AT3G19210
		AT1G03445
		AT1G51130

## Sheet: up 795 list_p<0.05_FDR<0.05
	log2FC	PValue	FDR	Mock1	Mock2	Mock3	OE1	OE2	OE3	mean mock	mean OE
AT1G08592	10.5375	0.00461656	0.00820869	0	0	0	104	240	199	0	181	0
AT5G60740	8.84808	3.36347e-10	6.76505e-09	0	0	0	54	66	49	0	56	ABCG28__ABC transporter family protein
AT5G03510	8.388	4.36117e-22	8.33071e-18	129	115	102	35871	40975	34603	115	37150	C2H2-type zinc finger family protein
AT5G20100	7.25257	4.48939e-10	8.41573e-09	0	1	0	51	91	60	0	67	0
AT5G47000	6.99035	4.02997e-15	1.92451e-12	1	2	2	241	195	220	2	219	Peroxidase superfamily protein
AT5G04120	6.7527	3.87878e-16	3.89961e-13	2	2	7	445	407	328	4	393	Phosphoglycerate mutase family protein
AT2G25600	6.52675	1.77719e-09	2.43005e-08	1	0	0	35	51	36	0	41	AKT6_SPIK__Shaker pollen inward K+ channel
AT1G54950	6.13555	6.35897e-13	6.88758e-11	2	3	1	159	165	108	2	144	0
AT3G05930	6.12689	3.47652e-08	2.6405e-07	0	2	1	95	91	42	1	76	GLP8__germin-like protein 8
AT1G04600	5.61947	1.50351e-15	8.97501e-13	15	10	10	542	665	465	12	557	ATXIA_XIA__myosin XI A
AT4G32510	5.53915	4.54401e-10	8.47144e-09	1	2	1	66	87	43	1	65	HCO3- transporter family
AT1G62190	5.15753	5.02353e-10	9.10595e-09	2	0	5	94	96	63	2	84	Kua-ubiquitin conjugating enzyme hybrid localisation domain
AT2G17890	5.14146	3.9002e-09	4.51953e-08	4	11	14	295	421	280	10	332	AtCDPK16_CDPK16_CPK16__calcium-dependent protein kinase 16
AT3G12160	4.9441	4.73759e-09	5.26454e-08	6	2	7	110	199	144	5	151	ATRABA4D_RABA4D__RAB GTPase homolog A4D
AT4G36052	4.7229	1.89152e-08	1.59593e-07	6	2	2	69	75	117	3	87	other RNA
AT4G13090	4.72158	5.46707e-05	0.000153419	6	5	0	106	131	53	4	97	XTH2__xyloglucan endotransglucosylase/hydrolase 2
AT1G18100	4.65508	3.3338e-09	3.99512e-08	0	3	6	83	86	58	3	76	E12A11_MFT__PEBP (phosphatidylethanolamine-binding protein) family protein
AT1G08090	4.63574	8.90198e-08	5.74037e-07	65	88	70	1667	1672	1974	74	1771	ACH1_ATNRT2.1_ATNRT2:1_LIN1_NRT2_NRT2.1_NRT2:1_NRT2;1AT__nitrate transporter 2:1
AT5G52260	4.58725	2.79448e-12	1.95532e-10	9	7	4	190	164	118	7	157	AtMYB19_MYB19__myb domain protein 19
AT4G36880	4.46446	1.11064e-05	3.76829e-05	73	80	71	1938	1706	1141	75	1595	CP1_RDL1__cysteine proteinase1
AT5G07150	4.44834	3.20582e-14	7.88413e-12	11	14	8	263	237	201	11	234	Leucine-rich repeat protein kinase family protein
AT4G39000	4.43206	8.82012e-09	8.62682e-08	10	10	17	327	278	173	12	259	AtGH9B17_GH9B17__glycosyl hydrolase 9B17
AT4G37420	4.39221	7.48064e-10	1.22974e-08	4	3	2	55	83	51	3	63	Domain of unknown function (DUF23)
AT5G62240	4.38126	6.86327e-09	7.08278e-08	19	26	29	424	629	435	25	496	Cell cycle regulated microtubule associated protein
AT1G54280	4.3514	1.91629e-11	7.97493e-10	6	3	11	126	164	109	7	133	ALA6__ATPase E1-E2 type family protein / haloacid dehalogenase-like hydrolase family protein
AT5G09430	4.3295	5.91138e-10	1.03881e-08	8	8	13	158	255	154	10	189	alpha/beta-Hydrolases superfamily protein
AT5G60060	4.32486	3.78903e-13	4.58088e-11	12	5	14	225	215	164	10	201	Protein of unknown function (DUF295)
AT5G67411	4.31308	2.48532e-11	9.49493e-10	2	8	8	121	131	99	6	117	GRAS family transcription factor
AT3G01311	4.30341	1.65703e-08	1.42901e-07	3	1	2	48	48	25	2	40	Protein of unknown function (DUF569)
AT5G59490	4.23485	1.97113e-20	1.38193e-16	76	74	84	1535	1435	1270	78	1413	Haloacid dehalogenase-like hydrolase (HAD) superfamily protein
AT5G22555	4.08593	6.27739e-13	6.85204e-11	13	6	10	156	170	152	10	159	0
AT2G30660	4.0835	1.19501e-06	5.35342e-06	9	2	12	86	157	135	8	126	ATP-dependent caseinolytic (Clp) protease/crotonase family protein
AT5G55770	4.07262	1.55169e-09	2.16987e-08	2	2	4	44	51	40	3	45	Cysteine/Histidine-rich C1 domain family protein
AT3G58480	4.03663	6.29136e-08	4.26011e-07	2	2	3	29	57	30	2	39	calmodulin-binding family protein
AT2G34600	3.94126	6.35084e-10	1.08607e-08	4	3	8	96	75	56	5	76	JAZ7_TIFY5B__jasmonate-zim-domain protein 7
AT1G20350	3.89863	4.60691e-11	1.45697e-09	10	4	8	100	128	92	7	107	ATTIM17-1_TIM17-1__translocase inner membrane subunit 17-1
AT3G49130	3.76007	1.39097e-07	8.38179e-07	4	2	2	54	29	26	3	36	SWAP (Suppressor-of-White-APricot)/surp RNA-binding domain-containing protein
AT3G29000	3.71363	1.49241e-07	8.89761e-07	4	1	1	28	27	25	2	27	Calcium-binding EF-hand family protein
AT5G41280	3.70685	7.48597e-13	7.64689e-11	13	10	16	153	172	167	13	164	Receptor-like protein kinase-related family protein
AT1G03106	3.66877	3.57273e-10	7.06253e-09	4	8	7	97	77	63	6	79	0
AT1G33890	3.61412	1.39178e-08	1.24465e-07	3	4	2	35	42	33	3	37	Avirulence induced gene (AIG1) family protein
AT4G11020	3.6034	6.55592e-07	3.18493e-06	0	4	5	29	45	35	3	36	0
AT5G46960	3.59278	5.21911e-11	1.60025e-09	16	11	9	173	149	101	12	141	AtPMEI12__Plant invertase/pectin methylesterase inhibitor superfamily protein
AT2G42540	3.53991	0.00909818	0.0152384	15	4	12	141	41	165	10	116	AtCOR15A_COR15_COR15A__cold-regulated 15a
AT5G24205	3.5355	3.0735e-11	1.09944e-09	15	6	12	123	117	130	11	123	other RNA
AT3G21720	3.48378	0.000191992	0.000469282	413	266	244	4260	3183	2536	308	3326	ICL__isocitrate lyase
AT5G41290	3.43294	6.31665e-12	3.61563e-10	13	14	12	160	134	115	13	136	Receptor-like protein kinase-related family protein
AT4G40020	3.3611	9.03618e-09	8.77971e-08	2	10	7	71	58	62	6	64	Myosin heavy chain-related protein
AT5G47220	3.35161	1.81845e-06	7.72044e-06	77	70	132	896	1079	761	93	912	ATERF-2_ATERF2_ERF2__ethylene responsive element binding factor 2
AT3G61160	3.3468	4.90134e-11	1.51989e-09	121	89	143	1084	1329	1033	118	1149	Protein kinase superfamily protein
AT5G14870	3.33824	2.50761e-11	9.56096e-10	18	12	11	119	152	130	14	134	ATCNGC18_CNGC18__cyclic nucleotide-gated channel 18
AT2G15840	3.32419	1.20471e-09	1.79047e-08	6	4	9	69	64	53	6	62	0
AT1G18830	3.31513	1.62685e-07	9.58845e-07	5	9	4	38	74	63	6	58	SEC31A__Transducin/WD40 repeat-like superfamily protein
AT5G41860	3.29873	0.00218379	0.00418319	42	5	7	168	191	154	18	171	0
AT5G23220	3.27242	1.29131e-07	7.85563e-07	122	130	148	1406	1389	934	133	1243	NIC3__nicotinamidase 3
AT3G58060	3.25184	2.69148e-17	4.67387e-14	78	80	94	789	837	683	84	770	MTP8__Cation efflux family protein
AT2G19050	3.16587	1.31043e-10	3.20921e-09	16	17	12	168	113	111	15	131	GDSL-like Lipase/Acylhydrolase superfamily protein
AT4G24170	3.14207	1.40658e-07	8.46249e-07	6	7	7	36	78	58	7	57	ATP binding microtubule motor family protein
AT3G58540	3.13481	4.62073e-09	5.14966e-08	5	6	12	73	73	51	8	66	0
AT3G05720	3.12351	3.7951e-09	4.43117e-08	12	11	5	66	91	80	9	79	IMPA-7__importin alpha isoform 7
AT2G42340	3.11388	6.57449e-09	6.85513e-08	11	5	5	56	59	62	7	59	0
AT5G14470	3.09064	9.85244e-05	0.000259467	33	26	17	207	290	131	25	209	AtGALK2_GALK2__GHMP kinase family protein
AT5G42580	3.06039	1.82545e-11	7.66369e-10	22	22	17	175	191	127	20	164	CYP705A12__cytochrome P450, family 705, subfamily A, polypeptide 12
AT4G25310	3.05646	5.61664e-14	1.20821e-11	49	35	34	343	319	284	39	315	2-oxoglutarate (2OG) and Fe(II)-dependent oxygenase superfamily protein
AT1G19320	3.05222	1.67002e-08	1.43762e-07	8	8	6	48	79	51	7	59	Pathogenesis-related thaumatin superfamily protein
AT4G31230	3.03714	1.0756e-08	1.01562e-07	6	6	11	54	56	73	8	61	Protein kinase protein with adenine nucleotide alpha hydrolases-like domain
AT1G22110	3.02731	2.85202e-09	3.54016e-08	8	10	6	69	70	52	8	64	structural constituent of ribosome
AT3G14850	3.0121	2.78277e-11	1.03417e-09	87	81	100	826	724	535	89	695	TBL41__TRICHOME BIREFRINGENCE-LIKE 41
AT5G41300	2.98056	2.22706e-10	4.86187e-09	14	20	14	144	131	93	16	123	Receptor-like protein kinase-related family protein
AT1G15625	2.96244	1.40434e-10	3.38261e-09	21	13	21	155	159	101	18	138	0
AT3G01900	2.93791	1.08991e-07	6.78824e-07	8	8	2	45	46	44	6	45	CYP94B2__cytochrome P450, family 94, subfamily B, polypeptide 2
AT1G10770	2.91257	5.39739e-08	3.76418e-07	6	6	11	78	48	43	8	56	Plant invertase/pectin methylesterase inhibitor superfamily protein
AT4G20160	2.90943	1.18589e-08	1.10126e-07	5	9	11	62	73	48	8	61	0
AT1G60110	2.89931	3.50519e-12	2.37433e-10	37	20	32	230	230	180	30	213	Mannose-binding lectin superfamily protein
AT1G74830	2.89739	1.2894e-11	5.97821e-10	18	33	29	209	201	166	27	192	Protein of unknown function, DUF593
AT2G13680	2.88255	7.93673e-06	2.81223e-05	7	14	18	58	112	107	13	92	ATGSL02_CALS5_GLS2__callose synthase 5
AT4G01230	2.87405	1.39992e-07	8.42775e-07	7	5	3	35	42	31	5	36	Reticulon family protein
AT5G40010	2.87169	2.95455e-10	6.10138e-09	20	11	15	126	111	89	15	109	AATP1_ASD__AAA-ATPase 1
AT1G03445	2.86788	3.22724e-09	3.89923e-08	17	6	17	88	110	84	13	94	BSU1__Serine/threonine protein phosphatase family protein
AT5G45840	2.8603	3.52044e-11	1.19701e-09	166	160	173	1064	1379	1039	166	1161	MDIS1__Leucine-rich repeat protein kinase family protein
AT1G47620	2.82407	5.89364e-08	4.04093e-07	8	11	7	79	62	39	9	60	CYP96A8__cytochrome P450, family 96, subfamily A, polypeptide 8
AT4G10843	2.82038	3.51946e-08	2.66358e-07	8	8	9	43	59	69	8	57	0
AT1G44160	2.82021	2.01035e-12	1.53607e-10	71	62	70	570	446	367	68	461	HSP40/DnaJ peptide-binding protein
AT5G01050	2.81239	3.16786e-15	1.5516e-12	83	98	111	674	736	564	97	658	Laccase/Diphenol oxidase family protein
AT1G64480	2.78724	5.05317e-09	5.55064e-08	7	10	16	85	74	62	11	74	CBL8__calcineurin B-like protein 8
AT5G24206	2.77695	1.69202e-07	9.92356e-07	14	4	6	48	66	46	8	53	other RNA
AT2G18000	2.75833	2.64594e-11	9.94756e-10	28	31	21	170	201	152	27	174	TAF14_YAF9b__TBP-associated factor 14
AT2G29750	2.74847	3.20596e-09	3.87597e-08	351	372	408	2785	2596	1947	377	2443	UGT71C1__UDP-glucosyl transferase 71C1
AT1G50590	2.73728	1.47672e-15	8.97501e-13	85	72	105	572	565	539	87	559	RmlC-like cupins superfamily protein
AT1G77730	2.73464	2.62818e-07	1.45055e-06	3	6	6	33	37	28	5	33	Pleckstrin homology (PH) domain superfamily protein
AT2G01880	2.73298	1.65379e-05	5.32548e-05	197	123	214	1113	1367	928	178	1136	ATPAP7_PAP7__purple acid phosphatase 7
AT3G47220	2.72767	4.52558e-10	8.45868e-09	39	34	24	244	225	153	32	207	ATPLC9_PLC9__phosphatidylinositol-speciwc phospholipase C9
AT3G25760	2.72596	2.97814e-08	2.32197e-07	279	248	339	1618	2079	1787	289	1828	AOC1_ERD12__allene oxide cyclase 1
AT2G38500	2.71107	1.96402e-11	8.15582e-10	30	37	24	199	214	163	30	192	2-oxoglutarate (2OG) and Fe(II)-dependent oxygenase superfamily protein
[truncated: 701 more rows]

## Sheet: down regulated genes_p<0.05
Names	total	elements
663 815	483	AT4G30670
		AT3G14530
		AT2G45050
[truncated: 480 more rows]

## Sheet: down 483 list_p<0.05_FDR<0.05
	log2FC	PValue	FDR	Mock1	Mock2	Mock3	OE1	OE2	OE3	mean mock	mean OE
[truncated: 483 more rows]
