# Supplementary material for: Repressive C2H2 zinc finger ZAT proteins promote programmed cell death in the Arabidopsis columella root cap
Source: Plant Physiol. Author manuscript; Available in PMC 2023 Nov 30. (PMC10231456; doi:10.1093/plphys/kiad130)
Supplement: Dataset S4 [file EMS171097-supplement-Dataset_S4.xlsx]

## Sheet: 151 up regulated genes
		ZAT14_GOF_Estr vs Mock											ZAT14_GOF_Estr vs WT_Estr											SMB_GOF_6hMSvs.6hDEX
		log2FC	PValue	FDR	Mock1	Mock2	Mock3	OE1	OE2	OE3	mean mock	mean OE	log2FC	PValue	FDR	WT1	WT2	WT3	ZAT14_1	ZAT14_2	ZAT14_3	mean WT	mean ZAT14	log2FC	PValue	FDR	Mock1	Mock2	Mock3	OE1	OE2	OE3	mean mock	mean OE	annotation
AT1G21695	hydroxyproline-rich glycoprotein family protein	1.26206	0.000613192	0.00133154	14	21	9	33	32	37	15	34	1.1541	0.00031251	0.000822403	15	17	15	33	32	37	16	34	2.11646	1.0217e-06	5.21063e-06	15	25	17	92	79	73	19	81	hydroxyproline-rich glycoprotein family protein
AT1G72800	RNA-binding (RRM/RBD/RNP motifs) family protein	1.70828	4.73398e-10	8.74293e-09	52	57	57	177	185	160	55	174	1.30542	1.28824e-06	7.53327e-06	91	57	68	177	185	160	72	174	3.70192	7.275e-12	7.06152e-10	22	21	33	346	327	299	25	324	RNA-binding (RRM/RBD/RNP motifs) family protein
AT2G46620	P-loop containing nucleoside triphosphate hydrolases superfamily protein	1.01139	1.40823e-10	3.38344e-09	257	244	272	530	512	455	258	499	1.1843	1.24671e-09	3.37052e-08	204	273	201	530	512	455	226	499	4.09567	1.50741e-15	3.06503e-12	230	255	292	4565	4497	3957	259	4340	P-loop containing nucleoside triphosphate hydrolases superfamily protein
AT5G42580	CYP705A12__cytochrome P450, family 705, subfamily A, polypeptide 12	3.06039	1.82545e-11	7.66369e-10	22	22	17	175	191	127	20	164	2.99599	1.77798e-09	4.36198e-08	26	25	12	175	191	127	21	164	2.68466	3.39116e-07	2.1407e-06	15	7	20	88	94	84	14	89	CYP705A12__cytochrome P450, family 705, subfamily A, polypeptide 12
AT4G21480	STP12__sugar transporter protein 12	1.14694	0.00019137	0.000468	33	18	23	61	58	39	25	53	1.18336	0.000126091	0.000373306	27	21	23	61	58	39	24	53	2.25098	7.67228e-06	2.81298e-05	47	22	32	132	203	141	34	159	STP12__sugar transporter protein 12
AT1G12790	0	1.36501	7.86899e-09	7.89877e-08	101	74	96	201	248	220	90	223	1.37157	3.20788e-08	3.84782e-07	76	86	104	201	248	220	89	223	1.01896	2.69676e-05	8.32965e-05	84	82	77	171	143	171	81	162	0
AT2G30550	DALL3__alpha/beta-Hydrolases superfamily protein	2.42216	1.54447e-10	3.62884e-09	315	283	327	1484	1877	1401	308	1587	2.47184	1.2175e-09	3.32929e-08	266	343	274	1484	1877	1401	294	1587	2.39317	2.57018e-12	3.2939e-10	240	221	292	1272	1409	1195	251	1292	DALL3__alpha/beta-Hydrolases superfamily protein
AT2G16720	ATMYB7_ATY49_MYB7__myb domain protein 7	1.22599	5.45291e-10	9.7075e-09	170	153	176	422	390	311	166	374	1.01689	1.39445e-07	1.22352e-06	208	189	171	422	390	311	189	374	2.23289	1.85044e-10	7.94263e-09	134	156	153	725	768	555	148	683	ATMYB7_ATY49_MYB7__myb domain protein 7
AT3G25290	Auxin-responsive family protein	1.04742	2.67002e-09	3.37096e-08	200	209	224	483	393	382	211	419	1.03623	1.59047e-08	2.2256e-07	206	233	191	483	393	382	210	419	2.17333	2.95996e-07	1.91567e-06	127	180	193	845	827	538	167	737	Auxin-responsive family protein
AT2G27580	SAP3__A20/AN1-like zinc finger family protein	1.26718	1.98269e-13	3.02986e-11	480	413	471	1084	1121	948	455	1051	1.22107	2.41789e-12	3.92455e-10	450	484	455	1084	1121	948	463	1051	1.23638	6.45245e-08	5.76391e-07	287	253	323	707	732	559	288	666	SAP3__A20/AN1-like zinc finger family protein
AT3G28210	PMZ_SAP12__zinc finger (AN1-like) family protein	2.68455	9.26636e-13	8.56679e-11	62	54	39	342	338	281	52	320	2.10333	4.31014e-11	2.95571e-09	59	99	72	342	338	281	77	320	2.49724	1.57291e-08	1.95984e-07	27	38	60	250	248	191	42	230	PMZ_SAP12__zinc finger (AN1-like) family protein
AT1G17960	Threonyl-tRNA synthetase	1.76475	6.31184e-10	1.08283e-08	58	54	69	237	187	168	60	197	1.27048	1.78371e-07	1.47576e-06	76	103	73	237	187	168	84	197	3.02996	1.66668e-09	3.85275e-08	78	52	96	709	546	556	75	604	Threonyl-tRNA synthetase
AT1G54280	ALA6__ATPase E1-E2 type family protein / haloacid dehalogenase-like hydrolase family protein	4.3514	1.91629e-11	7.97493e-10	6	3	11	126	164	109	7	133	4.47872	2.58026e-11	2.0351e-09	6	4	8	126	164	109	6	133	4.08082	1.16729e-07	9.15369e-07	2	6	4	61	93	51	4	68	ALA6__ATPase E1-E2 type family protein / haloacid dehalogenase-like hydrolase family protein
AT1G74830	Protein of unknown function, DUF593	2.89739	1.2894e-11	5.97821e-10	18	33	29	209	201	166	27	192	2.7406	4.14819e-11	2.88965e-09	34	23	31	209	201	166	29	192	1.3385	0.000929068	0.00187965	21	34	16	66	71	41	24	59	Protein of unknown function, DUF593
AT1G14260	RING/FYVE/PHD zinc finger superfamily protein	1.08358	7.14012e-05	0.000194816	27	21	33	60	56	49	27	55	1.2696	3.41297e-05	0.000121549	23	19	28	60	56	49	23	55	1.99009	1.75183e-07	1.25877e-06	28	23	33	109	115	104	28	109	RING/FYVE/PHD zinc finger superfamily protein
AT2G43230	Protein kinase superfamily protein	2.30865	3.47442e-11	1.18727e-09	41	32	33	167	169	169	35	168	2.46254	4.34411e-11	2.95571e-09	29	31	34	167	169	169	31	168	2.171	1.25089e-08	1.64926e-07	29	35	37	154	159	134	34	149	Protein kinase superfamily protein
AT1G08315	ARM repeat superfamily protein	1.38691	2.90434e-07	1.57475e-06	276	183	307	626	703	588	255	639	1.34847	1.36256e-10	6.68565e-09	211	279	285	626	703	588	258	639	2.09825	0.000188379	0.000456697	28	60	84	319	181	216	57	239	ARM repeat superfamily protein
AT3G09770	AIRP3_AtAIRP3_LOG2__RING/U-box superfamily protein	1.34009	2.45936e-14	6.80851e-12	871	814	1035	2227	2320	2053	907	2200	1.2672	1.35976e-13	5.89856e-11	874	992	954	2227	2320	2053	940	2200	1.25992	8.77477e-10	2.42545e-08	797	920	1051	2222	2324	1940	923	2162	AIRP3_AtAIRP3_LOG2__RING/U-box superfamily protein
AT4G15380	CYP705A4__cytochrome P450, family 705, subfamily A, polypeptide 4	1.06378	1.24145e-06	5.53553e-06	75	56	67	145	140	113	66	133	1.53611	1.07033e-07	9.91717e-07	37	60	44	145	140	113	47	133	1.99074	1.68116e-07	1.22013e-06	29	30	41	130	152	108	33	130	CYP705A4__cytochrome P450, family 705, subfamily A, polypeptide 4
AT1G64300	Protein kinase family protein	1.49612	3.17344e-08	2.45322e-07	54	54	50	127	151	150	53	143	1.16883	7.25013e-07	4.68461e-06	62	70	64	127	151	150	65	143	1.8626	3.94141e-09	7.0724e-08	57	63	75	247	227	221	65	232	Protein kinase family protein
AT3G23870	Protein of unknown function (DUF803)	1.15883	3.96015e-06	1.52976e-05	41	42	42	96	99	74	42	90	1.08448	1.33124e-05	5.39362e-05	43	47	40	96	99	74	43	90	2.37519	1.44573e-09	3.50409e-08	35	48	58	247	254	215	47	239	Protein of unknown function (DUF803)
AT3G25900	ATHMT-1_HMT-1__Homocysteine S-methyltransferase family protein	1.58156	1.19305e-11	5.6832e-10	262	267	317	838	923	674	282	812	1.56859	1.0771e-10	5.74999e-09	291	279	271	838	923	674	280	812	1.67309	1.06875e-09	2.78806e-08	234	312	365	1067	920	849	304	945	ATHMT-1_HMT-1__Homocysteine S-methyltransferase family protein
AT4G01575	AtKPI-2_KPI-2__serine protease inhibitor, Kazal-type family protein	1.56176	3.90879e-05	0.000114115	51	34	21	94	123	85	35	101	1.75024	1.26342e-07	1.13429e-06	28	34	30	94	123	85	31	101	1.66972	8.02677e-06	2.91933e-05	45	30	28	115	104	106	34	108	AtKPI-2_KPI-2__serine protease inhibitor, Kazal-type family protein
AT4G24026	0	1.68257	1.66368e-06	7.15114e-06	33	21	51	125	117	82	35	108	1.46669	6.59704e-07	4.34049e-06	34	42	44	125	117	82	40	108	1.48222	0.000269837	0.000626886	30	12	36	76	75	63	26	71	0
AT4G17670	Protein of unknown function (DUF581)	1.81043	1.43593e-07	8.61468e-07	38	41	23	103	128	114	34	115	1.91382	2.28047e-07	1.81137e-06	23	26	45	103	128	114	31	115	2.415	2.708e-08	2.94152e-07	33	32	26	188	143	149	30	160	Protein of unknown function (DUF581)
AT3G53490	0	1.29192	3.96432e-10	7.63372e-09	123	109	126	307	274	261	119	281	1.30485	1.68719e-09	4.21512e-08	108	117	125	307	274	261	117	281	1.10518	7.13391e-07	3.87238e-06	96	128	140	251	262	252	121	255	0
AT4G22640	Bifunctional inhibitor/lipid-transfer protein/seed storage 2S albumin superfamily protein	1.33109	3.15509e-06	1.25533e-05	39	40	42	110	116	68	40	98	1.57902	2.95023e-05	0.000107137	20	49	32	110	116	68	34	98	3.68376	8.92662e-08	7.41172e-07	17	41	45	468	507	323	34	433	Bifunctional inhibitor/lipid-transfer protein/seed storage 2S albumin superfamily protein
AT1G25370	Protein of unknown function (DUF1639)	2.17858	5.42813e-13	6.07364e-11	112	92	95	396	473	430	100	433	2.05682	8.04551e-12	8.94528e-10	113	113	95	396	473	430	107	433	1.94034	3.07523e-09	5.95103e-08	83	73	110	351	353	296	89	333	Protein of unknown function (DUF1639)
AT2G37700	Fatty acid hydroxylase superfamily	1.22902	1.39033e-05	4.57267e-05	40	34	32	94	88	58	35	80	1.32697	1.261e-05	5.14398e-05	26	40	32	94	88	58	33	80	2.88281	1.03398e-08	1.43105e-07	32	20	38	256	231	167	30	218	Fatty acid hydroxylase superfamily
AT1G19396	0	2.36254	6.41535e-07	3.12458e-06	56	41	22	226	191	174	40	197	1.82224	1.72306e-09	4.2601e-08	64	51	56	226	191	174	57	197	1.29953	0.000441045	0.000968956	84	57	89	172	136	246	77	185	0
AT2G46210	AtSLD2_SLD2__Fatty acid/sphingolipid desaturase	1.10938	5.86538e-07	2.89137e-06	76	94	121	186	220	196	97	201	1.10425	1.28365e-07	1.14974e-06	89	98	101	186	220	196	96	201	1.42393	3.64806e-07	2.26834e-06	59	69	70	195	173	154	66	174	AtSLD2_SLD2__Fatty acid/sphingolipid desaturase
AT4G12450	0	1.74552	6.39119e-09	6.6969e-08	40	31	40	132	116	110	37	119	1.8246	1.64388e-07	1.38835e-06	24	51	29	132	116	110	35	119	3.95506	3.12763e-12	3.69107e-10	33	30	27	459	512	407	30	459	0
AT2G20010	Protein of unknown function (DUF810)	1.08663	2.35611e-12	1.72438e-10	599	605	661	1393	1307	1110	622	1270	1.0889	1.70609e-11	1.53763e-09	554	660	626	1393	1307	1110	613	1270	1.43744	1.20041e-10	5.77589e-09	516	565	695	1580	1654	1467	592	1567	Protein of unknown function (DUF810)
AT5G52990	SNARE-like superfamily protein	1.87922	2.68564e-12	1.89803e-10	110	103	109	368	434	337	107	380	1.59389	7.72311e-10	2.38144e-08	123	115	149	368	434	337	129	380	1.694	2.80189e-09	5.58287e-08	105	116	124	376	331	387	115	365	SNARE-like superfamily protein
AT3G27290	RNI-like superfamily protein	1.85702	7.02307e-08	4.67764e-07	25	17	33	89	89	83	25	87	1.29845	1.65738e-06	9.30153e-06	31	39	39	89	89	83	36	87	1.34561	0.00016724	0.000410919	27	36	22	59	73	81	28	71	RNI-like superfamily protein
AT3G16530	Legume lectin family protein	1.67225	1.68549e-05	5.41297e-05	1144	943	1215	2948	3968	3156	1101	3357	1.88063	4.98634e-07	3.44959e-06	806	1047	968	2948	3968	3156	940	3357	2.63042	5.77664e-13	1.14867e-10	496	660	690	3689	3898	3580	615	3722	Legume lectin family protein
AT2G15830	0	1.43188	2.965e-09	3.6361e-08	91	77	121	282	240	226	96	249	1.44137	1.54164e-09	3.94442e-08	83	106	94	282	240	226	94	249	3.42851	1.28534e-08	1.68443e-07	84	127	194	1475	1418	1344	135	1412	0
AT3G05720	IMPA-7__importin alpha isoform 7	3.12351	3.7951e-09	4.43117e-08	12	11	5	66	91	80	9	79	3.73475	1.93724e-09	4.62779e-08	6	9	3	66	91	80	6	79	1.43741	0.000325871	0.000740468	24	12	15	46	49	42	17	46	IMPA-7__importin alpha isoform 7
AT3G02140	AFP4_TMAC2__AFP2 (ABI five-binding protein 2) family protein	1.16585	1.32664e-11	6.10639e-10	403	360	456	840	969	813	406	874	1.11504	1.66629e-10	7.70085e-09	374	424	447	840	969	813	415	874	2.36017	2.2415e-10	9.06176e-09	264	303	429	1526	1671	1772	332	1656	AFP4_TMAC2__AFP2 (ABI five-binding protein 2) family protein
AT1G19200	Protein of unknown function (DUF581)	1.26076	1.78147e-05	5.68676e-05	51	37	26	84	93	86	38	88	1.26873	2.73504e-06	1.42322e-05	37	35	40	84	93	86	37	88	1.88547	3.2121e-07	2.04623e-06	50	33	43	142	165	152	42	153	Protein of unknown function (DUF581)
AT2G32930	ZFN2__zinc finger nuclease 2	1.7633	9.0792e-12	4.64962e-10	114	95	123	333	387	360	111	360	1.63813	7.27767e-11	4.33736e-09	116	125	116	333	387	360	119	360	1.84791	1.63626e-09	3.80953e-08	123	119	130	507	398	412	124	439	ZFN2__zinc finger nuclease 2
AT2G35210	AGD10_MEE28_RPA__root and pollen arfgap	2.12373	3.30956e-09	3.98103e-08	40	25	32	115	156	135	32	135	2.15144	9.51634e-09	1.50487e-07	27	41	26	115	156	135	31	135	4.443	2.10087e-11	1.55075e-09	40	44	47	1055	1048	705	44	936	AGD10_MEE28_RPA__root and pollen arfgap
AT1G67570	Protein of unknown function (DUF3537)	1.24548	2.23405e-08	1.82527e-07	105	73	118	225	230	217	99	224	1.28006	1.281e-08	1.89539e-07	102	91	91	225	230	217	95	224	1.41118	9.969e-08	8.07423e-07	108	97	101	276	282	244	102	267	Protein of unknown function (DUF3537)
AT5G24870	RING/U-box superfamily protein	1.23614	2.60779e-12	1.85873e-10	319	318	326	727	781	672	321	727	1.0437	1.56208e-10	7.36183e-09	336	405	347	727	781	672	363	727	2.14031	2.5053e-10	9.78372e-09	185	236	302	1049	1159	901	241	1036	RING/U-box superfamily protein
AT1G19397	0	1.49036	7.62523e-10	1.24727e-08	94	85	85	225	269	219	88	238	1.47102	9.61177e-09	1.5162e-07	82	79	103	225	269	219	88	238	1.80138	4.77853e-08	4.57364e-07	96	88	94	335	257	360	93	317	0
AT5G55490	ATGEX1_GEX1__gamete expressed protein 1	1.15203	0.000792233	0.00167645	22	16	13	28	38	43	17	36	1.27992	0.000516384	0.00127572	16	11	19	28	38	43	15	36	1.32023	0.00113503	0.00224461	20	16	10	32	44	38	15	38	ATGEX1_GEX1__gamete expressed protein 1
AT4G09200	SPla/RYanodine receptor (SPRY) domain-containing protein	1.01788	1.11526e-05	3.78127e-05	289	255	203	483	544	430	249	486	1.09761	3.26155e-09	6.69388e-08	201	247	252	483	544	430	233	486	1.15728	2.7911e-09	5.57794e-08	475	452	500	1096	1046	988	476	1043	SPla/RYanodine receptor (SPRY) domain-containing protein
AT2G39650	Protein of unknown function (DUF506)	1.04788	1.81324e-06	7.70555e-06	77	59	95	153	172	133	77	153	1.03745	1.04287e-06	6.30513e-06	75	81	73	153	172	133	76	153	1.20576	3.31112e-06	1.37754e-05	81	75	120	230	209	183	92	207	Protein of unknown function (DUF506)
AT1G04100	IAA10__indoleacetic acid-induced protein 10	1.21075	3.67416e-08	2.74692e-07	95	84	88	186	230	178	89	198	1.10628	3.80028e-07	2.77384e-06	99	90	94	186	230	178	94	198	2.29193	5.46536e-11	3.09603e-09	90	80	104	436	445	435	91	439	IAA10__indoleacetic acid-induced protein 10
AT4G26400	RING/U-box superfamily protein	1.24588	2.10182e-13	3.08838e-11	502	455	515	1097	1204	1049	491	1117	1.12729	1.70785e-11	1.53763e-09	483	535	559	1097	1204	1049	526	1117	1.11993	4.6463e-08	4.47344e-07	474	523	552	988	1077	1230	516	1098	RING/U-box superfamily protein
AT1G33280	ANAC015_BRN1_NAC015__NAC domain containing protein 15	1.21016	0.000348161	0.000800599	39	33	38	89	111	46	37	82	1.11577	0.000862017	0.00200381	33	42	41	89	111	46	39	82	2.48868	4.73499e-10	1.54041e-08	45	50	70	338	306	263	55	302	ANAC015_BRN1_NAC015__NAC domain containing protein 15
AT4G28162	0	1.67695	2.10157e-07	1.19619e-06	41	25	28	88	109	92	31	96	1.67027	2.39785e-07	1.87573e-06	35	28	30	88	109	92	31	96	1.52787	1.45823e-05	4.90786e-05	51	60	67	214	113	176	59	168	0
AT1G47750	PEX11A__peroxin 11A	1.08163	8.71324e-10	1.3801e-08	165	170	193	377	358	338	176	358	1.22721	4.96381e-10	1.71328e-08	147	161	163	377	358	338	157	358	1.71328	1.45812e-10	6.63199e-09	228	226	234	740	781	698	229	740	PEX11A__peroxin 11A
AT2G43060	AtIBH1_IBH1__ILI1 binding bHLH 1	1.19172	1.50806e-10	3.57852e-09	174	158	178	381	398	340	170	373	1.36302	1.59105e-10	7.40691e-09	136	155	156	381	398	340	149	373	2.7303	1.98467e-12	2.71815e-10	124	150	191	992	1095	927	155	1005	AtIBH1_IBH1__ILI1 binding bHLH 1
AT5G27520	AtPNC2_PNC2__peroxisomal adenine nucleotide carrier 2	1.75683	1.48121e-14	4.96386e-12	283	241	283	877	957	785	269	873	1.38166	2.80337e-12	4.37722e-10	339	354	339	877	957	785	344	873	1.00854	1.26605e-07	9.74001e-07	263	331	363	583	658	639	319	627	AtPNC2_PNC2__peroxisomal adenine nucleotide carrier 2
AT4G19700	AtILP_BOI_ILP_RING__SBP (S-ribonuclease binding protein) family protein	1.46736	7.95209e-11	2.18248e-09	158	136	163	378	468	367	152	404	1.38878	3.48934e-09	7.00559e-08	140	193	144	378	468	367	159	404	1.97493	2.3794e-10	9.42895e-09	150	126	161	547	569	570	146	562	AtILP_BOI_ILP_RING__SBP (S-ribonuclease binding protein) family protein
AT3G49190	O-acyltransferase (WSD1-like) family protein	1.28603	9.62529e-09	9.26726e-08	129	140	134	362	342	244	134	316	1.14237	1.48803e-05	5.94993e-05	106	160	175	362	342	244	147	316	2.94024	6.81072e-10	2.03559e-08	93	93	144	823	976	678	110	826	O-acyltransferase (WSD1-like) family protein
AT1G74020	SS2__strictosidine synthase 2	1.62615	9.69467e-13	8.90325e-11	660	654	718	2178	2196	1666	677	2013	1.24133	2.87703e-10	1.13693e-08	769	970	885	2178	2196	1666	875	2013	1.16082	6.1304e-06	2.31383e-05	677	744	829	1571	2044	1321	750	1645	SS2__strictosidine synthase 2
AT5G03495	RNA-binding (RRM/RBD/RNP motifs) family protein	1.79808	5.21162e-06	1.94286e-05	15	8	24	51	50	56	16	52	1.6303	1.29876e-05	5.2766e-05	12	15	25	51	50	56	17	52	1.03936	0.000730206	0.00151733	19	25	29	45	58	44	24	49	RNA-binding (RRM/RBD/RNP motifs) family protein
AT3G10300	Calcium-binding EF-hand family protein	1.3707	1.20693e-12	1.04034e-10	377	394	360	942	1008	864	377	938	1.21731	2.36972e-11	1.89998e-09	414	396	432	942	1008	864	414	938	1.41741	4.48255e-09	7.74384e-08	470	554	670	1628	1569	1227	565	1475	Calcium-binding EF-hand family protein
AT1G67650	SRP72 RNA-binding domain	1.15052	8.83093e-08	5.69893e-07	87	73	92	197	194	147	84	179	1.43416	2.5702e-08	3.2211e-07	62	66	76	197	194	147	68	179	1.12952	9.06665e-07	4.7178e-06	89	96	106	226	214	185	97	208	SRP72 RNA-binding domain
AT3G45330	LecRK-I.1__Concanavalin A-like lectin protein kinase family protein	1.99009	7.14857e-10	1.18227e-08	33	42	36	146	146	133	37	142	1.88701	1.84257e-09	4.46876e-08	33	44	41	146	146	133	39	142	1.30357	2.48513e-05	7.78204e-05	42	37	44	98	120	81	41	100	LecRK-I.1__Concanavalin A-like lectin protein kinase family protein
AT1G78050	PGM__phosphoglycerate/bisphosphoglycerate mutase	1.34413	7.08555e-11	1.96442e-09	223	242	237	526	640	546	234	571	1.35825	2.65699e-10	1.07425e-08	206	266	216	526	640	546	229	571	1.1539	7.1464e-07	3.877e-06	213	210	237	588	462	395	220	482	PGM__phosphoglycerate/bisphosphoglycerate mutase
AT5G41990	ATWNK8_EIP1_WNK8__with no lysine (K) kinase 8	1.32379	1.56561e-14	5.09989e-12	1738	1494	1767	4086	4367	3561	1666	4005	1.18533	1.9162e-12	3.32496e-10	1707	1866	1851	4086	4367	3561	1808	4005	1.33055	4.69233e-10	1.54009e-08	1569	1776	2018	4586	4590	4026	1788	4401	ATWNK8_EIP1_WNK8__with no lysine (K) kinase 8
AT5G55550	RNA-binding (RRM/RBD/RNP motifs) family protein	1.11536	1.61325e-11	6.98784e-10	351	332	338	763	740	625	340	709	1.05481	2.79367e-09	5.97789e-08	367	382	302	763	740	625	350	709	1.45573	8.54592e-11	4.40567e-09	359	419	461	1186	1101	1041	413	1109	RNA-binding (RRM/RBD/RNP motifs) family protein
AT1G23150	0	1.72206	1.88808e-11	7.87468e-10	112	88	91	326	315	282	97	308	1.57353	1.90794e-10	8.46905e-09	87	121	111	326	315	282	106	308	1.23419	1.28691e-07	9.87322e-07	136	167	166	385	319	377	156	360	0
AT1G08990	GUX5_PGSIP5__plant glycogenin-like starch initiation protein 5	1.61019	7.78304e-13	7.74332e-11	283	303	309	1014	857	760	298	877	1.71109	2.32396e-09	5.29297e-08	249	339	238	1014	857	760	275	877	1.16899	1.80764e-06	8.34727e-06	129	207	207	387	449	356	181	397	GUX5_PGSIP5__plant glycogenin-like starch initiation protein 5
AT5G05380	PRA1.B3__prenylated RAB acceptor 1.B3	1.53678	3.86055e-09	4.48838e-08	67	62	72	167	217	176	67	187	1.28393	2.90287e-07	2.2057e-06	89	79	68	167	217	176	79	187	2.04398	2.16523e-08	2.5067e-07	57	63	99	307	334	241	73	294	PRA1.B3__prenylated RAB acceptor 1.B3
AT3G22880	ARLIM15_ATDMC1_DMC1__DNA repair (Rad51) family protein	1.00685	7.80326e-08	5.12251e-07	184	140	160	285	354	294	161	311	1.12749	4.83491e-08	5.28545e-07	150	159	130	285	354	294	146	311	1.83099	1.34056e-10	6.202e-09	255	249	240	899	898	812	248	870	ARLIM15_ATDMC1_DMC1__DNA repair (Rad51) family protein
AT1G69900	Actin cross-linking protein	1.17193	1.04285e-09	1.59236e-08	166	157	186	352	416	333	170	367	1.14224	3.18725e-08	3.83093e-07	137	205	172	352	416	333	171	367	2.06735	3.9374e-10	1.36284e-08	145	170	228	721	847	653	181	740	Actin cross-linking protein
AT5G01765	0	1.13331	5.78657e-12	3.35973e-10	320	287	320	660	680	612	309	651	1.23362	5.70728e-11	3.55996e-09	295	277	280	660	680	612	284	651	1.48771	7.09696e-05	0.000193533	413	415	375	1265	836	1224	401	1108	0
AT5G48390	AtSPO22_ATZIP4__Tetratricopeptide repeat (TPR)-like superfamily protein	2.3909	5.91317e-07	2.91117e-06	12	5	9	46	35	51	9	44	2.67363	1.88429e-07	1.5509e-06	7	7	7	46	35	51	7	44	1.07624	0.00197537	0.00368893	15	20	34	53	53	36	23	47	AtSPO22_ATZIP4__Tetratricopeptide repeat (TPR)-like superfamily protein
AT3G60110	DNA-binding bromodomain-containing protein	1.83967	7.32085e-13	7.55908e-11	105	101	113	373	363	360	106	365	1.6789	2.42546e-11	1.92523e-09	106	117	129	373	363	360	117	365	1.44728	6.66575e-09	1.03256e-07	138	144	185	396	443	406	156	415	DNA-binding bromodomain-containing protein
AT2G01275	RING/FYVE/PHD zinc finger superfamily protein	1.1284	3.00605e-05	9.0613e-05	38	30	35	76	86	55	34	72	1.03082	0.000160066	0.00045846	30	46	33	76	86	55	36	72	1.57433	2.42558e-05	7.61514e-05	36	29	47	139	115	74	37	109	RING/FYVE/PHD zinc finger superfamily protein
AT2G28110	FRA8_IRX7__Exostosin family protein	1.41035	2.8576e-08	2.2454e-07	463	352	426	1229	1077	867	414	1058	1.31211	7.35141e-10	2.30404e-08	434	457	418	1229	1077	867	436	1058	3.53226	1.17826e-12	1.89117e-10	273	291	374	3773	3984	2870	313	3542	FRA8_IRX7__Exostosin family protein
AT3G52800	A20/AN1-like zinc finger family protein	1.39907	1.41577e-14	4.82931e-12	1188	1080	1279	3086	3295	2606	1182	2996	1.27719	2.04374e-12	3.46167e-10	1143	1333	1333	3086	3295	2606	1270	2996	2.01604	1.56403e-11	1.23895e-09	580	671	872	2849	2934	2585	708	2789	A20/AN1-like zinc finger family protein
AT1G47590	ATPUP20_PUP20	1.44569	6.13373e-08	4.16963e-07	48	57	51	157	140	113	52	137	1.32525	4.08744e-07	2.94493e-06	47	69	52	157	140	113	56	137	3.23217	3.99317e-11	2.50962e-09	40	44	39	407	421	312	41	380	ATPUP20_PUP20
AT1G04600	ATXIA_XIA__myosin XI A	5.61947	1.50351e-15	8.97501e-13	15	10	10	542	665	465	12	557	5.27255	2.50407e-13	9.3716e-11	17	10	17	542	665	465	15	557	1.41766	0.00107343	0.00213623	24	12	45	77	77	57	27	70	ATXIA_XIA__myosin XI A
AT3G03500	TatD related DNase	1.20018	3.13828e-06	1.24942e-05	118	157	130	346	323	230	135	300	1.06958	1.72853e-07	1.4445e-06	134	158	147	346	323	230	146	300	1.25066	2.82625e-06	1.21177e-05	101	153	204	383	351	325	153	353	TatD related DNase
AT1G29230	ATCIPK18_ATWL1_CIPK18_SnRK3.20_WL1__CBL-interacting protein kinase 18	2.29297	3.95055e-09	4.55525e-08	21	26	23	140	102	90	23	111	2.59503	3.09843e-09	6.46179e-08	20	20	16	140	102	90	19	111	2.92823	1.53885e-09	3.66148e-08	17	27	29	197	193	156	24	182	ATCIPK18_ATWL1_CIPK18_SnRK3.20_WL1__CBL-interacting protein kinase 18
AT5G02430	Transducin/WD40 repeat-like superfamily protein	2.16827	7.29778e-13	7.55908e-11	80	81	98	376	348	392	86	372	2.20528	2.39571e-12	3.92455e-10	82	87	80	376	348	392	83	372	2.36958	4.41659e-11	2.69994e-09	116	107	131	681	591	526	118	599	Transducin/WD40 repeat-like superfamily protein
AT5G01640	PRA1.B5__prenylated RAB acceptor 1.B5	2.25071	1.82848e-08	1.55441e-07	18	13	21	79	96	64	17	80	1.78292	2.36995e-06	1.26396e-05	28	29	14	79	96	64	24	80	5.07054	8.66109e-12	8.11436e-10	11	22	20	652	651	456	18	586	PRA1.B5__prenylated RAB acceptor 1.B5
AT5G11570	Major facilitator superfamily protein	2.06429	2.7183e-08	2.15904e-07	15	16	20	75	70	61	17	69	2.85171	4.83328e-09	8.94789e-08	10	12	7	75	70	61	10	69	1.95542	1.57966e-07	1.16425e-06	32	31	33	143	113	111	32	122	Major facilitator superfamily protein
AT2G25460	0	2.46369	7.53601e-11	2.08024e-09	42	29	30	213	160	164	34	179	2.02844	7.50069e-10	2.3279e-08	39	48	48	213	160	164	45	179	2.33704	1.18097e-08	1.58039e-07	42	38	63	248	270	190	48	236	0
AT5G40010	AATP1_ASD__AAA-ATPase 1	2.87169	2.95455e-10	6.10138e-09	20	11	15	126	111	89	15	109	2.98335	2.22121e-09	5.13271e-08	14	20	8	126	111	89	14	109	2.42509	4.8333e-06	1.90007e-05	19	11	14	88	98	49	15	78	AATP1_ASD__AAA-ATPase 1
AT5G67620	0	2.19005	4.04857e-10	7.77244e-09	28	29	35	154	139	112	31	135	2.00922	2.58057e-09	5.66154e-08	31	38	34	154	139	112	34	135	1.93515	2.87872e-08	3.08737e-07	53	63	73	241	279	189	63	236	0
AT1G19394	0	1.8455	4.15321e-08	3.04314e-07	34	20	27	101	89	90	27	93	1.44952	1.01081e-06	6.13265e-06	36	29	40	101	89	90	35	93	1.39505	1.54779e-05	5.16911e-05	31	28	44	81	97	87	34	88	0
AT1G34460	CYC3_CYCB1;5__CYCLIN B1;5	1.83856	7.12513e-08	4.739e-07	30	25	20	97	85	77	25	86	1.07204	5.83395e-05	0.000191784	52	40	34	97	85	77	42	86	1.67562	1.38537e-06	6.75931e-06	37	28	42	111	125	100	36	112	CYC3_CYCB1;5__CYCLIN B1;5
AT2G37670	Transducin/WD40 repeat-like superfamily protein	2.5599	4.54571e-10	8.47144e-09	42	47	47	208	317	246	45	257	2.31124	3.68456e-08	4.28042e-07	40	68	52	208	317	246	53	257	1.77844	1.14424e-07	9.03473e-07	41	42	48	163	154	125	44	147	Transducin/WD40 repeat-like superfamily protein
AT1G51260	LPAT3__lysophosphatidyl acyltransferase 3	1.07893	0.000434553	0.000977028	21	27	20	57	49	33	23	46	1.12719	0.00295827	0.00599169	15	15	35	57	49	33	22	46	3.53447	6.99694e-10	2.07533e-08	19	11	18	181	205	164	16	183	LPAT3__lysophosphatidyl acyltransferase 3
AT2G01880	ATPAP7_PAP7__purple acid phosphatase 7	2.73298	1.65379e-05	5.32548e-05	197	123	214	1113	1367	928	178	1136	3.32261	7.32415e-10	2.30404e-08	121	122	106	1113	1367	928	116	1136	1.357	3.12659e-07	2.00553e-06	77	87	99	245	233	183	88	220	ATPAP7_PAP7__purple acid phosphatase 7
AT5G27630	ACBP5_AtACBP5__acyl-CoA binding protein 5	1.585	2.01545e-09	2.68287e-08	51	59	69	180	171	165	60	172	1.65664	2.33002e-09	5.29442e-08	58	60	50	180	171	165	56	172	1.61227	1.36371e-08	1.76107e-07	93	91	116	291	337	271	100	300	ACBP5_AtACBP5__acyl-CoA binding protein 5
AT4G20300	Protein of unknown function (DUF1639)	1.34797	3.00022e-15	1.50816e-12	1037	951	1047	2529	2642	2251	1012	2474	1.37801	5.49447e-14	2.99637e-11	916	1039	980	2529	2642	2251	978	2474	1.45752	1.61526e-10	7.18642e-09	834	965	1073	2851	2480	2392	957	2574	Protein of unknown function (DUF1639)
AT1G22650	A/N-InvD__Plant neutral invertase family protein	1.64985	8.9011e-11	2.3847e-09	271	317	337	875	1046	867	308	929	1.99194	1.93328e-10	8.56159e-09	188	264	270	875	1046	867	241	929	1.86311	1.3555e-10	6.21523e-09	227	254	297	915	1053	804	259	924	A/N-InvD__Plant neutral invertase family protein
AT5G54370	Late embryogenesis abundant (LEA) protein-related	1.87109	9.71482e-06	3.34727e-05	646	666	658	2461	2701	1794	657	2319	1.54383	0.000871256	0.00202209	591	883	978	2461	2701	1794	817	2319	2.48182	5.22468e-09	8.65024e-08	494	567	791	3842	3532	2711	617	3362	Late embryogenesis abundant (LEA) protein-related
AT5G42880	Plant protein of unknown function (DUF827)	1.89688	1.40784e-12	1.16924e-10	224	230	292	843	1002	820	249	888	1.79797	3.70092e-13	1.14633e-10	251	283	254	843	1002	820	263	888	1.05525	1.19223e-08	1.5913e-07	283	313	369	663	680	619	322	654	Plant protein of unknown function (DUF827)
AT5G62180	AtCXE20_CXE20__carboxyesterase 20	1.66976	1.1503e-11	5.53479e-10	105	111	141	385	378	328	119	364	1.6295	2.87605e-11	2.22248e-09	120	131	111	385	378	328	121	364	3.20213	7.16637e-14	2.79684e-11	141	165	190	1579	1585	1309	165	1491	AtCXE20_CXE20__carboxyesterase 20
AT3G18295	Protein of unknown function (DUF1639)	1.15117	7.17533e-10	1.18567e-08	214	193	264	449	513	465	224	476	1.2323	8.6217e-10	2.57935e-08	208	230	187	449	513	465	208	476	1.7313	5.52679e-10	1.73617e-08	202	235	309	859	849	710	249	806	Protein of unknown function (DUF1639)
AT5G66070	RING/U-box superfamily protein	1.9664	5.43709e-13	6.07364e-11	119	124	110	451	480	397	118	443	1.66619	7.15134e-11	4.29412e-09	141	127	161	451	480	397	143	443	2.20445	3.28637e-11	2.14186e-09	165	186	237	891	986	773	196	883	RING/U-box superfamily protein
AT1G30050	MadA3	2.59327	1.0036e-07	6.352e-07	14	4	10	61	57	46	9	55	2.29469	9.80595e-08	9.24277e-07	11	10	13	61	57	46	11	55	2.22147	3.17924e-05	9.61273e-05	7	6	15	56	44	29	9	43	MadA3
AT5G22220	ATE2FB_E2F1_E2FB__E2F transcription factor 1	1.11599	2.92198e-09	3.60394e-08	138	124	154	305	306	255	139	289	1.02176	9.73538e-08	9.19285e-07	158	139	140	305	306	255	146	289	1.28727	2.68021e-08	2.92437e-07	162	200	253	502	476	485	205	488	ATE2FB_E2F1_E2FB__E2F transcription factor 1
AT1G22260	AtZYP1a_ZYP1_ZYP1a__Myosin heavy chain-related protein	1.71605	1.39151e-06	6.11328e-06	26	25	19	62	96	64	23	74	1.87555	1.27329e-06	7.46415e-06	19	27	16	62	96	64	21	74	1.03713	6.27711e-05	0.000173827	41	45	47	92	87	89	44	89	AtZYP1a_ZYP1_ZYP1a__Myosin heavy chain-related protein
AT1G65840	ATPAO4_PAO4__polyamine oxidase 4	2.25342	1.25737e-14	4.53176e-12	2044	2083	2242	9089	10853	9209	2123	9717	2.29789	2.13577e-15	2.83362e-12	1965	2182	1953	9089	10853	9209	2033	9717	1.24398	6.52356e-09	1.01456e-07	2187	2475	2539	6092	5830	4841	2400	5588	ATPAO4_PAO4__polyamine oxidase 4
AT2G34350	Nodulin-like / Major Facilitator Superfamily protein	1.06565	0.000494367	0.00109673	33	16	33	57	67	41	27	55	1.58872	6.05587e-06	2.76395e-05	19	19	18	57	67	41	19	55	2.29561	8.57014e-06	3.09099e-05	6	10	23	59	64	64	13	62	Nodulin-like / Major Facilitator Superfamily protein
AT3G61760	ADL1B_DL1B__DYNAMIN-like 1B	2.23117	1.27302e-11	5.92218e-10	52	70	84	303	349	278	69	310	2.01264	3.67295e-11	2.67579e-09	63	92	82	303	349	278	79	310	1.27669	6.61973e-07	3.64918e-06	105	113	123	289	309	214	114	271	ADL1B_DL1B__DYNAMIN-like 1B
AT5G43660	2-oxoglutarate (2OG) and Fe(II)-dependent oxygenase superfamily protein	1.87987	1.86793e-08	1.58021e-07	30	29	23	95	104	92	27	97	2.17563	5.21609e-09	9.51811e-08	20	25	21	95	104	92	22	97	1.26874	3.64038e-05	0.000108009	34	34	34	90	70	82	34	81	2-oxoglutarate (2OG) and Fe(II)-dependent oxygenase superfamily protein
AT5G43060	RD21B__Granulin repeat cysteine protease family protein	2.01433	2.07852e-17	4.67387e-14	3359	3238	3647	14151	14090	11564	3415	13268	1.79723	1.32457e-14	1.01129e-11	3587	4233	3945	14151	14090	11564	3922	13268	1.87831	4.73516e-09	8.03781e-08	3226	3986	4909	14025	17232	12156	4040	14471	RD21B__Granulin repeat cysteine protease family protein
AT1G03850	ATGRXS13_GRXS13__Glutaredoxin family protein	1.79361	5.77039e-16	5.01027e-13	661	603	740	2345	2399	1930	668	2225	1.42545	3.18962e-13	1.04769e-10	774	881	896	2345	2399	1930	850	2225	2.28675	2.93079e-11	1.96939e-09	491	660	767	2935	2920	3246	639	3034	ATGRXS13_GRXS13__Glutaredoxin family protein
AT5G60660	PIP2;4_PIP2F__plasma membrane intrinsic protein 2;4	1.73977	0.000164943	0.000409505	550	578	676	2257	2138	1418	601	1938	1.93144	8.94155e-05	0.000278005	566	525	464	2257	2138	1418	518	1938	2.53865	0.000370399	0.000828989	284	394	503	2188	2998	1505	394	2230	PIP2;4_PIP2F__plasma membrane intrinsic protein 2;4
AT1G74010	Calcium-dependent phosphotriesterase superfamily protein	1.69142	1.82298e-09	2.47703e-08	50	49	52	175	165	130	50	157	1.1274	7.96907e-07	5.06175e-06	60	86	75	175	165	130	74	157	4.58955	2.86357e-10	1.08338e-08	41	50	55	1179	1400	879	49	1153	Calcium-dependent phosphotriesterase superfamily protein
AT4G09310	SPla/RYanodine receptor (SPRY) domain-containing protein	1.01788	1.11526e-05	3.78127e-05	289	255	203	483	544	430	249	486	1.09761	3.26155e-09	6.69388e-08	201	247	252	483	544	430	233	486	1.15682	2.78864e-09	5.57794e-08	475	452	500	1095	1046	988	476	1043	SPla/RYanodine receptor (SPRY) domain-containing protein
AT1G04090	Plant protein of unknown function (DUF946)	1.57976	6.12768e-08	4.167e-07	37	28	37	98	102	93	34	98	1.92159	3.43208e-07	2.53907e-06	31	16	32	98	102	93	26	98	1.72721	9.63665e-06	3.42432e-05	30	18	31	80	79	98	26	86	Plant protein of unknown function (DUF946)
AT1G47600	BGLU34_TGG4__beta glucosidase 34	1.07577	7.80636e-05	0.000211065	1071	1098	1095	2374	2543	1724	1088	2214	1.1771	0.0103448	0.0183334	628	1234	1168	2374	2543	1724	1010	2214	2.3381	1.52973e-06	7.30804e-06	544	630	910	3425	4157	2672	695	3418	BGLU34_TGG4__beta glucosidase 34
AT3G26280	CYP71B4__cytochrome P450, family 71, subfamily B, polypeptide 4	1.08473	8.16202e-11	2.2273e-09	415	342	416	744	873	767	391	795	1.1971	1.3525e-09	3.58048e-08	358	331	379	744	873	767	356	795	1.40433	2.2268e-09	4.73214e-08	396	447	453	1001	1250	1113	432	1121	CYP71B4__cytochrome P450, family 71, subfamily B, polypeptide 4
AT2G35190	ATNPSN11_NPSN11_NSPN11__novel plant snare 11	1.22093	2.52112e-11	9.57422e-10	515	493	523	1053	1283	1089	510	1142	1.25056	3.8625e-11	2.79256e-09	472	518	491	1053	1283	1089	494	1142	2.18039	4.25828e-12	4.66186e-10	633	794	816	3669	3126	3161	748	3319	ATNPSN11_NPSN11_NSPN11__novel plant snare 11
AT3G20160	PPPS2__Terpenoid synthases superfamily protein	1.06902	0.0001708	0.000422674	61	63	53	125	156	78	59	120	1.18283	7.56833e-05	0.000240081	45	64	53	125	156	78	54	120	2.70588	3.34625e-08	3.49456e-07	26	33	39	230	256	143	33	210	PPPS2__Terpenoid synthases superfamily protein
AT4G36880	CP1_RDL1__cysteine proteinase1	4.46446	1.11064e-05	3.76829e-05	73	80	71	1938	1706	1141	75	1595	3.18936	4.4e-05	0.000150547	158	231	148	1938	1706	1141	179	1595	2.86542	0.000289112	0.000666501	143	76	122	1072	834	554	114	820	CP1_RDL1__cysteine proteinase1
AT4G15093	AtLigB_LigB__catalytic LigB subunit of aromatic ring-opening dioxygenase family	1.1472	2.29076e-12	1.6895e-10	505	426	534	1054	1124	935	488	1038	1.4296	2.84369e-12	4.37722e-10	335	430	424	1054	1124	935	396	1038	1.99078	9.20537e-11	4.70827e-09	273	350	338	1307	1386	1056	320	1250	AtLigB_LigB__catalytic LigB subunit of aromatic ring-opening dioxygenase family
AT3G06460	GNS1/SUR4 membrane protein family	1.20701	1.69185e-07	9.92356e-07	109	121	123	289	303	194	118	262	1.16009	3.16317e-06	1.60488e-05	93	137	131	289	303	194	120	262	1.14298	1.41893e-06	6.87828e-06	76	94	115	217	211	187	95	205	GNS1/SUR4 membrane protein family
AT5G24655	LSU4__response to low sulfur 4	2.54964	3.58004e-08	2.69448e-07	7	11	8	50	50	48	9	49	2.48105	3.85564e-07	2.80944e-06	4	10	13	50	50	48	9	49	1.93982	1.50998e-05	5.06191e-05	7	12	10	40	34	36	10	37	LSU4__response to low sulfur 4
AT5G39190	ATGER2_GER2_GLP2A__germin-like protein 2	1.44794	0.0268871	0.0405525	16	5	37	51	68	33	19	51	1.42217	0.000778908	0.00183136	10	19	29	51	68	33	19	51	3.6178	3.82025e-13	8.49277e-11	63	81	99	986	1084	851	81	974	ATGER2_GER2_GLP2A__germin-like protein 2
AT2G36500	CBS / octicosapeptide/Phox/Bemp1 (PB1) domains-containing protein	1.62143	1.25663e-08	1.15238e-07	38	37	48	131	124	109	41	121	1.72376	2.65175e-08	3.30378e-07	38	44	31	131	124	109	38	121	2.6049	1.7482e-10	7.58736e-09	57	53	63	343	395	297	58	345	CBS / octicosapeptide/Phox/Bemp1 (PB1) domains-containing protein
AT5G43910	pfkB-like carbohydrate kinase family protein	1.64377	8.42704e-11	2.27685e-09	218	233	187	703	600	616	213	640	1.7556	7.88407e-13	1.83516e-10	192	206	186	703	600	616	195	640	1.49722	8.60137e-10	2.38768e-08	211	220	289	649	674	662	240	662	pfkB-like carbohydrate kinase family protein
AT1G62760	AtPMEI10__Plant invertase/pectin methylesterase inhibitor superfamily protein	1.39475	2.08796e-06	8.72359e-06	23	27	31	67	74	64	27	68	1.39367	3.88961e-05	0.000135749	19	21	40	67	74	64	27	68	1.9349	2.58358e-06	1.12531e-05	14	17	16	57	54	66	16	59	AtPMEI10__Plant invertase/pectin methylesterase inhibitor superfamily protein
AT4G31710	ATGLR2.4_GLR2.4__glutamate receptor 2.4	2.42676	4.51532e-08	3.26827e-07	11	10	18	68	56	78	13	67	2.73627	4.77218e-08	5.22885e-07	6	14	11	68	56	78	10	67	4.74461	3.33686e-10	1.20195e-08	6	5	5	120	169	141	5	143	ATGLR2.4_GLR2.4__glutamate receptor 2.4
AT3G58540	0	3.13481	4.62073e-09	5.14966e-08	5	6	12	73	73	51	8	66	2.78562	9.70422e-09	1.52574e-07	8	11	10	73	73	51	10	66	2.90334	1.09316e-08	1.49072e-07	12	14	23	119	130	111	16	120	0
AT4G18580	0	1.21461	8.26201e-09	8.15863e-08	87	97	104	212	224	206	96	214	1.0853	4.31974e-08	4.83102e-07	99	106	106	212	224	206	104	214	1.23391	7.5701e-08	6.53026e-07	109	112	128	278	263	264	116	268	0
AT2G33240	ATXID_XID__myosin XI D	2.17186	3.11128e-10	6.35634e-09	29	45	48	172	189	168	41	176	1.99782	4.23463e-10	1.52908e-08	39	45	52	172	189	168	45	176	1.0103	0.000201662	0.000484741	48	38	50	81	92	96	45	90	ATXID_XID__myosin XI D
AT1G70518	0	1.15098	1.71086e-07	1.00217e-06	71	76	69	170	155	137	72	154	1.10989	1.95533e-06	1.06969e-05	70	92	58	170	155	137	73	154	1.07449	2.81358e-06	1.20741e-05	88	123	138	249	222	246	116	239	0
AT5G21050	0	2.55173	2.86447e-09	3.55075e-08	14	14	20	85	111	76	16	91	2.30975	1.71908e-08	2.36398e-07	20	18	18	85	111	76	19	91	1.40019	2.00157e-05	6.44703e-05	21	26	27	71	63	58	25	64	0
AT3G07940	Calcium-dependent ARF-type GTPase activating protein family	1.59598	5.52696e-15	2.2463e-12	475	465	487	1367	1507	1271	476	1382	1.76484	1.77143e-14	1.25227e-11	384	437	433	1367	1507	1271	418	1382	1.6952	2.71009e-11	1.84655e-09	420	478	521	1621	1552	1333	473	1502	Calcium-dependent ARF-type GTPase activating protein family
AT3G03470	CYP89A9__cytochrome P450, family 87, subfamily A, polypeptide 9	2.53012	5.54978e-11	1.66412e-09	56	41	57	266	356	234	51	285	1.65143	5.26904e-08	5.65319e-07	98	84	97	266	356	234	93	285	3.92582	1.55799e-12	2.30004e-10	75	49	79	1029	1093	911	68	1011	CYP89A9__cytochrome P450, family 87, subfamily A, polypeptide 9
AT5G14470	AtGALK2_GALK2__GHMP kinase family protein	3.09064	9.85244e-05	0.000259467	33	26	17	207	290	131	25	209	1.78757	0.00436686	0.00847314	82	40	63	207	290	131	62	209	4.23451	1.65148e-08	2.02787e-07	33	33	60	740	977	608	42	775	AtGALK2_GALK2__GHMP kinase family protein
AT4G39670	Glycolipid transfer protein (GLTP) family protein	1.95335	7.32436e-12	4.04364e-10	79	58	77	286	264	246	71	265	1.45059	1.1745e-09	3.25379e-08	103	109	87	286	264	246	100	265	1.81874	2.49913e-08	2.77496e-07	44	56	65	204	193	173	55	190	Glycolipid transfer protein (GLTP) family protein
AT3G60040	F-box family protein	1.20149	2.83977e-07	1.54501e-06	66	58	68	149	162	114	64	142	1.13811	1.10389e-06	6.61951e-06	60	69	69	149	162	114	66	142	1.10114	1.39726e-05	4.72961e-05	57	69	73	162	138	119	66	140	F-box family protein
AT4G10370	Cysteine/Histidine-rich C1 domain family protein	1.62505	1.57107e-08	1.36915e-07	41	48	55	170	138	120	48	143	1.51906	4.53149e-08	5.01988e-07	47	53	53	170	138	120	51	143	1.97193	9.65516e-08	7.8966e-07	32	45	42	178	153	128	40	153	Cysteine/Histidine-rich C1 domain family protein
AT3G16510	Calcium-dependent lipid-binding (CaLB domain) family protein	1.51073	6.11674e-10	1.06027e-08	70	68	84	218	208	182	74	203	1.30057	3.85941e-08	4.44213e-07	67	104	83	218	208	182	85	203	1.17991	3.7898e-06	1.54923e-05	82	82	97	208	219	154	87	194	Calcium-dependent lipid-binding (CaLB domain) family protein
AT5G39820	anac094_NAC094__NAC domain containing protein 94	2.56724	1.17666e-07	7.25755e-07	9	9	5	47	50	36	8	44	2.55165	4.11376e-07	2.95965e-06	4	8	11	47	50	36	8	44	2.48453	1.90288e-05	6.16073e-05	11	17	32	151	109	69	20	110	anac094_NAC094__NAC domain containing protein 94
AT5G21950	alpha/beta-Hydrolases superfamily protein	1.23753	1.74354e-07	1.01788e-06	67	56	62	162	141	117	62	140	1.53944	4.02614e-08	4.56878e-07	45	49	54	162	141	117	49	140	1.44443	5.79191e-06	2.204e-05	49	48	44	105	145	128	47	126	alpha/beta-Hydrolases superfamily protein
AT5G45810	CIPK19_SnRK3.5__CBL-interacting protein kinase 19	2.49731	2.36243e-08	1.91542e-07	38	26	20	138	195	125	28	153	2.39858	4.55812e-09	8.56307e-08	27	38	24	138	195	125	30	153	1.02808	0.0150911	0.0230724	20	37	14	52	33	58	24	48	CIPK19_SnRK3.5__CBL-interacting protein kinase 19
AT4G29190	AtC3H49_AtOZF2_AtTZF3_OZF2_TZF3__Zinc finger C-x8-C-x5-C-x3-H type family protein	1.34059	3.31915e-14	8.02561e-12	558	542	587	1413	1472	1222	562	1369	1.5824	7.60474e-13	1.792e-10	411	471	527	1413	1472	1222	470	1369	1.12825	3.92307e-07	2.39469e-06	957	1115	1442	2195	2530	2736	1171	2487	AtC3H49_AtOZF2_AtTZF3_OZF2_TZF3__Zinc finger C-x8-C-x5-C-x3-H type family protein
AT3G48340	CEP2__Cysteine proteinases superfamily protein	1.6892	1.54372e-06	6.70336e-06	331	352	392	1252	1240	850	358	1114	1.51883	6.48894e-06	2.92921e-05	325	455	417	1252	1240	850	399	1114	3.11104	8.25568e-07	4.37051e-06	265	420	477	3389	3871	2525	387	3262	CEP2__Cysteine proteinases superfamily protein
AT5G60860	AtRABA1f_RABA1f__RAB GTPase homolog A1F	1.30482	2.00074e-12	1.53487e-10	430	332	399	919	993	840	387	917	1.13544	1.31053e-11	1.28277e-09	399	459	430	919	993	840	429	917	1.76554	4.72327e-11	2.79764e-09	283	303	340	1112	1081	897	309	1030	AtRABA1f_RABA1f__RAB GTPase homolog A1F
AT5G03510	C2H2-type zinc finger family protein	8.388	4.36117e-22	8.33071e-18	129	115	102	35871	40975	34603	115	37150	8.54445	3.34802e-20	6.39036e-16	77	110	120	35871	40975	34603	102	37150	3.87001	4.41037e-11	2.69994e-09	100	104	169	1814	1995	1517	124	1775	C2H2-type zinc finger family protein
AT5G36260	A36__Eukaryotic aspartyl protease family protein	1.52964	2.10785e-06	8.78745e-06	22	26	24	77	74	50	24	67	1.47123	5.40681e-06	2.52003e-05	26	23	25	77	74	50	25	67	3.14358	4.21945e-09	7.40275e-08	18	21	21	191	206	127	20	175	A36__Eukaryotic aspartyl protease family protein
AT4G13020	MHK__Protein kinase superfamily protein	1.26369	4.44566e-15	1.96229e-12	1013	892	1000	2317	2282	2096	968	2232	1.06445	2.78376e-12	4.37722e-10	1003	1229	1064	2317	2282	2096	1099	2232	1.14327	4.32848e-09	7.54591e-08	955	945	985	2265	2033	1977	962	2092	MHK__Protein kinase superfamily protein
AT3G16210	F-box family protein	2.06536	4.17562e-08	3.05472e-07	16	19	32	101	86	83	22	90	2.49247	5.61369e-09	1.00233e-07	13	15	21	101	86	83	16	90	1.67719	0.000288554	0.000665451	12	15	6	41	34	30	11	35	F-box family protein
AT1G69710	Regulator of chromosome condensation (RCC1) family with FYVE zinc finger domain	2.56645	1.46281e-09	2.06828e-08	21	13	15	86	102	92	16	93	2.54866	8.29455e-09	1.35583e-07	16	22	11	86	102	92	16	93	1.07965	0.00128356	0.00250754	16	25	22	55	41	35	21	44	Regulator of chromosome condensation (RCC1) family with FYVE zinc finger domain
AT5G66850	MAPKKK5__mitogen-activated protein kinase kinase kinase 5	1.52109	1.36794e-14	4.75099e-12	632	609	673	1694	1952	1628	638	1758	1.27054	2.24329e-12	3.75594e-10	718	776	753	1694	1952	1628	749	1758	1.39829	2.58583e-10	1.0007e-08	784	806	874	2168	2297	1918	821	2128	MAPKKK5__mitogen-activated protein kinase kinase kinase 5
AT5G14870	ATCNGC18_CNGC18__cyclic nucleotide-gated channel 18	3.33824	2.50761e-11	9.56096e-10	18	12	11	119	152	130	14	134	3.46496	5.48885e-11	3.48059e-09	15	11	11	119	152	130	12	134	1.55957	4.47538e-05	0.000129868	14	13	15	39	38	45	14	41	ATCNGC18_CNGC18__cyclic nucleotide-gated channel 18
AT5G41860	0	3.29873	0.00218379	0.00418319	42	5	7	168	191	154	18	171	2.7699	3.90063e-06	1.91589e-05	32	36	9	168	191	154	26	171	1.61537	1.01802e-05	3.59191e-05	33	36	49	147	128	80	39	118	0

## Sheet: 172 down regulated genes
			ZAT14_GOF_Estr vs Mock											ZAT14_GOF_Estr vs WT_Estr											SMB_GOF_6hMSvs.6hDEX
			log2FC	PValue	FDR	Mock1	Mock2	Mock3	OE1	OE2	OE3	mean mock	mean OE	log2FC	PValue	FDR	WT1	WT2	WT3	ZAT14_1	ZAT14_2	ZAT14_3	mean WT	mean ZAT14	log2FC	PValue	FDR	Mock1	Mock2	Mock3	OE1	OE2	OE3	mean mock	mean OE	annotation
	AT4G26090	RPS2__NB-ARC domain-containing disease resistance protein	-5.59642	3.18085e-07	1.7058e-06	227	224	273	2	12	0	241	5	-5.55802	3.01909e-06	1.5445e-05	180	276	242	2	12	0	233	5	-8.84144	2.41958e-08	2.71135e-07	54	60	59	0	0	0	58	0
	AT4G14130	XTH15_XTR7__xyloglucan endotransglucosylase/hydrolase 15	-1.39537	0.00202392	0.00390239	510	546	561	289	172	132	539	198	-1.57209	0.00518404	0.00987305	716	600	482	289	172	132	599	198	-1.01025	0.00241941	0.00442198	257	501	579	227	225	190	446	214
	AT2G16970	MEE15__Major facilitator superfamily protein	-1.31573	8.55593e-05	0.00022919	33	32	42	16	12	13	36	14	-1.53776	4.1926e-05	0.0001445	36	35	52	16	12	13	41	14	-1.13843	0.000739631	0.00153495	30	33	34	14	14	15	32	14
	AT1G13590	ATPSK1_PSK1__phytosulfokine 1 precursor	-1.84281	1.79053e-08	1.52623e-07	176	121	153	34	53	33	150	40	-1.88947	1.35846e-08	1.9783e-07	151	168	139	34	53	33	153	40	-1.0804	0.00122632	0.00240707	102	183	164	92	46	69	150	69
	AT5G17800	AtMYB56_BRAVO_MYB56__myb domain protein 56	-1.90244	2.38356e-06	9.78315e-06	61	45	39	11	14	12	48	12	-1.69291	4.06495e-05	0.000140787	44	53	27	11	14	12	41	12	-1.05072	0.000637825	0.00134487	45	62	56	28	29	20	54	26
	AT4G37320	CYP81D5__cytochrome P450, family 81, subfamily D, polypeptide 5	-1.30468	2.27922e-08	1.85741e-07	204	194	281	90	95	78	226	88	-1.32472	4.38984e-09	8.37052e-08	213	247	218	90	95	78	226	88	-1.20114	3.62652e-08	3.70054e-07	341	342	404	158	150	155	362	154
	AT5G44585	0	-1.73593	1.45961e-06	6.3831e-06	121	139	119	22	43	44	126	36	-2.54822	2.5535e-09	5.62587e-08	219	218	221	22	43	44	219	36	-1.80648	0.000869917	0.00177101	100	169	259	63	28	54	176	48
	AT4G33730	ATCAPE1__CAP (Cysteine-rich secretory proteins, Antigen 5, and Pathogenesis-related 1 protein) superfamily protein	-1.20805	0.000367802	0.000841106	50	41	71	22	32	13	54	22	-1.17391	0.000449927	0.00113142	42	64	50	22	32	13	52	22	-3.22749	1.58775e-07	1.16889e-06	38	54	55	4	6	5	49	5
	AT3G26470	Powdery mildew resistance protein, RPW8 domain	-1.75089	4.13959e-10	7.92328e-09	282	255	283	104	67	63	273	78	-1.87296	1.18366e-09	3.26955e-08	297	310	273	104	67	63	293	78	-1.81954	1.37379e-08	1.76958e-07	348	384	435	121	125	78	389	108
	AT3G48080	alpha/beta-Hydrolases superfamily protein	-2.64054	2.49197e-09	3.18879e-08	84	81	90	14	17	8	85	13	-1.86368	1.52797e-05	6.0835e-05	61	38	47	14	17	8	49	13	-2.35299	2.86964e-06	1.22366e-05	42	57	54	6	12	11	51	10
	AT1G48690	Auxin-responsive GH3 family protein	-1.77231	2.01048e-06	8.43308e-06	62	55	77	16	13	25	65	18	-1.45283	5.25947e-05	0.000175441	53	55	45	16	13	25	51	18	-1.1491	0.000458949	0.00100365	51	54	44	20	22	24	50	22
	AT5G07990	CYP75B1_D501_TT7__Cytochrome P450 superfamily protein	-2.25826	3.96885e-13	4.70888e-11	444	441	415	78	100	83	433	87	-2.27616	1.83412e-12	3.24148e-10	430	478	394	78	100	83	434	87	-2.05487	3.9064e-08	3.9219e-07	169	234	258	65	48	42	220	52
	AT2G44370	Cysteine/Histidine-rich C1 domain family protein	-1.76631	2.84939e-10	5.92908e-09	249	210	212	60	61	68	224	63	-1.87337	1.06724e-10	5.73816e-09	223	249	242	60	61	68	238	63	-2.07927	1.10503e-06	5.55566e-06	119	222	226	36	54	40	189	43
	AT4G33790	CER4_FAR3_G7__Jojoba acyl CoA reductase-related male sterility protein	-4.36792	4.49181e-13	5.20016e-11	168	131	183	7	9	6	161	7	-4.13882	7.61895e-12	8.65958e-10	132	154	119	7	9	6	135	7	-7.73628	2.34834e-09	4.91537e-08	75	126	97	0	1	0	99	0
	AT1G51850	Leucine-rich repeat protein kinase family protein	-3.94583	1.8263e-17	4.67387e-14	755	674	695	43	41	48	708	44	-3.78905	4.9691e-16	1.05384e-12	581	634	667	43	41	48	627	44	-2.29818	1.26164e-09	3.18467e-08	305	471	482	90	83	76	419	83
	AT1G67940	ABCI17_ATNAP3_AtSTAR1_NAP3_NAP3__non-intrinsic ABC protein 3	-1.22227	5.5274e-09	5.95849e-08	220	228	253	94	96	98	234	96	-1.03604	3.53986e-07	2.6087e-06	172	214	223	94	96	98	203	96	-1.01567	5.3816e-07	3.07721e-06	239	269	291	135	127	125	266	129
	AT1G78990	HXXXD-type acyl-transferase family protein	-1.86397	7.01355e-10	1.16427e-08	214	197	219	73	43	50	210	55	-2.23973	1.08103e-10	5.74999e-09	236	292	280	73	43	50	269	55	-2.06057	2.41009e-08	2.70383e-07	206	253	330	72	66	46	263	61
	AT4G37410	CYP81F4__cytochrome P450, family 81, subfamily F, polypeptide 4	-1.58323	6.32196e-12	3.61563e-10	4780	4244	4754	1724	1460	1241	4593	1475	-1.34028	7.21081e-08	7.26677e-07	3444	4529	3550	1724	1460	1241	3841	1475	-1.52516	3.60734e-09	6.64426e-08	6313	6522	7160	2417	2561	1856	6665	2278
	AT4G30420	UMAMIT34__nodulin MtN21 /EamA-like transporter family protein	-5.14002	2.53257e-08	2.02924e-07	59	53	48	0	0	4	53	1	-4.78906	1.24056e-06	7.3037e-06	45	49	30	0	0	4	41	1	-3.20728	9.38154e-07	4.85315e-06	48	83	71	4	5	12	67	7
	AT2G36090	F-box family protein	-1.33835	3.24373e-08	2.50149e-07	149	163	167	66	65	51	160	61	-1.02653	6.00844e-06	2.74947e-05	114	152	116	66	65	51	127	61	-2.30642	5.16455e-07	2.98109e-06	119	170	189	47	23	24	159	31
	AT4G15330	CYP705A1__cytochrome P450, family 705, subfamily A, polypeptide 1	-1.44098	5.60485e-06	2.07047e-05	96	77	90	39	37	17	88	31	-1.55827	3.7e-06	1.83243e-05	97	95	89	39	37	17	94	31	-2.56579	1.46381e-07	1.09475e-06	78	89	88	19	11	12	85	14
	AT2G22510	hydroxyproline-rich glycoprotein family protein	-1.13077	2.82038e-08	2.22523e-07	367	326	311	178	131	132	335	147	-1.56848	3.91858e-09	7.65548e-08	373	459	514	178	131	132	449	147	-1.95023	2.26498e-06	1.00725e-05	240	324	362	102	85	47	309	78
	AT2G29330	TRI__tropinone reductase	-1.80197	8.98268e-08	5.77151e-07	144	105	126	31	48	24	125	34	-1.68443	7.24209e-07	4.68258e-06	124	115	101	31	48	24	113	34	-1.4803	1.18393e-05	4.09429e-05	103	92	115	46	37	26	103	36
	AT5G25810	tny__Integrase-type DNA-binding superfamily protein	-1.29038	4.88948e-11	1.51879e-09	468	454	454	198	186	157	459	180	-1.6689	1.2242e-12	2.48579e-10	551	614	603	198	186	157	589	180	-3.1437	2.24756e-12	2.97947e-10	554	733	820	74	80	78	702	77
	AT1G21110	IGMT3__O-methyltransferase family protein	-3.62239	1.45621e-15	8.97501e-13	636	463	562	50	43	36	554	43	-3.62585	5.49117e-15	6.10678e-12	487	646	512	50	43	36	548	43	-2.5681	7.04979e-11	3.73313e-09	281	338	352	57	49	54	324	53
	AT5G44574	0	-2.25656	1.04324e-07	6.55095e-07	64	48	59	13	8	13	57	11	-2.36685	8.62835e-07	5.38552e-06	76	46	59	13	8	13	60	11	-3.32449	1.62178e-06	7.65035e-06	38	43	56	5	1	7	46	4
	AT5G42250	Zinc-binding alcohol dehydrogenase family protein	-1.03941	2.29409e-10	4.97973e-09	697	722	782	374	372	284	734	343	-1.31709	5.3176e-11	3.41741e-09	886	937	810	374	372	284	878	343	-1.67723	4.99022e-08	4.73901e-07	711	913	925	277	307	197	850	260
	AT2G29480	ATGSTU2_GST20_GSTU2__glutathione S-transferase tau 2	-1.3177	2.19184e-06	9.08013e-06	91	88	83	40	35	26	87	34	-1.60408	6.94293e-07	4.51515e-06	107	88	120	40	35	26	105	34	-1.1281	7.4049e-05	0.000201058	118	139	165	66	45	77	141	63
	AT1G14160	CASPL1A1__Uncharacterised protein family (UPF0497)	-2.687	7.96183e-10	1.28778e-08	197	178	210	46	21	20	195	29	-2.63525	8.63221e-09	1.39393e-07	176	208	173	46	21	20	186	29	-2.67599	4.84461e-08	4.62196e-07	100	174	147	20	20	24	140	21
	AT5G04340	AtZAT6_C2H2_CZF2_ZAT6__zinc finger of Arabidopsis thaliana 6	-1.54425	4.72825e-07	2.40723e-06	180	151	179	81	50	37	170	56	-1.76356	2.13731e-07	1.7213e-06	192	195	198	81	50	37	195	56	-2.86466	2.44734e-08	2.73616e-07	206	219	350	47	25	31	258	34
	AT5G13930	ATCHS_CHS_TT4__Chalcone and stilbene synthase family protein	-1.64638	7.76654e-10	1.26261e-08	7051	7613	8075	2138	2434	2391	7580	2321	-1.76134	4.08986e-13	1.21974e-10	7435	9095	7852	2138	2434	2391	8127	2321	-1.16135	0.00344306	0.00608791	4193	6014	7644	3261	2777	1723	5950	2587
	AT3G45700	NPF2.4__Major facilitator superfamily protein	-1.16865	4.96708e-07	2.50942e-06	159	139	144	73	68	48	147	63	-1.23942	3.43614e-06	1.72141e-05	178	152	127	73	68	48	152	63	-1.66644	0.000344264	0.000777006	104	197	179	32	74	41	160	49
	AT4G30650	Low temperature and salt responsive protein family	-2.03827	3.48116e-11	1.18745e-09	253	277	313	83	60	54	281	66	-1.71929	3.28289e-09	6.73046e-08	221	249	197	83	60	54	222	66	-1.25294	0.0120627	0.0188475	2671	1977	1483	895	950	737	2044	861
	AT1G08890	Major facilitator superfamily protein	-1.64261	3.89463e-10	7.51466e-09	248	194	219	73	71	59	220	68	-1.7244	2.34671e-10	9.866e-09	204	251	236	73	71	59	230	68	-1.55381	8.83805e-09	1.27481e-07	645	633	591	197	226	205	623	209
	AT4G01630	ATEXP17_ATEXPA17_ATHEXP ALPHA 1.13_EXP17_EXPA17__expansin A17	-1.41827	1.26769e-08	1.16086e-07	246	221	192	75	89	73	220	79	-1.12535	5.16462e-05	0.000172579	221	148	160	75	89	73	176	79	-2.37943	1.09394e-06	5.50987e-06	245	421	506	85	76	57	391	73
	AT1G34420	leucine-rich repeat transmembrane protein kinase family protein	-2.06345	1.34876e-08	1.21128e-07	103	84	84	23	19	20	90	21	-1.80756	1.88726e-07	1.55268e-06	76	80	68	23	19	20	75	21	-1.63502	1.98256e-06	9.02033e-06	82	104	110	31	36	26	99	31
	AT3G20110	CYP705A20__cytochrome P450, family 705, subfamily A, polypeptide 20	-3.19648	3.70494e-13	4.53665e-11	197	223	232	22	23	23	217	23	-2.92748	5.57883e-12	7.19481e-10	163	190	182	22	23	23	178	23	-1.37924	1.02053e-05	3.59817e-05	214	280	342	140	80	93	279	104
	AT4G02280	ATSUS3_SUS3__sucrose synthase 3	-1.15198	1.87833e-08	1.58761e-07	296	271	298	124	151	99	288	125	-1.14638	7.04814e-08	7.14806e-07	270	287	293	124	151	99	283	125	-1.49424	3.18969e-07	2.03462e-06	195	255	290	77	104	75	247	85
	AT3G19660	0	-1.84225	2.35252e-09	3.0487e-08	161	120	150	39	43	33	144	38	-2.0198	1.97243e-09	4.67673e-08	169	174	137	39	43	33	160	38	-2.19059	8.53136e-09	1.24312e-07	151	187	175	39	36	35	171	37
	AT4G11190	Disease resistance-responsive (dirigent-like protein) family protein	-2.08129	2.68824e-09	3.39128e-08	125	127	169	26	39	30	140	32	-2.18061	2.90126e-09	6.15292e-08	123	155	167	26	39	30	148	32	-2.75002	8.42695e-06	3.04668e-05	163	212	158	33	35	10	178	26
	AT4G27290	S-locus lectin protein kinase family protein	-1.32142	0.000652704	0.00140945	35	31	36	10	22	7	34	13	-1.74254	4.14122e-05	0.000143117	39	48	48	10	22	7	45	13	-1.22238	0.000407156	0.000902235	31	44	45	15	16	19	40	17
	AT1G13510	Protein of unknown function (DUF1262)	-3.9121	9.16179e-10	1.4404e-08	113	88	102	10	8	1	101	6	-4.06706	4.47448e-09	8.46426e-08	111	129	93	10	8	1	111	6	-2.17604	1.01631e-06	5.1883e-06	108	103	112	17	34	19	108	23
	AT5G53110	RING/U-box superfamily protein	-1.4802	1.04939e-09	1.59852e-08	270	234	245	99	91	68	250	86	-1.0739	4.34868e-07	3.09137e-06	170	193	195	99	91	68	186	86	-2.27115	7.03071e-08	6.15763e-07	106	144	184	25	32	30	145	29
	AT5G06200	CASP4__Uncharacterised protein family (UPF0497)	-2.29708	1.39777e-09	1.99553e-08	147	174	191	42	38	20	171	33	-2.28552	2.55952e-08	3.20983e-07	181	185	135	42	38	20	167	33	-2.87912	1.62055e-05	5.37274e-05	94	194	191	25	29	9	160	21
	AT2G41660	MIZ1__Protein of unknown function, DUF617	-1.09214	2.97363e-11	1.08542e-09	870	947	1035	471	436	379	951	429	-1.03287	6.93814e-10	2.20346e-08	864	1033	809	471	436	379	902	429	-1.31045	3.17537e-07	2.02729e-06	522	730	819	292	302	220	690	271
	AT1G43160	RAP2.6__related to AP2 6	-3.68021	8.2219e-11	2.24044e-09	163	107	163	17	8	7	144	11	-3.94386	1.82396e-10	8.19153e-09	198	156	155	17	8	7	170	11	-6.48635	2.63782e-11	1.80997e-09	141	220	225	2	2	2	195	2
	AT5G16900	Leucine-rich repeat protein kinase family protein	-1.25096	2.47744e-05	7.6145e-05	77	76	108	33	48	24	87	35	-1.32915	1.11063e-05	4.62486e-05	92	91	88	33	48	24	90	35	-1.24381	2.71697e-05	8.37878e-05	73	84	111	36	36	38	89	37
	AT3G24300	AMT1;3_ATAMT1;3__ammonium transporter 1;3	-2.02745	1.33693e-08	1.20349e-07	1087	1193	1212	344	259	222	1164	275	-1.55333	6.66011e-06	2.9918e-05	732	1022	739	344	259	222	831	275	-2.39044	3.10557e-10	1.14824e-08	671	860	1056	154	190	136	862	160
	AT2G25240	AtCCP3_CCP3_SERP5__Serine protease inhibitor (SERPIN) family protein	-1.15379	2.76565e-05	8.4043e-05	65	73	73	28	38	25	70	30	-1.0585	0.000110156	0.00033247	67	68	60	28	38	25	65	30	-2.06727	0.000695657	0.00145422	50	57	65	17	21	2	57	13
	AT1G80830	ATNRAMP1_NRAMP1_PMIT1__natural resistance-associated macrophage protein 1	-2.05294	1.06023e-16	1.44661e-13	1444	1289	1367	341	315	293	1367	316	-2.10104	5.54814e-16	1.05897e-12	1273	1501	1416	341	315	293	1397	316	-1.83071	5.77147e-12	5.85774e-10	1161	1354	1523	363	375	371	1346	370
	AT5G24530	AtDMR6_DMR6__2-oxoglutarate (2OG) and Fe(II)-dependent oxygenase superfamily protein	-1.39671	8.54228e-13	8.24114e-11	784	735	837	329	267	263	785	286	-1.54092	2.02701e-12	3.46167e-10	850	867	849	329	267	263	855	286	-2.76485	4.83971e-11	2.83457e-09	318	333	384	55	54	40	345	50
	AT3G01290	AtHIR2_HIR2__SPFH/Band 7/PHB domain-containing membrane-associated protein family	-1.02838	1.45599e-12	1.19219e-10	3258	2763	3137	1491	1561	1261	3053	1438	-1.16185	3.03533e-12	4.56183e-10	2982	3568	3372	1491	1561	1261	3307	1438	-1.49071	7.51198e-07	4.03489e-06	2130	2461	3310	760	1051	918	2634	910
	AT5G14340	AtMYB40_MYB40__myb domain protein 40	-1.05873	0.000369913	0.000845124	36	32	41	18	17	15	36	17	-1.19278	0.000236396	0.000643114	41	46	31	18	17	15	39	17	-1.2113	0.00168751	0.00320419	29	59	40	22	18	14	43	18
	AT2G39200	ATMLO12_MLO12__Seven transmembrane MLO family protein	-1.47654	4.76008e-11	1.49483e-09	499	388	458	143	171	149	448	154	-1.39341	7.39126e-10	2.3111e-08	433	400	416	143	171	149	416	154	-1.63586	1.24755e-05	4.28163e-05	165	316	330	98	74	81	270	84
	AT3G22800	Leucine-rich repeat (LRR) family protein	-1.33226	6.85965e-09	7.08278e-08	304	227	296	123	110	82	276	105	-1.79401	1.43272e-08	2.05149e-07	309	476	342	123	110	82	376	105	-2.37426	3.50754e-09	6.50966e-08	256	354	422	55	62	76	344	64
	AT5G19740	LAMP1__Peptidase M28 family protein	-1.01783	8.02403e-05	0.000216307	246	272	264	171	99	102	261	124	-1.08375	0.00380154	0.00748814	294	319	196	171	99	102	270	124	-1.10942	2.86762e-07	1.87082e-06	262	301	364	133	142	144	309	140
	AT2G39530	CASPL4D1__Uncharacterised protein family (UPF0497)	-2.4609	1.37561e-13	2.26122e-11	352	377	389	76	63	56	373	65	-2.62697	3.53488e-12	5.23026e-10	460	393	382	76	63	56	412	65	-1.00521	6.37271e-05	0.000176149	221	357	414	175	170	135	331	160
	AT3G57540	AtREM4.1_REM4.1__Remorin family protein	-2.72257	8.23821e-08	5.36537e-07	47	53	53	10	9	3	51	7	-2.99705	2.74514e-08	3.39796e-07	59	67	57	10	9	3	61	7	-1.61679	4.43835e-06	1.77125e-05	70	94	94	30	23	29	86	27
	AT3G46270	receptor protein kinase-related	-4.59637	9.43461e-12	4.78037e-10	166	119	205	10	4	5	163	6	-3.5019	2.32214e-09	5.29297e-08	77	82	66	10	4	5	75	6	-3.39131	6.08749e-07	3.41078e-06	68	79	81	14	3	4	76	7
	AT3G21510	AHP1__histidine-containing phosphotransmitter 1	-1.22487	1.48599e-10	3.53052e-09	513	414	473	184	201	189	467	191	-1.21703	2.66212e-10	1.07425e-08	443	474	456	184	201	189	458	191	-1.5201	6.67308e-10	2.00367e-08	763	940	907	281	323	288	870	297
	AT5G15290	CASP5__Uncharacterised protein family (UPF0497)	-1.28952	2.44148e-06	9.99053e-06	90	91	107	49	33	31	96	38	-1.98408	7.75769e-09	1.29546e-07	158	170	132	49	33	31	153	38	-3.92489	1.79007e-06	8.28382e-06	33	42	55	5	3	0	43	3
	AT4G23510	Disease resistance protein (TIR-NBS-LRR class) family	-3.24646	2.5308e-10	5.41091e-09	125	121	123	6	18	13	123	12	-3.12848	1.99546e-09	4.69634e-08	108	120	108	6	18	13	112	12	-1.28969	3.43943e-06	1.42362e-05	138	145	140	52	64	54	141	57
	AT4G13810	AtRLP47_RLP47__receptor like protein 47	-1.25384	2.11148e-07	1.2004e-06	156	141	140	71	52	53	146	59	-1.24918	3.57861e-07	2.63345e-06	141	145	144	71	52	53	143	59	-1.42557	1.97525e-06	8.99548e-06	260	266	249	75	121	88	258	95
	AT1G14540	PER4_PRX4__Peroxidase superfamily protein	-1.17284	3.34666e-08	2.56327e-07	356	268	294	132	152	107	306	130	-1.59024	1.4924e-10	7.18436e-09	380	452	379	132	152	107	404	130	-3.30782	4.38361e-08	4.27758e-07	132	240	199	15	27	14	190	19
	AT4G39070	BBX20_BZS1_STH7__B-box zinc finger family protein	-1.19297	4.40884e-07	2.26453e-06	161	164	200	89	57	74	175	73	-1.67264	1.5869e-08	2.22388e-07	228	221	272	89	57	74	240	73	-2.14734	3.37218e-09	6.34302e-08	292	351	418	62	81	90	354	78
	AT3G46130	ATMYB48_ATMYB48-1_ATMYB48-2_ATMYB48-3_MYB48__myb domain protein 48	-1.28362	2.89357e-05	8.76515e-05	207	185	171	94	48	80	188	74	-1.51122	1.91429e-06	1.05146e-05	223	223	205	94	48	80	217	74	-1.1712	2.67282e-05	8.2675e-05	346	318	306	120	128	176	323	141
	AT3G20380	TRAF-like family protein	-4.63709	2.69273e-12	1.89803e-10	145	116	137	6	7	2	133	5	-4.39081	8.59611e-11	4.90474e-09	112	100	118	6	7	2	110	5	-3.22763	1.1828e-07	9.25673e-07	62	105	75	7	8	10	81	8
	AT4G16270	Peroxidase superfamily protein	-4.77675	8.68644e-10	1.37903e-08	48	54	80	1	2	3	61	2	-5.16976	1.44179e-09	3.76978e-08	94	87	54	1	2	3	78	2	-2.38399	1.36547e-05	4.63731e-05	32	63	62	15	7	7	52	10
	AT1G60750	NAD(P)-linked oxidoreductase superfamily protein	-1.26353	0.00528661	0.00928937	108	104	103	67	18	41	105	42	-1.79687	0.00227316	0.00473357	177	145	127	67	18	41	150	42	-1.25033	1.44167e-05	4.86024e-05	104	167	166	64	64	51	146	60
	AT2G23960	Class I glutamine amidotransferase-like superfamily protein	-1.61408	3.37863e-06	1.33206e-05	51	48	45	17	16	12	48	15	-1.06112	0.000812336	0.00190293	27	36	34	17	16	12	32	15	-1.39032	0.000182092	0.000443293	35	32	35	13	12	13	34	13
	AT3G01260	Galactose mutarotase-like superfamily protein	-2.14506	2.9106e-09	3.59859e-08	407	364	323	104	67	67	365	79	-1.36087	4.59381e-07	3.2332e-06	201	249	179	104	67	67	210	79	-1.41083	2.16557e-07	1.49806e-06	321	395	464	146	117	169	393	144
	AT1G49390	2-oxoglutarate (2OG) and Fe(II)-dependent oxygenase superfamily protein	-1.98316	1.38568e-05	4.56129e-05	62	46	41	10	20	6	50	12	-2.23488	2.23567e-06	1.2017e-05	59	51	65	10	20	6	58	12	-1.34007	0.000354419	0.000796604	62	85	75	34	37	15	74	29
	AT4G33070	AtPDC1_PDC1__Thiamine pyrophosphate dependent pyruvate decarboxylase family protein	-1.40166	2.68993e-06	1.08955e-05	116	94	88	39	27	42	99	36	-1.54538	6.23795e-07	4.14135e-06	97	126	103	39	27	42	109	36	-1.28671	2.81627e-05	8.64261e-05	94	139	156	44	65	46	130	52
	AT1G12950	AtDTX31_RHS2__root hair specific 2	-1.10685	2.73031e-06	1.1031e-05	124	92	133	56	53	46	116	52	-1.25821	3.01857e-07	2.28054e-06	115	142	125	56	53	46	127	52	-1.34494	0.000117529	0.000301353	100	106	134	58	49	24	113	44
	AT1G54890	Late embryogenesis abundant (LEA) protein-related	-3.55993	1.3877e-12	1.16262e-10	176	164	155	13	12	15	165	13	-4.17611	4.86429e-13	1.34557e-10	256	219	273	13	12	15	249	13	-1.11897	0.000863603	0.00176017	225	416	492	198	160	147	378	168
	AT5G07650	Actin-binding FH2 protein	-1.71273	3.97909e-06	1.53615e-05	64	41	74	23	15	14	60	17	-1.13626	0.000621195	0.00149896	38	49	31	23	15	14	39	17	-1.1126	0.00167885	0.00318929	31	40	56	20	24	13	42	19
	AT1G14860	atnudt18_NUDT18__nudix hydrolase homolog 18	-1.27002	9.86472e-11	2.59196e-09	548	479	531	194	241	185	519	207	-1.24834	6.75266e-08	6.9183e-07	495	453	563	194	241	185	504	207	-2.97268	2.79328e-10	1.0665e-08	439	535	529	53	52	82	501	62
	AT3G14620	CYP72A8__cytochrome P450, family 72, subfamily A, polypeptide 8	-1.10981	6.25786e-06	2.28125e-05	144	158	127	51	74	66	143	64	-1.57445	2.82491e-08	3.47717e-07	203	211	172	51	74	66	195	64	-2.35842	1.40912e-09	3.44536e-08	175	213	227	40	37	40	205	39
	AT3G59220	ATPIRIN1_PRN_PRN1__pirin	-3.46839	1.41822e-13	2.29583e-11	260	207	264	27	20	16	244	21	-3.6366	4.75834e-13	1.33562e-10	285	279	244	27	20	16	269	21	-2.62074	1.9979e-10	8.28363e-09	229	269	296	40	48	38	265	42
	AT2G28710	C2H2-type zinc finger family protein	-1.38297	6.24836e-05	0.000172855	46	43	39	22	12	13	43	16	-1.34448	0.00011755	0.000351562	43	40	40	22	12	13	41	16	-1.83569	6.96875e-06	2.58455e-05	55	47	55	15	16	12	52	14
	AT1G76790	IGMT5__O-methyltransferase family protein	-1.22394	5.26128e-11	1.60038e-09	701	645	717	334	249	265	688	283	-1.34109	1.4181e-10	6.90491e-09	655	820	737	334	249	265	737	283	-1.38992	5.06405e-07	2.93089e-06	2136	2082	1848	840	797	657	2022	765
	AT3G14060	0	-1.81293	7.73561e-08	5.08731e-07	103	81	125	35	28	21	103	28	-1.5499	8.76366e-06	3.78187e-05	57	91	106	35	28	21	85	28	-3.29722	8.90708e-08	7.40812e-07	97	76	154	14	10	8	109	11
	AT5G66690	UGT72E2__UDP-Glycosyltransferase superfamily protein	-1.88879	2.61009e-14	7.02224e-12	652	649	700	196	167	156	667	173	-1.89398	2.95387e-13	1.00679e-10	593	733	660	196	167	156	662	173	-1.18945	3.62477e-06	1.48926e-05	494	579	711	260	312	192	595	255
	AT3G44990	AtXTH31_ATXTR8_XTH31_XTR8__xyloglucan endo-transglycosylase-related 8	-2.07941	7.90893e-18	2.51794e-14	3250	2991	3238	777	680	696	3160	718	-1.50003	2.94445e-13	1.00679e-10	1840	2386	2054	777	680	696	2093	718	-2.58542	1.82356e-08	2.18144e-07	4239	4625	4517	949	647	603	4460	733
	AT2G37170	PIP2;2_PIP2B__plasma membrane intrinsic protein 2	-2.05796	2.09001e-16	2.66155e-13	7190	6664	7568	1864	1702	1384	7141	1650	-2.07102	1.65508e-12	3.00868e-10	7233	7621	6451	1864	1702	1384	7102	1650	-2.38927	2.09136e-09	4.52324e-08	3507	4876	5554	813	1017	758	4646	863
	AT3G46400	Leucine-rich repeat protein kinase family protein	-5.58781	6.30394e-10	1.08283e-08	66	54	48	2	1	0	56	1	-5.86214	7.56541e-09	1.26556e-07	88	60	52	2	1	0	67	1	-1.90092	0.000303108	0.000694411	26	49	69	17	6	14	48	12
	AT1G30650	AR411_ATWRKY14_WRKY14__WRKY DNA-binding protein 14	-1.20577	4.05681e-06	1.56268e-05	283	227	292	151	104	79	267	111	-1.45638	4.75717e-07	3.33459e-06	293	353	295	151	104	79	314	111	-1.18908	1.2553e-06	6.20392e-06	242	330	405	136	130	150	326	139
	AT1G51860	Leucine-rich repeat protein kinase family protein	-1.239	1.25127e-12	1.07182e-10	988	844	950	411	391	330	927	377	-1.00453	8.13857e-10	2.47178e-08	667	869	802	411	391	330	779	377	-2.35397	5.89514e-06	2.23979e-05	255	398	425	53	100	52	359	68
	AT5G38550	Mannose-binding lectin superfamily protein	-2.21023	5.96615e-10	1.0446e-08	151	122	148	37	24	26	140	29	-2.0171	1.75268e-08	2.39809e-07	103	145	116	37	24	26	121	29	-1.75952	1.16954e-06	5.84232e-06	82	113	129	36	27	30	108	31
	AT5G65870	ATPSK5_PSK5_PSK5__phytosulfokine 5 precursor	-1.4984	2.93633e-06	1.17737e-05	96	71	87	23	40	23	85	29	-1.81234	3.72139e-07	2.72564e-06	97	96	118	23	40	23	104	29	-2.01099	1.26738e-06	6.25569e-06	84	113	87	19	26	24	95	23
	AT4G30170	Peroxidase family protein	-3.34245	2.17035e-20	1.38193e-16	2649	2680	2745	269	256	240	2691	255	-3.60789	5.58589e-09	1.00205e-07	3577	3255	2726	269	256	240	3186	255	-2.03704	1.55743e-05	5.19775e-05	2091	3712	4075	810	826	695	3293	777
	AT2G04090	MATE efflux family protein	-2.38209	2.74632e-06	1.10863e-05	49	51	37	12	3	10	46	8	-2.18053	8.04805e-06	3.51116e-05	37	44	37	12	3	10	39	8	-2.38125	1.41622e-06	6.86684e-06	40	60	56	12	9	8	52	10
	AT3G09220	LAC7__laccase 7	-1.03991	2.09878e-06	8.75731e-06	1783	1559	1918	947	876	637	1753	820	-1.43788	7.52628e-06	3.31382e-05	1910	2690	2256	947	876	637	2285	820	-1.9582	0.00337721	0.00598108	1315	1297	1914	594	300	245	1509	380
	AT2G39380	ATEXO70H2_EXO70H2__exocyst subunit exo70 family protein H2	-1.79065	1.11347e-09	1.67983e-08	194	180	166	59	49	42	180	50	-1.82446	8.31978e-10	2.50473e-08	168	197	182	59	49	42	182	50	-3.59662	0.011859	0.0185634	42	40	111	0	15	0	64	5
	AT2G46430	ATCNGC3_CNGC3_CNGC3.C__cyclic nucleotide gated channel 3	-2.70261	3.96867e-14	9.02494e-12	321	298	346	52	50	40	322	47	-2.39179	7.31485e-12	8.51332e-10	220	291	258	52	50	40	256	47	-3.79448	9.76732e-10	2.62895e-08	121	183	169	13	12	8	158	11
	AT1G51830	Leucine-rich repeat protein kinase family protein	-1.58007	3.76829e-14	8.88664e-12	1362	1296	1522	521	438	384	1393	448	-1.32382	5.20396e-11	3.35907e-09	1018	1310	1131	521	438	384	1153	448	-3.18528	1.48635e-11	1.19688e-09	680	895	731	90	74	85	769	83
	AT3G59700	ATHLECRK_HLECRK_LecRK-V.5_LecRK-V.5_LECRK1__lectin-receptor kinase	-1.82942	4.78232e-09	5.31115e-08	137	112	137	38	39	27	129	35	-1.87005	6.81399e-08	6.96618e-07	111	171	111	38	39	27	131	35	-1.42174	1.52178e-05	5.09622e-05	72	109	114	36	31	40	98	36
	AT3G23930	0	-1.22605	6.49299e-05	0.000178742	40	43	54	22	18	16	46	19	-1.43223	8.35002e-06	3.62302e-05	48	56	52	22	18	16	52	19	-1.98162	0.000185469	0.000450316	37	42	39	8	4	17	39	10
	AT5G09978	PEP7__elicitor peptide 7 precursor	-1.15436	9.25285e-06	3.20835e-05	105	131	108	56	57	36	115	50	-1.037	6.06703e-05	0.000198392	110	120	84	56	57	36	105	50	-2.96906	8.37023e-08	7.07331e-07	73	116	128	9	15	15	106	13
	AT5G17040	UDP-Glycosyltransferase superfamily protein	-2.13438	9.54873e-08	6.08872e-07	76	84	60	15	17	16	73	16	-2.2897	8.97834e-09	1.43766e-07	75	86	82	15	17	16	81	16	-2.41794	4.80498e-06	1.89276e-05	57	98	122	25	15	10	92	17
	AT2G37180	PIP2;3_PIP2C_RD28__Aquaporin-like superfamily protein	-1.89013	3.36594e-11	1.16268e-09	1293	1309	1509	428	313	324	1370	355	-1.90653	1.24428e-11	1.25474e-09	1369	1420	1309	428	313	324	1366	355	-1.65187	3.16865e-09	6.04182e-08	453	620	713	185	191	177	595	184
	AT3G50970	LTI30_XERO2__dehydrin family protein	-2.05554	6.54843e-06	2.37255e-05	1008	974	935	303	188	185	972	225	-2.44193	4.84266e-07	3.37097e-06	1255	1336	1177	303	188	185	1256	225	-1.94713	1.48745e-10	6.7409e-09	1888	2199	2120	455	580	544	2069	526
	AT1G19960	0	-3.50668	3.14325e-11	1.1119e-09	119	112	140	15	10	6	124	10	-3.31205	4.62275e-10	1.64005e-08	95	121	104	15	10	6	107	10	-3.34307	5.39932e-06	2.08296e-05	66	64	92	1	13	7	74	7
	AT5G38540	Mannose-binding lectin superfamily protein	-1.65785	5.94885e-06	2.18511e-05	48	51	56	17	21	9	52	16	-1.17665	0.00206074	0.00434	48	29	32	17	21	9	36	16	-4.18118	5.73593e-07	3.24365e-06	25	43	31	2	1	2	33	2
	AT4G22460	Bifunctional inhibitor/lipid-transfer protein/seed storage 2S albumin superfamily protein	-3.31972	2.20878e-10	4.833e-09	139	151	149	12	23	7	146	14	-3.56528	2.87204e-09	6.11133e-08	193	166	154	12	23	7	171	14	-2.70399	8.31039e-08	7.04648e-07	60	79	76	10	12	10	72	11
	AT2G25090	AtCIPK16_CIPK16_SnRK3.18__CBL-interacting protein kinase 16	-1.32198	3.70978e-08	2.7703e-07	145	147	148	60	59	50	147	56	-1.47267	1.17596e-08	1.77998e-07	145	170	168	60	59	50	161	56	-1.95257	0.000364011	0.000815624	41	46	90	25	8	11	59	15
	AT5G05320	FAD/NAD(P)-binding oxidoreductase family protein	-1.06246	0.00190602	0.00369857	43	31	35	26	13	11	36	17	-1.57087	2.96448e-05	0.000107552	50	50	53	26	13	11	51	17	-1.50234	8.57182e-05	0.00022857	110	108	131	24	38	58	116	40
	AT3G50010	Cysteine/Histidine-rich C1 domain family protein	-1.26534	8.67493e-06	3.0344e-05	80	61	83	34	24	31	75	30	-1.50817	8.6155e-07	5.37976e-06	84	88	89	34	24	31	87	30	-1.0241	2.24525e-05	7.12942e-05	106	125	146	65	61	55	126	60
	AT3G50140	Plant protein of unknown function (DUF247)	-1.0498	0.000106431	0.000277586	63	46	60	24	28	26	56	26	-1.07922	9.91073e-05	0.000303784	57	63	50	24	28	26	57	26	-1.53383	0.000116656	0.00029947	73	85	53	24	30	18	70	24
	AT4G15480	UGT84A1__UDP-Glycosyltransferase superfamily protein	-4.01183	8.26447e-09	8.15863e-08	218	211	215	19	3	16	215	13	-4.13613	3.83488e-08	4.4174e-07	239	247	207	19	3	16	231	13	-2.7575	4.55465e-06	1.80988e-05	116	165	163	38	13	13	148	21
	AT4G04745	0	-2.05328	2.19525e-11	8.73616e-10	240	291	286	68	59	62	272	63	-1.07371	4.63622e-06	2.21902e-05	114	171	126	68	59	62	137	63	-2.73827	6.49177e-08	5.79236e-07	86	146	125	21	16	15	119	17
	AT4G28040	UMAMIT33__nodulin MtN21 /EamA-like transporter family protein	-1.16691	1.17877e-05	3.96429e-05	246	188	161	103	80	72	198	85	-1.94031	2.02876e-10	8.88143e-09	347	301	355	103	80	72	334	85	-2.82434	2.3554e-07	1.60657e-06	145	142	211	13	21	34	166	23
	AT1G51880	RHS6__root hair specific 6	-1.86757	2.34322e-06	9.64035e-06	57	79	58	13	24	14	65	17	-1.59293	0.000847616	0.00197515	39	85	36	13	24	14	53	17	-2.27332	2.05471e-05	6.59423e-05	27	52	57	6	9	12	45	9
	AT1G66800	NAD(P)-binding Rossmann-fold superfamily protein	-1.42201	0.000120106	0.000308411	75	67	84	39	31	11	75	27	-1.50533	9.45066e-05	0.000291225	76	83	77	39	31	11	79	27	-2.88025	3.71249e-07	2.30106e-06	99	118	99	13	22	7	105	14
	AT3G47380	AtPMEI11__Plant invertase/pectin methylesterase inhibitor superfamily protein	-1.58028	0.000153394	0.000383575	33	61	40	11	20	12	45	14	-1.61239	2.47317e-05	9.17856e-05	38	44	54	11	20	12	45	14	-1.11763	0.000124082	0.000315961	60	74	96	33	37	33	77	34
	AT5G26290	RAMGaP__TRAF-like family protein	-2.1299	4.47782e-10	8.40229e-09	230	181	191	59	40	33	201	44	-2.69974	7.89304e-12	8.86202e-10	295	314	273	59	40	33	294	44	-1.7471	2.91572e-08	3.12019e-07	766	628	663	198	190	217	686	202
	AT1G57560	AtMYB50_MYB50__myb domain protein 50	-1.28892	4.22602e-05	0.000122348	58	55	55	30	22	14	56	22	-1.1896	0.000160294	0.000458977	47	57	51	30	22	14	52	22	-1.40709	0.000247728	0.000581274	46	69	59	26	13	25	58	21
	AT1G64780	AMT1;2_ATAMT1;2__ammonium transporter 1;2	-1.28856	1.385e-13	2.26122e-11	1412	1457	1475	618	582	511	1448	570	-1.45388	6.84655e-14	3.35077e-11	1461	1742	1618	618	582	511	1607	570	-2.92112	7.83502e-08	6.70536e-07	645	992	1021	148	107	87	886	114
	AT1G60740	Thioredoxin superfamily protein	-2.24657	1.59047e-09	2.21922e-08	129	149	127	35	25	22	135	27	-2.12173	1.47268e-08	2.0899e-07	135	127	105	35	25	22	122	27	-2.99183	6.4268e-08	5.74755e-07	86	138	146	17	19	9	123	15
	AT4G22230	Arabidopsis defensin-like protein	-1.32934	9.55859e-05	0.000252752	41	30	37	12	17	12	36	14	-1.53332	2.43389e-05	9.05391e-05	33	48	42	12	17	12	41	14	-2.20458	2.75281e-08	2.97691e-07	197	165	181	42	42	32	181	39
	AT2G46940	0	-2.19089	1.15645e-07	7.14901e-07	51	54	53	13	12	8	53	11	-1.92412	3.97701e-06	1.94933e-05	32	48	50	13	12	8	43	11	-2.51577	2.00269e-06	9.09281e-06	44	47	57	5	12	8	49	8
	AT1G24320	Six-hairpin glycosidases superfamily protein	-3.01073	1.5242e-09	2.13768e-08	66	74	98	11	10	7	79	9	-2.91251	2.20668e-08	2.86329e-07	87	59	72	11	10	7	73	9	-1.72148	1.24378e-05	4.27017e-05	56	65	61	18	23	13	61	18
	AT3G51430	SSL5_YLS2__Calcium-dependent phosphotriesterase superfamily protein	-1.50447	8.03353e-09	8.00086e-08	164	164	187	69	49	56	172	58	-1.68169	3.85373e-09	7.5753e-08	196	196	182	69	49	56	191	58	-1.05739	1.48761e-05	4.9921e-05	171	200	215	73	99	103	195	92
	AT1G23010	LPR1__Cupredoxin superfamily protein	-1.63484	2.28678e-08	1.86118e-07	132	150	128	46	46	35	137	42	-1.7535	3.52111e-08	4.13076e-07	163	157	120	46	46	35	147	42	-1.17892	5.08054e-06	1.98207e-05	131	180	181	69	67	76	164	71
	AT2G29090	CYP707A2__cytochrome P450, family 707, subfamily A, polypeptide 2	-1.13383	4.41993e-05	0.000127249	55	48	60	22	26	23	54	24	-1.67957	7.11803e-07	4.61174e-06	64	78	93	22	26	23	78	24	-2.81676	2.13935e-06	9.59793e-06	48	95	83	15	11	5	75	10
	AT2G47460	ATMYB12_MYB12_PFG1__myb domain protein 12	-2.25741	3.86673e-11	1.27789e-09	176	186	181	41	38	30	181	36	-2.78349	1.46618e-11	1.39925e-09	290	256	225	41	38	30	257	36	-1.00389	1.69438e-05	5.58594e-05	204	273	240	142	105	104	239	117
	AT1G70850	MLP34__MLP-like protein 34	-1.37002	3.70803e-05	0.00010887	3634	3494	3985	1616	1496	1033	3704	1382	-1.53669	5.53636e-05	0.000183364	3619	4920	3813	1616	1496	1033	4117	1382	-2.00722	3.87066e-05	0.000114163	4301	5293	6129	1042	1753	1022	5241	1272
	AT5G44460	CML43__calmodulin like 43	-1.83443	7.1112e-06	2.55335e-05	49	49	55	23	9	9	51	14	-2.31601	3.58559e-07	2.63731e-06	67	74	70	23	9	9	70	14	-1.78947	3.31962e-06	1.38019e-05	53	67	72	17	17	20	64	18
	AT5G65390	AGP7__arabinogalactan protein 7	-1.89613	5.12255e-13	5.82446e-11	539	524	490	130	144	127	518	134	-2.06326	2.77188e-09	5.95905e-08	621	642	460	130	144	127	574	134	-1.58233	3.86702e-06	1.57419e-05	375	309	552	156	138	108	412	134
	AT5G65690	PCK2_PEPCK__phosphoenolpyruvate carboxykinase 2	-4.38953	2.25146e-11	8.88584e-10	341	375	269	15	15	15	328	15	-4.73134	1.23596e-10	6.32459e-09	497	374	361	15	15	15	411	15	-3.10438	7.46885e-07	4.01948e-06	353	594	725	74	68	46	557	63
	AT5G04960	PME46__Plant invertase/pectin methylesterase inhibitor superfamily	-1.15752	0.000997861	0.0020667	324	345	466	125	215	147	378	162	-1.32389	9.10343e-05	0.000282119	377	505	376	125	215	147	419	162	-1.40105	0.00307407	0.0054938	244	415	420	115	197	86	360	133
	AT1G51840	protein kinase-related	-1.59511	3.94013e-12	2.56875e-10	419	377	406	140	128	114	401	127	-1.19887	9.65101e-06	4.09626e-05	214	391	302	140	128	114	302	127	-3.25831	2.27014e-08	2.59158e-07	133	141	159	8	23	13	144	15
	AT1G44608	0	-1.67737	1.99274e-07	1.14173e-06	102	117	94	37	25	32	104	31	-1.91403	1.6643e-07	1.40126e-06	122	153	91	37	25	32	122	31	-2.38943	1.75574e-06	8.15789e-06	63	112	100	24	16	11	92	17
	AT1G49320	ATUSPL1_USPL1__unknown seed protein like 1	-1.31664	6.76313e-08	4.53137e-07	198	148	200	72	83	55	182	70	-1.27425	1.20102e-07	1.08799e-06	169	185	168	72	83	55	174	70	-1.68522	1.04361e-07	8.37597e-07	220	187	247	62	62	75	218	66
	AT3G28345	ABCB15_MDR13__ABC transporter family protein	-1.93151	7.7369e-07	3.67454e-06	2095	2031	2428	693	488	470	2185	550	-1.61865	1.41611e-06	8.13643e-06	1525	1985	1705	693	488	470	1738	550	-1.34114	1.71291e-08	2.08752e-07	846	944	939	301	366	389	910	352
	AT3G20100	CYP705A19__cytochrome P450, family 705, subfamily A, polypeptide 19	-1.93073	1.12143e-12	9.83611e-11	418	397	379	108	102	91	398	100	-2.06458	1.65341e-12	3.00868e-10	421	484	391	108	102	91	432	100	-1.69736	1.96645e-09	4.3202e-08	418	518	545	166	156	125	494	149
	AT1G14780	MAC/Perforin domain-containing protein	-1.92597	2.86046e-07	1.55449e-06	119	70	139	28	24	30	109	27	-2.13153	5.46937e-09	9.86709e-08	127	137	107	28	24	30	124	27	-2.65292	4.50116e-07	2.66204e-06	84	80	87	19	13	7	84	13
	AT1G21120	IGMT2__O-methyltransferase family protein	-1.97739	1.92608e-08	1.61794e-07	118	112	90	26	29	23	107	26	-2.08115	3.99258e-09	7.75242e-08	100	126	115	26	29	23	114	26	-1.872	8.09913e-06	2.944e-05	36	46	50	13	12	10	44	12
	AT1G11580	ATPMEPCRA_PMEPCRA__methylesterase PCR A	-1.21438	6.828e-14	1.35863e-11	2337	2166	2241	999	971	826	2248	932	-1.17873	3.42994e-11	2.52769e-09	2249	2255	1985	999	971	826	2163	932	-1.05255	8.62025e-08	7.21687e-07	1733	2330	2703	1033	1129	1011	2255	1058
	AT5G53320	Leucine-rich repeat protein kinase family protein	-1.37545	7.7947e-07	3.69612e-06	107	98	95	46	32	33	100	37	-1.31811	2.02709e-06	1.10168e-05	89	102	94	46	32	33	95	37	-1.23814	2.96274e-06	1.25593e-05	122	137	172	58	58	62	144	59
	AT1G65900	0	-1.50407	2.64559e-07	1.45886e-06	163	140	156	66	34	55	153	52	-1.35996	1.60167e-05	6.33783e-05	123	171	117	66	34	55	137	52	-1.2561	3.65501e-07	2.27193e-06	293	306	278	129	126	107	292	121
	AT1G61050	alpha 1,4-glycosyltransferase family protein	-3.29039	3.49891e-10	6.94763e-09	80	67	81	6	7	9	76	7	-2.83233	3.07214e-08	3.72305e-07	45	65	54	6	7	9	55	7	-3.24127	2.10448e-07	1.46255e-06	51	52	44	6	4	5	49	5
	AT1G72910	Toll-Interleukin-Resistance (TIR) domain-containing protein	-1.25995	0.000116611	0.000300918	44	47	54	19	27	12	48	19	-2.12182	8.48834e-06	3.67552e-05	58	84	119	19	27	12	87	19	-2.03157	3.96154e-05	0.000116491	54	77	125	14	17	29	85	20
	AT1G29179	0	-3.22692	4.70237e-07	2.39469e-06	30	27	34	6	1	2	30	3	-3.3834	4.22008e-07	3.01342e-06	33	32	35	6	1	2	33	3	-2.59965	2.00257e-06	9.09281e-06	33	36	38	7	4	6	36	6
	AT3G43670	Copper amine oxidase family protein	-1.23377	3.97219e-09	4.57364e-08	378	296	350	168	134	116	341	139	-1.90012	1.8769e-10	8.36373e-09	463	648	497	168	134	116	536	139	-1.38773	1.8651e-08	2.22295e-07	1543	1746	1748	560	753	577	1679	630
	AT4G14640	AtCML8_CAM8_CML8__calmodulin 8	-2.35685	1.43394e-06	6.28383e-06	27	28	32	6	4	6	29	5	-2.72966	5.22417e-07	3.57782e-06	40	30	41	6	4	6	37	5	-1.23393	0.000639885	0.00134849	40	58	64	31	15	21	54	22
	AT5G23660	AtSWEET12_MTN3_SWEET12__homolog of Medicago truncatula MTN3	-1.09963	1.17876e-05	3.96429e-05	850	778	818	468	309	321	815	366	-1.63513	1.79336e-06	9.96502e-06	1032	1205	1267	468	309	321	1168	366	-1.18041	9.24871e-09	1.3194e-07	1539	1504	1794	621	749	720	1612	697
	AT1G55850	ATCSLE1_CSLE1__cellulose synthase like E1	-1.49221	5.27474e-15	2.19039e-12	1297	1304	1411	474	477	419	1337	457	-2.0238	1.43885e-15	2.11256e-12	1903	2040	1781	474	477	419	1908	457	-1.31506	1.2587e-08	1.65508e-07	1786	2114	2553	741	949	836	2151	842
	AT5G59530	2-oxoglutarate (2OG) and Fe(II)-dependent oxygenase superfamily protein	-1.69123	1.68759e-07	9.90366e-07	130	147	170	54	53	26	149	44	-1.55152	5.94864e-07	3.98821e-06	131	137	132	54	53	26	133	44	-2.8311	1.38414e-07	1.04505e-06	67	61	62	10	9	7	63	9
	AT5G12340	0	-2.00464	1.8282e-07	1.06018e-06	113	81	70	20	25	18	88	21	-2.07274	2.19994e-08	2.85648e-07	79	99	96	20	25	18	91	21	-3.4007	4.30254e-08	4.22173e-07	57	75	77	4	7	8	70	6
	AT3G21750	UGT71B1__UDP-glucosyl transferase 71B1	-1.29107	2.69144e-09	3.39128e-08	290	324	348	149	125	104	321	126	-1.80703	1.03849e-11	1.11357e-09	443	470	445	149	125	104	453	126	-1.38175	8.3775e-09	1.2247e-07	544	607	630	230	252	189	594	224
	AT4G22980	0	-1.52545	1.25283e-07	7.65322e-07	103	88	107	37	29	33	99	33	-1.4791	5.09349e-07	3.511e-06	85	109	91	37	29	33	95	33	-1.59985	7.07116e-06	2.61919e-05	84	90	106	22	33	35	93	30
	AT3G16390	NSP3__nitrile specifier protein 3	-1.28504	4.82187e-08	3.43556e-07	173	215	232	84	76	84	207	81	-1.05597	1.04142e-06	6.29834e-06	147	209	168	84	76	84	175	81	-1.48453	5.54246e-06	2.12588e-05	130	205	180	61	74	45	172	60
	AT5G59260	LecRK-II.1__Concanavalin A-like lectin protein kinase family protein	-1.29408	7.71457e-05	0.000208849	41	38	39	19	12	15	39	15	-1.16917	0.000458502	0.0011512	28	39	40	19	12	15	36	15	-1.23821	0.00028259	0.000653165	41	63	48	20	22	21	51	21
	AT3G06390	CASPL1D2__Uncharacterised protein family (UPF0497)	-1.27572	0.00235518	0.0044738	325	288	272	175	79	98	295	117	-1.92601	0.0001322	0.000388857	434	448	490	175	79	98	457	117	-2.65959	7.27527e-10	2.1234e-08	296	312	360	60	56	34	323	50
	AT1G64170	ATCHX16_CHX16__cation/H+ exchanger 16	-1.01456	5.4325e-07	2.71157e-06	220	228	201	120	90	99	216	103	-1.20506	5.21686e-07	3.57537e-06	195	308	233	120	90	99	245	103	-1.45006	3.84951e-09	6.9523e-08	496	511	551	211	173	176	519	187
	AT5G55170	ATSUMO3_SUM3_SUMO 3_SUMO3__small ubiquitin-like modifier 3	-2.63284	5.37833e-08	3.75363e-07	61	59	43	9	8	8	54	8	-2.3847	2.31641e-07	1.82851e-06	37	47	52	9	8	8	45	8	-1.69109	8.73262e-05	0.000232318	38	55	57	12	11	22	50	15
	AT4G22080	RHS14__root hair specific 14	-1.37794	4.20485e-05	0.000121791	66	65	56	16	34	19	62	23	-2.02653	1.30616e-06	7.61239e-06	71	104	116	16	34	19	97	23	-1.5704	0.000121699	0.000310655	66	114	84	25	42	20	88	29
	AT4G00910	Aluminium activated malate transporter family protein	-1.27657	8.38715e-05	0.000224921	411	370	305	187	119	126	362	144	-1.04127	0.000180573	0.000508874	341	263	305	187	119	126	303	144	-1.49299	7.32038e-07	3.95382e-06	272	326	273	129	94	82	290	102
	AT1G44970	Peroxidase superfamily protein	-3.04245	2.45256e-09	3.14845e-08	112	99	127	7	22	10	113	13	-3.37989	4.91893e-09	9.07126e-08	153	141	126	7	22	10	140	13	-3.00819	4.75725e-05	0.000136955	50	110	90	9	18	3	83	10
	AT4G06744	Leucine-rich repeat (LRR) family protein	-1.72214	8.16371e-12	4.40517e-10	633	625	596	219	170	152	618	180	-1.75878	5.4353e-12	7.15473e-10	609	641	629	219	170	152	626	180	-1.3379	7.96951e-09	1.18551e-07	552	698	775	253	290	239	675	261
	AT3G48920	AtMYB45_MYB45__myb domain protein 45	-1.46325	6.00109e-08	4.10136e-07	137	158	132	54	51	44	142	50	-1.85249	1.98109e-09	4.68314e-08	149	196	210	54	51	44	185	50	-3.67245	4.34481e-08	4.2525e-07	138	203	142	20	8	9	161	12
	AT5G39090	HXXXD-type acyl-transferase family protein	-1.90007	5.31539e-06	1.97538e-05	60	40	45	17	7	13	48	12	-1.608	7.79426e-05	0.000246429	29	43	45	17	7	13	39	12	-1.56082	0.000315405	0.000719203	30	40	49	12	8	19	40	13
	AT5G06570	alpha/beta-Hydrolases superfamily protein	-3.06176	5.11228e-08	3.59686e-07	82	62	85	10	14	2	76	9	-3.36733	5.79762e-08	6.09021e-07	93	108	78	10	14	2	93	9	-2.15259	1.54339e-08	1.93042e-07	153	208	243	42	50	40	201	44
	AT3G05360	AtRLP30_RLP30__receptor like protein 30	-1.43404	7.0047e-09	7.19375e-08	157	163	190	65	63	53	170	60	-1.39501	1.75595e-08	2.40085e-07	152	176	162	65	63	53	163	60	-1.1304	5.74541e-05	0.000161118	131	134	124	52	74	49	130	58
	AT4G18360	GOX3__Aldolase-type TIM barrel family protein	-2.39412	4.51988e-12	2.82153e-10	337	412	361	73	60	70	370	68	-2.26299	5.98347e-12	7.51358e-10	333	371	300	73	60	70	335	68	-1.33551	1.54139e-07	1.14079e-06	235	288	350	106	126	105	291	112
	AT5G51670	Protein of unknown function (DUF668)	-1.11554	2.76913e-07	1.51391e-06	209	212	200	114	91	71	207	92	-1.20994	7.53116e-07	4.82859e-06	241	221	192	114	91	71	218	92	-1.17373	1.9773e-06	9.00272e-06	161	214	248	90	97	82	208	90
	AT2G23910	NAD(P)-binding Rossmann-fold superfamily protein	-3.39018	2.60151e-14	7.02224e-12	323	365	373	41	28	28	354	32	-3.50903	6.096e-14	3.23206e-11	392	389	356	41	28	28	379	32	-1.90013	9.14448e-07	4.7545e-06	332	478	468	132	77	125	426	111
	AT5G08640	ATFLS1_FLS_FLS1__flavonol synthase 1	-1.8528	5.84308e-10	1.02965e-08	2019	2243	2175	526	601	585	2146	571	-1.96287	6.48898e-14	3.34744e-11	2146	2573	2166	526	601	585	2295	571	-1.02361	0.0109443	0.0172366	1094	1558	1693	969	645	476	1448	697
	AT1G69310	ATWRKY57_WRKY57__WRKY DNA-binding protein 57	-1.07337	7.89956e-09	7.90866e-08	347	294	321	169	139	131	321	146	-1.15137	7.07374e-09	1.19802e-07	331	334	336	169	139	131	334	146	-2.00414	2.3201e-09	4.87196e-08	303	328	359	94	85	63	330	81
	AT1G21100	IGMT1__O-methyltransferase family protein	-1.81651	3.89073e-12	2.55397e-10	388	311	367	96	105	89	355	97	-1.93326	4.79374e-11	3.17702e-09	321	467	356	96	105	89	381	97	-2.30619	2.27539e-08	2.59233e-07	220	208	294	44	37	61	241	47
	AT5G26310	UGT72E3__UDP-Glycosyltransferase superfamily protein	-1.14761	1.51039e-05	4.91927e-05	96	95	102	58	33	36	98	42	-1.03041	0.000108035	0.000326897	77	96	94	58	33	36	89	42	-2.15087	5.13218e-07	2.96416e-06	57	74	89	17	16	15	73	16
