# Supplementary material for: Repressive C2H2 zinc finger ZAT proteins promote programmed cell death in the Arabidopsis columella root cap
Source: Plant Physiol. Author manuscript; Available in PMC 2023 Nov 30. (PMC10231456; doi:10.1093/plphys/kiad130)
Supplement: Table S1 [file EMS171097-supplement-Table_S1.xlsx]

## Sheet: Sheet1
	Name	log2FC	PValue	FDR	Mock1	Mock2	Mock3	SMB OE1	SMB OE2	SMB OE3	mean mock	mean SMB OE	annotation
AT1G02040	-	-	-	-	-	-	-	-	-	-	-	-	-
AT1G27730	ZAT10	-0.785271	0.083969	0.11027	48	77	184	61	55	55	103	57	STZ_ZAT10__salt tolerance zinc finger
AT2G28200	ZAT5	3.59608	2.19425e-14	1.39877e-11	148	163	208	2049	2232	1859	173	2047	C2H2-type zinc finger family protein
AT2G28710	ZAT17	-1.83569	6.96875e-06	2.58455e-05	55	47	55	15	16	12	52	14	C2H2-type zinc finger family protein
AT2G37430	ZAT11	0.274043	0.425222	0.475978	10	29	29	31	22	27	23	27	ZAT11__C2H2 and C2HC zinc fingers superfamily protein
AT3G10470	ZAT15	1.97086	6.00834e-06	2.27569e-05	12	27	35	105	97	81	25	94	C2H2-type zinc finger family protein
AT3G19580	AZF2	-0.697158	0.00822003	0.0133198	50	58	84	33	45	37	64	38	AZF2_ZF2__zinc-finger protein 2
AT3G46070	-	-	-	-	-	-	-	-	-	-	-	-	-
AT3G46080	ZAT8	-	-	-	-	-	-	-	-	-	-	-	-
AT3G46090	ZAT7	-	-	-	-	-	-	-	-	-	-	-	-
AT3G49930	ZAT13	1.24836	4.06967e-05	0.000119239	51	56	71	159	161	95	59	138	C2H2 and C2HC zinc fingers superfamily protein
AT3G53600	ZAT18	-	-	-	-	-	-	-	-	-	-	-	-
AT4G16610	-	3.9719	4.63076e-13	9.59995e-11	37	39	41	692	583	533	39	603	C2H2-like zinc finger protein
AT5G03510	ZAT14	3.87001	4.41037e-11	2.69994e-09	100	104	169	1814	1995	1517	124	1775	C2H2-type zinc finger family protein
AT5G04340	ZAT6	-2.86466	2.44734e-08	2.73616e-07	206	219	350	47	25	31	258	34	AtZAT6_C2H2_CZF2_ZAT6__zinc finger of Arabidopsis thaliana 6
AT5G04390	ZAT14L	3.8079	3.82453e-11	2.44356e-09	14	18	17	234	248	196	16	226	C2H2-type zinc finger family protein
AT5G43170	AZF3	1.54156	3.42448e-09	6.39204e-08	141	137	174	447	459	384	151	430	AZF3_ZF3__zinc-finger protein 3
AT5G56200	-	-	-	-	-	-	-	-	-	-	-	-	-
AT5G59820	ZAT12	-0.576613	0.0145433	0.0223119	97	146	194	85	118	81	146	95	AtZAT12_RHL41_ZAT12__C2H2-type zinc finger family protein
AT5G67450	AZF1	1.4936	6.51429e-06	2.43514e-05	47	48	74	195	122	148	56	155	AZF1_ZF1__zinc-finger protein 1
