# Supplementary material for: Repressive C2H2 zinc finger ZAT proteins promote programmed cell death in the Arabidopsis columella root cap
Source: Plant Physiol. Author manuscript; Available in PMC 2023 Nov 30. (PMC10231456; doi:10.1093/plphys/kiad130)
Supplement: Table S2 [file EMS171097-supplement-Table_S2.xlsx]

## Sheet: Sheet1
Column	Column1	alias	LRC-0	LRC-1	LRC-2	pericycle-3	pericycle-4	procambium-5	phloem-6	cortex-7	pericycle-8	columella-9	initials-10	LRC-11	LRC-12	cortex-13	endodermis-14	epidermis-15	pericycle-16.0	phloem-16.1	cortex-17	LRC-18	dividing-19	pericycle-20	procambium-21	xylem-22.0	procambium-22.1	initials-22.2	endodermis-23	trichoblast-24	cortex-25	atrichoblast-26	trichoblast-27	phloem-28	endodermis-29	LRC-30	xylem-31	procambium-32	pericycle-33	atrichoblast-34	LRC-35	LRC-36	QC-37
19	AT5G59820	ZAT12	0	964301937117154	304329395288437	0	0	0	0	0	0	0	0	39274276720043	0	0	0	0	0	108659758763679	0	0	0	788033479528468	687012822522355	0	0	0	0	0	0	0	0	0	0	121005975936308	0	0	811028563337837	0	849095648491023	166421468158442	0
3	AT2G28200	ZAT5	0	0	0	0	0	0	0	0	0	0	0	0	0	0	0	0	0	0	0	0	0	0	0	0	0	0	0	0	0	0	0	0	342402757763496	0	117876803201275	0	0	0	731953758855681	554490181787295	0
9	AT3G46080	ZAT8	0	64800088232194	0	0	0	0	0	0	0	0	0	119778869257986	450164181869292	0	0	0	0	283814570578059	0	0	0	0	0	0	0	0	0	0	0	0	0	0	0	41677840859959	0	0	0	0	706006397288028	0	0
16	AT5G04390	ZAT14L	0	0	0	0	0	0	0	0	0	0	0	0	0	0	0	0	0	0	0	0	0	0	0	0	0	0	0	0	0	0	0	0	0	0	0	0	0	0	522365032561244	0	0
5	AT2G37430	ZAT11	0	154863835719855	0	0	0	0	0	0	0	0	0	706482205793653	0	0	0	0	0	0	0	0	0	0	0	0	0	0	0	0	0	0	0	0	0	787722790076363	0	0	0	0	339493788742795	125970693524798	0
14	AT5G03510	ZAT14	0	0	0	0	0	0	0	0	0	0	0	336617055238621	0	0	0	0	0	0	0	0	0	0	0	0	0	0	32186612009155	0	0	0	0	0	287799483867691	0	164275691102452	0	0	0	250680438426246	106558662981292	0
7	AT3G19580	AZF2	0	113763660178666	0	322399258223882	0	0	0	0	0	0	0	617081501357793	0	0	0	0	0	767418206765195	0	0	0	706352176412855	776509834711516	0	731683976053743	0	0	0	0	0	0	0	0	70333398791434	0	0	107704161936398	0	141180697360797	147903897233661	0
11	AT3G49930	ZAT13	0	0	0	0	0	0	0	306919610712684	0	0	0	0	0	0	0	0	0	0	0	0	0	0	0	0	0	0	0	0	0	0	0	0	0	0	273368904214989	0	0	0	0	0	0
2	AT1G27730	ZAT10	0	743235391844579	567153820530069	0	0	0	0	0	0	0	0	0	0	0	0	0	0	105327601049197	0	0	0	131469723790729	535500465393239	0	869336100813785	0	0	0	0	0	0	0	0	133455080349921	0	0	115765841125302	0	0	129518215640551	481102824742386
10	AT3G46090	ZAT7	0	0	0	0	0	0	0	0	0	0	0	0	0	0	0	0	0	0	0	0	0	504734258087367	0	0	0	0	0	0	0	0	0	0	0	0	0	0	0	0	0	0	0
12	AT3G53600	ZAT18	0	463773248351398	0	123801545040121	0	0	0	0	0	0	0	0	0	0	0	0	0	0	0	0	0	132756460162175	688384119156693	0	487104093612717	0	0	0	0	0	0	0	0	0	0	0	469577437424845	0	0	288143034275443	0
13	AT4G16610		0	0	0	0	0	0	0	0	0	0	0	0	0	0	0	0	0	0	0	0	0	0	0	0	0	0	0	0	0	0	0	342187860602657	0	0	0	0	0	0	0	0	0
15	AT5G04340	ZAT6	0	463620509200602	0	754799138469732	0	0	0	0	0	0	0	0	0	0	0	0	0	635401125768206	0	0	0	165577218747416	747188094136958	0	112695042865241	0	0	0	0	0	0	0	0	813273847428329	0	0	154896375039091	0	0	146043269053289	0
1	AT1G02040
4	AT2G28710	ZAT17
6	AT3G10470	ZAT15
8	AT3G46070
17	AT5G43170	AZF3
18	AT5G56200
20	AT5G67450	AZF1
