# Supplementary material for: Repressive C2H2 zinc finger ZAT proteins promote programmed cell death in the Arabidopsis columella root cap
Source: Plant Physiol. Author manuscript; Available in PMC 2023 Nov 30. (PMC10231456; doi:10.1093/plphys/kiad130)
Supplement: Table S3 [file EMS171097-supplement-Table_S3.xlsx]

## Sheet: Sheet1
	No.	name	primer sequence
ZAT14 T-DNA mutant analysis	P1	ZAT14-FW	ATGACAAGTGTTCTTGAGGAGAGTG
	P2	ZAT14-RV	CAATCAAAGAATTTGACGCGGC
	P3	SALK specific left border primer	ATTTTGCCGATTTCGGAAC
	P4	Actin2-FW	TCGGTGGTTCCATTCTTGCT
	P5	Actin2-RV	GCTTTTTAAGCCTTTGATCTTGAGAG
qPCR	P6	qPCR-ZAT14-FW	AACGATCATCAGTGGAGGTAAG
	P7	qPCR-ZAT14-RV	CCGGTTTCTTGTTGCTAAAGAA
	P8	qPCR-BFN1-FW	TTAGAAGCCGGACCAGCACA
	P9	qPCR-BFN1-RV	TGGTCAGGCCACACACACAA
	P10	qPCR-RNS3-FW	GGTTTGCTCCGGGCATTGAA
	P11	qPCR-RNS3-RV	CGACCATGCGGCATAACAGG
	P12	qPCR-EXI1-FW	AGGCGGAGTTGGTTGTGGAA
	P13	qPCR-EXI1-RV	CAGCCATTTCGTCAGTCGCC
	P14	qPCR-PASPA3-FW	AGCTCAGGAGGATCCGAAGAA
	P15	qPCR-PASPA3-RV	GCTCAGCAGCATAAGCGAGT
	P16	qPCR-PEX4-FW	CTGCGACTCAGGGAATCTTCTAA
	P17	qPCR-PEX4-RV	TTGTGCCATTGAATTGAACCC
	P18	qPCR-UBL5-FW	GTGAAGTGTAACGATGATGAC
	P19	qPCR-UBL5-RV	GATGTGATCCTTGTAGATGTTG
Primers for cloning	P20	ZAT14 promoter-FW	GGGGACAACTTTGTATAGAAAAGTTGCCAATGTATGATGGGTGACGACTAATTATG
	P21	ZAT14 promoter-RV	GGGGACTGCTTTTTTGTACAAACTTGCGATCCTCCGTTTTTTATTTGCTCTCTG
	P22	ZAT14 CDS-FW	GGGGACAAGTTTGTACAAAAAAGCAGGCTCCATGACAAGTGTTCTTGAGGA
	P23	ZAT14 CDS with stop-RV	GGGGACCACTTTGTACAAGAAAGCTGGGTCTTAGTGATGACAATCAATCA
	P24	ZAT14 CDS without stop-RV	GGGGACCACTTTGTACAAGAAAGCTGGGTCGTGATGACAATCAATCAAAG
	P25	ZAT14∆C without stop-RV	GGGGACCACTTTGTACAAGAAAGCTGGGTCTAACTGGAGAAAGTTCTTTGGCC
	P26	ZAT14mEAR-middle primer	TAACTGGAGAAAGTTCTTTGGCCG
	P27	ZAT14mEAR-middle primer	CTTTCTCCAGTTAGCTGCGGCTCTTCCAGCACCCGAAGATG
	P28	ZAT14∆L-middle primer	TCGCAAGGACATCAAGCAA
	P29	ZAT14∆L-middle primer	CTTGATGTCCTTGCGAATCGGTAGCTCCTTGGAATTC
	P30	ZAT14mLmEAR-middle primer	CTTGATGTCCTTGCGACGCCGCGGCCGCACAATTCGCC
	P31	AZF2 CDS-FW	GGGGACAAGTTTGTACAAAAAAGCAGGCTCCATGGCCCTCGAAGCGATGAA
	P32	AZF2 CDS without stop-RV	GGGGACCACTTTGTACAAGAAAGCTGGGTCGATTTTTAAAGATAAATCTTCTTTCTTG
	P33	AZF2∆223-273aa without stop-RV	GGGGACCACTTTGTACAAGAAAGCTGGGTCGAATCCACGGTGGCTCCTTTC
	P34	AZF2∆165-273aa without stop-RV	GGGGACCACTTTGTACAAGAAAGCTGGGTCGATCTTTCCGGAGGCAGCAATC
	P35	ZAT14mLmEAR-SRDX reverse primer	GGGGACCACTTTGTACAAGAAAGCTGGGTCAGCGAATCCAAGACGAAGTTCCAAGTCTAGGTCTAGTCCGTGATGACAATCAATCAAAGAATTTG
Primers for sequencing CRISPR mutant	P36	AZF2-FW	GATTCATCTGATCATGGCCCTC
	P37	AZF2-RV	GATGACTTGGTCGTGATCGG
	P38	ZAT5-FW	ATGATGATGGGTCAAGATGAGG
	P39	ZAT5-RV	AGTAATGACAATCTATTAACGCTGGTG
	P40	ZAT10-FW	AGGCTCTTACATCACCAAGATTAG
	P41	ZAT10-RV	TTAAAGTTGAAGTTTGACCGGAAAG
	P42	ZAT12-FW	ATGGTTGCGATATCGGAGATC
	P43	ZAT12-RV	TCAATAAACTGTTCTTCCAAGCTCC
	P44	ZAT14-FW	ATGACAAGTGTTCTTGAGGAGAGTG
	P45	ZAT14-RV	CAATCAAAGAATTTGACGCGGC
	P46	ZAT8-FW	CCTTACGCAGCAAGTCACAA
	P47	ZAT8-RV	CCAACTTCCAATTGACTAAACTCTC
	P48	ZAT6-FW	ATGGCACTTGAAACTCTTACTTC
	P49	ZAT6-RV	CACCGGATATACCAGACGTG
	P50	ZAT14L-FW	GAATCTCTTGCTAATGGAAGC
	P51	ZAT14L-RV	CAAGGAGTATCAAACAATTGGC
	P52	ZAT18-FW	ATGAAGAGAGACCGGTCCGA
	P53	ZAT18-RV	GTGACCGCCTAGAGCTTGAC
	P54	ZAT11-FW	CCCTCTCAGATCTTAATTCTCAAAG
	P55	ZAT11-RV	ACCGTCATGCTTGACCTATG
	P56	AZF1-FW	TGATCACGGTCATCAGAATCAAG
	P57	AZF1-RV	GCAAGTGTGAATCTTTCCGC
Primers for CRISPR vector	P58	AZF2 gRNA1	AGAGTCGAAGTAGTGATTGCCGGCGACGATGGAGATGGTGTTTTAGAGCTAGAAATAGCA
	P59	AZF2 gRNA2	AGAGTCGAAGTAGTGATTGATCGGCGGTTGTTGAGATTAGTTTTAGAGCTAGAAATAGCA
	P60	AZF2 gRNA3	AGAGTCGAAGTAGTGATTGTCACAGACGTTACACTTGTAGTTTTAGAGCTAGAAATAGCA
	P61	AZF2 gRNA4	AGAGTCGAAGTAGTGATTGAGGTTCTTTGATTCTGGCGGGTTTTAGAGCTAGAAATAGCA
	P62	ZAT10 gRNA1	AGAGTCGAAGTAGTGATTGGGATGTGGTTGTCGCCGACGGTTTTAGAGCTAGAAATAGCA
	P63	ZAT10 gRNA2	AGAGTCGAAGTAGTGATTGTGTCGCGAGCGAGAAGCATGGTTTTAGAGCTAGAAATAGCA
	P64	ZAT10 gRNA3	AGAGTCGAAGTAGTGATTGCTAGATACTCTTCCTCAGTGGTTTTAGAGCTAGAAATAGCA
	P65	ZAT10 gRNA4	AGAGTCGAAGTAGTGATTGTTATCACAGACTCTCTCCGGGTTTTAGAGCTAGAAATAGCA
	P66	ZAT12 gRNA1	AGAGTCGAAGTAGTGATTGGTCGACGGTGGATGTCACGGGTTTTAGAGCTAGAAATAGCA
	P67	ZAT12 gRNA2	AGAGTCGAAGTAGTGATTGGTTGGACAAGAAAACGTTGAGTTTTAGAGCTAGAAATAGCA
	P68	ZAT12 gRNA3	AGAGTCGAAGTAGTGATTGAACGAGAGTGGGGCTGCTGGGTTTTAGAGCTAGAAATAGCA
	P69	ZAT12 gRNA4	AGAGTCGAAGTAGTGATTGCGGAAACTCCACTCCACATAGTTTTAGAGCTAGAAATAGCA
	P70	ZAT14 gRNA1	AGAGTCGAAGTAGTGATTGTAGCGGTGAACGATCATCAGGTTTTAGAGCTAGAAATAGCA
	P71	ZAT14 gRNA2	AGAGTCGAAGTAGTGATTGGCTGGTGAAGTAGAATTCCAGTTTTAGAGCTAGAAATAGCA
	P72	ZAT14 gRNA3	AGAGTCGAAGTAGTGATTGTCTCTAGGGTTAGGGCTAGAGTTTTAGAGCTAGAAATAGCA
	P73	ZAT14 gRNA4	AGAGTCGAAGTAGTGATTGCTCCTAGCGCTTGGAACGAAGTTTTAGAGCTAGAAATAGCA
	P74	ZAT5 gRNA1	AGAGTCGAAGTAGTGATTGTTCAGATGAATACAACTCGGGTTTTAGAGCTAGAAATAGCA
	P75	ZAT5 gRNA2	AGAGTCGAAGTAGTGATTGGAGCGAGCCACAAGAAGCCGGTTTTAGAGCTAGAAATAGCA
	P76	ZAT5 gRNA3	AGAGTCGAAGTAGTGATTGCTAGACTTGGGTTGCGTCAGGTTTTAGAGCTAGAAATAGCA
	P77	ZAT5 gRNA4	AGAGTCGAAGTAGTGATTGTGCGTACAATCAGTAGTCACGTTTTAGAGCTAGAAATAGCA
	P78	ZAT6 gRNA1	TTTTGAAGACAAATTGCATCCTCCGTGAGACTCTGAGTTTTAGAGCTAGAAATAGC
	P79	ZAT6 gRNA2	TTTTGAAGACAAAAACACTCCGATCTACAAGTGTAGCAATCACTACTTCGACTC
	P80	ZAT14L gRNA1	TTTTGAAGACAAATTGCCGGGGTAGAAACTATAGGAGTTTTAGAGCTAGAAATAGC
	P81	ZAT14L gRNA2	TTTTGAAGACAAAAACCATCATTTCCTAAAGCATTGCAATCACTACTTCGACTC
	P82	ZAT8 gRNA1	TTTTGAAGACAAATTGGTTGGAGAATGCGGCGGAGGGTTTTAGAGCTAGAAATAGC
	P83	ZAT8 gRNA2	TTTTGAAGACAAAAACACGTGCCTGGTGAGGCTTTCCAATCACTACTTCGACTC
	P84	ZAT18 gRNA1	TTTTGAAGACAAATTGATCGATGTAAAGCAATCTACGTTTTAGAGCTAGAAATAGC
	P85	ZAT18 gRNA2	TTTTGAAGACAAAAACTAATAACCACTTCGAATGCACAATCACTACTTCGACTC
	P86	ZAT11 gRNA1	TTTTGAAGACAAATTGACCGATCTGTTTGACCATGGGTTTTAGAGCTAGAAATAGC
	P87	ZAT11 gRNA2	TTTTGAAGACAAAAACACATACCGAGAGCCATACAACAATCACTACTTCGACTC
	P88	AZF1 gRNA1	TTTTGAAGACAAATTGTCGGACGGTGACGCACGTGAGTTTTAGAGCTAGAAATAGC
	P89	AZF1 gRNA2	TTTTGAAGACAAAAACACAGACCGTACACTTGTAATCAATCACTACTTCGACTC

## Sheet: Sheet2
		Entry vectors	Destination vector
Tobacco infiltration	p35S::ZAT14-GFP	pEN-L1-ZAT14-L2	PB7FWG2.0	LR
	p35S::AZF2-GFP	pEN-L1-AZF2-L2	PB7FWG2.0	LR
	p35S::AZF2∆223-273aa-GFP	pEN-L1-AZF2∆223-273aa-L2	PB7FWG2.0	LR
	p35S::AZF2∆165-273aa-GFP	pEN-L1-AZF2∆165-273aa-L2	PB7FWG2.0	LR
Expression in Arabidopsis	pFASTGB-pZAT14::NLS-GFP-GUS	pEN-L4-pZAT14-R1 ;pEN-L1-NLS-GFP-L2; pEN-R2-GUS*-L3	pD-pB7m34GW-FASTgreen	LR
	pFASTGB-pZAT14::ZAT14-GFP	pEN-L4-pZAT14-R1 ;pEN-L1-ZAT14-L2; pEN-R2-GFP*-L3	pB7m34GW	LR
	pFASTGB-pH3.3::XVE-ZAT14	pEN-L4-pH3.3::XVE-R1 ;pEN-L1-ZAT14*-L2	pD-pB7m24GW-FASTgreen	LR
	pFASTGB-pH3.3::XVE-ZAT14-GFP	pEN-L4-pH3.3::XVE-R1 ;pEN-L1-ZAT14-L2; pEN-R2-GFP*-L3	pD-pB7m34GW-FASTgreen	LR
	pFASTGB-pH3.3::XVE-ZAT14∆C-mTFP1	pEN-L4-pH3.3::XVE-R1 ;pEN-L1-ZAT14∆C-L2; pEN-R2-mTFP1*-L3	pD-pB7m34GW-FASTgreen	LR
	pFASTGB-pH3.3::XVE-ZAT14m-mTFP1	pEN-L4-pH3.3::XVE-R1 ;pEN-L1-ZAT14m-L2; pEN-R2-mTFP1*-L3	pD-pB7m34GW-FASTgreen	LR
	pFASTGB-pH3.3::XVE-ZAT14∆L-GFP	pEN-L4-pH3.3::XVE-R1 ;pEN-L1-ZAT14∆L-L2; pEN-R2-GFP*-L3	pD-pB7m34GW-FASTgreen	LR
	pFASTGB-pH3.3::XVE-ZAT14∆-GFP	pEN-L4-pH3.3::XVE-R1 ;pEN-L1-ZAT14∆-L2; pEN-R2-GFP*-L3	pD-pB7m34GW-FASTgreen	LR
	pFASTGB-pH3.3::XVE-ZAT14mm-GFP	pEN-L4-pH3.3::XVE-R1 ;pEN-L1-ZAT14mm-L2; pEN-R2-GFP*-L3	pD-pB7m34GW-FASTgreen	LR
	pFASTRK-pH3.3::XVE-SMB-TagBFP	pEN-L4-pH3.3::XVE-R1 ;pEN-L1-SMB-L2; pEN-R2-TagBFP*-L3	pD-PFASTRK-2-34GW	LR
