# Supplementary material for: Repressive C2H2 zinc finger ZAT proteins promote programmed cell death in the Arabidopsis columella root cap
Source: Plant Physiol. Author manuscript; Available in PMC 2023 Nov 30. (PMC10231456; doi:10.1093/plphys/kiad130)
Supplement: Table S4 [file EMS171097-supplement-Table_S4.xlsx]

## Sheet: Sheet1
	Recombinant DNA	Source	Entry vectors	Destination vectors
Tobaco infiltration	pro35S:KIR1-GFP	(Gao et al., 2018)	N/A	N/A
	pro35S:ZAT14-GFP	This study	pEN-L1-ZAT14-L2	pB7FWG2.0
	pro35S:TMO5-GFP	This study	pEN-L1-TMO5-L2	pB7FWG2.0
	pro35S:AZF2-GFP	This study	pEN-L4-pro35S-R1; pEN-L1-AZF2-L2; pEN-R2-GFP*-L3	pB7m34GW-FASTgreen
	pro35S:AZF2∆223-273aa-GFP	This study	pEN-L4-pro35S-R1; pEN-L1-AZF2∆223-273aa-L2; pEN-R2-GFP*-L3	pB7m34GW-FASTgreen
	pro35S:AZF2∆165-273aa-GFP	This study	pEN-L4-pro35S-R1; pEN-L1-AZF2∆165-273aa-L2; pEN-R2-GFP*-L3	pB7m34GW-FASTgreen
	pro35S:GFP	PSB collection	N/A	N/A
Arabidopsis thaliana stable tansgenic lines	proZAT14:ZAT14-GFP	This study	pEN-L4-proZAT14-R1; pEN-L1-ZAT14-L2 ; pEN-R2-GFP*-L3	pB7m34GW-FASTgreen
	proZAT14:NLS-GFP-GUS	This study	pEN-L4-proZAT14-R1; pEN-L1-NLS-GFP-L2; pEN-R2-GUS*-L3	pB7m34GW-FASTgreen
	proHTR5:XVE>>ZAT14	This study	pEN-L4-proHTR5:XVE-R1; pEN-L1-ZAT14*-L2	pB7m24GW-FASTgreen
	proHTR5:XVE>>ZAT14-GFP	This study	pEN-L4-proHTR5:XVE-R1; pEN-L1-ZAT14-L2; pEN-R2-GFP*-L3	pB7m34GW-FASTgreen
	proHTR5:XVE>>ZAT14∆C-mTFP1	This study	pEN-L4-proHTR5:XVE-R1; pEN-L1-ZAT14∆C-L2; pEN-R2-mTFP1*-L3	pB7m34GW-FASTgreen
	proHTR5:XVE>>ZAT14mEAR-mTFP1	This study	pEN-L4-proHTR5:XVE-R1; pEN-L1-ZAT14mEAR-L2; pEN-R2-mTFP1*-L3	pB7m34GW-FASTgreen
	proHTR5:XVE>>ZAT14∆L-GFP	This study	pEN-L4-proHTR5:XVE-R1; pEN-L1-ZAT14∆L-L2; pEN-R2-GFP*-L3	pB7m34GW-FASTgreen
	proHTR5:XVE>>ZAT14∆L∆C-GFP	This study	pEN-L4-proHTR5:XVE-R1; pEN-L1-ZAT14∆L∆C-L2; pEN-R2-GFP*-L3	pB7m34GW-FASTgreen
	proHTR5:XVE>>ZAT14mLmEAR-GFP	This study	pEN-L4-proHTR5:XVE-R1; pEN-L1-ZAT14mLmEAR-L2; pEN-R2-GFP*-L3	pB7m34GW-FASTgreen
	proHTR5:XVE>>ZAT14mLmEAR-SRDX-GFP	This study	pEN-L4-proHTR5:XVE-R1; pEN-L1-ZAT14mLmEAR-SRDX-L2; pEN-R2-GFP*-L3	pB7m34GW-FASTgreen
	proSMB:XVE>>ZAT14-GFP	This study	pEN-L4-proSMB:XVE-R1; pEN-L1-ZAT14-L2; pEN-R2-GFP*-L3	pB7m34GW-FASTgreen
	proSMB:XVE>>NLS-GFP-GUS	This study	pEN-L4-proSMB:XVE-R1; pEN-L1-NLS-GFP-L2; pEN-R2-GUS*-L3	pB7m34GW-FASTgreen
	proHTR5:XVE>>SMB-tagBFP	This study	pEN-L4-proHTR5:XVE-R1; pEN-L1-SMB-L2; pEN-R2-tagBFP*-L3	pB7m34GW-FASTgreen
